# Supplementary material for: Single-cell alternative polyadenylation analysis reveals mechanistic insights of COVID-19-associated neurological and psychiatric effects
Source: PLoS One. 2025 Dec 26;20(12):e0324689. doi: 10.1371/journal.pone.0324689 (PMC12742782; doi:10.1371/journal.pone.0324689)
Supplement: S1 Table — (XLSM) [file pone.0324689.s008.xlsm]

## Sheet: PASquant.KeepPAS.metadata
Supplementary table 1. PAS metadata.
chrom	chromStart	chromEnd	name	score	strand	thickStart	thickEnd	itemRgb	blockCount	blockSizes	blockStarts	gene_symbol	index	type	transcript id	subtype	sample
chr1	89295	89477	AL627309.1-1	0	-	89295	89477	0	1	182,	0,	AL627309.1	1	lncRNA	ENST00000466430	exon	SRR12878693_possorted_genome_bam
chr1	141474	141620	AL627309.5-1	0	-	141474	141620	0	1	146,	0,	AL627309.5	1	lncRNA	ENST00000484859	exon	SRR13960235_possorted_genome_bam
chr1	151449	151849	AL627309.5-2	0	-	151849	151849	0	1	400,	0,	AL627309.5	1	lncRNA	null	intron	SRR12878687_possorted_genome_bam
chr1	164277	164677	AL627309.5-3	0	-	164277	164677	0	1	400,	0,	AL627309.5	1	lncRNA	ENST00000466557	exon	SRR12878701_possorted_genome_bam
chr1	167129	167340	AL627309.5-4	0	-	167129	167340	0	1	211,	0,	AL627309.5	2	lncRNA	ENST00000655252	exon	SRR13960238_possorted_genome_bam
chr1	784452	784733	LINC01409-1	0	+	784452	784733	0	1	281,	0,	LINC01409	2	lncRNA	ENST00000585826	exon	SRR13960238_possorted_genome_bam
chr1	784487	801867	LINC01409-6	0	+	784487	801867	0	2	6,261,	0,17119,	LINC01409	3	lncRNA	ENST00000585768	exon	SRR12878690_possorted_genome_bam
chr1	784661	784977	LINC01409-2	0	+	784661	784977	0	1	316,	0,	LINC01409	2	lncRNA	ENST00000592547	exon	SRR13960237_possorted_genome_bam
chr1	786894	787186	LINC01409-3	0	+	786894	787186	0	1	292,	0,	LINC01409	3	lncRNA	ENST00000665867	exon	SRR13960242_possorted_genome_bam
chr1	787332	787655	LINC01409-4	0	+	787332	787655	0	1	323,	0,	LINC01409	6	lncRNA	ENST00000591702	exon	SRR13960235_possorted_genome_bam
chr1	798663	799063	LINC01409-5	0	+	799063	799063	0	1	400,	0,	LINC01409	3	lncRNA	null	intron	SRR12878685_possorted_genome_bam
chr1	804885	805270	LINC01409-7	0	+	804885	805270	0	1	385,	0,	LINC01409	6	lncRNA	ENST00000429505	exon	SRR12878689_possorted_genome_bam
chr1	805610	806010	LINC01409-8	0	+	805610	806010	0	1	400,	0,	LINC01409	7	lncRNA	ENST00000655384	exon	SRR12878689_possorted_genome_bam
chr1	809689	810065	LINC01409-9	0	+	809689	810065	0	1	376,	0,	LINC01409	6	lncRNA	ENST00000665719	exon	SRR12878688_possorted_genome_bam
chr1	819480	819837	FAM87B-1	0	+	819480	819837	0	1	357,	0,	FAM87B	2	lncRNA	ENST00000326734	exon	SRR13960236_possorted_genome_bam
chr1	826206	826323	LINC00115-1	0	-	826206	826323	0	1	117,	0,	LINC00115	1	lncRNA	ENST00000473798	exon	SRR12878691_possorted_genome_bam
chr1	831709	832109	LINC01128-1	0	+	832109	832109	0	1	400,	0,	LINC01128	1	lncRNA	null	intron	SRR12878683_possorted_genome_bam
chr1	840014	840414	LINC01128-2	0	+	840414	840414	0	1	400,	0,	LINC01128	2	lncRNA	null	intron	SRR12878690_possorted_genome_bam
chr1	843979	844379	LINC01128-3	0	+	843979	844379	0	1	400,	0,	LINC01128	2	lncRNA	ENST00000669922	exon	SRR12878701_possorted_genome_bam
chr1	854081	854376	LINC01128-4	0	+	854081	854376	0	1	295,	0,	LINC01128	3	lncRNA	ENST00000661237	exon	SRR13960235_possorted_genome_bam
chr1	855564	855964	LINC01128-5	0	+	855564	855964	0	1	400,	0,	LINC01128	1	lncRNA	ENST00000445118	exon	SRR12878682_possorted_genome_bam
chr1	856757	857157	LINC01128-6	0	+	856757	857157	0	1	400,	0,	LINC01128	7	lncRNA	ENST00000657837	exon	SRR13960238_possorted_genome_bam
chr1	856876	857276	LINC01128-7	0	+	856876	857276	0	1	400,	0,	LINC01128	4	lncRNA	ENST00000670780	exon	SRR13960236_possorted_genome_bam
chr1	858035	858435	LINC01128-8	0	+	858035	858435	0	1	400,	0,	LINC01128	6	lncRNA	ENST00000670780	exon	SRR12878687_possorted_genome_bam
chr1	859096	859439	LINC01128-9	0	+	859096	859439	0	1	343,	0,	LINC01128	3	lncRNA	ENST00000445118	exon	SRR12878689_possorted_genome_bam
chr1	863396	863796	LINC01128-10	0	+	863796	863796	0	1	400,	0,	LINC01128	5	lncRNA	null	intron	SRR12878688_possorted_genome_bam
chr1	865616	866016	LINC01128-11	0	+	865616	866016	0	1	400,	0,	LINC01128	10	lncRNA	ENST00000671208	exon	SRR12878690_possorted_genome_bam
chr1	868219	868619	FAM41C-1	0	-	868219	868619	0	1	400,	0,	FAM41C	1	lncRNA	ENST00000446136	exon	SRR12878692_possorted_genome_bam
chr1	911489	911889	AL645608.2-1	0	+	911889	911889	0	1	400,	0,	AL645608.2	1	lncRNA	null	intron	SRR13960239_possorted_genome_bam
chr1	916865	917024	LINC02593-1	0	-	916865	917024	0	1	159,	0,	LINC02593	1	lncRNA	ENST00000609207	exon	SRR12878682_possorted_genome_bam
chr1	917465	917865	LINC02593-2	0	-	917465	917865	0	1	400,	0,	LINC02593	2	lncRNA	ENST00000609207	exon	SRR12878693_possorted_genome_bam
chr1	928678	929078	SAMD11-1	0	+	929078	929078	0	1	400,	0,	SAMD11	2	coding	null	intron	SRR12878685_possorted_genome_bam
chr1	931693	932093	SAMD11-2	0	+	932093	932093	0	1	400,	0,	SAMD11	3	coding	null	intron	SRR12878685_possorted_genome_bam
chr1	944211	944581	SAMD11-3	0	+	944211	944581	0	1	370,	0,	SAMD11	2	coding	ENST00000616016	3UTR	SRR13960236_possorted_genome_bam
chr1	944216	944519	NOC2L-1	0	-	944216	944519	0	1	303,	0,	NOC2L	1	coding	ENST00000327044	3UTR	SRR12878685_possorted_genome_bam
chr1	958106	958458	NOC2L-2	0	-	958106	958458	0	1	352,	0,	NOC2L	2	coding	ENST00000477976	exon	SRR12878692_possorted_genome_bam
chr1	965367	965698	KLHL17-1	0	+	965367	965698	0	1	331,	0,	KLHL17	1	coding	ENST00000338591	3UTR	SRR12878683_possorted_genome_bam
chr1	974479	975847	PLEKHN1-2	0	+	974479	975847	0	2	109,136,	0,1232,	PLEKHN1	1	coding	ENST00000379410	3UTR	SRR12878684_possorted_genome_bam
chr1	974802	975202	PLEKHN1-1	0	+	974802	975202	0	1	400,	0,	PLEKHN1	1	coding	ENST00000379410	3UTR	SRR13960235_possorted_genome_bam
chr1	975204	975407	PERM1-1	0	-	975204	975407	0	1	203,	0,	PERM1	1	coding	ENST00000433179	3UTR	SRR13960237_possorted_genome_bam
chr1	995966	996193	AL645608.7-1	0	-	995966	996193	0	1	227,	0,	AL645608.7	1	lncRNA	ENST00000606034	exon	SRR12878686_possorted_genome_bam
chr1	998962	999121	HES4-1	0	-	998962	999121	0	1	159,	0,	HES4	1	coding	ENST00000428771	3UTR	SRR12878699_possorted_genome_bam
chr1	1006795	1007195	ISG15-1	0	+	1007195	1007195	0	1	400,	0,	ISG15	2	coding	null	intron	SRR13960236_possorted_genome_bam
chr1	1007250	1007650	ISG15-2	0	+	1007650	1007650	0	1	400,	0,	ISG15	1	coding	null	intron	SRR12878691_possorted_genome_bam
chr1	1009358	1009758	ISG15-3	0	+	1009758	1009758	0	1	400,	0,	ISG15	2	coding	null	intron	SRR12878691_possorted_genome_bam
chr1	1013006	1013406	ISG15-4	0	+	1013406	1013406	0	1	400,	0,	ISG15	2	coding	null	intron	SRR12878683_possorted_genome_bam
chr1	1014195	1014515	ISG15-5	0	+	1014195	1014515	0	1	320,	0,	ISG15	1	coding	ENST00000624697	3UTR	SRR12878684_possorted_genome_bam
chr1	1039175	1039575	AGRN-1	0	+	1039575	1039575	0	1	400,	0,	AGRN	3	coding	null	intron	SRR12878689_possorted_genome_bam
chr1	1042236	1042636	AGRN-2	0	+	1042636	1042636	0	1	400,	0,	AGRN	6	coding	null	intron	SRR12878700_possorted_genome_bam
chr1	1055774	1056093	AGRN-3	0	+	1055774	1056093	0	1	319,	0,	AGRN	1	coding	ENST00000379370	3UTR	SRR12878688_possorted_genome_bam
chr1	1055902	1056116	AL645608.5-1	0	+	1055902	1056116	0	1	214,	0,	AL645608.5	1	lncRNA	ENST00000418300	exon	SRR13960238_possorted_genome_bam
chr1	1081818	1081995	C1orf159-1	0	-	1081818	1081995	0	1	177,	0,	C1orf159	1	coding	ENST00000379339	3UTR	SRR12878695_possorted_genome_bam
chr1	1082235	1082454	C1orf159-2	0	-	1082235	1082454	0	1	219,	0,	C1orf159	1	coding	ENST00000379320	3UTR	SRR13960234_possorted_genome_bam
chr1	1101770	1102170	AL390719.3-1	0	+	1102170	1102170	0	1	400,	0,	AL390719.3	1	lncRNA	null	intron	SRR12878684_possorted_genome_bam
chr1	1109353	1109753	C1orf159-3	0	-	1109753	1109753	0	1	400,	0,	C1orf159	3	coding	null	intron	SRR12878697_possorted_genome_bam
chr1	1109607	1110007	C1orf159-4	0	-	1110007	1110007	0	1	400,	0,	C1orf159	3	coding	null	intron	SRR12878689_possorted_genome_bam
chr1	1114331	1114731	C1orf159-5	0	-	1114731	1114731	0	1	400,	0,	C1orf159	4	coding	null	intron	SRR12878689_possorted_genome_bam
chr1	1170053	1170343	AL390719.2-1	0	+	1170053	1170343	0	1	290,	0,	AL390719.2	1	lncRNA	ENST00000606993	exon	SRR13960239_possorted_genome_bam
chr1	1173056	1173329	TTLL10-AS1-1	0	-	1173056	1173329	0	1	273,	0,	TTLL10-AS1	1	lncRNA	ENST00000379317	exon	SRR13960242_possorted_genome_bam
chr1	1185540	1185846	TTLL10-1	0	+	1185540	1185846	0	1	306,	0,	TTLL10	2	coding	ENST00000379288	3UTR	SRR12878701_possorted_genome_bam
chr1	1197648	1197935	TTLL10-2	0	+	1197648	1197935	0	1	287,	0,	TTLL10	3	coding	ENST00000379290	3UTR	SRR12878700_possorted_genome_bam
chr1	1203508	1203624	TNFRSF18-1	0	-	1203508	1203624	0	1	116,	0,	TNFRSF18	1	coding	ENST00000328596	3UTR	SRR12878696_possorted_genome_bam
chr1	1211340	1211494	TNFRSF4-1	0	-	1211340	1211494	0	1	154,	0,	TNFRSF4	1	coding	ENST00000379236	3UTR	SRR13960234_possorted_genome_bam
chr1	1211355	1211635	TNFRSF4-2	0	-	1211355	1211635	0	1	280,	0,	TNFRSF4	1	coding	ENST00000497869	exon	SRR13960239_possorted_genome_bam
chr1	1216932	1217130	SDF4-1	0	-	1216932	1217130	0	1	198,	0,	SDF4	1	coding	ENST00000360001	3UTR	SRR12878696_possorted_genome_bam
chr1	1217084	1217447	SDF4-2	0	-	1217084	1217447	0	1	363,	0,	SDF4	1	coding	ENST00000360001	3UTR	SRR12878698_possorted_genome_bam
chr1	1217621	1218925	SDF4-3	0	-	1217621	1218925	0	3	67,176,157,	0,836,1147,	SDF4	2	coding	ENST00000660930	3UTR	SRR12878691_possorted_genome_bam
chr1	1224202	1224602	SDF4-4	0	-	1224602	1224602	0	1	400,	0,	SDF4	1	coding	null	intron	SRR12878701_possorted_genome_bam
chr1	1229180	1229580	SDF4-5	0	-	1229580	1229580	0	1	400,	0,	SDF4	1	coding	null	intron	SRR12878689_possorted_genome_bam
chr1	1229366	1229766	SDF4-6	0	-	1229766	1229766	0	1	400,	0,	SDF4	2	coding	null	intron	SRR12878692_possorted_genome_bam
chr1	1231395	1231795	SDF4-7	0	-	1231795	1231795	0	1	400,	0,	SDF4	2	coding	null	intron	SRR12878689_possorted_genome_bam
chr1	1233326	1233726	B3GALT6-1	0	+	1233326	1233726	0	1	400,	0,	B3GALT6	1	coding	ENST00000379198	3UTR	SRR12878690_possorted_genome_bam
chr1	1233781	1234181	B3GALT6-2	0	+	1233781	1234181	0	1	400,	0,	B3GALT6	1	coding	ENST00000379198	3UTR	SRR12878683_possorted_genome_bam
chr1	1234695	1235041	B3GALT6-3	0	+	1234695	1235041	0	1	346,	0,	B3GALT6	2	coding	ENST00000379198	3UTR	SRR12878687_possorted_genome_bam
chr1	1242446	1242633	C1QTNF12-1	0	-	1242446	1242633	0	1	187,	0,	C1QTNF12	1	coding	ENST00000462849	exon	SRR12878687_possorted_genome_bam
chr1	1249785	1250039	AL162741.1-1	0	-	1249785	1250039	0	1	254,	0,	AL162741.1	1	lncRNA	ENST00000565563	exon	SRR12878695_possorted_genome_bam
chr1	1253909	1254064	UBE2J2-1	0	-	1253909	1254064	0	1	155,	0,	UBE2J2	1	coding	ENST00000450390	3UTR	SRR12878699_possorted_genome_bam
chr1	1254852	1255252	UBE2J2-2	0	-	1254852	1255252	0	1	400,	0,	UBE2J2	2	coding	ENST00000349431	3UTR	SRR13960239_possorted_genome_bam
chr1	1255469	1256335	UBE2J2-3	0	-	1255469	1256335	0	2	18,291,	0,575,	UBE2J2	1	coding	ENST00000467339	exon	SRR12878701_possorted_genome_bam
chr1	1261510	1261910	UBE2J2-4	0	-	1261910	1261910	0	1	400,	0,	UBE2J2	1	coding	null	intron	SRR13960243_possorted_genome_bam
chr1	1268705	1269105	UBE2J2-5	0	-	1269105	1269105	0	1	400,	0,	UBE2J2	3	coding	null	intron	SRR13960241_possorted_genome_bam
chr1	1272333	1272733	UBE2J2-6	0	-	1272733	1272733	0	1	400,	0,	UBE2J2	6	coding	null	intron	SRR12878686_possorted_genome_bam
chr1	1291767	1292024	SCNN1D-1	0	+	1291767	1292024	0	1	257,	0,	SCNN1D	1	coding	ENST00000325425	3UTR	SRR12878690_possorted_genome_bam
chr1	1292390	1292592	ACAP3-1	0	-	1292390	1292592	0	1	202,	0,	ACAP3	1	coding	ENST00000354700	3UTR	SRR13960235_possorted_genome_bam
chr1	1292828	1293228	ACAP3-2	0	-	1292828	1293228	0	1	400,	0,	ACAP3	2	coding	ENST00000354700	3UTR	SRR12878689_possorted_genome_bam
chr1	1311339	1311654	PUSL1-1	0	+	1311339	1311654	0	1	315,	0,	PUSL1	1	coding	ENST00000379031	3UTR	SRR12878684_possorted_genome_bam
chr1	1311585	1311796	INTS11-1	0	-	1311585	1311796	0	1	211,	0,	INTS11	1	coding	ENST00000540437	3UTR	SRR12878697_possorted_genome_bam
chr1	1316593	1316993	INTS11-2	0	-	1316593	1316993	0	1	400,	0,	INTS11	2	coding	ENST00000462432	exon	SRR12878696_possorted_genome_bam
chr1	1318679	1318907	INTS11-3	0	-	1318679	1318907	0	1	228,	0,	INTS11	2	coding	ENST00000429572	3UTR	SRR13960241_possorted_genome_bam
chr1	1328602	1328896	CPTP-1	0	+	1328602	1328896	0	1	294,	0,	CPTP	1	coding	ENST00000343938	3UTR	SRR12878690_possorted_genome_bam
chr1	1335021	1335313	TAS1R3-1	0	+	1335021	1335313	0	1	292,	0,	TAS1R3	1	coding	ENST00000339381	3UTR	SRR12878685_possorted_genome_bam
chr1	1335276	1335441	DVL1-1	0	-	1335276	1335441	0	1	165,	0,	DVL1	1	coding	ENST00000378891	3UTR	SRR12878692_possorted_genome_bam
chr1	1347573	1347973	DVL1-2	0	-	1347973	1347973	0	1	400,	0,	DVL1	2	coding	null	intron	SRR12878689_possorted_genome_bam
chr1	1352689	1352831	MXRA8-1	0	-	1352689	1352831	0	1	142,	0,	MXRA8	1	coding	ENST00000342753	3UTR	SRR12878701_possorted_genome_bam
chr1	1373730	1374018	AURKAIP1-1	0	-	1373730	1374018	0	2	172,19,	0,269,	AURKAIP1	1	coding	ENST00000338338	3UTR	SRR12878693_possorted_genome_bam
chr1	1385711	1386004	CCNL2-1	0	-	1385711	1386004	0	1	293,	0,	CCNL2	1	coding	ENST00000400809	3UTR	SRR12878684_possorted_genome_bam
chr1	1386458	1386858	CCNL2-2	0	-	1386458	1386858	0	1	400,	0,	CCNL2	1	coding	ENST00000400809	3UTR	SRR12878683_possorted_genome_bam
chr1	1386662	1387062	CCNL2-3	0	-	1386662	1387062	0	1	400,	0,	CCNL2	1	coding	ENST00000408952	3UTR	SRR13960243_possorted_genome_bam
chr1	1390480	1395420	CCNL2-8	0	-	1390480	1395420	0	5	83,100,125,65,27,	0,285,2198,2915,4913,	CCNL2	3	coding	ENST00000482621	3UTR	SRR12878690_possorted_genome_bam
chr1	1391130	1391530	CCNL2-4	0	-	1391130	1391530	0	1	400,	0,	CCNL2	4	coding	ENST00000481223	3UTR	SRR13960236_possorted_genome_bam
chr1	1391618	1392018	CCNL2-5	0	-	1391618	1392018	0	1	400,	0,	CCNL2	5	coding	ENST00000418865	exon	SRR13960240_possorted_genome_bam
chr1	1392207	1392607	CCNL2-6	0	-	1392207	1392607	0	1	400,	0,	CCNL2	2	coding	ENST00000496007	exon	SRR13960242_possorted_genome_bam
chr1	1392456	1393448	CCNL2-7	0	-	1392456	1393448	0	2	347,53,	0,939,	CCNL2	3	coding	ENST00000408918	3UTR	SRR12878684_possorted_genome_bam
chr1	1401683	1402028	MRPL20-AS1-1	0	+	1401683	1402028	0	1	345,	0,	MRPL20-AS1	1	lncRNA	ENST00000572242	exon	SRR12878701_possorted_genome_bam
chr1	1401909	1402101	MRPL20-1	0	-	1401909	1402101	0	1	192,	0,	MRPL20	1	coding	ENST00000344843	3UTR	SRR12878692_possorted_genome_bam
chr1	1405882	1407290	MRPL20-2	0	-	1405882	1407290	0	3	4,111,160,	0,1026,1248,	MRPL20	2	coding	ENST00000482352	CDS	SRR12878695_possorted_genome_bam
chr1	1410318	1410608	AL391244.2-1	0	+	1410318	1410608	0	1	290,	0,	AL391244.2	2	lncRNA	ENST00000607307	exon	SRR12878682_possorted_genome_bam
chr1	1418420	1418601	ANKRD65-1	0	-	1418420	1418601	0	1	181,	0,	ANKRD65	1	coding	ENST00000427211	3UTR	SRR12878692_possorted_genome_bam
chr1	1440377	1440777	VWA1-1	0	+	1440377	1440777	0	1	400,	0,	VWA1	1	coding	ENST00000476993	3UTR	SRR12878683_possorted_genome_bam
chr1	1442552	1442875	VWA1-2	0	+	1442552	1442875	0	1	323,	0,	VWA1	2	coding	ENST00000476993	3UTR	SRR12878687_possorted_genome_bam
chr1	1468421	1468663	ATAD3C-1	0	+	1468421	1468663	0	1	242,	0,	ATAD3C	2	coding	ENST00000378785	3UTR	SRR12878688_possorted_genome_bam
chr1	1468722	1469122	ATAD3C-2	0	+	1468722	1469122	0	1	400,	0,	ATAD3C	1	coding	ENST00000378785	3UTR	SRR12878689_possorted_genome_bam
chr1	1469810	1470135	ATAD3C-3	0	+	1469810	1470135	0	1	325,	0,	ATAD3C	2	coding	ENST00000378785	3UTR	SRR12878689_possorted_genome_bam
chr1	1469839	1470138	ATAD3C-4	0	+	1469839	1470138	0	1	299,	0,	ATAD3C	3	coding	ENST00000378785	3UTR	SRR13960237_possorted_genome_bam
chr1	1475935	1476335	ATAD3B-1	0	+	1476335	1476335	0	1	400,	0,	ATAD3B	1	coding	null	intron	SRR12878697_possorted_genome_bam
chr1	1492386	1492786	ATAD3B-2	0	+	1492786	1492786	0	1	400,	0,	ATAD3B	3	coding	null	intron	SRR12878693_possorted_genome_bam
chr1	1495810	1496210	ATAD3B-4	0	+	1495810	1496210	0	1	400,	0,	ATAD3B	1	coding	ENST00000673477	3UTR	SRR12878699_possorted_genome_bam
chr1	1495839	1496164	ATAD3B-3	0	+	1495839	1496164	0	1	325,	0,	ATAD3B	1	coding	ENST00000308647	3UTR	SRR12878696_possorted_genome_bam
chr1	1520987	1521387	ATAD3A-1	0	+	1521387	1521387	0	1	400,	0,	ATAD3A	1	coding	null	intron	SRR12878687_possorted_genome_bam
chr1	1534366	1534675	ATAD3A-2	0	+	1534366	1534675	0	1	309,	0,	ATAD3A	1	coding	ENST00000378755	3UTR	SRR12878689_possorted_genome_bam
chr1	1534778	1534960	TMEM240-1	0	-	1534778	1534960	0	1	182,	0,	TMEM240	1	coding	ENST00000378733	3UTR	SRR13960235_possorted_genome_bam
chr1	1539056	1539228	TMEM240-2	0	-	1539056	1539228	0	1	172,	0,	TMEM240	1	coding	ENST00000624426	3UTR	SRR12878694_possorted_genome_bam
chr1	1541673	1541874	SSU72-1	0	-	1541673	1541874	0	1	201,	0,	SSU72	1	coding	ENST00000291386	3UTR	SRR12878695_possorted_genome_bam
chr1	1550221	1550621	SSU72-2	0	-	1550621	1550621	0	1	400,	0,	SSU72	2	coding	null	intron	SRR12878696_possorted_genome_bam
chr1	1556554	1556954	SSU72-3	0	-	1556954	1556954	0	1	400,	0,	SSU72	2	coding	null	intron	SRR12878687_possorted_genome_bam
chr1	1559450	1559850	SSU72-4	0	-	1559850	1559850	0	1	400,	0,	SSU72	4	coding	null	intron	SRR12878690_possorted_genome_bam
chr1	1562323	1562723	SSU72-5	0	-	1562323	1562723	0	1	400,	0,	SSU72	2	coding	ENST00000359060	3UTR	SRR12878684_possorted_genome_bam
chr1	1563943	1564343	SSU72-6	0	-	1563943	1564343	0	1	400,	0,	SSU72	3	coding	ENST00000359060	3UTR	SRR13960238_possorted_genome_bam
chr1	1564783	1574587	SSU72-10	0	-	1564783	1574587	0	2	133,110,	0,9694,	SSU72	4	coding	ENST00000378725	exon	SRR13960238_possorted_genome_bam
chr1	1565425	1565825	SSU72-7	0	-	1565825	1565825	0	1	400,	0,	SSU72	2	coding	null	intron	SRR12878698_possorted_genome_bam
chr1	1566326	1566726	SSU72-8	0	-	1566726	1566726	0	1	400,	0,	SSU72	5	coding	null	intron	SRR12878690_possorted_genome_bam
chr1	1573494	1573894	SSU72-9	0	-	1573894	1573894	0	1	400,	0,	SSU72	7	coding	null	intron	SRR12878687_possorted_genome_bam
chr1	1574325	1575662	AL645728.1-1	0	+	1574325	1575662	0	2	24,376,	0,961,	AL645728.1	1	lncRNA	ENST00000647566	exon	SRR12878687_possorted_genome_bam
chr1	1576709	1577075	AL645728.1-2	0	+	1576709	1577075	0	1	366,	0,	AL645728.1	2	lncRNA	ENST00000366221	exon	SRR12878684_possorted_genome_bam
chr1	1598012	1598167	FNDC10-1	0	-	1598012	1598167	0	1	155,	0,	FNDC10	1	coding	ENST00000422725	3UTR	SRR12878698_possorted_genome_bam
chr1	1602330	1602703	AL691432.4-1	0	+	1602330	1602703	0	1	373,	0,	AL691432.4	1	lncRNA	ENST00000658591	exon	SRR13960243_possorted_genome_bam
chr1	1613758	1613932	AL691432.2-1	0	-	1613758	1613932	0	1	174,	0,	AL691432.2	1	lncRNA	ENST00000607222	exon	SRR12878698_possorted_genome_bam
chr1	1616589	1617323	MIB2-1	0	+	1616589	1617323	0	2	25,246,	0,488,	MIB2	1	coding	ENST00000463492	exon	SRR13960243_possorted_genome_bam
chr1	1629690	1630602	MIB2-2	0	+	1629690	1630602	0	2	14,311,	0,601,	MIB2	1	coding	ENST00000487053	3UTR	SRR12878689_possorted_genome_bam
chr1	1634270	1634654	MMP23B-1	0	+	1634270	1634654	0	2	58,204,	0,180,	MMP23B	1	coding	ENST00000356026	3UTR	SRR12878683_possorted_genome_bam
chr1	1635227	1635428	CDK11B-1	0	-	1635227	1635428	0	1	201,	0,	CDK11B	1	coding	ENST00000341832	3UTR	SRR12878688_possorted_genome_bam
chr1	1635587	1635760	CDK11B-2	0	-	1635587	1635760	0	1	173,	0,	CDK11B	2	coding	ENST00000407249	3UTR	SRR12878682_possorted_genome_bam
chr1	1652684	1653084	CDK11B-3	0	-	1653084	1653084	0	1	400,	0,	CDK11B	2	coding	null	intron	SRR12878696_possorted_genome_bam
chr1	1654602	1655002	CDK11B-4	0	-	1655002	1655002	0	1	400,	0,	CDK11B	3	coding	null	intron	SRR12878696_possorted_genome_bam
chr1	1655503	1655903	CDK11B-5	0	-	1655903	1655903	0	1	400,	0,	CDK11B	2	coding	null	intron	SRR12878687_possorted_genome_bam
chr1	1659529	1659767	SLC35E2B-1	0	-	1659529	1659767	0	1	238,	0,	SLC35E2B	1	coding	ENST00000614300	3UTR	SRR13960241_possorted_genome_bam
chr1	1661478	1661688	SLC35E2B-2	0	-	1661478	1661688	0	1	210,	0,	SLC35E2B	1	coding	ENST00000611123	3UTR	SRR12878694_possorted_genome_bam
chr1	1662248	1662648	SLC35E2B-3	0	-	1662248	1662648	0	1	400,	0,	SLC35E2B	2	coding	ENST00000611123	3UTR	SRR12878687_possorted_genome_bam
chr1	1662339	1662602	FO704657.1-1	0	+	1662339	1662602	0	1	263,	0,	FO704657.1	1	lncRNA	ENST00000607013	exon	SRR13960239_possorted_genome_bam
chr1	1662572	1662972	SLC35E2B-4	0	-	1662572	1662972	0	1	400,	0,	SLC35E2B	2	coding	ENST00000611123	3UTR	SRR13960238_possorted_genome_bam
chr1	1664293	1664693	SLC35E2B-5	0	-	1664293	1664693	0	1	400,	0,	SLC35E2B	5	coding	ENST00000617444	3UTR	SRR12878687_possorted_genome_bam
chr1	1667742	1668142	SLC35E2B-6	0	-	1668142	1668142	0	1	400,	0,	SLC35E2B	1	coding	null	intron	SRR13960243_possorted_genome_bam
chr1	1668505	1668905	SLC35E2B-7	0	-	1668905	1668905	0	1	400,	0,	SLC35E2B	1	coding	null	intron	SRR12878682_possorted_genome_bam
chr1	1668628	1669028	SLC35E2B-8	0	-	1669028	1669028	0	1	400,	0,	SLC35E2B	1	coding	null	intron	SRR12878684_possorted_genome_bam
chr1	1702379	1702759	CDK11A-1	0	-	1702379	1702759	0	1	380,	0,	CDK11A	1	coding	ENST00000404249	3UTR	SRR12878684_possorted_genome_bam
chr1	1702730	1702867	CDK11A-2	0	-	1702730	1702867	0	1	137,	0,	CDK11A	1	coding	ENST00000356200	3UTR	SRR12878692_possorted_genome_bam
chr1	1712507	1712907	CDK11A-3	0	-	1712907	1712907	0	1	400,	0,	CDK11A	2	coding	null	intron	SRR12878700_possorted_genome_bam
chr1	1716380	1722795	CDK11A-4	0	-	1716380	1722795	0	4	98,98,116,88,	0,2977,5215,6327,	CDK11A	3	coding	ENST00000479362	CDS	SRR12878693_possorted_genome_bam
chr1	1727386	1727547	SLC35E2A-1	0	-	1727386	1727547	0	1	161,	0,	SLC35E2A	1	coding	ENST00000643905	3UTR	SRR12878698_possorted_genome_bam
chr1	1728482	1728882	SLC35E2A-2	0	-	1728482	1728882	0	1	400,	0,	SLC35E2A	1	coding	ENST00000643905	3UTR	SRR12878686_possorted_genome_bam
chr1	1730145	1730545	SLC35E2A-3	0	-	1730145	1730545	0	1	400,	0,	SLC35E2A	3	coding	ENST00000643905	3UTR	SRR12878687_possorted_genome_bam
chr1	1734179	1734579	SLC35E2A-4	0	-	1734579	1734579	0	1	400,	0,	SLC35E2A	3	coding	null	intron	SRR12878694_possorted_genome_bam
chr1	1751232	1751393	NADK-1	0	-	1751232	1751393	0	1	161,	0,	NADK	1	coding	ENST00000341426	3UTR	SRR12878692_possorted_genome_bam
chr1	1752484	1752884	NADK-2	0	-	1752484	1752884	0	1	400,	0,	NADK	2	coding	ENST00000342348	3UTR	SRR12878685_possorted_genome_bam
chr1	1756568	1765373	NADK-4	0	-	1756568	1765373	0	4	40,130,84,146,	0,612,5383,8659,	NADK	3	coding	ENST00000492845	exon	SRR12878695_possorted_genome_bam
chr1	1762813	1763213	NADK-3	0	-	1763213	1763213	0	1	400,	0,	NADK	1	coding	null	intron	SRR12878687_possorted_genome_bam
chr1	1765338	1778470	NADK-7	0	-	1765338	1778470	0	2	108,182,	0,12950,	NADK	4	coding	ENST00000341426	CDS	SRR12878700_possorted_genome_bam
chr1	1775341	1775741	NADK-5	0	-	1775741	1775741	0	1	400,	0,	NADK	4	coding	null	intron	SRR12878687_possorted_genome_bam
chr1	1777835	1778235	NADK-6	0	-	1778235	1778235	0	1	400,	0,	NADK	3	coding	null	intron	SRR12878689_possorted_genome_bam
chr1	1785285	1785483	GNB1-1	0	-	1785285	1785483	0	1	198,	0,	GNB1	1	coding	ENST00000378609	3UTR	SRR12878694_possorted_genome_bam
chr1	1785770	1786170	GNB1-2	0	-	1785770	1786170	0	1	400,	0,	GNB1	2	coding	ENST00000378609	3UTR	SRR12878688_possorted_genome_bam
chr1	1785783	1786183	GNB1-3	0	-	1785783	1786183	0	1	400,	0,	GNB1	2	coding	ENST00000378609	3UTR	SRR12878684_possorted_genome_bam
chr1	1786763	1787431	GNB1-4	0	-	1786763	1787431	0	2	290,110,	0,558,	GNB1	3	coding	ENST00000378609	3UTR	SRR12878696_possorted_genome_bam
chr1	1799316	1799716	GNB1-5	0	-	1799716	1799716	0	1	400,	0,	GNB1	2	coding	null	intron	SRR12878687_possorted_genome_bam
chr1	1809087	1809487	GNB1-6	0	-	1809487	1809487	0	1	400,	0,	GNB1	3	coding	null	intron	SRR13960238_possorted_genome_bam
chr1	1810544	1810944	GNB1-7	0	-	1810944	1810944	0	1	400,	0,	GNB1	3	coding	null	intron	SRR12878698_possorted_genome_bam
chr1	1819183	1819583	GNB1-8	0	-	1819583	1819583	0	1	400,	0,	GNB1	6	coding	null	intron	SRR12878687_possorted_genome_bam
chr1	1819529	1819929	GNB1-9	0	-	1819929	1819929	0	1	400,	0,	GNB1	6	coding	null	intron	SRR12878689_possorted_genome_bam
chr1	1823830	1824230	GNB1-10	0	-	1824230	1824230	0	1	400,	0,	GNB1	8	coding	null	intron	SRR12878689_possorted_genome_bam
chr1	1824500	1824900	GNB1-11	0	-	1824900	1824900	0	1	400,	0,	GNB1	7	coding	null	intron	SRR13960243_possorted_genome_bam
chr1	1830174	1830574	GNB1-12	0	-	1830574	1830574	0	1	400,	0,	GNB1	4	coding	null	intron	SRR13960234_possorted_genome_bam
chr1	1836878	1837278	GNB1-13	0	-	1837278	1837278	0	1	400,	0,	GNB1	10	coding	null	intron	SRR12878690_possorted_genome_bam
chr1	1838363	1838763	GNB1-14	0	-	1838763	1838763	0	1	400,	0,	GNB1	10	coding	null	intron	SRR12878701_possorted_genome_bam
chr1	1839233	1891087	GNB1-21	0	-	1839233	1891087	0	2	5,268,	0,51586,	GNB1	4	coding	ENST00000378609	5UTR	SRR12878699_possorted_genome_bam
chr1	1840882	1841282	GNB1-15	0	-	1841282	1841282	0	1	400,	0,	GNB1	6	coding	null	intron	SRR12878696_possorted_genome_bam
chr1	1858284	1858684	GNB1-16	0	-	1858684	1858684	0	1	400,	0,	GNB1	8	coding	null	intron	SRR13960237_possorted_genome_bam
chr1	1859016	1859416	GNB1-17	0	-	1859416	1859416	0	1	400,	0,	GNB1	14	coding	null	intron	SRR12878683_possorted_genome_bam
chr1	1865865	1866265	GNB1-18	0	-	1866265	1866265	0	1	400,	0,	GNB1	10	coding	null	intron	SRR12878696_possorted_genome_bam
chr1	1875145	1875545	GNB1-19	0	-	1875545	1875545	0	1	400,	0,	GNB1	14	coding	null	intron	SRR12878700_possorted_genome_bam
chr1	1886679	1887079	GNB1-20	0	-	1887079	1887079	0	1	400,	0,	GNB1	16	coding	null	intron	SRR12878685_possorted_genome_bam
chr1	1916830	1917280	CALML6-1	0	+	1916830	1917280	0	3	66,101,134,	0,143,316,	CALML6	1	coding	ENST00000378604	3UTR	SRR12878685_possorted_genome_bam
chr1	1917590	1917705	TMEM52-1	0	-	1917590	1917705	0	1	115,	0,	TMEM52	1	coding	ENST00000310991	3UTR	SRR12878696_possorted_genome_bam
chr1	1921951	1922136	CFAP74-1	0	-	1921951	1922136	0	1	185,	0,	CFAP74	1	coding	ENST00000493964	3UTR	SRR13960241_possorted_genome_bam
chr1	1935697	1936097	CFAP74-2	0	-	1936097	1936097	0	1	400,	0,	CFAP74	2	coding	null	intron	SRR12878684_possorted_genome_bam
chr1	1949442	1949842	CFAP74-3	0	-	1949842	1949842	0	1	400,	0,	CFAP74	3	coding	null	intron	SRR12878691_possorted_genome_bam
chr1	1949495	1949895	CFAP74-4	0	-	1949895	1949895	0	1	400,	0,	CFAP74	2	coding	null	intron	SRR12878685_possorted_genome_bam
chr1	1951070	1951470	CFAP74-5	0	-	1951470	1951470	0	1	400,	0,	CFAP74	6	coding	null	intron	SRR12878690_possorted_genome_bam
chr1	1955533	1956702	CFAP74-6	0	-	1955533	1956702	0	2	317,83,	0,1086,	CFAP74	4	coding	ENST00000270720	exon	SRR12878686_possorted_genome_bam
chr1	1966702	1967102	CFAP74-7	0	-	1967102	1967102	0	1	400,	0,	CFAP74	7	coding	null	intron	SRR12878698_possorted_genome_bam
chr1	1975276	1975676	CFAP74-8	0	-	1975676	1975676	0	1	400,	0,	CFAP74	7	coding	null	intron	SRR12878686_possorted_genome_bam
chr1	1976531	1976931	CFAP74-9	0	-	1976931	1976931	0	1	400,	0,	CFAP74	5	coding	null	intron	SRR12878682_possorted_genome_bam
chr1	1983671	1983942	CFAP74-10	0	-	1983671	1983942	0	1	271,	0,	CFAP74	6	coding	ENST00000378592	exon	SRR13960240_possorted_genome_bam
chr1	1984275	1984675	CFAP74-11	0	-	1984275	1984675	0	1	400,	0,	CFAP74	4	coding	ENST00000378592	exon	SRR12878689_possorted_genome_bam
chr1	1987962	1988530	CFAP74-12	0	-	1987962	1988530	0	2	171,19,	0,549,	CFAP74	5	coding	ENST00000378590	3UTR	SRR12878693_possorted_genome_bam
chr1	1987962	1988611	CFAP74-13	0	-	1987962	1988611	0	2	171,100,	0,549,	CFAP74	5	coding	ENST00000378590	3UTR	SRR13960242_possorted_genome_bam
chr1	2013213	2013420	AL391845.2-1	0	-	2013213	2013420	0	1	207,	0,	AL391845.2	1	lncRNA	ENST00000443930	exon	SRR13960240_possorted_genome_bam
chr1	2013779	2014179	AL391845.2-2	0	-	2013779	2014179	0	1	400,	0,	AL391845.2	2	lncRNA	ENST00000443930	exon	SRR12878690_possorted_genome_bam
chr1	2030394	2030733	GABRD-1	0	+	2030394	2030733	0	1	339,	0,	GABRD	1	coding	ENST00000378585	3UTR	SRR12878698_possorted_genome_bam
chr1	2049203	2049430	AL391845.1-1	0	-	2049203	2049430	0	1	227,	0,	AL391845.1	1	lncRNA	ENST00000445600	exon	SRR13960242_possorted_genome_bam
chr1	2064033	2064433	PRKCZ-1	0	+	2064433	2064433	0	1	400,	0,	PRKCZ	1	coding	null	intron	SRR12878697_possorted_genome_bam
chr1	2076384	2076784	PRKCZ-2	0	+	2076784	2076784	0	1	400,	0,	PRKCZ	1	coding	null	intron	SRR12878684_possorted_genome_bam
chr1	2085107	2085507	PRKCZ-3	0	+	2085507	2085507	0	1	400,	0,	PRKCZ	3	coding	null	intron	SRR12878686_possorted_genome_bam
chr1	2088722	2089122	PRKCZ-4	0	+	2089122	2089122	0	1	400,	0,	PRKCZ	6	coding	null	intron	SRR13960241_possorted_genome_bam
chr1	2089495	2089895	PRKCZ-5	0	+	2089895	2089895	0	1	400,	0,	PRKCZ	3	coding	null	intron	SRR12878683_possorted_genome_bam
chr1	2100612	2101012	PRKCZ-6	0	+	2101012	2101012	0	1	400,	0,	PRKCZ	4	coding	null	intron	SRR12878683_possorted_genome_bam
chr1	2112199	2112599	PRKCZ-7	0	+	2112599	2112599	0	1	400,	0,	PRKCZ	7	coding	null	intron	SRR12878696_possorted_genome_bam
chr1	2114515	2114915	PRKCZ-8	0	+	2114915	2114915	0	1	400,	0,	PRKCZ	4	coding	null	intron	SRR13960235_possorted_genome_bam
chr1	2118273	2118673	PRKCZ-9	0	+	2118673	2118673	0	1	400,	0,	PRKCZ	5	coding	null	intron	SRR12878686_possorted_genome_bam
chr1	2124773	2125173	PRKCZ-10	0	+	2125173	2125173	0	1	400,	0,	PRKCZ	6	coding	null	intron	SRR12878687_possorted_genome_bam
chr1	2138531	2138931	PRKCZ-11	0	+	2138931	2138931	0	1	400,	0,	PRKCZ	8	coding	null	intron	SRR12878689_possorted_genome_bam
chr1	2140411	2140811	PRKCZ-12	0	+	2140811	2140811	0	1	400,	0,	PRKCZ	6	coding	null	intron	SRR12878692_possorted_genome_bam
chr1	2154157	2154557	PRKCZ-13	0	+	2154557	2154557	0	1	400,	0,	PRKCZ	11	coding	null	intron	SRR12878686_possorted_genome_bam
chr1	2176219	2176619	PRKCZ-14	0	+	2176619	2176619	0	1	400,	0,	PRKCZ	11	coding	null	intron	SRR13960237_possorted_genome_bam
chr1	2180111	2180511	PRKCZ-15	0	+	2180511	2180511	0	1	400,	0,	PRKCZ	14	coding	null	intron	SRR13960241_possorted_genome_bam
chr1	2181794	2182046	PRKCZ-AS1-1	0	-	2181794	2182046	0	1	252,	0,	PRKCZ-AS1	1	lncRNA	ENST00000333854	exon	SRR13960235_possorted_genome_bam
chr1	2184461	2184672	FAAP20-1	0	-	2184461	2184672	0	1	211,	0,	FAAP20	1	coding	ENST00000400919	3UTR	SRR12878698_possorted_genome_bam
chr1	2185069	2185388	PRKCZ-16	0	+	2185069	2185388	0	1	319,	0,	PRKCZ	1	coding	ENST00000400921	3UTR	SRR12878687_possorted_genome_bam
chr1	2187221	2187621	FAAP20-2	0	-	2187621	2187621	0	1	400,	0,	FAAP20	1	coding	null	intron	SRR12878694_possorted_genome_bam
chr1	2189544	2189690	FAAP20-3	0	-	2189544	2189690	0	1	146,	0,	FAAP20	1	coding	ENST00000497675	exon	SRR12878686_possorted_genome_bam
chr1	2192368	2192768	FAAP20-4	0	-	2192368	2192768	0	1	400,	0,	FAAP20	3	coding	ENST00000420515	3UTR	SRR12878698_possorted_genome_bam
chr1	2211758	2212158	FAAP20-5	0	-	2212158	2212158	0	1	400,	0,	FAAP20	2	coding	null	intron	SRR12878698_possorted_genome_bam
chr1	2212633	2220738	AL590822.1-1	0	+	2212633	2220738	0	2	11,204,	0,7901,	AL590822.1	1	lncRNA	ENST00000442483	exon	SRR13960242_possorted_genome_bam
chr1	2234409	2234809	SKI-1	0	+	2234809	2234809	0	1	400,	0,	SKI	1	coding	null	intron	SRR13960239_possorted_genome_bam
chr1	2238703	2239103	SKI-2	0	+	2239103	2239103	0	1	400,	0,	SKI	1	coding	null	intron	SRR12878690_possorted_genome_bam
chr1	2263603	2264003	SKI-3	0	+	2264003	2264003	0	1	400,	0,	SKI	7	coding	null	intron	SRR13960240_possorted_genome_bam
chr1	2263607	2264007	SKI-4	0	+	2264007	2264007	0	1	400,	0,	SKI	5	coding	null	intron	SRR12878697_possorted_genome_bam
chr1	2265571	2265971	SKI-5	0	+	2265971	2265971	0	1	400,	0,	SKI	5	coding	null	intron	SRR12878700_possorted_genome_bam
chr1	2265611	2266011	SKI-6	0	+	2266011	2266011	0	1	400,	0,	SKI	7	coding	null	intron	SRR12878685_possorted_genome_bam
chr1	2272287	2272687	SKI-7	0	+	2272687	2272687	0	1	400,	0,	SKI	7	coding	null	intron	SRR13960236_possorted_genome_bam
chr1	2280072	2280472	SKI-8	0	+	2280472	2280472	0	1	400,	0,	SKI	8	coding	null	intron	SRR12878691_possorted_genome_bam
chr1	2304339	2306173	SKI-9	0	+	2304339	2306173	0	2	246,154,	0,1680,	SKI	1	coding	ENST00000378536	CDS	SRR12878695_possorted_genome_bam
chr1	2307485	2307885	SKI-10	0	+	2307485	2307885	0	1	400,	0,	SKI	1	coding	ENST00000378536	3UTR	SRR12878688_possorted_genome_bam
chr1	2308253	2308653	SKI-11	0	+	2308253	2308653	0	1	400,	0,	SKI	3	coding	ENST00000378536	3UTR	SRR12878693_possorted_genome_bam
chr1	2309197	2309597	SKI-12	0	+	2309197	2309597	0	1	400,	0,	SKI	2	coding	ENST00000378536	3UTR	SRR12878689_possorted_genome_bam
chr1	2309825	2310160	SKI-13	0	+	2309825	2310160	0	1	335,	0,	SKI	3	coding	ENST00000378536	3UTR	SRR12878690_possorted_genome_bam
chr1	2317002	2319261	AL590822.3-1	0	+	2317002	2319261	0	3	9,119,272,	0,608,1987,	AL590822.3	1	lncRNA	ENST00000659232	exon	SRR12878689_possorted_genome_bam
chr1	2321253	2321407	MORN1-1	0	-	2321253	2321407	0	1	154,	0,	MORN1	1	coding	ENST00000378531	3UTR	SRR12878695_possorted_genome_bam
chr1	2326201	2326326	AL589739.1-1	0	-	2326201	2326326	0	1	125,	0,	AL589739.1	1	lncRNA	ENST00000607720	exon	SRR12878691_possorted_genome_bam
chr1	2326215	2326517	AL589739.1-2	0	-	2326215	2326517	0	1	302,	0,	AL589739.1	1	lncRNA	ENST00000607720	exon	SRR12878684_possorted_genome_bam
chr1	2347778	2348178	MORN1-2	0	-	2348178	2348178	0	1	400,	0,	MORN1	2	coding	null	intron	SRR12878701_possorted_genome_bam
chr1	2349421	2349821	MORN1-3	0	-	2349821	2349821	0	1	400,	0,	MORN1	3	coding	null	intron	SRR13960240_possorted_genome_bam
chr1	2349744	2350144	MORN1-4	0	-	2350144	2350144	0	1	400,	0,	MORN1	3	coding	null	intron	SRR12878687_possorted_genome_bam
chr1	2350126	2350526	MORN1-5	0	-	2350526	2350526	0	1	400,	0,	MORN1	3	coding	null	intron	SRR13960234_possorted_genome_bam
chr1	2350409	2350809	MORN1-6	0	-	2350809	2350809	0	1	400,	0,	MORN1	3	coding	null	intron	SRR12878690_possorted_genome_bam
chr1	2350818	2351218	MORN1-7	0	-	2351218	2351218	0	1	400,	0,	MORN1	4	coding	null	intron	SRR12878685_possorted_genome_bam
chr1	2355175	2355387	MORN1-8	0	-	2355175	2355387	0	1	212,	0,	MORN1	2	coding	ENST00000378529	3UTR	SRR13960235_possorted_genome_bam
chr1	2363061	2363249	AL513477.2-1	0	-	2363061	2363249	0	1	188,	0,	AL513477.2	1	lncRNA	ENST00000607858	exon	SRR12878696_possorted_genome_bam
chr1	2371390	2371790	MORN1-9	0	-	2371390	2371790	0	1	400,	0,	MORN1	2	coding	ENST00000469374	exon	SRR12878699_possorted_genome_bam
chr1	2374853	2374991	MORN1-10	0	-	2374853	2374991	0	1	138,	0,	MORN1	2	coding	ENST00000449373	3UTR	SRR12878693_possorted_genome_bam
chr1	2377601	2378001	MORN1-11	0	-	2377601	2378001	0	1	400,	0,	MORN1	3	coding	ENST00000449373	3UTR	SRR12878693_possorted_genome_bam
chr1	2380502	2380902	MORN1-12	0	-	2380902	2380902	0	1	400,	0,	MORN1	7	coding	null	intron	SRR13960239_possorted_genome_bam
chr1	2385536	2385936	MORN1-13	0	-	2385536	2385936	0	1	400,	0,	MORN1	6	coding	ENST00000607031	exon	SRR12878701_possorted_genome_bam
chr1	2386299	2386699	MORN1-14	0	-	2386299	2386699	0	1	400,	0,	MORN1	5	coding	ENST00000607031	exon	SRR13960235_possorted_genome_bam
chr1	2386353	2386753	MORN1-15	0	-	2386353	2386753	0	1	400,	0,	MORN1	4	coding	ENST00000607031	exon	SRR12878690_possorted_genome_bam
chr1	2387972	2388372	MORN1-16	0	-	2387972	2388372	0	1	400,	0,	MORN1	5	coding	ENST00000607031	exon	SRR12878690_possorted_genome_bam
chr1	2389146	2389546	MORN1-17	0	-	2389546	2389546	0	1	400,	0,	MORN1	9	coding	null	intron	SRR12878696_possorted_genome_bam
chr1	2390672	2391072	MORN1-18	0	-	2391072	2391072	0	1	400,	0,	MORN1	6	coding	null	intron	SRR12878700_possorted_genome_bam
chr1	2392110	2392510	RER1-1	0	+	2392510	2392510	0	1	400,	0,	RER1	1	coding	null	intron	SRR12878689_possorted_genome_bam
chr1	2396504	2396904	RER1-2	0	+	2396904	2396904	0	1	400,	0,	RER1	1	coding	null	intron	SRR12878696_possorted_genome_bam
chr1	2399955	2400355	RER1-3	0	+	2400355	2400355	0	1	400,	0,	RER1	2	coding	null	intron	SRR12878690_possorted_genome_bam
chr1	2402221	2403313	RER1-4	0	+	2402221	2403313	0	2	121,279,	0,813,	RER1	1	coding	ENST00000378512	3UTR	SRR12878685_possorted_genome_bam
chr1	2403213	2403613	RER1-5	0	+	2403213	2403613	0	1	400,	0,	RER1	2	coding	ENST00000378512	3UTR	SRR12878701_possorted_genome_bam
chr1	2403398	2403798	RER1-6	0	+	2403398	2403798	0	1	400,	0,	RER1	2	coding	ENST00000605895	3UTR	SRR12878689_possorted_genome_bam
chr1	2403964	2404124	PEX10-1	0	-	2403964	2404124	0	1	160,	0,	PEX10	1	coding	ENST00000288774	3UTR	SRR12878693_possorted_genome_bam
chr1	2404811	2405211	PEX10-2	0	-	2404811	2405211	0	1	400,	0,	PEX10	1	coding	ENST00000288774	3UTR	SRR12878686_possorted_genome_bam
chr1	2405130	2405441	RER1-7	0	+	2405130	2405441	0	1	311,	0,	RER1	3	coding	ENST00000378513	3UTR	SRR12878685_possorted_genome_bam
chr1	2411520	2411920	PEX10-3	0	-	2411920	2411920	0	1	400,	0,	PEX10	1	coding	null	intron	SRR12878700_possorted_genome_bam
chr1	2457478	2457878	PLCH2-1	0	+	2457878	2457878	0	1	400,	0,	PLCH2	3	coding	null	intron	SRR12878683_possorted_genome_bam
chr1	2465154	2465554	PLCH2-2	0	+	2465554	2465554	0	1	400,	0,	PLCH2	4	coding	null	intron	SRR12878689_possorted_genome_bam
chr1	2471820	2472220	PLCH2-3	0	+	2472220	2472220	0	1	400,	0,	PLCH2	7	coding	null	intron	SRR13960234_possorted_genome_bam
chr1	2472700	2473100	PLCH2-4	0	+	2473100	2473100	0	1	400,	0,	PLCH2	5	coding	null	intron	SRR12878690_possorted_genome_bam
chr1	2488541	2488941	PLCH2-5	0	+	2488941	2488941	0	1	400,	0,	PLCH2	6	coding	null	intron	SRR12878690_possorted_genome_bam
chr1	2492300	2492538	AL139246.1-1	0	-	2492300	2492538	0	1	238,	0,	AL139246.1	1	lncRNA	ENST00000424657	exon	SRR12878685_possorted_genome_bam
chr1	2505213	2505522	PLCH2-6	0	+	2505213	2505522	0	1	309,	0,	PLCH2	1	coding	ENST00000419816	3UTR	SRR12878688_possorted_genome_bam
chr1	2508549	2508855	PANK4-1	0	-	2508549	2508855	0	1	306,	0,	PANK4	1	coding	ENST00000378466	3UTR	SRR12878683_possorted_genome_bam
chr1	2510742	2514401	PANK4-2	0	-	2510742	2514401	0	6	6,50,56,152,88,48,	0,595,885,2145,3259,3611,	PANK4	1	coding	ENST00000502512	CDS	SRR13960234_possorted_genome_bam
chr1	2523054	2523454	PANK4-3	0	-	2523454	2523454	0	1	400,	0,	PANK4	2	coding	null	intron	SRR12878690_possorted_genome_bam
chr1	2523441	2523841	PANK4-4	0	-	2523841	2523841	0	1	400,	0,	PANK4	3	coding	null	intron	SRR12878694_possorted_genome_bam
chr1	2528745	2528862	HES5-1	0	-	2528745	2528862	0	1	117,	0,	HES5	1	coding	ENST00000378453	3UTR	SRR12878701_possorted_genome_bam
chr1	2528745	2528952	HES5-2	0	-	2528745	2528952	0	1	207,	0,	HES5	1	coding	ENST00000378453	3UTR	SRR13960235_possorted_genome_bam
chr1	2532474	2532874	AL139246.5-1	0	+	2532874	2532874	0	1	400,	0,	AL139246.5	2	lncRNA	null	intron	SRR12878684_possorted_genome_bam
chr1	2541260	2541660	AL139246.5-2	0	+	2541660	2541660	0	1	400,	0,	AL139246.5	4	lncRNA	null	intron	SRR13960234_possorted_genome_bam
chr1	2547151	2547447	AL139246.5-3	0	+	2547151	2547447	0	1	296,	0,	AL139246.5	1	lncRNA	ENST00000606645	exon	SRR12878683_possorted_genome_bam
chr1	2549920	2550103	TNFRSF14-AS1-1	0	-	2549920	2550103	0	1	183,	0,	TNFRSF14-AS1	1	lncRNA	ENST00000416860	exon	SRR13960242_possorted_genome_bam
chr1	2556063	2556463	TNFRSF14-AS1-2	0	-	2556063	2556463	0	1	400,	0,	TNFRSF14-AS1	2	lncRNA	ENST00000416860	exon	SRR12878689_possorted_genome_bam
chr1	2563468	2563805	TNFRSF14-1	0	+	2563468	2563805	0	1	337,	0,	TNFRSF14	1	coding	ENST00000355716	3UTR	SRR13960237_possorted_genome_bam
chr1	2582100	2582500	AL139246.3-1	0	+	2582500	2582500	0	1	400,	0,	AL139246.3	1	lncRNA	null	intron	SRR12878690_possorted_genome_bam
chr1	2584201	2584519	AL139246.3-2	0	+	2584201	2584519	0	1	318,	0,	AL139246.3	1	lncRNA	ENST00000424215	exon	SRR12878685_possorted_genome_bam
chr1	2590639	2590797	MMEL1-1	0	-	2590639	2590797	0	1	158,	0,	MMEL1	1	coding	ENST00000378412	3UTR	SRR12878697_possorted_genome_bam
chr1	2591137	2591448	PRXL2B-1	0	+	2591137	2591448	0	1	311,	0,	PRXL2B	1	coding	ENST00000378427	3UTR	SRR12878692_possorted_genome_bam
chr1	2599958	2600358	MMEL1-2	0	-	2600358	2600358	0	1	400,	0,	MMEL1	1	coding	null	intron	SRR12878684_possorted_genome_bam
chr1	2635976	2636308	TTC34-1	0	-	2635976	2636308	0	1	332,	0,	TTC34	1	coding	ENST00000401095	3UTR	SRR12878684_possorted_genome_bam
chr1	2636387	2636620	AL831784.1-1	0	+	2636387	2636620	0	1	233,	0,	AL831784.1	1	lncRNA	ENST00000427302	exon	SRR12878700_possorted_genome_bam
chr1	2636964	2637364	TTC34-2	0	-	2636964	2637364	0	1	400,	0,	TTC34	2	coding	ENST00000401095	3UTR	SRR12878690_possorted_genome_bam
chr1	2638018	2638418	TTC34-3	0	-	2638018	2638418	0	1	400,	0,	TTC34	3	coding	ENST00000401095	3UTR	SRR13960237_possorted_genome_bam
chr1	2638029	2638429	TTC34-4	0	-	2638029	2638429	0	1	400,	0,	TTC34	2	coding	ENST00000401095	3UTR	SRR13960236_possorted_genome_bam
chr1	2638917	2639317	TTC34-5	0	-	2638917	2639317	0	1	400,	0,	TTC34	5	coding	ENST00000401095	3UTR	SRR12878689_possorted_genome_bam
chr1	2778683	2779083	TTC34-6	0	-	2779083	2779083	0	1	400,	0,	TTC34	3	coding	null	intron	SRR12878682_possorted_genome_bam
chr1	2780715	2781115	AC242022.2-1	0	+	2781115	2781115	0	1	400,	0,	AC242022.2	2	lncRNA	null	intron	SRR12878689_possorted_genome_bam
chr1	3022627	3022894	ACTRT2-1	0	+	3022627	3022894	0	1	267,	0,	ACTRT2	1	coding	ENST00000378404	3UTR	SRR12878689_possorted_genome_bam
chr1	3059615	3059864	PRDM16-DT-1	0	-	3059615	3059864	0	1	249,	0,	PRDM16-DT	1	lncRNA	ENST00000606861	exon	SRR13960242_possorted_genome_bam
chr1	3059615	3060584	PRDM16-DT-2	0	-	3059615	3060584	0	3	122,54,84,	0,614,885,	PRDM16-DT	1	lncRNA	ENST00000321399	exon	SRR13960237_possorted_genome_bam
chr1	3063439	3063839	PRDM16-DT-3	0	-	3063439	3063839	0	1	400,	0,	PRDM16-DT	4	lncRNA	ENST00000445317	exon	SRR13960243_possorted_genome_bam
chr1	3064072	3064210	PRDM16-DT-4	0	-	3064072	3064210	0	1	138,	0,	PRDM16-DT	2	lncRNA	ENST00000321336	exon	SRR12878692_possorted_genome_bam
chr1	3067814	3068387	PRDM16-DT-5	0	-	3067814	3068387	0	2	234,166,	0,407,	PRDM16-DT	5	lncRNA	ENST00000445317	exon	SRR13960243_possorted_genome_bam
chr1	3075178	3075578	PRDM16-1	0	+	3075578	3075578	0	1	400,	0,	PRDM16	1	coding	null	intron	SRR12878690_possorted_genome_bam
chr1	3079810	3080210	PRDM16-2	0	+	3080210	3080210	0	1	400,	0,	PRDM16	2	coding	null	intron	SRR12878697_possorted_genome_bam
chr1	3087305	3087705	PRDM16-3	0	+	3087705	3087705	0	1	400,	0,	PRDM16	5	coding	null	intron	SRR12878698_possorted_genome_bam
chr1	3111894	3112294	PRDM16-4	0	+	3112294	3112294	0	1	400,	0,	PRDM16	4	coding	null	intron	SRR13960240_possorted_genome_bam
chr1	3131191	3131591	PRDM16-5	0	+	3131591	3131591	0	1	400,	0,	PRDM16	8	coding	null	intron	SRR12878696_possorted_genome_bam
chr1	3132927	3133109	AL008733.1-1	0	-	3132927	3133109	0	1	182,	0,	AL008733.1	1	lncRNA	ENST00000440516	exon	SRR12878691_possorted_genome_bam
chr1	3134331	3134731	PRDM16-6	0	+	3134731	3134731	0	1	400,	0,	PRDM16	4	coding	null	intron	SRR12878692_possorted_genome_bam
chr1	3150183	3150583	PRDM16-7	0	+	3150583	3150583	0	1	400,	0,	PRDM16	6	coding	null	intron	SRR12878684_possorted_genome_bam
chr1	3154961	3155361	PRDM16-8	0	+	3155361	3155361	0	1	400,	0,	PRDM16	2	coding	null	intron	SRR13960238_possorted_genome_bam
chr1	3248091	3248491	PRDM16-9	0	+	3248491	3248491	0	1	400,	0,	PRDM16	9	coding	null	intron	SRR12878690_possorted_genome_bam
chr1	3257126	3257526	PRDM16-10	0	+	3257526	3257526	0	1	400,	0,	PRDM16	7	coding	null	intron	SRR12878700_possorted_genome_bam
chr1	3273571	3273971	PRDM16-11	0	+	3273971	3273971	0	1	400,	0,	PRDM16	5	coding	null	intron	SRR12878683_possorted_genome_bam
chr1	3285557	3285957	PRDM16-12	0	+	3285957	3285957	0	1	400,	0,	PRDM16	9	coding	null	intron	SRR12878689_possorted_genome_bam
chr1	3301028	3301428	PRDM16-13	0	+	3301428	3301428	0	1	400,	0,	PRDM16	12	coding	null	intron	SRR12878700_possorted_genome_bam
chr1	3306636	3306907	AL590438.1-1	0	-	3306636	3306907	0	1	271,	0,	AL590438.1	1	lncRNA	ENST00000607061	exon	SRR13960242_possorted_genome_bam
chr1	3318485	3318885	PRDM16-14	0	+	3318885	3318885	0	1	400,	0,	PRDM16	19	coding	null	intron	SRR12878690_possorted_genome_bam
chr1	3366718	3367118	PRDM16-15	0	+	3367118	3367118	0	1	400,	0,	PRDM16	10	coding	null	intron	SRR12878682_possorted_genome_bam
chr1	3385832	3386232	PRDM16-16	0	+	3386232	3386232	0	1	400,	0,	PRDM16	22	coding	null	intron	SRR12878690_possorted_genome_bam
chr1	3417002	3417402	PRDM16-17	0	+	3417402	3417402	0	1	400,	0,	PRDM16	11	coding	null	intron	SRR12878682_possorted_genome_bam
chr1	3420374	3420774	PRDM16-18	0	+	3420774	3420774	0	1	400,	0,	PRDM16	17	coding	null	intron	SRR12878684_possorted_genome_bam
chr1	3433906	3434306	PRDM16-19	0	+	3433906	3434306	0	1	400,	0,	PRDM16	1	coding	ENST00000511072	3UTR	SRR13960238_possorted_genome_bam
chr1	3435181	3435581	PRDM16-20	0	+	3435181	3435581	0	1	400,	0,	PRDM16	1	coding	ENST00000270722	3UTR	SRR12878685_possorted_genome_bam
chr1	3435788	3436188	PRDM16-21	0	+	3435788	3436188	0	1	400,	0,	PRDM16	2	coding	ENST00000270722	3UTR	SRR12878685_possorted_genome_bam
chr1	3437381	3437781	PRDM16-22	0	+	3437381	3437781	0	1	400,	0,	PRDM16	3	coding	ENST00000270722	3UTR	SRR12878684_possorted_genome_bam
chr1	3437806	3438206	PRDM16-23	0	+	3437806	3438206	0	1	400,	0,	PRDM16	6	coding	ENST00000270722	3UTR	SRR12878700_possorted_genome_bam
chr1	3438194	3438594	PRDM16-24	0	+	3438194	3438594	0	1	400,	0,	PRDM16	4	coding	ENST00000270722	3UTR	SRR12878683_possorted_genome_bam
chr1	3438250	3438621	PRDM16-25	0	+	3438250	3438621	0	1	371,	0,	PRDM16	5	coding	ENST00000270722	3UTR	SRR13960236_possorted_genome_bam
chr1	3460693	3461093	ARHGEF16-1	0	+	3461093	3461093	0	1	400,	0,	ARHGEF16	3	coding	null	intron	SRR12878691_possorted_genome_bam
chr1	3460836	3461236	ARHGEF16-2	0	+	3461236	3461236	0	1	400,	0,	ARHGEF16	3	coding	null	intron	SRR13960234_possorted_genome_bam
chr1	3480774	3481110	ARHGEF16-3	0	+	3480774	3481110	0	1	336,	0,	ARHGEF16	2	coding	ENST00000378371	3UTR	SRR12878685_possorted_genome_bam
chr1	3480883	3481113	ARHGEF16-4	0	+	3480883	3481113	0	1	230,	0,	ARHGEF16	1	coding	ENST00000378371	3UTR	SRR13960242_possorted_genome_bam
chr1	3487951	3488220	MEGF6-1	0	-	3487951	3488220	0	1	269,	0,	MEGF6	1	coding	ENST00000356575	3UTR	SRR12878688_possorted_genome_bam
chr1	3488077	3488477	MEGF6-2	0	-	3488077	3488477	0	1	400,	0,	MEGF6	1	coding	ENST00000356575	3UTR	SRR12878691_possorted_genome_bam
chr1	3489887	3490287	MEGF6-3	0	-	3489887	3490287	0	1	400,	0,	MEGF6	2	coding	ENST00000356575	3UTR	SRR12878690_possorted_genome_bam
chr1	3517874	3518274	MEGF6-4	0	-	3518274	3518274	0	1	400,	0,	MEGF6	3	coding	null	intron	SRR12878691_possorted_genome_bam
chr1	3550499	3550899	MEGF6-5	0	-	3550899	3550899	0	1	400,	0,	MEGF6	4	coding	null	intron	SRR12878688_possorted_genome_bam
chr1	3560102	3560502	MEGF6-6	0	-	3560502	3560502	0	1	400,	0,	MEGF6	6	coding	null	intron	SRR12878688_possorted_genome_bam
chr1	3574648	3575048	MEGF6-7	0	-	3575048	3575048	0	1	400,	0,	MEGF6	4	coding	null	intron	SRR12878695_possorted_genome_bam
chr1	3587074	3587474	MEGF6-8	0	-	3587474	3587474	0	1	400,	0,	MEGF6	3	coding	null	intron	SRR13960236_possorted_genome_bam
chr1	3601678	3602078	MEGF6-9	0	-	3602078	3602078	0	1	400,	0,	MEGF6	9	coding	null	intron	SRR12878688_possorted_genome_bam
chr1	3629815	3630126	TPRG1L-1	0	+	3629815	3630126	0	1	311,	0,	TPRG1L	1	coding	ENST00000344579	3UTR	SRR12878685_possorted_genome_bam
chr1	3630767	3630899	WRAP73-1	0	-	3630767	3630899	0	1	132,	0,	WRAP73	1	coding	ENST00000378322	3UTR	SRR12878698_possorted_genome_bam
chr1	3633253	3635231	WRAP73-2	0	-	3633253	3635231	0	3	250,78,72,	0,1743,1906,	WRAP73	3	coding	ENST00000497940	exon	SRR12878695_possorted_genome_bam
chr1	3645614	3646014	WRAP73-3	0	-	3646014	3646014	0	1	400,	0,	WRAP73	2	coding	null	intron	SRR13960243_possorted_genome_bam
chr1	3645907	3646307	WRAP73-4	0	-	3646307	3646307	0	1	400,	0,	WRAP73	1	coding	null	intron	SRR13960240_possorted_genome_bam
chr1	3645932	3646332	WRAP73-5	0	-	3646332	3646332	0	1	400,	0,	WRAP73	3	coding	null	intron	SRR13960238_possorted_genome_bam
chr1	3647306	3650025	WRAP73-7	0	-	3647306	3650025	0	2	254,95,	0,2624,	WRAP73	2	coding	ENST00000479331	exon	SRR12878694_possorted_genome_bam
chr1	3648753	3649153	WRAP73-6	0	-	3649153	3649153	0	1	400,	0,	WRAP73	4	coding	null	intron	SRR12878693_possorted_genome_bam
chr1	3655043	3655443	TP73-1	0	+	3655443	3655443	0	1	400,	0,	TP73	1	coding	null	intron	SRR12878691_possorted_genome_bam
chr1	3710211	3710611	TP73-2	0	+	3710611	3710611	0	1	400,	0,	TP73	4	coding	null	intron	SRR12878700_possorted_genome_bam
chr1	3711835	3712235	TP73-3	0	+	3712235	3712235	0	1	400,	0,	TP73	3	coding	null	intron	SRR12878694_possorted_genome_bam
chr1	3716653	3717053	TP73-4	0	+	3717053	3717053	0	1	400,	0,	TP73	4	coding	null	intron	SRR12878694_possorted_genome_bam
chr1	3733527	3733927	TP73-5	0	+	3733527	3733927	0	1	400,	0,	TP73	1	coding	ENST00000346387	3UTR	SRR12878698_possorted_genome_bam
chr1	3735966	3736200	TP73-6	0	+	3735966	3736200	0	1	234,	0,	TP73	2	coding	ENST00000346387	3UTR	SRR13960242_possorted_genome_bam
chr1	3775326	3775957	SMIM1-1	0	+	3775326	3775957	0	2	157,163,	0,468,	SMIM1	1	coding	ENST00000444870	3UTR	SRR12878688_possorted_genome_bam
chr1	3778580	3778847	LRRC47-1	0	-	3778580	3778847	0	1	267,	0,	LRRC47	1	coding	ENST00000378251	3UTR	SRR12878687_possorted_genome_bam
chr1	3780166	3780566	LRRC47-2	0	-	3780166	3780566	0	1	400,	0,	LRRC47	2	coding	ENST00000378251	3UTR	SRR12878690_possorted_genome_bam
chr1	3781262	3784128	LRRC47-3	0	-	3781262	3784128	0	4	74,90,103,133,	0,249,1398,2733,	LRRC47	1	coding	ENST00000462356	exon	SRR12878696_possorted_genome_bam
chr1	3785176	3785494	AL365330.1-1	0	+	3785176	3785494	0	1	318,	0,	AL365330.1	1	lncRNA	ENST00000607459	exon	SRR12878684_possorted_genome_bam
chr1	3785347	3785538	AL365330.1-2	0	+	3785347	3785538	0	1	191,	0,	AL365330.1	1	lncRNA	ENST00000607459	exon	SRR12878695_possorted_genome_bam
chr1	3785741	3786141	LRRC47-4	0	-	3786141	3786141	0	1	400,	0,	LRRC47	1	coding	null	intron	SRR13960241_possorted_genome_bam
chr1	3787745	3788145	LRRC47-5	0	-	3788145	3788145	0	1	400,	0,	LRRC47	2	coding	null	intron	SRR12878688_possorted_genome_bam
chr1	3792379	3792779	LRRC47-6	0	-	3792779	3792779	0	1	400,	0,	LRRC47	3	coding	null	intron	SRR13960238_possorted_genome_bam
chr1	3812086	3812340	CEP104-1	0	-	3812086	3812340	0	1	254,	0,	CEP104	1	coding	ENST00000378230	3UTR	SRR13960242_possorted_genome_bam
chr1	3812408	3812808	CEP104-2	0	-	3812408	3812808	0	1	400,	0,	CEP104	2	coding	ENST00000378230	3UTR	SRR12878687_possorted_genome_bam
chr1	3813973	3814373	CEP104-3	0	-	3813973	3814373	0	1	400,	0,	CEP104	3	coding	ENST00000378230	3UTR	SRR13960243_possorted_genome_bam
chr1	3814749	3815149	CEP104-4	0	-	3814749	3815149	0	1	400,	0,	CEP104	4	coding	ENST00000378230	3UTR	SRR12878688_possorted_genome_bam
chr1	3819193	3819593	CEP104-5	0	-	3819593	3819593	0	1	400,	0,	CEP104	1	coding	null	intron	SRR12878698_possorted_genome_bam
chr1	3828843	3829243	CEP104-6	0	-	3829243	3829243	0	1	400,	0,	CEP104	2	coding	null	intron	SRR12878701_possorted_genome_bam
chr1	3829272	3831137	CEP104-7	0	-	3829272	3831137	0	3	101,207,92,	0,518,1773,	CEP104	6	coding	ENST00000378230	CDS	SRR13960236_possorted_genome_bam
chr1	3833671	3833909	CEP104-8	0	-	3833671	3833909	0	1	238,	0,	CEP104	5	coding	ENST00000494653	exon	SRR12878685_possorted_genome_bam
chr1	3834965	3837366	CEP104-9	0	-	3834965	3837366	0	3	127,198,75,	0,1529,2326,	CEP104	5	coding	ENST00000494653	exon	SRR12878697_possorted_genome_bam
chr1	3840128	3840528	CEP104-10	0	-	3840528	3840528	0	1	400,	0,	CEP104	2	coding	null	intron	SRR13960243_possorted_genome_bam
chr1	3842078	3842478	CEP104-11	0	-	3842478	3842478	0	1	400,	0,	CEP104	4	coding	null	intron	SRR12878689_possorted_genome_bam
chr1	3842666	3843066	CEP104-12	0	-	3843066	3843066	0	1	400,	0,	CEP104	3	coding	null	intron	SRR13960235_possorted_genome_bam
chr1	3843367	3843767	CEP104-13	0	-	3843767	3843767	0	1	400,	0,	CEP104	5	coding	null	intron	SRR12878685_possorted_genome_bam
chr1	3861835	3862235	DFFB-1	0	+	3862235	3862235	0	1	400,	0,	DFFB	2	coding	null	intron	SRR13960236_possorted_genome_bam
chr1	3872530	3883864	DFFB-2	0	+	3872530	3883864	0	2	42,358,	0,10976,	DFFB	1	coding	ENST00000338895	3UTR	SRR12878685_possorted_genome_bam
chr1	3884544	3884944	DFFB-3	0	+	3884544	3884944	0	1	400,	0,	DFFB	2	coding	ENST00000338895	3UTR	SRR12878701_possorted_genome_bam
chr1	3885099	3885422	DFFB-4	0	+	3885099	3885422	0	1	323,	0,	DFFB	2	coding	ENST00000339350	3UTR	SRR12878685_possorted_genome_bam
chr1	3889125	3889283	C1orf174-1	0	-	3889125	3889283	0	1	158,	0,	C1orf174	1	coding	ENST00000474140	exon	SRR12878692_possorted_genome_bam
chr1	3889829	3890724	C1orf174-2	0	-	3889829	3890724	0	2	244,156,	0,739,	C1orf174	2	coding	ENST00000361605	3UTR	SRR12878695_possorted_genome_bam
chr1	3893998	3894398	C1orf174-3	0	-	3894398	3894398	0	1	400,	0,	C1orf174	1	coding	null	intron	SRR12878689_possorted_genome_bam
chr1	3898837	3899237	C1orf174-4	0	-	3899237	3899237	0	1	400,	0,	C1orf174	1	coding	null	intron	SRR13960236_possorted_genome_bam
chr1	3904803	3905203	LINC01134-1	0	+	3905203	3905203	0	1	400,	0,	LINC01134	1	lncRNA	null	intron	SRR13960243_possorted_genome_bam
chr1	3905621	3906021	LINC01134-2	0	+	3906021	3906021	0	1	400,	0,	LINC01134	1	lncRNA	null	intron	SRR13960242_possorted_genome_bam
chr1	3909371	3909771	LINC01134-3	0	+	3909771	3909771	0	1	400,	0,	LINC01134	2	lncRNA	null	intron	SRR12878692_possorted_genome_bam
chr1	3916175	3916575	LINC01134-4	0	+	3916175	3916575	0	1	400,	0,	LINC01134	1	lncRNA	ENST00000442673	exon	SRR13960237_possorted_genome_bam
chr1	3944552	3944871	LINC01345-1	0	-	3944552	3944871	0	1	319,	0,	LINC01345	1	lncRNA	ENST00000635247	exon	SRR12878685_possorted_genome_bam
chr1	3947222	3948183	LINC01345-2	0	-	3947222	3948183	0	2	106,227,	0,734,	LINC01345	2	lncRNA	ENST00000425194	exon	SRR12878685_possorted_genome_bam
chr1	3949571	3949866	LINC01346-1	0	+	3949571	3949866	0	1	295,	0,	LINC01346	1	lncRNA	ENST00000456897	exon	SRR12878684_possorted_genome_bam
chr1	3950039	3950439	LINC01346-2	0	+	3950439	3950439	0	1	400,	0,	LINC01346	1	lncRNA	null	intron	SRR12878685_possorted_genome_bam
chr1	4012921	4013111	AL805961.1-1	0	-	4012921	4013111	0	1	190,	0,	AL805961.1	1	lncRNA	ENST00000642139	exon	SRR13960240_possorted_genome_bam
chr1	4661302	4661702	AJAP1-1	0	+	4661702	4661702	0	1	400,	0,	AJAP1	1	coding	null	intron	SRR12878690_possorted_genome_bam
chr1	4661940	4662340	AJAP1-2	0	+	4662340	4662340	0	1	400,	0,	AJAP1	1	coding	null	intron	SRR12878696_possorted_genome_bam
chr1	4673654	4674054	AJAP1-3	0	+	4674054	4674054	0	1	400,	0,	AJAP1	4	coding	null	intron	SRR12878688_possorted_genome_bam
chr1	4676793	4677193	AJAP1-4	0	+	4677193	4677193	0	1	400,	0,	AJAP1	3	coding	null	intron	SRR12878697_possorted_genome_bam
chr1	4714297	4714697	AJAP1-5	0	+	4714697	4714697	0	1	400,	0,	AJAP1	7	coding	null	intron	SRR12878684_possorted_genome_bam
chr1	4716790	4717190	AJAP1-6	0	+	4717190	4717190	0	1	400,	0,	AJAP1	4	coding	null	intron	SRR12878696_possorted_genome_bam
chr1	4719968	4720368	AJAP1-7	0	+	4720368	4720368	0	1	400,	0,	AJAP1	7	coding	null	intron	SRR12878700_possorted_genome_bam
chr1	4728715	4729115	AJAP1-8	0	+	4729115	4729115	0	1	400,	0,	AJAP1	10	coding	null	intron	SRR12878689_possorted_genome_bam
chr1	4732658	4733058	AJAP1-9	0	+	4733058	4733058	0	1	400,	0,	AJAP1	10	coding	null	intron	SRR12878686_possorted_genome_bam
chr1	4733746	4734146	AJAP1-10	0	+	4734146	4734146	0	1	400,	0,	AJAP1	7	coding	null	intron	SRR12878696_possorted_genome_bam
chr1	4736334	4736734	AJAP1-11	0	+	4736734	4736734	0	1	400,	0,	AJAP1	8	coding	null	intron	SRR12878695_possorted_genome_bam
chr1	4753783	4754183	AJAP1-12	0	+	4754183	4754183	0	1	400,	0,	AJAP1	15	coding	null	intron	SRR12878689_possorted_genome_bam
chr1	4776167	4776567	AJAP1-13	0	+	4776567	4776567	0	1	400,	0,	AJAP1	15	coding	null	intron	SRR12878684_possorted_genome_bam
chr1	4782762	4783162	AJAP1-14	0	+	4782762	4783162	0	1	400,	0,	AJAP1	2	coding	ENST00000378191	3UTR	SRR12878682_possorted_genome_bam
chr1	4783400	4783800	AJAP1-15	0	+	4783400	4783800	0	1	400,	0,	AJAP1	2	coding	ENST00000378191	3UTR	SRR12878683_possorted_genome_bam
chr1	4791773	4792173	AJAP1-16	0	+	4791773	4792173	0	1	400,	0,	AJAP1	5	coding	ENST00000378191	3UTR	SRR12878684_possorted_genome_bam
chr1	4791973	4792357	AJAP1-17	0	+	4791973	4792357	0	1	384,	0,	AJAP1	4	coding	ENST00000378191	3UTR	SRR13960241_possorted_genome_bam
chr1	4792195	4792534	AJAP1-18	0	+	4792195	4792534	0	1	339,	0,	AJAP1	7	coding	ENST00000378191	3UTR	SRR13960236_possorted_genome_bam
chr1	5490805	5491205	Z98259.3-1	0	-	5490805	5491205	0	1	400,	0,	Z98259.3	2	lncRNA	ENST00000641860	exon	SRR12878684_possorted_genome_bam
chr1	5561709	5561967	AL365255.1-1	0	-	5561709	5561967	0	1	258,	0,	AL365255.1	1	lncRNA	ENST00000637702	exon	SRR13960235_possorted_genome_bam
chr1	5567585	5567985	AL365255.1-2	0	-	5567985	5567985	0	1	400,	0,	AL365255.1	2	lncRNA	null	intron	SRR13960239_possorted_genome_bam
chr1	5653799	5654199	AL365255.1-3	0	-	5654199	5654199	0	1	400,	0,	AL365255.1	10	lncRNA	null	intron	SRR13960237_possorted_genome_bam
chr1	5658092	5658492	AL365255.1-4	0	-	5658492	5658492	0	1	400,	0,	AL365255.1	11	lncRNA	null	intron	SRR13960239_possorted_genome_bam
chr1	5666110	5666510	AL365255.1-5	0	-	5666510	5666510	0	1	400,	0,	AL365255.1	12	lncRNA	null	intron	SRR12878684_possorted_genome_bam
chr1	5862826	5863126	NPHP4-1	0	-	5862826	5863126	0	1	300,	0,	NPHP4	1	coding	ENST00000489180	3UTR	SRR12878690_possorted_genome_bam
chr1	5869450	5869850	NPHP4-2	0	-	5869850	5869850	0	1	400,	0,	NPHP4	1	coding	null	intron	SRR12878689_possorted_genome_bam
chr1	5872673	5873073	NPHP4-3	0	-	5873073	5873073	0	1	400,	0,	NPHP4	1	coding	null	intron	SRR12878684_possorted_genome_bam
chr1	5882278	5882678	NPHP4-4	0	-	5882278	5882678	0	1	400,	0,	NPHP4	3	coding	ENST00000470763	exon	SRR12878695_possorted_genome_bam
chr1	5885752	5886152	NPHP4-5	0	-	5886152	5886152	0	1	400,	0,	NPHP4	2	coding	null	intron	SRR13960243_possorted_genome_bam
chr1	5886495	5886678	NPHP4-6	0	-	5886495	5886678	0	1	183,	0,	NPHP4	4	coding	ENST00000466897	3UTR	SRR12878695_possorted_genome_bam
chr1	5911489	5911889	NPHP4-7	0	-	5911889	5911889	0	1	400,	0,	NPHP4	4	coding	null	intron	SRR12878694_possorted_genome_bam
chr1	5919285	5919685	NPHP4-8	0	-	5919685	5919685	0	1	400,	0,	NPHP4	4	coding	null	intron	SRR12878685_possorted_genome_bam
chr1	5920973	5921373	NPHP4-9	0	-	5921373	5921373	0	1	400,	0,	NPHP4	6	coding	null	intron	SRR12878685_possorted_genome_bam
chr1	5926456	5926856	NPHP4-10	0	-	5926856	5926856	0	1	400,	0,	NPHP4	4	coding	null	intron	SRR12878696_possorted_genome_bam
chr1	5934096	5934496	NPHP4-11	0	-	5934496	5934496	0	1	400,	0,	NPHP4	9	coding	null	intron	SRR12878686_possorted_genome_bam
chr1	5945963	5946363	NPHP4-12	0	-	5946363	5946363	0	1	400,	0,	NPHP4	12	coding	null	intron	SRR13960239_possorted_genome_bam
chr1	5952971	5953371	NPHP4-13	0	-	5953371	5953371	0	1	400,	0,	NPHP4	8	coding	null	intron	SRR12878698_possorted_genome_bam
chr1	5954787	5955187	NPHP4-14	0	-	5955187	5955187	0	1	400,	0,	NPHP4	8	coding	null	intron	SRR12878695_possorted_genome_bam
chr1	5962050	5962450	NPHP4-15	0	-	5962450	5962450	0	1	400,	0,	NPHP4	9	coding	null	intron	SRR12878691_possorted_genome_bam
chr1	5964834	5965234	NPHP4-16	0	-	5965234	5965234	0	1	400,	0,	NPHP4	11	coding	null	intron	SRR13960243_possorted_genome_bam
chr1	5972713	5973113	NPHP4-17	0	-	5973113	5973113	0	1	400,	0,	NPHP4	12	coding	null	intron	SRR13960237_possorted_genome_bam
chr1	5974503	5974903	NPHP4-18	0	-	5974903	5974903	0	1	400,	0,	NPHP4	12	coding	null	intron	SRR12878683_possorted_genome_bam
chr1	5984184	5984584	NPHP4-19	0	-	5984584	5984584	0	1	400,	0,	NPHP4	14	coding	null	intron	SRR12878691_possorted_genome_bam
chr1	5988424	5988824	NPHP4-20	0	-	5988824	5988824	0	1	400,	0,	NPHP4	15	coding	null	intron	SRR12878685_possorted_genome_bam
chr1	6057852	6058252	KCNAB2-1	0	+	6058252	6058252	0	1	400,	0,	KCNAB2	8	coding	null	intron	SRR13960238_possorted_genome_bam
chr1	6057865	6058265	KCNAB2-2	0	+	6058265	6058265	0	1	400,	0,	KCNAB2	5	coding	null	intron	SRR13960234_possorted_genome_bam
chr1	6061565	6061965	KCNAB2-3	0	+	6061965	6061965	0	1	400,	0,	KCNAB2	8	coding	null	intron	SRR13960235_possorted_genome_bam
chr1	6070291	6070691	KCNAB2-4	0	+	6070691	6070691	0	1	400,	0,	KCNAB2	11	coding	null	intron	SRR13960238_possorted_genome_bam
chr1	6079217	6079617	KCNAB2-5	0	+	6079617	6079617	0	1	400,	0,	KCNAB2	10	coding	null	intron	SRR13960240_possorted_genome_bam
chr1	6096697	6098697	KCNAB2-7	0	+	6096697	6098697	0	4	59,89,39,213,	0,571,819,1787,	KCNAB2	2	coding	ENST00000662815	3UTR	SRR13960241_possorted_genome_bam
chr1	6098404	6098561	KCNAB2-6	0	+	6098404	6098561	0	1	157,	0,	KCNAB2	1	coding	ENST00000602612	3UTR	SRR12878697_possorted_genome_bam
chr1	6100814	6101163	KCNAB2-8	0	+	6100814	6101163	0	1	349,	0,	KCNAB2	4	coding	ENST00000352527	3UTR	SRR12878701_possorted_genome_bam
chr1	6101787	6101902	CHD5-1	0	-	6101787	6101902	0	1	115,	0,	CHD5	1	coding	ENST00000262450	3UTR	SRR12878695_possorted_genome_bam
chr1	6105090	6106403	CHD5-2	0	-	6105090	6106403	0	3	337,54,9,	0,1143,1304,	CHD5	1	coding	ENST00000496404	3UTR	SRR12878683_possorted_genome_bam
chr1	6115247	6115647	CHD5-3	0	-	6115647	6115647	0	1	400,	0,	CHD5	1	coding	null	intron	SRR12878690_possorted_genome_bam
chr1	6116094	6116494	CHD5-4	0	-	6116494	6116494	0	1	400,	0,	CHD5	1	coding	null	intron	SRR12878689_possorted_genome_bam
chr1	6137801	6138201	CHD5-5	0	-	6138201	6138201	0	1	400,	0,	CHD5	4	coding	null	intron	SRR12878685_possorted_genome_bam
chr1	6142968	6143368	CHD5-6	0	-	6143368	6143368	0	1	400,	0,	CHD5	4	coding	null	intron	SRR13960240_possorted_genome_bam
chr1	6146313	6148936	CHD5-7	0	-	6146313	6148936	0	3	110,207,83,	0,351,2540,	CHD5	2	coding	ENST00000496404	CDS	SRR13960242_possorted_genome_bam
chr1	6159393	6180094	CHD5-8	0	-	6159393	6180094	0	3	122,128,150,	0,8756,20551,	CHD5	3	coding	ENST00000262450	CDS	SRR13960239_possorted_genome_bam
chr1	6185029	6185361	RPL22-1	0	-	6185029	6185361	0	1	332,	0,	RPL22	1	coding	ENST00000234875	3UTR	SRR12878694_possorted_genome_bam
chr1	6186224	6186624	RPL22-2	0	-	6186224	6186624	0	1	400,	0,	RPL22	2	coding	ENST00000234875	3UTR	SRR12878683_possorted_genome_bam
chr1	6186513	6193026	RPL22-4	0	-	6186513	6193026	0	2	303,97,	0,6416,	RPL22	2	coding	ENST00000234875	3UTR	SRR12878682_possorted_genome_bam
chr1	6186625	6197735	RPL22-5	0	-	6186625	6197735	0	3	191,125,84,	0,6304,11026,	RPL22	2	coding	ENST00000497965	3UTR	SRR12878686_possorted_genome_bam
chr1	6192036	6192436	RPL22-3	0	-	6192436	6192436	0	1	400,	0,	RPL22	1	coding	null	intron	SRR12878686_possorted_genome_bam
chr1	6198627	6199027	RPL22-6	0	-	6198627	6199027	0	1	400,	0,	RPL22	5	coding	ENST00000480661	exon	SRR13960239_possorted_genome_bam
chr1	6204840	6204965	AL031847.1-1	0	-	6204840	6204965	0	1	125,	0,	AL031847.1	1	lncRNA	ENST00000455744	exon	SRR12878686_possorted_genome_bam
chr1	6216000	6216400	RNF207-1	0	+	6216400	6216400	0	1	400,	0,	RNF207	1	coding	null	intron	SRR12878690_possorted_genome_bam
chr1	6219760	6220160	RNF207-2	0	+	6219760	6220160	0	1	400,	0,	RNF207	2	coding	ENST00000377939	3UTR	SRR13960239_possorted_genome_bam
chr1	6220407	6220805	RNF207-3	0	+	6220407	6220805	0	1	398,	0,	RNF207	1	coding	ENST00000377939	3UTR	SRR12878694_possorted_genome_bam
chr1	6220890	6221290	RNF207-4	0	+	6220890	6221290	0	1	400,	0,	RNF207	3	coding	ENST00000377939	3UTR	SRR12878688_possorted_genome_bam
chr1	6221193	6221336	ICMT-1	0	-	6221193	6221336	0	1	143,	0,	ICMT	1	coding	ENST00000343813	3UTR	SRR12878686_possorted_genome_bam
chr1	6221193	6221413	ICMT-2	0	-	6221193	6221413	0	1	220,	0,	ICMT	1	coding	ENST00000343813	3UTR	SRR13960234_possorted_genome_bam
chr1	6222974	6223374	ICMT-3	0	-	6222974	6223374	0	1	400,	0,	ICMT	2	coding	ENST00000343813	3UTR	SRR12878698_possorted_genome_bam
chr1	6223455	6223855	ICMT-4	0	-	6223455	6223855	0	1	400,	0,	ICMT	2	coding	ENST00000343813	3UTR	SRR12878684_possorted_genome_bam
chr1	6223496	6223896	ICMT-5	0	-	6223496	6223896	0	1	400,	0,	ICMT	2	coding	ENST00000489498	3UTR	SRR12878688_possorted_genome_bam
chr1	6223991	6224391	ICMT-6	0	-	6223991	6224391	0	1	400,	0,	ICMT	4	coding	ENST00000489498	3UTR	SRR12878700_possorted_genome_bam
chr1	6224523	6224923	ICMT-7	0	-	6224523	6224923	0	1	400,	0,	ICMT	4	coding	ENST00000489498	3UTR	SRR13960236_possorted_genome_bam
chr1	6227277	6227677	ICMT-8	0	-	6227677	6227677	0	1	400,	0,	ICMT	1	coding	null	intron	SRR12878685_possorted_genome_bam
chr1	6239161	6239444	LINC00337-1	0	+	6239161	6239444	0	1	283,	0,	LINC00337	1	lncRNA	ENST00000429480	exon	SRR13960239_possorted_genome_bam
chr1	6247353	6247553	GPR153-1	0	-	6247353	6247553	0	1	200,	0,	GPR153	1	coding	ENST00000377893	3UTR	SRR12878694_possorted_genome_bam
chr1	6247397	6247699	GPR153-2	0	-	6247397	6247699	0	1	302,	0,	GPR153	1	coding	ENST00000377893	3UTR	SRR12878688_possorted_genome_bam
chr1	6264269	6264457	ACOT7-1	0	-	6264269	6264457	0	1	188,	0,	ACOT7	1	coding	ENST00000608083	3UTR	SRR13960241_possorted_genome_bam
chr1	6268374	6268774	ACOT7-2	0	-	6268774	6268774	0	1	400,	0,	ACOT7	1	coding	null	intron	SRR12878687_possorted_genome_bam
chr1	6278511	6278911	ACOT7-3	0	-	6278911	6278911	0	1	400,	0,	ACOT7	1	coding	null	intron	SRR13960238_possorted_genome_bam
chr1	6286930	6287330	ACOT7-4	0	-	6287330	6287330	0	1	400,	0,	ACOT7	2	coding	null	intron	SRR12878701_possorted_genome_bam
chr1	6289067	6289467	ACOT7-5	0	-	6289467	6289467	0	1	400,	0,	ACOT7	1	coding	null	intron	SRR13960243_possorted_genome_bam
chr1	6303334	6303734	ACOT7-6	0	-	6303734	6303734	0	1	400,	0,	ACOT7	5	coding	null	intron	SRR13960235_possorted_genome_bam
chr1	6306727	6307127	ACOT7-7	0	-	6307127	6307127	0	1	400,	0,	ACOT7	3	coding	null	intron	SRR12878691_possorted_genome_bam
chr1	6317644	6318044	ACOT7-8	0	-	6318044	6318044	0	1	400,	0,	ACOT7	5	coding	null	intron	SRR13960238_possorted_genome_bam
chr1	6325477	6325877	ACOT7-9	0	-	6325877	6325877	0	1	400,	0,	ACOT7	9	coding	null	intron	SRR12878689_possorted_genome_bam
chr1	6361964	6362364	ACOT7-10	0	-	6362364	6362364	0	1	400,	0,	ACOT7	11	coding	null	intron	SRR12878701_possorted_genome_bam
chr1	6386330	6386730	ACOT7-11	0	-	6386730	6386730	0	1	400,	0,	ACOT7	13	coding	null	intron	SRR12878689_possorted_genome_bam
chr1	6394100	6394384	AL031848.2-1	0	+	6394100	6394384	0	1	284,	0,	AL031848.2	1	lncRNA	ENST00000607670	exon	SRR13960242_possorted_genome_bam
chr1	6456392	6456671	ESPN-1	0	+	6456392	6456671	0	1	279,	0,	ESPN	1	coding	ENST00000636330	3UTR	SRR13960237_possorted_genome_bam
chr1	6461119	6461519	TNFRSF25-2	0	-	6461119	6461519	0	1	400,	0,	TNFRSF25	1	coding	ENST00000647810	3UTR	SRR12878684_possorted_genome_bam
chr1	6461151	6461341	TNFRSF25-1	0	-	6461151	6461341	0	1	190,	0,	TNFRSF25	1	coding	ENST00000356876	3UTR	SRR12878698_possorted_genome_bam
chr1	6463871	6464271	TNFRSF25-3	0	-	6463871	6464271	0	1	400,	0,	TNFRSF25	2	coding	ENST00000513135	exon	SRR13960234_possorted_genome_bam
chr1	6467122	6467266	PLEKHG5-1	0	-	6467122	6467266	0	1	144,	0,	PLEKHG5	1	coding	ENST00000377725	3UTR	SRR12878691_possorted_genome_bam
chr1	6478637	6479037	PLEKHG5-2	0	-	6479037	6479037	0	1	400,	0,	PLEKHG5	2	coding	null	intron	SRR12878689_possorted_genome_bam
chr1	6479606	6480006	PLEKHG5-3	0	-	6480006	6480006	0	1	400,	0,	PLEKHG5	2	coding	null	intron	SRR12878697_possorted_genome_bam
chr1	6481923	6482323	PLEKHG5-4	0	-	6482323	6482323	0	1	400,	0,	PLEKHG5	3	coding	null	intron	SRR13960243_possorted_genome_bam
chr1	6486948	6487348	PLEKHG5-5	0	-	6487348	6487348	0	1	400,	0,	PLEKHG5	3	coding	null	intron	SRR12878695_possorted_genome_bam
chr1	6521347	6521498	NOL9-1	0	-	6521347	6521498	0	1	151,	0,	NOL9	1	coding	ENST00000377705	3UTR	SRR12878695_possorted_genome_bam
chr1	6521392	6521792	NOL9-2	0	-	6521392	6521792	0	1	400,	0,	NOL9	1	coding	ENST00000377705	3UTR	SRR12878693_possorted_genome_bam
chr1	6525102	6525502	NOL9-3	0	-	6525102	6525502	0	1	400,	0,	NOL9	3	coding	ENST00000377705	3UTR	SRR13960243_possorted_genome_bam
chr1	6525525	6525925	NOL9-4	0	-	6525525	6525925	0	1	400,	0,	NOL9	2	coding	ENST00000377705	3UTR	SRR13960242_possorted_genome_bam
chr1	6532009	6533311	NOL9-5	0	-	6532009	6533311	0	3	70,298,32,	0,453,1270,	NOL9	4	coding	ENST00000464383	exon	SRR12878686_possorted_genome_bam
chr1	6540491	6540891	NOL9-6	0	-	6540891	6540891	0	1	400,	0,	NOL9	3	coding	null	intron	SRR12878699_possorted_genome_bam
chr1	6542125	6542525	NOL9-7	0	-	6542525	6542525	0	1	400,	0,	NOL9	2	coding	null	intron	SRR12878697_possorted_genome_bam
chr1	6579473	6579751	TAS1R1-1	0	+	6579473	6579751	0	1	278,	0,	TAS1R1	1	coding	ENST00000333172	3UTR	SRR13960239_possorted_genome_bam
chr1	6588950	6589260	ZBTB48-1	0	+	6588950	6589260	0	1	310,	0,	ZBTB48	1	coding	ENST00000377674	3UTR	SRR12878684_possorted_genome_bam
chr1	6590724	6590870	KLHL21-1	0	-	6590724	6590870	0	1	146,	0,	KLHL21	1	coding	ENST00000377658	3UTR	SRR12878699_possorted_genome_bam
chr1	6592209	6592609	KLHL21-2	0	-	6592209	6592609	0	1	400,	0,	KLHL21	2	coding	ENST00000377658	3UTR	SRR12878695_possorted_genome_bam
chr1	6606684	6607084	KLHL21-3	0	-	6607084	6607084	0	1	400,	0,	KLHL21	1	coding	null	intron	SRR12878689_possorted_genome_bam
chr1	6612044	6612444	KLHL21-4	0	-	6612444	6612444	0	1	400,	0,	KLHL21	4	coding	null	intron	SRR13960240_possorted_genome_bam
chr1	6617043	6617443	PHF13-1	0	+	6617443	6617443	0	1	400,	0,	PHF13	1	coding	null	intron	SRR12878685_possorted_genome_bam
chr1	6619840	6620240	PHF13-2	0	+	6619840	6620240	0	1	400,	0,	PHF13	1	coding	ENST00000377648	CDS	SRR12878690_possorted_genome_bam
chr1	6621744	6622144	PHF13-3	0	+	6621744	6622144	0	1	400,	0,	PHF13	2	coding	ENST00000377648	3UTR	SRR13960243_possorted_genome_bam
chr1	6623686	6624012	PHF13-4	0	+	6623686	6624012	0	1	326,	0,	PHF13	2	coding	ENST00000377648	3UTR	SRR12878685_possorted_genome_bam
chr1	6625594	6625994	THAP3-1	0	+	6625994	6625994	0	1	400,	0,	THAP3	1	coding	null	intron	SRR12878684_possorted_genome_bam
chr1	6626000	6626400	THAP3-2	0	+	6626400	6626400	0	1	400,	0,	THAP3	1	coding	null	intron	SRR13960234_possorted_genome_bam
chr1	6633227	6633562	THAP3-3	0	+	6633227	6633562	0	1	335,	0,	THAP3	1	coding	ENST00000054650	3UTR	SRR12878685_possorted_genome_bam
chr1	6633569	6633969	THAP3-4	0	+	6633969	6633969	0	1	400,	0,	THAP3	1	coding	null	intron	SRR12878689_possorted_genome_bam
chr1	6634168	6634401	DNAJC11-1	0	-	6634168	6634401	0	1	233,	0,	DNAJC11	1	coding	ENST00000451196	3UTR	SRR13960241_possorted_genome_bam
chr1	6635113	6635337	DNAJC11-2	0	-	6635113	6635337	0	1	224,	0,	DNAJC11	2	coding	ENST00000294401	3UTR	SRR13960240_possorted_genome_bam
chr1	6635254	6635565	THAP3-5	0	+	6635254	6635565	0	1	311,	0,	THAP3	2	coding	ENST00000377627	3UTR	SRR12878689_possorted_genome_bam
chr1	6635592	6637465	DNAJC11-3	0	-	6635592	6637465	0	4	108,130,143,19,	0,524,1605,1854,	DNAJC11	2	coding	ENST00000294401	3UTR	SRR12878687_possorted_genome_bam
chr1	6638639	6639039	DNAJC11-4	0	-	6639039	6639039	0	1	400,	0,	DNAJC11	1	coding	null	intron	SRR13960237_possorted_genome_bam
chr1	6654634	6655034	DNAJC11-5	0	-	6655034	6655034	0	1	400,	0,	DNAJC11	5	coding	null	intron	SRR13960241_possorted_genome_bam
chr1	6660949	6661349	DNAJC11-6	0	-	6661349	6661349	0	1	400,	0,	DNAJC11	4	coding	null	intron	SRR12878685_possorted_genome_bam
chr1	6675388	6675788	DNAJC11-7	0	-	6675788	6675788	0	1	400,	0,	DNAJC11	8	coding	null	intron	SRR12878700_possorted_genome_bam
chr1	6691895	6692295	DNAJC11-8	0	-	6692295	6692295	0	1	400,	0,	DNAJC11	9	coding	null	intron	SRR12878685_possorted_genome_bam
chr1	6693071	6693471	DNAJC11-9	0	-	6693471	6693471	0	1	400,	0,	DNAJC11	9	coding	null	intron	SRR12878684_possorted_genome_bam
chr1	6698349	6698749	DNAJC11-10	0	-	6698749	6698749	0	1	400,	0,	DNAJC11	8	coding	null	intron	SRR12878686_possorted_genome_bam
chr1	6783892	6784007	CAMTA1-DT-1	0	-	6783892	6784007	0	1	115,	0,	CAMTA1-DT	1	lncRNA	ENST00000442889	exon	SRR12878693_possorted_genome_bam
chr1	6804195	6804595	CAMTA1-1	0	+	6804595	6804595	0	1	400,	0,	CAMTA1	5	coding	null	intron	SRR13960241_possorted_genome_bam
chr1	6817970	6818370	CAMTA1-2	0	+	6818370	6818370	0	1	400,	0,	CAMTA1	5	coding	null	intron	SRR12878695_possorted_genome_bam
chr1	6825154	6872038	CAMTA1-8	0	+	6825154	6872038	0	2	56,282,	0,46602,	CAMTA1	1	coding	ENST00000473578	3UTR	SRR12878699_possorted_genome_bam
chr1	6825410	6825810	CAMTA1-3	0	+	6825810	6825810	0	1	400,	0,	CAMTA1	1	coding	null	intron	SRR12878690_possorted_genome_bam
chr1	6832503	6832903	CAMTA1-4	0	+	6832903	6832903	0	1	400,	0,	CAMTA1	6	coding	null	intron	SRR12878695_possorted_genome_bam
chr1	6842613	6843013	CAMTA1-5	0	+	6843013	6843013	0	1	400,	0,	CAMTA1	2	coding	null	intron	SRR12878693_possorted_genome_bam
chr1	6866301	6866701	CAMTA1-6	0	+	6866701	6866701	0	1	400,	0,	CAMTA1	4	coding	null	intron	SRR13960239_possorted_genome_bam
chr1	6866882	6867282	CAMTA1-7	0	+	6867282	6867282	0	1	400,	0,	CAMTA1	7	coding	null	intron	SRR12878688_possorted_genome_bam
chr1	6880542	6880942	CAMTA1-9	0	+	6880942	6880942	0	1	400,	0,	CAMTA1	9	coding	null	intron	SRR12878685_possorted_genome_bam
chr1	6887841	6888201	CAMTA1-10	0	+	6887841	6888201	0	1	360,	0,	CAMTA1	5	coding	ENST00000476163	exon	SRR12878700_possorted_genome_bam
chr1	6892292	6892692	CAMTA1-11	0	+	6892692	6892692	0	1	400,	0,	CAMTA1	15	coding	null	intron	SRR13960241_possorted_genome_bam
chr1	6892587	6892987	CAMTA1-12	0	+	6892987	6892987	0	1	400,	0,	CAMTA1	11	coding	null	intron	SRR12878690_possorted_genome_bam
chr1	6914835	6915235	CAMTA1-13	0	+	6915235	6915235	0	1	400,	0,	CAMTA1	10	coding	null	intron	SRR12878684_possorted_genome_bam
chr1	6965261	6965661	CAMTA1-14	0	+	6965661	6965661	0	1	400,	0,	CAMTA1	14	coding	null	intron	SRR12878691_possorted_genome_bam
chr1	7044560	7044960	CAMTA1-15	0	+	7044960	7044960	0	1	400,	0,	CAMTA1	20	coding	null	intron	SRR13960241_possorted_genome_bam
chr1	7185908	7186308	CAMTA1-16	0	+	7186308	7186308	0	1	400,	0,	CAMTA1	15	coding	null	intron	SRR13960234_possorted_genome_bam
chr1	7254915	7255315	CAMTA1-17	0	+	7255315	7255315	0	1	400,	0,	CAMTA1	17	coding	null	intron	SRR12878689_possorted_genome_bam
chr1	7296740	7297140	CAMTA1-18	0	+	7297140	7297140	0	1	400,	0,	CAMTA1	16	coding	null	intron	SRR13960236_possorted_genome_bam
chr1	7311904	7312304	CAMTA1-19	0	+	7312304	7312304	0	1	400,	0,	CAMTA1	18	coding	null	intron	SRR12878688_possorted_genome_bam
chr1	7369071	7370268	CAMTA1-IT1-1	0	+	7369071	7370268	0	2	45,188,	0,1009,	CAMTA1-IT1	1	lncRNA	ENST00000427317	exon	SRR12878684_possorted_genome_bam
chr1	7388183	7388435	Z97987.1-1	0	-	7388183	7388435	0	1	252,	0,	Z97987.1	1	lncRNA	ENST00000411708	exon	SRR13960239_possorted_genome_bam
chr1	7693124	7693320	AL359881.3-1	0	-	7693124	7693320	0	1	196,	0,	AL359881.3	1	lncRNA	ENST00000602640	exon	SRR13960240_possorted_genome_bam
chr1	7698303	7698590	AL359881.2-1	0	-	7698303	7698590	0	1	287,	0,	AL359881.2	1	lncRNA	ENST00000602973	exon	SRR13960237_possorted_genome_bam
chr1	7700704	7700844	AL359881.1-1	0	-	7700704	7700844	0	1	140,	0,	AL359881.1	1	lncRNA	ENST00000602916	exon	SRR13960236_possorted_genome_bam
chr1	7708184	7708584	CAMTA1-20	0	+	7708584	7708584	0	1	400,	0,	CAMTA1	22	coding	null	intron	SRR13960240_possorted_genome_bam
chr1	7767306	7767706	CAMTA1-21	0	+	7767306	7767706	0	1	400,	0,	CAMTA1	6	coding	ENST00000490905	3UTR	SRR12878700_possorted_genome_bam
chr1	7767811	7768211	CAMTA1-22	0	+	7767811	7768211	0	1	400,	0,	CAMTA1	4	coding	ENST00000303635	3UTR	SRR13960237_possorted_genome_bam
chr1	7769361	7769681	CAMTA1-23	0	+	7769361	7769681	0	1	320,	0,	CAMTA1	2	coding	ENST00000303635	3UTR	SRR12878685_possorted_genome_bam
chr1	7774057	7774457	VAMP3-1	0	+	7774457	7774457	0	1	400,	0,	VAMP3	1	coding	null	intron	SRR12878696_possorted_genome_bam
chr1	7774901	7775301	VAMP3-2	0	+	7775301	7775301	0	1	400,	0,	VAMP3	2	coding	null	intron	SRR12878690_possorted_genome_bam
chr1	7776433	7776764	Z98884.2-1	0	+	7776433	7776764	0	1	331,	0,	Z98884.2	1	lncRNA	ENST00000602406	exon	SRR12878690_possorted_genome_bam
chr1	7778200	7778600	VAMP3-3	0	+	7778600	7778600	0	1	400,	0,	VAMP3	1	coding	null	intron	SRR12878700_possorted_genome_bam
chr1	7778821	7779221	VAMP3-4	0	+	7779221	7779221	0	1	400,	0,	VAMP3	1	coding	null	intron	SRR12878689_possorted_genome_bam
chr1	7779669	7780069	VAMP3-5	0	+	7779669	7780069	0	1	400,	0,	VAMP3	1	coding	ENST00000054666	3UTR	SRR12878689_possorted_genome_bam
chr1	7779788	7780188	VAMP3-6	0	+	7779788	7780188	0	1	400,	0,	VAMP3	1	coding	ENST00000054666	3UTR	SRR12878682_possorted_genome_bam
chr1	7779918	7780318	VAMP3-7	0	+	7779918	7780318	0	1	400,	0,	VAMP3	1	coding	ENST00000054666	3UTR	SRR12878685_possorted_genome_bam
chr1	7780698	7781098	VAMP3-8	0	+	7780698	7781098	0	1	400,	0,	VAMP3	4	coding	ENST00000054666	3UTR	SRR13960243_possorted_genome_bam
chr1	7781039	7781432	VAMP3-9	0	+	7781039	7781432	0	1	393,	0,	VAMP3	4	coding	ENST00000054666	3UTR	SRR13960236_possorted_genome_bam
chr1	7784693	7785528	PER3-1	0	+	7784693	7785528	0	2	312,88,	0,747,	PER3	1	coding	ENST00000377541	CDS	SRR12878698_possorted_genome_bam
chr1	7785968	7786368	PER3-2	0	+	7786368	7786368	0	1	400,	0,	PER3	1	coding	null	intron	SRR13960235_possorted_genome_bam
chr1	7788093	7801158	PER3-4	0	+	7788093	7801158	0	4	153,52,149,46,	0,5863,10431,13019,	PER3	2	coding	ENST00000613533	CDS	SRR12878696_possorted_genome_bam
chr1	7795458	7795858	PER3-3	0	+	7795858	7795858	0	1	400,	0,	PER3	4	coding	null	intron	SRR13960237_possorted_genome_bam
chr1	7814525	7814925	Z98884.1-1	0	-	7814925	7814925	0	1	400,	0,	Z98884.1	2	lncRNA	null	intron	SRR12878693_possorted_genome_bam
chr1	7816420	7816820	Z98884.1-2	0	-	7816820	7816820	0	1	400,	0,	Z98884.1	3	lncRNA	null	intron	SRR13960238_possorted_genome_bam
chr1	7842228	7842628	PER3-5	0	+	7842628	7842628	0	1	400,	0,	PER3	12	coding	null	intron	SRR13960241_possorted_genome_bam
chr1	7843099	7843436	UTS2-1	0	-	7843099	7843436	0	1	337,	0,	UTS2	1	coding	ENST00000377516	3UTR	SRR13960239_possorted_genome_bam
chr1	7843466	7843866	UTS2-2	0	-	7843466	7843866	0	1	400,	0,	UTS2	1	coding	ENST00000377516	3UTR	SRR13960237_possorted_genome_bam
chr1	7843627	7844027	PER3-6	0	+	7843627	7844027	0	1	400,	0,	PER3	3	coding	ENST00000613533	3UTR	SRR13960235_possorted_genome_bam
chr1	7844122	7844522	PER3-7	0	+	7844122	7844522	0	1	400,	0,	PER3	4	coding	ENST00000613533	3UTR	SRR13960237_possorted_genome_bam
chr1	7844593	7844993	PER3-8	0	+	7844593	7844993	0	1	400,	0,	PER3	5	coding	ENST00000613533	3UTR	SRR12878686_possorted_genome_bam
chr1	7844849	7845171	PER3-9	0	+	7844849	7845171	0	1	322,	0,	PER3	3	coding	ENST00000613533	3UTR	SRR12878690_possorted_genome_bam
chr1	7847024	7847424	UTS2-3	0	-	7847424	7847424	0	1	400,	0,	UTS2	3	coding	null	intron	SRR12878682_possorted_genome_bam
chr1	7847614	7847773	UTS2-4	0	-	7847614	7847773	0	1	159,	0,	UTS2	1	coding	ENST00000361696	3UTR	SRR12878682_possorted_genome_bam
chr1	7917552	7917952	TNFRSF9-1	0	-	7917552	7917952	0	1	400,	0,	TNFRSF9	1	coding	ENST00000615230	3UTR	SRR13960235_possorted_genome_bam
chr1	7954565	7954965	PARK7-1	0	+	7954965	7954965	0	1	400,	0,	PARK7	1	coding	null	intron	SRR12878687_possorted_genome_bam
chr1	7961663	7965409	PARK7-3	0	+	7961663	7965409	0	3	72,113,86,	0,1099,3660,	PARK7	1	coding	ENST00000460192	exon	SRR12878697_possorted_genome_bam
chr1	7962104	7962504	PARK7-2	0	+	7962504	7962504	0	1	400,	0,	PARK7	1	coding	null	intron	SRR12878689_possorted_genome_bam
chr1	7967112	7967512	PARK7-4	0	+	7967512	7967512	0	1	400,	0,	PARK7	2	coding	null	intron	SRR12878683_possorted_genome_bam
chr1	7967977	7968377	PARK7-5	0	+	7968377	7968377	0	1	400,	0,	PARK7	2	coding	null	intron	SRR12878691_possorted_genome_bam
chr1	7969401	7971955	PARK7-6	0	+	7969401	7971955	0	3	3,70,327,	0,1492,2227,	PARK7	2	coding	ENST00000497113	exon	SRR12878687_possorted_genome_bam
chr1	7973627	7974027	PARK7-7	0	+	7974027	7974027	0	1	400,	0,	PARK7	2	coding	null	intron	SRR12878695_possorted_genome_bam
chr1	7973646	7974046	PARK7-8	0	+	7974046	7974046	0	1	400,	0,	PARK7	2	coding	null	intron	SRR13960241_possorted_genome_bam
chr1	7978520	7978920	PARK7-9	0	+	7978920	7978920	0	1	400,	0,	PARK7	3	coding	null	intron	SRR13960243_possorted_genome_bam
chr1	7978558	7978958	PARK7-10	0	+	7978958	7978958	0	1	400,	0,	PARK7	3	coding	null	intron	SRR12878682_possorted_genome_bam
chr1	7979780	7980180	PARK7-11	0	+	7980180	7980180	0	1	400,	0,	PARK7	3	coding	null	intron	SRR12878686_possorted_genome_bam
chr1	7981935	7982335	PARK7-12	0	+	7982335	7982335	0	1	400,	0,	PARK7	6	coding	null	intron	SRR12878683_possorted_genome_bam
chr1	7984926	7985326	PARK7-13	0	+	7984926	7985326	0	1	400,	0,	PARK7	1	coding	ENST00000338639	3UTR	SRR12878684_possorted_genome_bam
chr1	7995242	7995642	AL034417.4-1	0	+	7995642	7995642	0	1	400,	0,	AL034417.4	1	lncRNA	null	intron	SRR12878690_possorted_genome_bam
chr1	7999553	7999953	AL034417.4-2	0	+	7999553	7999953	0	1	400,	0,	AL034417.4	1	lncRNA	ENST00000642135	exon	SRR13960234_possorted_genome_bam
chr1	8004276	8004676	AL034417.4-3	0	+	8004276	8004676	0	1	400,	0,	AL034417.4	2	lncRNA	ENST00000641354	exon	SRR13960236_possorted_genome_bam
chr1	8004941	8005305	AL034417.4-4	0	+	8004941	8005305	0	1	364,	0,	AL034417.4	4	lncRNA	ENST00000641354	exon	SRR12878685_possorted_genome_bam
chr1	8011727	8011877	ERRFI1-1	0	-	8011727	8011877	0	1	150,	0,	ERRFI1	1	coding	ENST00000377482	3UTR	SRR12878698_possorted_genome_bam
chr1	8012193	8012593	ERRFI1-2	0	-	8012193	8012593	0	1	400,	0,	ERRFI1	2	coding	ENST00000377482	3UTR	SRR12878691_possorted_genome_bam
chr1	8012322	8012722	ERRFI1-3	0	-	8012322	8012722	0	1	400,	0,	ERRFI1	2	coding	ENST00000377482	3UTR	SRR12878694_possorted_genome_bam
chr1	8012467	8012867	ERRFI1-4	0	-	8012467	8012867	0	1	400,	0,	ERRFI1	2	coding	ENST00000377482	3UTR	SRR12878687_possorted_genome_bam
chr1	8012710	8013110	ERRFI1-5	0	-	8012710	8013110	0	1	400,	0,	ERRFI1	2	coding	ENST00000377482	3UTR	SRR13960237_possorted_genome_bam
chr1	8013353	8013753	ERRFI1-6	0	-	8013353	8013753	0	1	400,	0,	ERRFI1	3	coding	ENST00000377482	CDS	SRR12878687_possorted_genome_bam
chr1	8014853	8015253	ERRFI1-7	0	-	8014853	8015253	0	1	400,	0,	ERRFI1	4	coding	ENST00000467067	3UTR	SRR13960240_possorted_genome_bam
chr1	8016891	8017291	ERRFI1-8	0	-	8017291	8017291	0	1	400,	0,	ERRFI1	2	coding	null	intron	SRR12878685_possorted_genome_bam
chr1	8021411	8021811	ERRFI1-9	0	-	8021811	8021811	0	1	400,	0,	ERRFI1	4	coding	null	intron	SRR12878692_possorted_genome_bam
chr1	8027631	8028031	AL034417.2-1	0	+	8028031	8028031	0	1	400,	0,	AL034417.2	1	lncRNA	null	intron	SRR13960239_possorted_genome_bam
chr1	8034333	8034733	AL034417.2-2	0	+	8034733	8034733	0	1	400,	0,	AL034417.2	3	lncRNA	null	intron	SRR12878689_possorted_genome_bam
chr1	8043647	8044047	AL034417.2-3	0	+	8044047	8044047	0	1	400,	0,	AL034417.2	5	lncRNA	null	intron	SRR12878682_possorted_genome_bam
chr1	8048296	8048696	AL034417.2-4	0	+	8048696	8048696	0	1	400,	0,	AL034417.2	3	lncRNA	null	intron	SRR13960237_possorted_genome_bam
chr1	8058547	8058947	AL034417.2-5	0	+	8058947	8058947	0	1	400,	0,	AL034417.2	5	lncRNA	null	intron	SRR12878684_possorted_genome_bam
chr1	8060206	8060606	AL034417.2-6	0	+	8060606	8060606	0	1	400,	0,	AL034417.2	7	lncRNA	null	intron	SRR12878682_possorted_genome_bam
chr1	8061724	8062124	AL034417.2-7	0	+	8062124	8062124	0	1	400,	0,	AL034417.2	6	lncRNA	null	intron	SRR12878690_possorted_genome_bam
chr1	8076656	8077056	AL034417.2-8	0	+	8077056	8077056	0	1	400,	0,	AL034417.2	9	lncRNA	null	intron	SRR12878684_possorted_genome_bam
chr1	8100262	8100662	AL034417.2-9	0	+	8100662	8100662	0	1	400,	0,	AL034417.2	13	lncRNA	null	intron	SRR12878684_possorted_genome_bam
chr1	8105503	8105903	AL034417.2-10	0	+	8105903	8105903	0	1	400,	0,	AL034417.2	10	lncRNA	null	intron	SRR13960238_possorted_genome_bam
chr1	8114654	8115054	AL034417.2-11	0	+	8115054	8115054	0	1	400,	0,	AL034417.2	14	lncRNA	null	intron	SRR12878682_possorted_genome_bam
chr1	8118709	8119109	AL034417.2-12	0	+	8119109	8119109	0	1	400,	0,	AL034417.2	16	lncRNA	null	intron	SRR12878684_possorted_genome_bam
chr1	8119992	8120392	AL034417.2-13	0	+	8120392	8120392	0	1	400,	0,	AL034417.2	13	lncRNA	null	intron	SRR13960238_possorted_genome_bam
chr1	8204111	8204511	LINC01714-1	0	+	8204511	8204511	0	1	400,	0,	LINC01714	1	lncRNA	null	intron	SRR13960242_possorted_genome_bam
chr1	8208847	8215207	LINC01714-2	0	+	8208847	8215207	0	3	26,109,129,	0,1639,6231,	LINC01714	1	lncRNA	ENST00000670361	exon	SRR13960242_possorted_genome_bam
chr1	8328466	8328866	SLC45A1-1	0	+	8328866	8328866	0	1	400,	0,	SLC45A1	3	coding	null	intron	SRR12878689_possorted_genome_bam
chr1	8336620	8337020	SLC45A1-2	0	+	8337020	8337020	0	1	400,	0,	SLC45A1	4	coding	null	intron	SRR12878682_possorted_genome_bam
chr1	8343842	8344155	SLC45A1-3	0	+	8343842	8344155	0	1	313,	0,	SLC45A1	1	coding	ENST00000471889	3UTR	SRR12878683_possorted_genome_bam
chr1	8352397	8352585	RERE-1	0	-	8352397	8352585	0	1	188,	0,	RERE	1	coding	ENST00000337907	3UTR	SRR12878686_possorted_genome_bam
chr1	8354501	8354901	RERE-2	0	-	8354501	8354901	0	1	400,	0,	RERE	2	coding	ENST00000476556	3UTR	SRR13960235_possorted_genome_bam
chr1	8354627	8355027	RERE-3	0	-	8354627	8355027	0	1	400,	0,	RERE	2	coding	ENST00000476556	3UTR	SRR12878685_possorted_genome_bam
chr1	8374326	8374726	RERE-4	0	-	8374726	8374726	0	1	400,	0,	RERE	1	coding	null	intron	SRR13960239_possorted_genome_bam
chr1	8380306	8380706	RERE-5	0	-	8380706	8380706	0	1	400,	0,	RERE	2	coding	null	intron	SRR12878688_possorted_genome_bam
chr1	8386018	8386418	RERE-6	0	-	8386418	8386418	0	1	400,	0,	RERE	3	coding	null	intron	SRR12878688_possorted_genome_bam
chr1	8411766	8412166	RERE-7	0	-	8412166	8412166	0	1	400,	0,	RERE	6	coding	null	intron	SRR12878690_possorted_genome_bam
chr1	8424863	8425263	RERE-AS1-1	0	+	8425263	8425263	0	1	400,	0,	RERE-AS1	1	lncRNA	null	intron	SRR12878685_possorted_genome_bam
chr1	8427270	8427670	RERE-AS1-2	0	+	8427670	8427670	0	1	400,	0,	RERE-AS1	2	lncRNA	null	intron	SRR12878690_possorted_genome_bam
chr1	8428500	8430041	RERE-AS1-3	0	+	8428500	8430041	0	2	88,215,	0,1326,	RERE-AS1	1	lncRNA	ENST00000444276	exon	SRR13960235_possorted_genome_bam
chr1	8431341	8431741	RERE-AS1-4	0	+	8431741	8431741	0	1	400,	0,	RERE-AS1	3	lncRNA	null	intron	SRR12878693_possorted_genome_bam
chr1	8434683	8434993	RERE-AS1-5	0	+	8434683	8434993	0	1	310,	0,	RERE-AS1	1	lncRNA	ENST00000653698	exon	SRR12878700_possorted_genome_bam
chr1	8434728	8435013	RERE-AS1-6	0	+	8434728	8435013	0	1	285,	0,	RERE-AS1	2	lncRNA	ENST00000653698	exon	SRR12878690_possorted_genome_bam
chr1	8436770	8437031	RERE-8	0	-	8436770	8437031	0	1	261,	0,	RERE	6	coding	ENST00000659924	3UTR	SRR12878695_possorted_genome_bam
chr1	8455229	8455629	RERE-9	0	-	8455629	8455629	0	1	400,	0,	RERE	9	coding	null	intron	SRR12878688_possorted_genome_bam
chr1	8459233	8459633	RERE-10	0	-	8459633	8459633	0	1	400,	0,	RERE	10	coding	null	intron	SRR12878690_possorted_genome_bam
chr1	8465549	8465949	RERE-11	0	-	8465549	8465949	0	1	400,	0,	RERE	5	coding	ENST00000480342	exon	SRR12878698_possorted_genome_bam
chr1	8472830	8473230	RERE-12	0	-	8473230	8473230	0	1	400,	0,	RERE	7	coding	null	intron	SRR12878684_possorted_genome_bam
chr1	8491885	8492285	RERE-13	0	-	8492285	8492285	0	1	400,	0,	RERE	7	coding	null	intron	SRR13960234_possorted_genome_bam
chr1	8505939	8506339	RERE-14	0	-	8506339	8506339	0	1	400,	0,	RERE	13	coding	null	intron	SRR13960235_possorted_genome_bam
chr1	8516744	8517144	RERE-15	0	-	8517144	8517144	0	1	400,	0,	RERE	13	coding	null	intron	SRR13960236_possorted_genome_bam
chr1	8526273	8526673	RERE-16	0	-	8526673	8526673	0	1	400,	0,	RERE	10	coding	null	intron	SRR12878683_possorted_genome_bam
chr1	8531524	8531924	RERE-17	0	-	8531924	8531924	0	1	400,	0,	RERE	17	coding	null	intron	SRR12878689_possorted_genome_bam
chr1	8557771	8558171	RERE-18	0	-	8558171	8558171	0	1	400,	0,	RERE	18	coding	null	intron	SRR13960240_possorted_genome_bam
chr1	8566693	8567093	RERE-19	0	-	8567093	8567093	0	1	400,	0,	RERE	3	coding	null	intron	SRR13960241_possorted_genome_bam
chr1	8573111	8573511	RERE-20	0	-	8573511	8573511	0	1	400,	0,	RERE	18	coding	null	intron	SRR12878690_possorted_genome_bam
chr1	8597747	8598147	RERE-21	0	-	8598147	8598147	0	1	400,	0,	RERE	24	coding	null	intron	SRR12878689_possorted_genome_bam
chr1	8615623	8616023	RERE-22	0	-	8616023	8616023	0	1	400,	0,	RERE	18	coding	null	intron	SRR13960234_possorted_genome_bam
chr1	8615726	8616126	RERE-23	0	-	8616126	8616126	0	1	400,	0,	RERE	23	coding	null	intron	SRR13960236_possorted_genome_bam
chr1	8616246	8616646	RERE-24	0	-	8616646	8616646	0	1	400,	0,	RERE	23	coding	null	intron	SRR13960235_possorted_genome_bam
chr1	8685970	8686370	RERE-25	0	-	8686370	8686370	0	1	400,	0,	RERE	9	coding	null	intron	SRR12878687_possorted_genome_bam
chr1	8697325	8697725	RERE-26	0	-	8697725	8697725	0	1	400,	0,	RERE	5	coding	null	intron	SRR12878701_possorted_genome_bam
chr1	8709667	8710067	RERE-27	0	-	8710067	8710067	0	1	400,	0,	RERE	24	coding	null	intron	SRR13960234_possorted_genome_bam
chr1	8737568	8737968	RERE-28	0	-	8737968	8737968	0	1	400,	0,	RERE	17	coding	null	intron	SRR12878684_possorted_genome_bam
chr1	8740575	8740975	RERE-29	0	-	8740975	8740975	0	1	400,	0,	RERE	25	coding	null	intron	SRR13960234_possorted_genome_bam
chr1	8754206	8754606	RERE-30	0	-	8754606	8754606	0	1	400,	0,	RERE	27	coding	null	intron	SRR12878690_possorted_genome_bam
chr1	8764379	8764779	RERE-31	0	-	8764779	8764779	0	1	400,	0,	RERE	31	coding	null	intron	SRR12878689_possorted_genome_bam
chr1	8769777	8770177	RERE-32	0	-	8770177	8770177	0	1	400,	0,	RERE	12	coding	null	intron	SRR12878701_possorted_genome_bam
chr1	8786144	8786544	RERE-33	0	-	8786544	8786544	0	1	400,	0,	RERE	22	coding	null	intron	SRR12878683_possorted_genome_bam
chr1	8799738	8800138	RERE-34	0	-	8800138	8800138	0	1	400,	0,	RERE	18	coding	null	intron	SRR12878701_possorted_genome_bam
chr1	8817407	8817640	RERE-35	0	-	8817407	8817640	0	1	233,	0,	RERE	3	coding	ENST00000400908	5UTR	SRR13960237_possorted_genome_bam
chr1	8861011	8861318	ENO1-1	0	-	8861011	8861318	0	1	307,	0,	ENO1	1	coding	ENST00000646370	3UTR	SRR12878690_possorted_genome_bam
chr1	8867154	8874902	ENO1-5	0	-	8867154	8874902	0	5	96,70,59,96,79,	0,833,3297,4736,7669,	ENO1	2	coding	ENST00000646370	3UTR	SRR13960235_possorted_genome_bam
chr1	8868613	8869013	ENO1-2	0	-	8869013	8869013	0	1	400,	0,	ENO1	1	coding	null	intron	SRR13960234_possorted_genome_bam
chr1	8868686	8869086	ENO1-3	0	-	8869086	8869086	0	1	400,	0,	ENO1	1	coding	null	intron	SRR13960241_possorted_genome_bam
chr1	8869528	8869928	ENO1-4	0	-	8869928	8869928	0	1	400,	0,	ENO1	2	coding	null	intron	SRR12878700_possorted_genome_bam
chr1	8876540	8876940	ENO1-6	0	-	8876940	8876940	0	1	400,	0,	ENO1	2	coding	null	intron	SRR12878699_possorted_genome_bam
chr1	8876845	8877245	ENO1-7	0	-	8877245	8877245	0	1	400,	0,	ENO1	2	coding	null	intron	SRR13960243_possorted_genome_bam
chr1	8879609	8879889	ENO1-AS1-1	0	+	8879609	8879889	0	1	280,	0,	ENO1-AS1	1	lncRNA	ENST00000442636	exon	SRR13960239_possorted_genome_bam
chr1	8966130	8966530	CA6-1	0	+	8966530	8966530	0	1	400,	0,	CA6	5	coding	null	intron	SRR13960242_possorted_genome_bam
chr1	8974882	8975092	CA6-2	0	+	8974882	8975092	0	1	210,	0,	CA6	1	coding	ENST00000377443	3UTR	SRR13960242_possorted_genome_bam
chr1	9035106	9035311	SLC2A5-1	0	-	9035106	9035311	0	1	205,	0,	SLC2A5	1	coding	ENST00000377424	3UTR	SRR12878682_possorted_genome_bam
chr1	9036917	9037317	SLC2A5-2	0	-	9036917	9037317	0	1	400,	0,	SLC2A5	1	coding	ENST00000377424	3UTR	SRR13960239_possorted_genome_bam
chr1	9037337	9037737	SLC2A5-3	0	-	9037337	9037737	0	1	400,	0,	SLC2A5	1	coding	ENST00000377424	3UTR	SRR13960243_possorted_genome_bam
chr1	9037447	9037954	SLC2A5-4	0	-	9037447	9037954	0	2	342,58,	0,449,	SLC2A5	2	coding	ENST00000377424	3UTR	SRR13960234_possorted_genome_bam
chr1	9048613	9049013	SLC2A5-5	0	-	9049013	9049013	0	1	400,	0,	SLC2A5	2	coding	null	intron	SRR12878686_possorted_genome_bam
chr1	9051844	9052244	SLC2A5-6	0	-	9052244	9052244	0	1	400,	0,	SLC2A5	3	coding	null	intron	SRR12878699_possorted_genome_bam
chr1	9056461	9056861	SLC2A5-7	0	-	9056861	9056861	0	1	400,	0,	SLC2A5	3	coding	null	intron	SRR13960235_possorted_genome_bam
chr1	9066193	9066593	SLC2A5-8	0	-	9066593	9066593	0	1	400,	0,	SLC2A5	6	coding	null	intron	SRR12878683_possorted_genome_bam
chr1	9076668	9077068	SLC2A5-9	0	-	9077068	9077068	0	1	400,	0,	SLC2A5	8	coding	null	intron	SRR12878697_possorted_genome_bam
chr1	9100305	9100468	GPR157-1	0	-	9100305	9100468	0	1	163,	0,	GPR157	1	coding	ENST00000377411	3UTR	SRR12878701_possorted_genome_bam
chr1	9102527	9102927	GPR157-2	0	-	9102527	9102927	0	1	400,	0,	GPR157	5	coding	ENST00000377411	3UTR	SRR12878700_possorted_genome_bam
chr1	9102793	9103193	GPR157-3	0	-	9102793	9103193	0	1	400,	0,	GPR157	2	coding	ENST00000377411	3UTR	SRR13960234_possorted_genome_bam
chr1	9107220	9107620	GPR157-4	0	-	9107620	9107620	0	1	400,	0,	GPR157	1	coding	null	intron	SRR12878693_possorted_genome_bam
chr1	9115814	9116214	GPR157-5	0	-	9116214	9116214	0	1	400,	0,	GPR157	2	coding	null	intron	SRR12878694_possorted_genome_bam
chr1	9116442	9116842	GPR157-6	0	-	9116842	9116842	0	1	400,	0,	GPR157	3	coding	null	intron	SRR12878689_possorted_genome_bam
chr1	9126764	9127164	GPR157-7	0	-	9127164	9127164	0	1	400,	0,	GPR157	6	coding	null	intron	SRR13960241_possorted_genome_bam
chr1	9126788	9127188	GPR157-8	0	-	9127188	9127188	0	1	400,	0,	GPR157	6	coding	null	intron	SRR13960238_possorted_genome_bam
chr1	9148244	9148644	MIR34AHG-1	0	-	9148244	9148644	0	1	400,	0,	MIR34AHG	1	lncRNA	ENST00000635687	exon	SRR12878684_possorted_genome_bam
chr1	9149245	9149645	MIR34AHG-2	0	-	9149245	9149645	0	1	400,	0,	MIR34AHG	2	lncRNA	ENST00000635687	exon	SRR12878691_possorted_genome_bam
chr1	9149253	9149653	MIR34AHG-3	0	-	9149253	9149653	0	1	400,	0,	MIR34AHG	2	lncRNA	ENST00000635687	exon	SRR12878684_possorted_genome_bam
chr1	9149756	9150156	MIR34AHG-4	0	-	9149756	9150156	0	1	400,	0,	MIR34AHG	2	lncRNA	ENST00000635687	exon	SRR13960234_possorted_genome_bam
chr1	9151242	9151642	MIR34AHG-5	0	-	9151242	9151642	0	1	400,	0,	MIR34AHG	2	lncRNA	ENST00000635687	exon	SRR12878697_possorted_genome_bam
chr1	9160550	9160950	MIR34AHG-6	0	-	9160950	9160950	0	1	400,	0,	MIR34AHG	1	lncRNA	null	intron	SRR13960236_possorted_genome_bam
chr1	9181821	9182221	MIR34AHG-7	0	-	9181821	9182221	0	1	400,	0,	MIR34AHG	4	lncRNA	ENST00000635405	exon	SRR13960242_possorted_genome_bam
chr1	9183761	9185386	LNCTAM34A-1	0	+	9183761	9185386	0	2	46,210,	0,1415,	LNCTAM34A	1	lncRNA	ENST00000665148	exon	SRR12878693_possorted_genome_bam
chr1	9186709	9187109	LNCTAM34A-2	0	+	9187109	9187109	0	1	400,	0,	LNCTAM34A	2	lncRNA	null	intron	SRR12878685_possorted_genome_bam
chr1	9191751	9192094	LNCTAM34A-3	0	+	9191751	9192094	0	1	343,	0,	LNCTAM34A	1	lncRNA	ENST00000664915	exon	SRR12878699_possorted_genome_bam
chr1	9194741	9195141	MIR34AHG-8	0	-	9195141	9195141	0	1	400,	0,	MIR34AHG	7	lncRNA	null	intron	SRR12878682_possorted_genome_bam
chr1	9197095	9197495	MIR34AHG-9	0	-	9197095	9197495	0	1	400,	0,	MIR34AHG	4	lncRNA	ENST00000635405	exon	SRR12878689_possorted_genome_bam
chr1	9242668	9243068	H6PD-1	0	+	9243068	9243068	0	1	400,	0,	H6PD	3	coding	null	intron	SRR12878692_possorted_genome_bam
chr1	9251648	9252048	H6PD-2	0	+	9252048	9252048	0	1	400,	0,	H6PD	4	coding	null	intron	SRR12878683_possorted_genome_bam
chr1	9253497	9253897	H6PD-3	0	+	9253897	9253897	0	1	400,	0,	H6PD	5	coding	null	intron	SRR12878697_possorted_genome_bam
chr1	9254093	9254493	H6PD-4	0	+	9254493	9254493	0	1	400,	0,	H6PD	4	coding	null	intron	SRR12878682_possorted_genome_bam
chr1	9265254	9265654	H6PD-5	0	+	9265254	9265654	0	1	400,	0,	H6PD	1	coding	ENST00000602477	3UTR	SRR12878685_possorted_genome_bam
chr1	9266122	9266522	H6PD-6	0	+	9266122	9266522	0	1	400,	0,	H6PD	2	coding	ENST00000602477	3UTR	SRR12878688_possorted_genome_bam
chr1	9267555	9267898	H6PD-7	0	+	9267555	9267898	0	1	343,	0,	H6PD	3	coding	ENST00000602477	3UTR	SRR13960236_possorted_genome_bam
chr1	9267808	9271315	H6PD-8	0	+	9267808	9271315	0	2	229,171,	0,3336,	H6PD	3	coding	ENST00000377403	3UTR	SRR12878696_possorted_genome_bam
chr1	9267838	9271337	H6PD-9	0	+	9267838	9271337	0	2	199,193,	0,3306,	H6PD	2	coding	ENST00000377403	3UTR	SRR13960241_possorted_genome_bam
chr1	9299702	9300102	SPSB1-1	0	+	9300102	9300102	0	1	400,	0,	SPSB1	4	coding	null	intron	SRR12878695_possorted_genome_bam
chr1	9320729	9321129	SPSB1-2	0	+	9321129	9321129	0	1	400,	0,	SPSB1	7	coding	null	intron	SRR12878690_possorted_genome_bam
chr1	9321250	9321650	SPSB1-3	0	+	9321650	9321650	0	1	400,	0,	SPSB1	5	coding	null	intron	SRR12878691_possorted_genome_bam
chr1	9330570	9330970	SPSB1-4	0	+	9330970	9330970	0	1	400,	0,	SPSB1	6	coding	null	intron	SRR12878689_possorted_genome_bam
chr1	9346966	9347366	SPSB1-5	0	+	9347366	9347366	0	1	400,	0,	SPSB1	10	coding	null	intron	SRR12878682_possorted_genome_bam
chr1	9351025	9351425	SPSB1-6	0	+	9351425	9351425	0	1	400,	0,	SPSB1	10	coding	null	intron	SRR12878691_possorted_genome_bam
chr1	9367484	9367884	SPSB1-7	0	+	9367484	9367884	0	1	400,	0,	SPSB1	1	coding	ENST00000328089	3UTR	SRR13960239_possorted_genome_bam
chr1	9369207	9369520	SPSB1-8	0	+	9369207	9369520	0	1	313,	0,	SPSB1	3	coding	ENST00000328089	3UTR	SRR12878689_possorted_genome_bam
chr1	9421098	9421340	BX323043.1-1	0	-	9421098	9421340	0	1	242,	0,	BX323043.1	1	lncRNA	ENST00000641006	exon	SRR13960235_possorted_genome_bam
chr1	9425098	9425399	LINC02606-1	0	-	9425098	9425399	0	1	301,	0,	LINC02606	1	lncRNA	ENST00000641325	exon	SRR12878684_possorted_genome_bam
chr1	9426756	9427156	LINC02606-2	0	-	9426756	9427156	0	1	400,	0,	LINC02606	1	lncRNA	ENST00000641940	exon	SRR12878701_possorted_genome_bam
chr1	9428008	9428408	LINC02606-3	0	-	9428408	9428408	0	1	400,	0,	LINC02606	1	lncRNA	null	intron	SRR12878684_possorted_genome_bam
chr1	9435828	9436228	LINC02606-4	0	-	9436228	9436228	0	1	400,	0,	LINC02606	3	lncRNA	null	intron	SRR12878684_possorted_genome_bam
chr1	9540184	9540584	SLC25A33-1	0	+	9540584	9540584	0	1	400,	0,	SLC25A33	1	coding	null	intron	SRR13960242_possorted_genome_bam
chr1	9541338	9541738	SLC25A33-2	0	+	9541738	9541738	0	1	400,	0,	SLC25A33	1	coding	null	intron	SRR12878688_possorted_genome_bam
chr1	9543856	9544256	SLC25A33-3	0	+	9544256	9544256	0	1	400,	0,	SLC25A33	1	coding	null	intron	SRR13960243_possorted_genome_bam
chr1	9550989	9551389	SLC25A33-4	0	+	9551389	9551389	0	1	400,	0,	SLC25A33	2	coding	null	intron	SRR12878683_possorted_genome_bam
chr1	9554683	9555083	SLC25A33-5	0	+	9555083	9555083	0	1	400,	0,	SLC25A33	2	coding	null	intron	SRR12878690_possorted_genome_bam
chr1	9570318	9582310	SLC25A33-6	0	+	9570318	9582310	0	4	40,67,281,12,	0,3027,9635,11980,	SLC25A33	1	coding	ENST00000302692	CDS	SRR13960241_possorted_genome_bam
chr1	9580084	9582548	SLC25A33-7	0	+	9580084	9582548	0	2	150,250,	0,2214,	SLC25A33	1	coding	ENST00000302692	3UTR	SRR12878693_possorted_genome_bam
chr1	9582428	9582828	SLC25A33-8	0	+	9582428	9582828	0	1	400,	0,	SLC25A33	1	coding	ENST00000302692	3UTR	SRR12878690_possorted_genome_bam
chr1	9583331	9583731	SLC25A33-9	0	+	9583331	9583731	0	1	400,	0,	SLC25A33	1	coding	ENST00000302692	3UTR	SRR12878687_possorted_genome_bam
chr1	9584669	9585069	SLC25A33-10	0	+	9584669	9585069	0	1	400,	0,	SLC25A33	4	coding	ENST00000302692	3UTR	SRR12878696_possorted_genome_bam
chr1	9584847	9585173	SLC25A33-11	0	+	9584847	9585173	0	1	326,	0,	SLC25A33	4	coding	ENST00000302692	3UTR	SRR12878689_possorted_genome_bam
chr1	9592322	9592722	TMEM201-1	0	+	9592722	9592722	0	1	400,	0,	TMEM201	1	coding	null	intron	SRR12878700_possorted_genome_bam
chr1	9596350	9596750	TMEM201-2	0	+	9596750	9596750	0	1	400,	0,	TMEM201	2	coding	null	intron	SRR12878684_possorted_genome_bam
chr1	9604608	9604935	TMEM201-3	0	+	9604608	9604935	0	1	327,	0,	TMEM201	1	coding	ENST00000340305	3UTR	SRR12878690_possorted_genome_bam
chr1	9607874	9608274	TMEM201-4	0	+	9608274	9608274	0	1	400,	0,	TMEM201	3	coding	null	intron	SRR12878697_possorted_genome_bam
chr1	9614533	9614856	TMEM201-5	0	+	9614533	9614856	0	1	323,	0,	TMEM201	2	coding	ENST00000416541	3UTR	SRR12878689_possorted_genome_bam
chr1	9652184	9652584	PIK3CD-1	0	+	9652584	9652584	0	1	400,	0,	PIK3CD	1	coding	null	intron	SRR12878687_possorted_genome_bam
chr1	9655042	9655442	PIK3CD-2	0	+	9655442	9655442	0	1	400,	0,	PIK3CD	1	coding	null	intron	SRR12878688_possorted_genome_bam
chr1	9672452	9680782	PIK3CD-AS2-2	0	-	9672452	9680782	0	2	267,71,	0,8259,	PIK3CD-AS2	1	lncRNA	ENST00000415330	exon	SRR12878689_possorted_genome_bam
chr1	9679719	9680119	PIK3CD-AS2-1	0	-	9680119	9680119	0	1	400,	0,	PIK3CD-AS2	2	lncRNA	null	intron	SRR13960243_possorted_genome_bam
chr1	9680823	9687422	PIK3CD-AS2-3	0	-	9680823	9687422	0	2	312,88,	0,6511,	PIK3CD-AS2	1	lncRNA	ENST00000415330	exon	SRR13960239_possorted_genome_bam
chr1	9684796	9685196	PIK3CD-3	0	+	9685196	9685196	0	1	400,	0,	PIK3CD	5	coding	null	intron	SRR12878688_possorted_genome_bam
chr1	9697686	9698086	PIK3CD-4	0	+	9698086	9698086	0	1	400,	0,	PIK3CD	6	coding	null	intron	SRR12878683_possorted_genome_bam
chr1	9703165	9703565	PIK3CD-5	0	+	9703565	9703565	0	1	400,	0,	PIK3CD	6	coding	null	intron	SRR12878693_possorted_genome_bam
chr1	9709745	9710145	PIK3CD-6	0	+	9710145	9710145	0	1	400,	0,	PIK3CD	4	coding	null	intron	SRR13960234_possorted_genome_bam
chr1	9725167	9725567	PIK3CD-7	0	+	9725567	9725567	0	1	400,	0,	PIK3CD	11	coding	null	intron	SRR12878688_possorted_genome_bam
chr1	9728537	9728937	PIK3CD-8	0	+	9728537	9728937	0	1	400,	0,	PIK3CD	1	coding	ENST00000377346	3UTR	SRR12878690_possorted_genome_bam
chr1	9729026	9729225	CLSTN1-1	0	-	9729026	9729225	0	1	199,	0,	CLSTN1	1	coding	ENST00000650348	3UTR	SRR13960235_possorted_genome_bam
chr1	9730591	9731861	CLSTN1-2	0	-	9730591	9731861	0	3	114,185,101,	0,614,1169,	CLSTN1	1	coding	ENST00000650348	3UTR	SRR12878686_possorted_genome_bam
chr1	9746278	9746678	CLSTN1-3	0	-	9746678	9746678	0	1	400,	0,	CLSTN1	3	coding	null	intron	SRR12878688_possorted_genome_bam
chr1	9749850	9755241	CLSTN1-4	0	-	9749850	9755241	0	3	63,209,128,	0,1622,5263,	CLSTN1	3	coding	ENST00000361311	CDS	SRR12878698_possorted_genome_bam
chr1	9778456	9778856	CLSTN1-5	0	-	9778856	9778856	0	1	400,	0,	CLSTN1	5	coding	null	intron	SRR12878684_possorted_genome_bam
chr1	9785303	9785703	CLSTN1-6	0	-	9785703	9785703	0	1	400,	0,	CLSTN1	6	coding	null	intron	SRR12878685_possorted_genome_bam
chr1	9785763	9786163	CLSTN1-7	0	-	9786163	9786163	0	1	400,	0,	CLSTN1	11	coding	null	intron	SRR12878687_possorted_genome_bam
chr1	9795025	9795425	CLSTN1-8	0	-	9795425	9795425	0	1	400,	0,	CLSTN1	13	coding	null	intron	SRR12878697_possorted_genome_bam
chr1	9807535	9807935	CLSTN1-9	0	-	9807935	9807935	0	1	400,	0,	CLSTN1	9	coding	null	intron	SRR12878690_possorted_genome_bam
chr1	9819196	9819596	CLSTN1-10	0	-	9819596	9819596	0	1	400,	0,	CLSTN1	9	coding	null	intron	SRR12878682_possorted_genome_bam
chr1	9819902	9820302	CLSTN1-11	0	-	9820302	9820302	0	1	400,	0,	CLSTN1	13	coding	null	intron	SRR13960241_possorted_genome_bam
chr1	9848276	9848433	CTNNBIP1-1	0	-	9848276	9848433	0	1	157,	0,	CTNNBIP1	1	coding	ENST00000377263	3UTR	SRR12878693_possorted_genome_bam
chr1	9849386	9850154	AL357140.1-1	0	+	9849386	9850154	0	2	88,169,	0,599,	AL357140.1	1	lncRNA	ENST00000454104	exon	SRR12878684_possorted_genome_bam
chr1	9850109	9850500	CTNNBIP1-2	0	-	9850109	9850500	0	1	391,	0,	CTNNBIP1	2	coding	ENST00000400904	3UTR	SRR13960235_possorted_genome_bam
chr1	9850256	9850656	CTNNBIP1-3	0	-	9850256	9850656	0	1	400,	0,	CTNNBIP1	1	coding	ENST00000400904	3UTR	SRR12878695_possorted_genome_bam
chr1	9855148	9855548	CTNNBIP1-4	0	-	9855548	9855548	0	1	400,	0,	CTNNBIP1	2	coding	null	intron	SRR13960235_possorted_genome_bam
chr1	9856371	9856771	CTNNBIP1-5	0	-	9856771	9856771	0	1	400,	0,	CTNNBIP1	3	coding	null	intron	SRR12878691_possorted_genome_bam
chr1	9875945	9876345	CTNNBIP1-6	0	-	9876345	9876345	0	1	400,	0,	CTNNBIP1	6	coding	null	intron	SRR13960242_possorted_genome_bam
chr1	9879901	9880301	CTNNBIP1-7	0	-	9880301	9880301	0	1	400,	0,	CTNNBIP1	4	coding	null	intron	SRR13960234_possorted_genome_bam
chr1	9893698	9894098	CTNNBIP1-8	0	-	9894098	9894098	0	1	400,	0,	CTNNBIP1	4	coding	null	intron	SRR12878695_possorted_genome_bam
chr1	9894033	9894433	CTNNBIP1-9	0	-	9894433	9894433	0	1	400,	0,	CTNNBIP1	7	coding	null	intron	SRR12878690_possorted_genome_bam
chr1	9907136	9907536	CTNNBIP1-10	0	-	9907536	9907536	0	1	400,	0,	CTNNBIP1	9	coding	null	intron	SRR12878687_possorted_genome_bam
chr1	9907811	9908034	AL357140.4-1	0	+	9907811	9908034	0	1	223,	0,	AL357140.4	1	lncRNA	ENST00000648956	exon	SRR12878685_possorted_genome_bam
chr1	9926343	9926692	LZIC-1	0	-	9926343	9926692	0	1	349,	0,	LZIC	1	coding	ENST00000377223	3UTR	SRR13960236_possorted_genome_bam
chr1	9926810	9927210	LZIC-2	0	-	9926810	9927210	0	1	400,	0,	LZIC	2	coding	ENST00000377223	3UTR	SRR13960238_possorted_genome_bam
chr1	9927299	9927699	LZIC-3	0	-	9927299	9927699	0	1	400,	0,	LZIC	2	coding	ENST00000377223	3UTR	SRR12878682_possorted_genome_bam
chr1	9929306	9929706	LZIC-4	0	-	9929306	9929706	0	1	400,	0,	LZIC	4	coding	ENST00000377223	3UTR	SRR12878683_possorted_genome_bam
chr1	9929444	9929844	LZIC-5	0	-	9929444	9929844	0	1	400,	0,	LZIC	3	coding	ENST00000377223	3UTR	SRR12878691_possorted_genome_bam
chr1	9929731	9930131	LZIC-6	0	-	9929731	9930131	0	1	400,	0,	LZIC	4	coding	ENST00000400903	3UTR	SRR12878701_possorted_genome_bam
chr1	9929800	9930200	LZIC-7	0	-	9929800	9930200	0	1	400,	0,	LZIC	2	coding	ENST00000400903	3UTR	SRR12878689_possorted_genome_bam
chr1	9930092	9931925	LZIC-8	0	-	9930092	9931925	0	2	365,35,	0,1798,	LZIC	3	coding	ENST00000400903	3UTR	SRR12878699_possorted_genome_bam
chr1	9930217	9932880	LZIC-9	0	-	9930217	9932880	0	3	240,82,78,	0,1673,2585,	LZIC	6	coding	ENST00000400903	3UTR	SRR13960243_possorted_genome_bam
chr1	9944011	9944411	NMNAT1-1	0	+	9944411	9944411	0	1	400,	0,	NMNAT1	1	coding	null	intron	SRR12878698_possorted_genome_bam
chr1	9944026	9944426	AL357140.2-1	0	+	9944426	9944426	0	1	400,	0,	AL357140.2	1	lncRNA	null	intron	SRR12878701_possorted_genome_bam
chr1	9944875	9945275	NMNAT1-2	0	+	9945275	9945275	0	1	400,	0,	NMNAT1	1	coding	null	intron	SRR12878687_possorted_genome_bam
chr1	9944917	9945317	AL357140.2-2	0	+	9945317	9945317	0	1	400,	0,	AL357140.2	2	lncRNA	null	intron	SRR12878701_possorted_genome_bam
chr1	9951037	9951437	NMNAT1-3	0	+	9951437	9951437	0	1	400,	0,	NMNAT1	3	coding	null	intron	SRR12878689_possorted_genome_bam
chr1	9958973	9959373	NMNAT1-4	0	+	9959373	9959373	0	1	400,	0,	NMNAT1	4	coding	null	intron	SRR12878696_possorted_genome_bam
chr1	9964186	9964586	NMNAT1-5	0	+	9964586	9964586	0	1	400,	0,	NMNAT1	4	coding	null	intron	SRR12878687_possorted_genome_bam
chr1	9967300	9967700	NMNAT1-6	0	+	9967700	9967700	0	1	400,	0,	NMNAT1	6	coding	null	intron	SRR12878684_possorted_genome_bam
chr1	9970351	9970751	NMNAT1-7	0	+	9970751	9970751	0	1	400,	0,	NMNAT1	7	coding	null	intron	SRR12878685_possorted_genome_bam
chr1	9972591	9972991	NMNAT1-8	0	+	9972991	9972991	0	1	400,	0,	NMNAT1	6	coding	null	intron	SRR12878686_possorted_genome_bam
chr1	9981437	9981766	NMNAT1-9	0	+	9981437	9981766	0	1	329,	0,	NMNAT1	1	coding	ENST00000403197	3UTR	SRR13960234_possorted_genome_bam
chr1	9983267	9984555	AL603962.1-1	0	+	9983267	9984555	0	2	23,273,	0,1015,	AL603962.1	1	lncRNA	ENST00000413148	exon	SRR13960236_possorted_genome_bam
chr1	9984180	9984580	NMNAT1-10	0	+	9984180	9984580	0	1	400,	0,	NMNAT1	6	coding	ENST00000377205	3UTR	SRR12878696_possorted_genome_bam
chr1	9984400	9984800	NMNAT1-11	0	+	9984400	9984800	0	1	400,	0,	NMNAT1	3	coding	ENST00000377205	3UTR	SRR12878697_possorted_genome_bam
chr1	9985145	9985501	NMNAT1-12	0	+	9985145	9985501	0	1	356,	0,	NMNAT1	5	coding	ENST00000496751	3UTR	SRR13960239_possorted_genome_bam
chr1	10007743	10015995	RBP7-1	0	+	10007743	10015995	0	3	5,102,214,	0,429,8038,	RBP7	1	coding	ENST00000315901	3UTR	SRR12878685_possorted_genome_bam
chr1	10060223	10060623	UBE4B-1	0	+	10060623	10060623	0	1	400,	0,	UBE4B	2	coding	null	intron	SRR12878689_possorted_genome_bam
chr1	10063504	10063904	UBE4B-2	0	+	10063904	10063904	0	1	400,	0,	UBE4B	5	coding	null	intron	SRR12878698_possorted_genome_bam
chr1	10092525	10092925	UBE4B-3	0	+	10092925	10092925	0	1	400,	0,	UBE4B	5	coding	null	intron	SRR12878701_possorted_genome_bam
chr1	10098908	10099308	UBE4B-4	0	+	10099308	10099308	0	1	400,	0,	UBE4B	8	coding	null	intron	SRR12878698_possorted_genome_bam
chr1	10098926	10099326	UBE4B-5	0	+	10099326	10099326	0	1	400,	0,	UBE4B	9	coding	null	intron	SRR12878694_possorted_genome_bam
chr1	10101753	10102153	UBE4B-6	0	+	10102153	10102153	0	1	400,	0,	UBE4B	2	coding	null	intron	SRR12878684_possorted_genome_bam
chr1	10110152	10110552	UBE4B-7	0	+	10110552	10110552	0	1	400,	0,	UBE4B	3	coding	null	intron	SRR12878688_possorted_genome_bam
chr1	10122060	10132395	UBE4B-11	0	+	10122060	10132395	0	6	16,84,57,117,99,27,	0,4733,7331,8439,8654,10308,	UBE4B	2	coding	ENST00000253251	CDS	SRR13960239_possorted_genome_bam
chr1	10126888	10127288	UBE4B-8	0	+	10127288	10127288	0	1	400,	0,	UBE4B	7	coding	null	intron	SRR13960242_possorted_genome_bam
chr1	10128756	10129156	UBE4B-9	0	+	10128756	10129156	0	1	400,	0,	UBE4B	3	coding	ENST00000466379	exon	SRR13960239_possorted_genome_bam
chr1	10128970	10129370	UBE4B-10	0	+	10128970	10129370	0	1	400,	0,	UBE4B	3	coding	ENST00000466379	exon	SRR12878686_possorted_genome_bam
chr1	10144058	10144458	UBE4B-12	0	+	10144458	10144458	0	1	400,	0,	UBE4B	8	coding	null	intron	SRR13960238_possorted_genome_bam
chr1	10144386	10144786	UBE4B-13	0	+	10144786	10144786	0	1	400,	0,	UBE4B	11	coding	null	intron	SRR12878686_possorted_genome_bam
chr1	10158730	10159130	UBE4B-14	0	+	10159130	10159130	0	1	400,	0,	UBE4B	13	coding	null	intron	SRR12878682_possorted_genome_bam
chr1	10174921	10175321	UBE4B-15	0	+	10175321	10175321	0	1	400,	0,	UBE4B	16	coding	null	intron	SRR12878684_possorted_genome_bam
chr1	10175302	10175702	UBE4B-16	0	+	10175702	10175702	0	1	400,	0,	UBE4B	14	coding	null	intron	SRR12878689_possorted_genome_bam
chr1	10180065	10180465	UBE4B-17	0	+	10180065	10180465	0	1	400,	0,	UBE4B	6	coding	ENST00000343090	3UTR	SRR12878686_possorted_genome_bam
chr1	10180279	10180679	UBE4B-18	0	+	10180279	10180679	0	1	400,	0,	UBE4B	3	coding	ENST00000343090	3UTR	SRR12878689_possorted_genome_bam
chr1	10180857	10181239	UBE4B-19	0	+	10180857	10181239	0	1	382,	0,	UBE4B	6	coding	ENST00000343090	3UTR	SRR12878683_possorted_genome_bam
chr1	10213695	10214095	KIF1B-1	0	+	10214095	10214095	0	1	400,	0,	KIF1B	2	coding	null	intron	SRR12878695_possorted_genome_bam
chr1	10238015	10238415	KIF1B-2	0	+	10238415	10238415	0	1	400,	0,	KIF1B	2	coding	null	intron	SRR12878686_possorted_genome_bam
chr1	10238432	10238832	KIF1B-3	0	+	10238832	10238832	0	1	400,	0,	KIF1B	4	coding	null	intron	SRR13960241_possorted_genome_bam
chr1	10255346	10255746	KIF1B-4	0	+	10255746	10255746	0	1	400,	0,	KIF1B	8	coding	null	intron	SRR12878695_possorted_genome_bam
chr1	10262883	10263283	KIF1B-5	0	+	10263283	10263283	0	1	400,	0,	KIF1B	7	coding	null	intron	SRR12878692_possorted_genome_bam
chr1	10267419	10275432	KIF1B-8	0	+	10267419	10275432	0	5	139,112,78,66,5,	0,732,4082,4821,8008,	KIF1B	1	coding	ENST00000377083	CDS	SRR12878695_possorted_genome_bam
chr1	10273298	10273698	KIF1B-6	0	+	10273698	10273698	0	1	400,	0,	KIF1B	5	coding	null	intron	SRR12878683_possorted_genome_bam
chr1	10274852	10275252	KIF1B-7	0	+	10275252	10275252	0	1	400,	0,	KIF1B	4	coding	null	intron	SRR12878690_possorted_genome_bam
chr1	10281043	10281443	KIF1B-9	0	+	10281443	10281443	0	1	400,	0,	KIF1B	5	coding	null	intron	SRR13960242_possorted_genome_bam
chr1	10290540	10290940	KIF1B-10	0	+	10290940	10290940	0	1	400,	0,	KIF1B	9	coding	null	intron	SRR12878694_possorted_genome_bam
chr1	10300874	10301274	KIF1B-11	0	+	10301274	10301274	0	1	400,	0,	KIF1B	13	coding	null	intron	SRR12878691_possorted_genome_bam
chr1	10305237	10305637	KIF1B-12	0	+	10305237	10305637	0	1	400,	0,	KIF1B	6	coding	ENST00000377083	3UTR	SRR13960239_possorted_genome_bam
chr1	10306398	10306798	KIF1B-13	0	+	10306398	10306798	0	1	400,	0,	KIF1B	2	coding	ENST00000377093	3UTR	SRR12878685_possorted_genome_bam
chr1	10307625	10308025	KIF1B-14	0	+	10307625	10308025	0	1	400,	0,	KIF1B	4	coding	ENST00000377093	3UTR	SRR12878683_possorted_genome_bam
chr1	10308242	10308582	KIF1B-15	0	+	10308242	10308582	0	1	340,	0,	KIF1B	8	coding	ENST00000377093	3UTR	SRR13960237_possorted_genome_bam
chr1	10315962	10316362	KIF1B-16	0	+	10316362	10316362	0	1	400,	0,	KIF1B	14	coding	null	intron	SRR13960243_possorted_genome_bam
chr1	10320682	10321082	KIF1B-17	0	+	10321082	10321082	0	1	400,	0,	KIF1B	10	coding	null	intron	SRR12878685_possorted_genome_bam
chr1	10321077	10321477	KIF1B-18	0	+	10321477	10321477	0	1	400,	0,	KIF1B	10	coding	null	intron	SRR12878689_possorted_genome_bam
chr1	10330095	10330495	KIF1B-19	0	+	10330495	10330495	0	1	400,	0,	KIF1B	8	coding	null	intron	SRR12878690_possorted_genome_bam
chr1	10331518	10331918	KIF1B-20	0	+	10331918	10331918	0	1	400,	0,	KIF1B	11	coding	null	intron	SRR12878689_possorted_genome_bam
chr1	10351449	10351849	KIF1B-21	0	+	10351849	10351849	0	1	400,	0,	KIF1B	13	coding	null	intron	SRR12878689_possorted_genome_bam
chr1	10358395	10358795	KIF1B-22	0	+	10358795	10358795	0	1	400,	0,	KIF1B	21	coding	null	intron	SRR12878693_possorted_genome_bam
chr1	10381197	10381597	KIF1B-23	0	+	10381197	10381597	0	1	400,	0,	KIF1B	6	coding	ENST00000377081	3UTR	SRR12878700_possorted_genome_bam
chr1	10395618	10395972	AL139424.2-1	0	+	10395618	10395972	0	1	354,	0,	AL139424.2	1	lncRNA	ENST00000641335	exon	SRR12878686_possorted_genome_bam
chr1	10397076	10397432	AL139424.2-2	0	+	10397076	10397432	0	1	356,	0,	AL139424.2	1	lncRNA	ENST00000641335	exon	SRR13960235_possorted_genome_bam
chr1	10400822	10401222	PGD-1	0	+	10401222	10401222	0	1	400,	0,	PGD	1	coding	null	intron	SRR12878687_possorted_genome_bam
chr1	10401645	10402045	PGD-2	0	+	10402045	10402045	0	1	400,	0,	PGD	2	coding	null	intron	SRR13960237_possorted_genome_bam
chr1	10405851	10406251	PGD-3	0	+	10406251	10406251	0	1	400,	0,	PGD	3	coding	null	intron	SRR12878692_possorted_genome_bam
chr1	10406548	10406948	PGD-4	0	+	10406948	10406948	0	1	400,	0,	PGD	3	coding	null	intron	SRR12878689_possorted_genome_bam
chr1	10414723	10415123	PGD-5	0	+	10415123	10415123	0	1	400,	0,	PGD	3	coding	null	intron	SRR12878691_possorted_genome_bam
chr1	10419687	10419830	PGD-6	0	+	10419687	10419830	0	1	143,	0,	PGD	1	coding	ENST00000270776	3UTR	SRR12878682_possorted_genome_bam
chr1	10419769	10420169	PGD-7	0	+	10419769	10420169	0	1	400,	0,	PGD	1	coding	ENST00000270776	3UTR	SRR12878683_possorted_genome_bam
chr1	10429905	10430166	AL139424.1-1	0	-	10429905	10430166	0	1	261,	0,	AL139424.1	1	lncRNA	ENST00000607572	exon	SRR12878684_possorted_genome_bam
chr1	10431529	10431929	CENPS-1	0	+	10431929	10431929	0	1	400,	0,	CENPS	1	coding	null	intron	SRR13960237_possorted_genome_bam
chr1	10433924	10442522	CENPS-2	0	+	10433924	10442522	0	4	41,34,67,258,	0,732,6422,8340,	CENPS	1	coding	ENST00000309048	3UTR	SRR12878701_possorted_genome_bam
chr1	10442484	10442808	CENPS-3	0	+	10442484	10442808	0	1	324,	0,	CENPS	2	coding	ENST00000309048	3UTR	SRR12878683_possorted_genome_bam
chr1	10450249	10451703	CORT-1	0	+	10450249	10451703	0	2	73,327,	0,1127,	CORT	1	coding	ENST00000377049	3UTR	SRR12878687_possorted_genome_bam
chr1	10451598	10451902	CORT-2	0	+	10451598	10451902	0	1	304,	0,	CORT	1	coding	ENST00000377049	3UTR	SRR12878686_possorted_genome_bam
chr1	10456522	10456701	DFFA-1	0	-	10456522	10456701	0	1	179,	0,	DFFA	1	coding	ENST00000377038	3UTR	SRR12878686_possorted_genome_bam
chr1	10456595	10456978	DFFA-2	0	-	10456595	10456978	0	1	383,	0,	DFFA	1	coding	ENST00000377038	3UTR	SRR12878687_possorted_genome_bam
chr1	10457253	10457653	DFFA-3	0	-	10457253	10457653	0	1	400,	0,	DFFA	1	coding	ENST00000377038	3UTR	SRR13960239_possorted_genome_bam
chr1	10458431	10458831	DFFA-4	0	-	10458431	10458831	0	1	400,	0,	DFFA	3	coding	ENST00000377038	3UTR	SRR12878697_possorted_genome_bam
chr1	10459571	10459971	DFFA-5	0	-	10459571	10459971	0	1	400,	0,	DFFA	5	coding	ENST00000377038	3UTR	SRR13960234_possorted_genome_bam
chr1	10459882	10460282	DFFA-6	0	-	10459882	10460282	0	1	400,	0,	DFFA	3	coding	ENST00000377038	3UTR	SRR12878691_possorted_genome_bam
chr1	10462468	10462620	DFFA-7	0	-	10462468	10462620	0	1	152,	0,	DFFA	7	coding	ENST00000377036	3UTR	SRR12878692_possorted_genome_bam
chr1	10462808	10463208	DFFA-8	0	-	10462808	10463208	0	1	400,	0,	DFFA	7	coding	ENST00000377036	3UTR	SRR13960242_possorted_genome_bam
chr1	10462904	10463525	DFFA-9	0	-	10462904	10463525	0	2	305,95,	0,526,	DFFA	7	coding	ENST00000377036	3UTR	SRR12878683_possorted_genome_bam
chr1	10506330	10506730	PEX14-1	0	+	10506730	10506730	0	1	400,	0,	PEX14	2	coding	null	intron	SRR12878682_possorted_genome_bam
chr1	10523531	10523931	PEX14-2	0	+	10523931	10523931	0	1	400,	0,	PEX14	5	coding	null	intron	SRR13960238_possorted_genome_bam
chr1	10524890	10525290	PEX14-3	0	+	10525290	10525290	0	1	400,	0,	PEX14	3	coding	null	intron	SRR12878688_possorted_genome_bam
chr1	10529865	10530265	PEX14-4	0	+	10530265	10530265	0	1	400,	0,	PEX14	4	coding	null	intron	SRR13960239_possorted_genome_bam
chr1	10537524	10537924	PEX14-5	0	+	10537924	10537924	0	1	400,	0,	PEX14	5	coding	null	intron	SRR13960239_possorted_genome_bam
chr1	10537535	10537935	PEX14-6	0	+	10537935	10537935	0	1	400,	0,	PEX14	2	coding	null	intron	SRR12878686_possorted_genome_bam
chr1	10540197	10540597	PEX14-7	0	+	10540597	10540597	0	1	400,	0,	PEX14	6	coding	null	intron	SRR12878690_possorted_genome_bam
chr1	10541697	10542097	PEX14-8	0	+	10542097	10542097	0	1	400,	0,	PEX14	5	coding	null	intron	SRR12878687_possorted_genome_bam
chr1	10547662	10548062	PEX14-9	0	+	10548062	10548062	0	1	400,	0,	PEX14	7	coding	null	intron	SRR12878689_possorted_genome_bam
chr1	10567124	10567524	PEX14-10	0	+	10567524	10567524	0	1	400,	0,	PEX14	9	coding	null	intron	SRR12878685_possorted_genome_bam
chr1	10571528	10571928	PEX14-11	0	+	10571928	10571928	0	1	400,	0,	PEX14	9	coding	null	intron	SRR12878701_possorted_genome_bam
chr1	10588522	10588922	PEX14-12	0	+	10588922	10588922	0	1	400,	0,	PEX14	12	coding	null	intron	SRR12878690_possorted_genome_bam
chr1	10593795	10594195	PEX14-13	0	+	10594195	10594195	0	1	400,	0,	PEX14	13	coding	null	intron	SRR12878689_possorted_genome_bam
chr1	10600344	10600744	PEX14-14	0	+	10600744	10600744	0	1	400,	0,	PEX14	15	coding	null	intron	SRR12878691_possorted_genome_bam
chr1	10602075	10602475	PEX14-15	0	+	10602475	10602475	0	1	400,	0,	PEX14	16	coding	null	intron	SRR12878684_possorted_genome_bam
chr1	10608348	10608748	PEX14-16	0	+	10608748	10608748	0	1	400,	0,	PEX14	12	coding	null	intron	SRR12878693_possorted_genome_bam
chr1	10609490	10609890	PEX14-17	0	+	10609890	10609890	0	1	400,	0,	PEX14	16	coding	null	intron	SRR12878683_possorted_genome_bam
chr1	10620792	10621192	PEX14-18	0	+	10621192	10621192	0	1	400,	0,	PEX14	18	coding	null	intron	SRR12878685_possorted_genome_bam
chr1	10630419	10630735	PEX14-19	0	+	10630419	10630735	0	1	316,	0,	PEX14	1	coding	ENST00000356607	3UTR	SRR12878683_possorted_genome_bam
chr1	10636604	10636777	CASZ1-1	0	-	10636604	10636777	0	1	173,	0,	CASZ1	1	coding	ENST00000377022	3UTR	SRR12878696_possorted_genome_bam
chr1	10638124	10638524	CASZ1-2	0	-	10638124	10638524	0	1	400,	0,	CASZ1	3	coding	ENST00000377022	3UTR	SRR13960237_possorted_genome_bam
chr1	10638159	10638559	CASZ1-3	0	-	10638159	10638559	0	1	400,	0,	CASZ1	2	coding	ENST00000377022	3UTR	SRR12878689_possorted_genome_bam
chr1	10641913	10642313	AL139423.1-1	0	+	10642313	10642313	0	1	400,	0,	AL139423.1	1	lncRNA	null	intron	SRR12878683_possorted_genome_bam
chr1	10647213	10647456	CASZ1-4	0	-	10647213	10647456	0	1	243,	0,	CASZ1	3	coding	ENST00000344008	3UTR	SRR13960242_possorted_genome_bam
chr1	10649905	10650305	AL139423.1-2	0	+	10649905	10650305	0	1	400,	0,	AL139423.1	1	lncRNA	ENST00000606802	exon	SRR12878684_possorted_genome_bam
chr1	10651456	10651856	AL139423.1-3	0	+	10651456	10651856	0	1	400,	0,	AL139423.1	2	lncRNA	ENST00000606802	exon	SRR12878684_possorted_genome_bam
chr1	10651777	10652177	CASZ1-5	0	-	10652177	10652177	0	1	400,	0,	CASZ1	1	coding	null	intron	SRR12878682_possorted_genome_bam
chr1	10671046	10671446	CASZ1-6	0	-	10671446	10671446	0	1	400,	0,	CASZ1	2	coding	null	intron	SRR13960242_possorted_genome_bam
chr1	10672494	10672894	CASZ1-7	0	-	10672894	10672894	0	1	400,	0,	CASZ1	1	coding	null	intron	SRR12878694_possorted_genome_bam
chr1	10673186	10673586	CASZ1-8	0	-	10673586	10673586	0	1	400,	0,	CASZ1	3	coding	null	intron	SRR13960240_possorted_genome_bam
chr1	10685584	10685984	CASZ1-9	0	-	10685984	10685984	0	1	400,	0,	CASZ1	6	coding	null	intron	SRR12878685_possorted_genome_bam
chr1	10685920	10686320	CASZ1-10	0	-	10686320	10686320	0	1	400,	0,	CASZ1	5	coding	null	intron	SRR12878688_possorted_genome_bam
chr1	10710108	10710508	CASZ1-11	0	-	10710508	10710508	0	1	400,	0,	CASZ1	5	coding	null	intron	SRR12878684_possorted_genome_bam
chr1	10729759	10730159	CASZ1-12	0	-	10730159	10730159	0	1	400,	0,	CASZ1	7	coding	null	intron	SRR13960242_possorted_genome_bam
chr1	10731633	10732033	CASZ1-13	0	-	10732033	10732033	0	1	400,	0,	CASZ1	4	coding	null	intron	SRR13960235_possorted_genome_bam
chr1	10737063	10737463	CASZ1-14	0	-	10737463	10737463	0	1	400,	0,	CASZ1	10	coding	null	intron	SRR13960239_possorted_genome_bam
chr1	10738816	10739216	CASZ1-15	0	-	10739216	10739216	0	1	400,	0,	CASZ1	5	coding	null	intron	SRR12878694_possorted_genome_bam
chr1	10738941	10739341	CASZ1-16	0	-	10739341	10739341	0	1	400,	0,	CASZ1	5	coding	null	intron	SRR12878687_possorted_genome_bam
chr1	10769383	10769783	CASZ1-17	0	-	10769783	10769783	0	1	400,	0,	CASZ1	12	coding	null	intron	SRR13960242_possorted_genome_bam
chr1	10779236	10779636	CASZ1-18	0	-	10779636	10779636	0	1	400,	0,	CASZ1	13	coding	null	intron	SRR12878688_possorted_genome_bam
chr1	10790087	10790487	CASZ1-19	0	-	10790487	10790487	0	1	400,	0,	CASZ1	9	coding	null	intron	SRR12878682_possorted_genome_bam
chr1	11012570	11013942	TARDBP-1	0	+	11012570	11013942	0	2	173,227,	0,1145,	TARDBP	1	coding	ENST00000240185	CDS	SRR12878688_possorted_genome_bam
chr1	11013728	11022126	TARDBP-3	0	+	11013728	11022126	0	4	237,18,101,3,	0,3115,6770,8395,	TARDBP	2	coding	ENST00000472476	3UTR	SRR13960243_possorted_genome_bam
chr1	11020443	11023916	TARDBP-6	0	+	11020443	11023916	0	4	156,127,67,50,	0,1680,2819,3423,	TARDBP	3	coding	ENST00000610369	3UTR	SRR12878692_possorted_genome_bam
chr1	11020589	11024039	TARDBP-7	0	+	11020589	11024039	0	4	10,127,67,173,	0,1534,2673,3277,	TARDBP	3	coding	ENST00000610369	3UTR	SRR12878699_possorted_genome_bam
chr1	11020591	11024193	TARDBP-8	0	+	11020591	11024193	0	4	8,118,137,130,	0,1532,2601,3472,	TARDBP	3	coding	ENST00000611963	3UTR	SRR12878694_possorted_genome_bam
chr1	11021657	11022057	TARDBP-2	0	+	11022057	11022057	0	1	400,	0,	TARDBP	2	coding	null	intron	SRR12878683_possorted_genome_bam
chr1	11022549	11022949	TARDBP-4	0	+	11022549	11022949	0	1	400,	0,	TARDBP	2	coding	ENST00000639083	3UTR	SRR12878682_possorted_genome_bam
chr1	11022892	11023292	TARDBP-5	0	+	11022892	11023292	0	1	400,	0,	TARDBP	4	coding	ENST00000639083	3UTR	SRR13960235_possorted_genome_bam
chr1	11023802	11024202	TARDBP-9	0	+	11023802	11024202	0	1	400,	0,	TARDBP	6	coding	ENST00000240185	3UTR	SRR13960241_possorted_genome_bam
chr1	11023929	11024216	TARDBP-10	0	+	11023929	11024216	0	1	287,	0,	TARDBP	4	coding	ENST00000240185	3UTR	SRR12878692_possorted_genome_bam
chr1	11024229	11025739	TARDBP-14	0	+	11024229	11025739	0	3	106,99,189,	0,880,1321,	TARDBP	6	coding	ENST00000496840	3UTR	SRR12878689_possorted_genome_bam
chr1	11024311	11024711	TARDBP-11	0	+	11024311	11024711	0	1	400,	0,	TARDBP	7	coding	ENST00000473869	3UTR	SRR13960235_possorted_genome_bam
chr1	11024620	11025020	TARDBP-13	0	+	11024620	11025020	0	1	400,	0,	TARDBP	8	coding	ENST00000240185	3UTR	SRR12878686_possorted_genome_bam
chr1	11024822	11025019	TARDBP-12	0	+	11024822	11025019	0	1	197,	0,	TARDBP	9	coding	ENST00000473869	3UTR	SRR13960237_possorted_genome_bam
chr1	11025349	11025749	TARDBP-15	0	+	11025349	11025749	0	1	400,	0,	TARDBP	8	coding	ENST00000240185	3UTR	SRR12878694_possorted_genome_bam
chr1	11025663	11026063	TARDBP-16	0	+	11025663	11026063	0	1	400,	0,	TARDBP	12	coding	ENST00000240185	3UTR	SRR13960239_possorted_genome_bam
chr1	11026058	11026420	TARDBP-17	0	+	11026058	11026420	0	1	362,	0,	TARDBP	9	coding	ENST00000240185	3UTR	SRR12878682_possorted_genome_bam
chr1	11026772	11027172	MASP2-1	0	-	11026772	11027172	0	1	400,	0,	MASP2	1	coding	ENST00000400897	3UTR	SRR13960239_possorted_genome_bam
chr1	11029528	11029928	MASP2-2	0	-	11029928	11029928	0	1	400,	0,	MASP2	3	coding	null	intron	SRR13960234_possorted_genome_bam
chr1	11030191	11030528	AL109811.2-1	0	+	11030191	11030528	0	1	337,	0,	AL109811.2	1	lncRNA	ENST00000607145	exon	SRR12878685_possorted_genome_bam
chr1	11044798	11044927	MASP2-3	0	-	11044798	11044927	0	1	129,	0,	MASP2	2	coding	ENST00000400898	3UTR	SRR13960240_possorted_genome_bam
chr1	11054596	11054872	SRM-1	0	-	11054596	11054872	0	1	276,	0,	SRM	1	coding	ENST00000376957	3UTR	SRR12878700_possorted_genome_bam
chr1	11066618	11068084	EXOSC10-1	0	-	11066618	11068084	0	2	130,77,	0,1389,	EXOSC10	1	coding	ENST00000304457	3UTR	SRR12878695_possorted_genome_bam
chr1	11068649	11074242	EXOSC10-3	0	-	11068649	11074242	0	5	57,172,74,85,12,	0,909,2250,3437,5581,	EXOSC10	2	coding	ENST00000474216	exon	SRR12878700_possorted_genome_bam
chr1	11071786	11072186	AL109811.1-1	0	+	11071786	11072186	0	1	400,	0,	AL109811.1	1	lncRNA	ENST00000452378	exon	SRR12878683_possorted_genome_bam
chr1	11072804	11073097	AL109811.1-2	0	+	11072804	11073097	0	1	293,	0,	AL109811.1	3	lncRNA	ENST00000452378	exon	SRR13960237_possorted_genome_bam
chr1	11073032	11073432	EXOSC10-2	0	-	11073432	11073432	0	1	400,	0,	EXOSC10	1	coding	null	intron	SRR12878697_possorted_genome_bam
chr1	11076980	11077380	EXOSC10-4	0	-	11076980	11077380	0	1	400,	0,	EXOSC10	2	coding	ENST00000474216	exon	SRR12878687_possorted_genome_bam
chr1	11076983	11077383	EXOSC10-5	0	-	11076983	11077383	0	1	400,	0,	EXOSC10	3	coding	ENST00000474216	exon	SRR12878683_possorted_genome_bam
chr1	11099797	11102084	EXOSC10-AS1-1	0	+	11099797	11102084	0	2	17,284,	0,2003,	EXOSC10-AS1	1	lncRNA	ENST00000435388	exon	SRR12878683_possorted_genome_bam
chr1	11106535	11106674	MTOR-1	0	-	11106535	11106674	0	1	139,	0,	MTOR	1	coding	ENST00000361445	3UTR	SRR12878691_possorted_genome_bam
chr1	11107297	11109658	MTOR-2	0	-	11107297	11109658	0	4	203,106,81,10,	0,883,1992,2351,	MTOR	2	coding	ENST00000361445	3UTR	SRR12878683_possorted_genome_bam
chr1	11107411	11112894	MTOR-3	0	-	11107411	11112894	0	5	89,106,81,81,43,	0,769,1878,2237,5440,	MTOR	2	coding	ENST00000361445	3UTR	SRR12878685_possorted_genome_bam
chr1	11116174	11116574	MTOR-4	0	-	11116574	11116574	0	1	400,	0,	MTOR	1	coding	null	intron	SRR12878695_possorted_genome_bam
chr1	11118247	11118647	MTOR-5	0	-	11118647	11118647	0	1	400,	0,	MTOR	2	coding	null	intron	SRR12878686_possorted_genome_bam
chr1	11123407	11123807	MTOR-6	0	-	11123807	11123807	0	1	400,	0,	MTOR	4	coding	null	intron	SRR12878688_possorted_genome_bam
chr1	11131906	11132306	MTOR-7	0	-	11131906	11132306	0	1	400,	0,	MTOR	4	coding	ENST00000495435	exon	SRR12878688_possorted_genome_bam
chr1	11131940	11132340	MTOR-8	0	-	11131940	11132340	0	1	400,	0,	MTOR	4	coding	ENST00000495435	exon	SRR12878683_possorted_genome_bam
chr1	11132569	11132969	MTOR-9	0	-	11132569	11132969	0	1	400,	0,	MTOR	3	coding	ENST00000495435	exon	SRR13960238_possorted_genome_bam
chr1	11169693	11170093	MTOR-10	0	-	11170093	11170093	0	1	400,	0,	MTOR	4	coding	null	intron	SRR12878685_possorted_genome_bam
chr1	11177096	11177496	MTOR-11	0	-	11177496	11177496	0	1	400,	0,	MTOR	9	coding	null	intron	SRR13960241_possorted_genome_bam
chr1	11181301	11181701	MTOR-12	0	-	11181701	11181701	0	1	400,	0,	MTOR	9	coding	null	intron	SRR12878686_possorted_genome_bam
chr1	11195609	11195947	ANGPTL7-1	0	+	11195609	11195947	0	1	338,	0,	ANGPTL7	1	coding	ENST00000376819	3UTR	SRR12878685_possorted_genome_bam
chr1	11195651	11195981	ANGPTL7-2	0	+	11195651	11195981	0	1	330,	0,	ANGPTL7	1	coding	ENST00000376819	3UTR	SRR12878689_possorted_genome_bam
chr1	11195772	11196172	MTOR-13	0	-	11196172	11196172	0	1	400,	0,	MTOR	14	coding	null	intron	SRR12878690_possorted_genome_bam
chr1	11198239	11198639	MTOR-14	0	-	11198639	11198639	0	1	400,	0,	MTOR	14	coding	null	intron	SRR13960242_possorted_genome_bam
chr1	11207586	11207986	MTOR-15	0	-	11207986	11207986	0	1	400,	0,	MTOR	12	coding	null	intron	SRR12878698_possorted_genome_bam
chr1	11217317	11217717	MTOR-16	0	-	11217717	11217717	0	1	400,	0,	MTOR	10	coding	null	intron	SRR13960234_possorted_genome_bam
chr1	11220915	11221315	MTOR-17	0	-	11221315	11221315	0	1	400,	0,	MTOR	14	coding	null	intron	SRR12878695_possorted_genome_bam
chr1	11223146	11223546	MTOR-18	0	-	11223546	11223546	0	1	400,	0,	MTOR	18	coding	null	intron	SRR12878690_possorted_genome_bam
chr1	11225326	11225726	MTOR-19	0	-	11225726	11225726	0	1	400,	0,	MTOR	11	coding	null	intron	SRR13960234_possorted_genome_bam
chr1	11239158	11239558	MTOR-20	0	-	11239558	11239558	0	1	400,	0,	MTOR	15	coding	null	intron	SRR13960238_possorted_genome_bam
chr1	11252265	11252665	MTOR-21	0	-	11252665	11252665	0	1	400,	0,	MTOR	18	coding	null	intron	SRR13960239_possorted_genome_bam
chr1	11275181	11275581	UBIAD1-1	0	+	11275581	11275581	0	1	400,	0,	UBIAD1	1	coding	null	intron	SRR12878689_possorted_genome_bam
chr1	11276866	11277266	UBIAD1-2	0	+	11277266	11277266	0	1	400,	0,	UBIAD1	2	coding	null	intron	SRR12878700_possorted_genome_bam
chr1	11277995	11278395	UBIAD1-3	0	+	11278395	11278395	0	1	400,	0,	UBIAD1	2	coding	null	intron	SRR12878690_possorted_genome_bam
chr1	11285814	11286214	UBIAD1-4	0	+	11285814	11286214	0	1	400,	0,	UBIAD1	1	coding	ENST00000376810	3UTR	SRR12878692_possorted_genome_bam
chr1	11285927	11286327	UBIAD1-5	0	+	11285927	11286327	0	1	400,	0,	UBIAD1	1	coding	ENST00000376810	3UTR	SRR12878684_possorted_genome_bam
chr1	11286152	11286552	UBIAD1-6	0	+	11286152	11286552	0	1	400,	0,	UBIAD1	1	coding	ENST00000376810	3UTR	SRR13960238_possorted_genome_bam
chr1	11288099	11288412	UBIAD1-7	0	+	11288099	11288412	0	1	313,	0,	UBIAD1	3	coding	ENST00000376810	3UTR	SRR12878684_possorted_genome_bam
chr1	11290574	11290974	UBIAD1-8	0	+	11290974	11290974	0	1	400,	0,	UBIAD1	4	coding	null	intron	SRR12878699_possorted_genome_bam
chr1	11482600	11483000	DISP3-1	0	+	11483000	11483000	0	1	400,	0,	DISP3	1	coding	null	intron	SRR13960236_possorted_genome_bam
chr1	11496800	11497200	DISP3-2	0	+	11497200	11497200	0	1	400,	0,	DISP3	4	coding	null	intron	SRR13960237_possorted_genome_bam
chr1	11509709	11510109	DISP3-3	0	+	11510109	11510109	0	1	400,	0,	DISP3	5	coding	null	intron	SRR12878682_possorted_genome_bam
chr1	11532268	11532668	DISP3-4	0	+	11532668	11532668	0	1	400,	0,	DISP3	7	coding	null	intron	SRR12878688_possorted_genome_bam
chr1	11537228	11537533	DISP3-5	0	+	11537228	11537533	0	1	305,	0,	DISP3	1	coding	ENST00000294484	3UTR	SRR12878685_possorted_genome_bam
chr1	11638787	11639187	FBXO2-1	0	-	11639187	11639187	0	1	400,	0,	FBXO2	1	coding	null	intron	SRR12878697_possorted_genome_bam
chr1	11640118	11640518	AL031731.1-1	0	+	11640518	11640518	0	1	400,	0,	AL031731.1	1	lncRNA	null	intron	SRR12878690_possorted_genome_bam
chr1	11640643	11641043	FBXO2-2	0	-	11641043	11641043	0	1	400,	0,	FBXO2	2	coding	null	intron	SRR12878683_possorted_genome_bam
chr1	11641230	11641630	FBXO2-3	0	-	11641630	11641630	0	1	400,	0,	FBXO2	3	coding	null	intron	SRR12878701_possorted_genome_bam
chr1	11642942	11643342	AL031731.1-2	0	+	11642942	11643342	0	1	400,	0,	AL031731.1	2	lncRNA	ENST00000642131	exon	SRR12878690_possorted_genome_bam
chr1	11648349	11648749	FBXO2-4	0	-	11648349	11648749	0	1	400,	0,	FBXO2	1	coding	ENST00000642025	3UTR	SRR12878684_possorted_genome_bam
chr1	11661933	11662333	FBXO44-2	0	+	11661933	11662333	0	1	400,	0,	FBXO44	1	coding	ENST00000251547	3UTR	SRR12878684_possorted_genome_bam
chr1	11662023	11662291	FBXO44-1	0	+	11662023	11662291	0	1	268,	0,	FBXO44	1	coding	ENST00000376762	3UTR	SRR13960236_possorted_genome_bam
chr1	11663017	11663327	FBXO44-3	0	+	11663017	11663327	0	1	310,	0,	FBXO44	2	coding	ENST00000251547	3UTR	SRR12878683_possorted_genome_bam
chr1	11669099	11669499	FBXO6-1	0	+	11669499	11669499	0	1	400,	0,	FBXO6	1	coding	null	intron	SRR12878688_possorted_genome_bam
chr1	11673808	11674030	FBXO6-2	0	+	11673808	11674030	0	1	222,	0,	FBXO6	1	coding	ENST00000449067	3UTR	SRR12878695_possorted_genome_bam
chr1	11673985	11674354	FBXO6-3	0	+	11673985	11674354	0	1	369,	0,	FBXO6	1	coding	ENST00000376753	3UTR	SRR12878699_possorted_genome_bam
chr1	11674485	11674784	MAD2L2-1	0	-	11674485	11674784	0	1	299,	0,	MAD2L2	1	coding	ENST00000235310	3UTR	SRR12878690_possorted_genome_bam
chr1	11710752	11711152	DRAXIN-1	0	+	11711152	11711152	0	1	400,	0,	DRAXIN	2	coding	null	intron	SRR12878687_possorted_genome_bam
chr1	11716252	11716652	DRAXIN-2	0	+	11716652	11716652	0	1	400,	0,	DRAXIN	5	coding	null	intron	SRR12878688_possorted_genome_bam
chr1	11725472	11725857	DRAXIN-3	0	+	11725472	11725857	0	1	385,	0,	DRAXIN	1	coding	ENST00000294485	3UTR	SRR12878689_possorted_genome_bam
chr1	11736396	11736796	AGTRAP-1	0	+	11736796	11736796	0	1	400,	0,	AGTRAP	1	coding	null	intron	SRR12878684_possorted_genome_bam
chr1	11738553	11738953	AGTRAP-2	0	+	11738953	11738953	0	1	400,	0,	AGTRAP	1	coding	null	intron	SRR12878698_possorted_genome_bam
chr1	11750441	11750764	AGTRAP-3	0	+	11750441	11750764	0	1	323,	0,	AGTRAP	1	coding	ENST00000314340	3UTR	SRR12878685_possorted_genome_bam
chr1	11751721	11752121	AGTRAP-4	0	+	11752121	11752121	0	1	400,	0,	AGTRAP	3	coding	null	intron	SRR13960234_possorted_genome_bam
chr1	11754566	11754802	AGTRAP-5	0	+	11754566	11754802	0	1	236,	0,	AGTRAP	1	coding	ENST00000471765	exon	SRR12878690_possorted_genome_bam
chr1	11785723	11785943	MTHFR-1	0	-	11785723	11785943	0	1	220,	0,	MTHFR	1	coding	ENST00000376592	3UTR	SRR13960241_possorted_genome_bam
chr1	11785731	11786131	C1orf167-1	0	+	11786131	11786131	0	1	400,	0,	C1orf167	2	coding	null	intron	SRR13960239_possorted_genome_bam
chr1	11786027	11786427	MTHFR-2	0	-	11786027	11786427	0	1	400,	0,	MTHFR	2	coding	ENST00000376585	3UTR	SRR12878699_possorted_genome_bam
chr1	11786031	11786431	MTHFR-3	0	-	11786031	11786431	0	1	400,	0,	MTHFR	2	coding	ENST00000376585	3UTR	SRR12878696_possorted_genome_bam
chr1	11788350	11789501	C1orf167-2	0	+	11788350	11789501	0	3	28,95,232,	0,301,919,	C1orf167	1	coding	ENST00000433342	3UTR	SRR13960242_possorted_genome_bam
chr1	11788730	11789585	C1orf167-3	0	+	11788730	11789585	0	2	16,316,	0,539,	C1orf167	1	coding	ENST00000312793	3UTR	SRR12878684_possorted_genome_bam
chr1	11789853	11790248	MTHFR-4	0	-	11789853	11790248	0	1	395,	0,	MTHFR	3	coding	ENST00000641747	3UTR	SRR12878686_possorted_genome_bam
chr1	11790031	11790431	MTHFR-5	0	-	11790031	11790431	0	1	400,	0,	MTHFR	3	coding	ENST00000641747	3UTR	SRR12878683_possorted_genome_bam
chr1	11798262	11798662	MTHFR-6	0	-	11798662	11798662	0	1	400,	0,	MTHFR	2	coding	null	intron	SRR12878684_possorted_genome_bam
chr1	11808449	11808849	CLCN6-1	0	+	11808849	11808849	0	1	400,	0,	CLCN6	2	coding	null	intron	SRR12878686_possorted_genome_bam
chr1	11810481	11810881	CLCN6-2	0	+	11810881	11810881	0	1	400,	0,	CLCN6	1	coding	null	intron	SRR12878683_possorted_genome_bam
chr1	11813723	11814123	CLCN6-3	0	+	11814123	11814123	0	1	400,	0,	CLCN6	3	coding	null	intron	SRR12878686_possorted_genome_bam
chr1	11817734	11818134	CLCN6-4	0	+	11818134	11818134	0	1	400,	0,	CLCN6	4	coding	null	intron	SRR12878689_possorted_genome_bam
chr1	11820800	11821200	CLCN6-5	0	+	11821200	11821200	0	1	400,	0,	CLCN6	4	coding	null	intron	SRR13960241_possorted_genome_bam
chr1	11840497	11840897	CLCN6-6	0	+	11840497	11840897	0	1	400,	0,	CLCN6	1	coding	ENST00000346436	3UTR	SRR12878697_possorted_genome_bam
chr1	11842824	11843133	CLCN6-7	0	+	11842824	11843133	0	1	309,	0,	CLCN6	1	coding	ENST00000312413	3UTR	SRR12878684_possorted_genome_bam
chr1	11845709	11845834	NPPA-1	0	-	11845709	11845834	0	1	125,	0,	NPPA	1	coding	ENST00000376480	3UTR	SRR12878686_possorted_genome_bam
chr1	11845769	11847217	NPPA-2	0	-	11845769	11847217	0	2	245,105,	0,1343,	NPPA	1	coding	ENST00000376480	3UTR	SRR12878683_possorted_genome_bam
chr1	11847707	11848079	CLCN6-8	0	+	11847707	11848079	0	1	372,	0,	CLCN6	4	coding	ENST00000400892	3UTR	SRR12878692_possorted_genome_bam
chr1	11857464	11858260	NPPB-1	0	-	11857464	11858260	0	2	207,47,	0,749,	NPPB	1	coding	ENST00000376468	3UTR	SRR12878682_possorted_genome_bam
chr1	11907984	11908384	AL021155.5-1	0	+	11907984	11908384	0	1	400,	0,	AL021155.5	1	lncRNA	ENST00000661075	exon	SRR13960238_possorted_genome_bam
chr1	11908592	11908992	AL021155.5-2	0	+	11908592	11908992	0	1	400,	0,	AL021155.5	1	lncRNA	ENST00000666735	exon	SRR12878700_possorted_genome_bam
chr1	11912900	11913300	AL021155.5-3	0	+	11912900	11913300	0	1	400,	0,	AL021155.5	2	lncRNA	ENST00000661075	exon	SRR12878684_possorted_genome_bam
chr1	11919591	11919736	KIAA2013-1	0	-	11919591	11919736	0	1	145,	0,	KIAA2013	1	coding	ENST00000376572	3UTR	SRR12878696_possorted_genome_bam
chr1	11920000	11922703	KIAA2013-4	0	-	11920000	11922703	0	2	332,68,	0,2635,	KIAA2013	2	coding	ENST00000376572	3UTR	SRR12878687_possorted_genome_bam
chr1	11921480	11921880	KIAA2013-2	0	-	11921880	11921880	0	1	400,	0,	KIAA2013	1	coding	null	intron	SRR13960239_possorted_genome_bam
chr1	11922175	11922395	KIAA2013-3	0	-	11922175	11922395	0	1	220,	0,	KIAA2013	2	coding	ENST00000376576	3UTR	SRR12878697_possorted_genome_bam
chr1	11923430	11925545	KIAA2013-5	0	-	11923430	11925545	0	2	59,341,	0,1774,	KIAA2013	3	coding	ENST00000376576	CDS	SRR12878697_possorted_genome_bam
chr1	11948343	11948743	PLOD1-1	0	+	11948743	11948743	0	1	400,	0,	PLOD1	3	coding	null	intron	SRR12878690_possorted_genome_bam
chr1	11962673	11963073	PLOD1-2	0	+	11963073	11963073	0	1	400,	0,	PLOD1	5	coding	null	intron	SRR12878699_possorted_genome_bam
chr1	11967089	11975538	PLOD1-4	0	+	11967089	11975538	0	2	2,256,	0,8193,	PLOD1	1	coding	ENST00000491536	exon	SRR13960237_possorted_genome_bam
chr1	11972921	11974976	PLOD1-3	0	+	11972921	11974976	0	2	76,324,	0,1731,	PLOD1	1	coding	ENST00000196061	3UTR	SRR12878698_possorted_genome_bam
chr1	11984856	11985256	MFN2-1	0	+	11985256	11985256	0	1	400,	0,	MFN2	2	coding	null	intron	SRR12878699_possorted_genome_bam
chr1	11987578	11987978	MFN2-2	0	+	11987978	11987978	0	1	400,	0,	MFN2	2	coding	null	intron	SRR12878683_possorted_genome_bam
chr1	12012834	12013234	MFN2-3	0	+	12012834	12013234	0	1	400,	0,	MFN2	1	coding	ENST00000235329	3UTR	SRR12878688_possorted_genome_bam
chr1	12013174	12013493	MFN2-4	0	+	12013174	12013493	0	1	319,	0,	MFN2	1	coding	ENST00000235329	3UTR	SRR12878689_possorted_genome_bam
chr1	12024024	12024424	MIIP-1	0	+	12024424	12024424	0	1	400,	0,	MIIP	1	coding	null	intron	SRR12878691_possorted_genome_bam
chr1	12027818	12028218	MIIP-2	0	+	12028218	12028218	0	1	400,	0,	MIIP	3	coding	null	intron	SRR12878701_possorted_genome_bam
chr1	12031726	12032035	MIIP-3	0	+	12031726	12032035	0	1	309,	0,	MIIP	1	coding	ENST00000235332	3UTR	SRR12878684_possorted_genome_bam
chr1	12167671	12168071	TNFRSF1B-1	0	+	12168071	12168071	0	1	400,	0,	TNFRSF1B	1	coding	null	intron	SRR12878684_possorted_genome_bam
chr1	12169363	12169763	TNFRSF1B-2	0	+	12169763	12169763	0	1	400,	0,	TNFRSF1B	1	coding	null	intron	SRR12878685_possorted_genome_bam
chr1	12179889	12180289	TNFRSF1B-3	0	+	12180289	12180289	0	1	400,	0,	TNFRSF1B	5	coding	null	intron	SRR13960237_possorted_genome_bam
chr1	12195601	12196001	TNFRSF1B-4	0	+	12196001	12196001	0	1	400,	0,	TNFRSF1B	5	coding	null	intron	SRR12878690_possorted_genome_bam
chr1	12195656	12196056	TNFRSF1B-5	0	+	12196056	12196056	0	1	400,	0,	TNFRSF1B	4	coding	null	intron	SRR13960241_possorted_genome_bam
chr1	12203307	12203707	TNFRSF1B-6	0	+	12203707	12203707	0	1	400,	0,	TNFRSF1B	8	coding	null	intron	SRR12878685_possorted_genome_bam
chr1	12207525	12207925	TNFRSF1B-7	0	+	12207525	12207925	0	1	400,	0,	TNFRSF1B	1	coding	ENST00000376259	3UTR	SRR12878685_possorted_genome_bam
chr1	12208818	12209218	TNFRSF1B-8	0	+	12208818	12209218	0	1	400,	0,	TNFRSF1B	1	coding	ENST00000376259	3UTR	SRR12878698_possorted_genome_bam
chr1	12230030	12242541	VPS13D-2	0	+	12230030	12242541	0	3	90,173,29,	0,4160,12482,	VPS13D	1	coding	ENST00000620676	CDS	SRR12878685_possorted_genome_bam
chr1	12235210	12235610	VPS13D-1	0	+	12235610	12235610	0	1	400,	0,	VPS13D	1	coding	null	intron	SRR12878698_possorted_genome_bam
chr1	12275935	12276335	VPS13D-3	0	+	12275935	12276335	0	1	400,	0,	VPS13D	3	coding	ENST00000613099	CDS	SRR12878686_possorted_genome_bam
chr1	12277266	12277666	VPS13D-4	0	+	12277266	12277666	0	1	400,	0,	VPS13D	3	coding	ENST00000011700	CDS	SRR12878695_possorted_genome_bam
chr1	12295374	12295774	VPS13D-5	0	+	12295774	12295774	0	1	400,	0,	VPS13D	4	coding	null	intron	SRR13960242_possorted_genome_bam
chr1	12302303	12302703	VPS13D-6	0	+	12302703	12302703	0	1	400,	0,	VPS13D	2	coding	null	intron	SRR12878684_possorted_genome_bam
chr1	12303160	12303560	VPS13D-7	0	+	12303560	12303560	0	1	400,	0,	VPS13D	3	coding	null	intron	SRR12878690_possorted_genome_bam
chr1	12335992	12336392	VPS13D-8	0	+	12335992	12336392	0	1	400,	0,	VPS13D	7	coding	ENST00000487188	exon	SRR13960237_possorted_genome_bam
chr1	12337612	12337959	VPS13D-9	0	+	12337612	12337959	0	1	347,	0,	VPS13D	6	coding	ENST00000487188	exon	SRR12878683_possorted_genome_bam
chr1	12338370	12338770	VPS13D-10	0	+	12338770	12338770	0	1	400,	0,	VPS13D	4	coding	null	intron	SRR12878685_possorted_genome_bam
chr1	12392185	12392585	VPS13D-11	0	+	12392585	12392585	0	1	400,	0,	VPS13D	15	coding	null	intron	SRR12878682_possorted_genome_bam
chr1	12425167	12425567	VPS13D-12	0	+	12425567	12425567	0	1	400,	0,	VPS13D	19	coding	null	intron	SRR12878683_possorted_genome_bam
chr1	12432900	12433300	VPS13D-13	0	+	12433300	12433300	0	1	400,	0,	VPS13D	15	coding	null	intron	SRR12878686_possorted_genome_bam
chr1	12440517	12440917	VPS13D-14	0	+	12440917	12440917	0	1	400,	0,	VPS13D	16	coding	null	intron	SRR12878686_possorted_genome_bam
chr1	12471620	12472020	VPS13D-15	0	+	12472020	12472020	0	1	400,	0,	VPS13D	22	coding	null	intron	SRR13960242_possorted_genome_bam
chr1	12475508	12475908	VPS13D-16	0	+	12475908	12475908	0	1	400,	0,	VPS13D	17	coding	null	intron	SRR12878696_possorted_genome_bam
chr1	12483616	12484016	VPS13D-17	0	+	12484016	12484016	0	1	400,	0,	VPS13D	19	coding	null	intron	SRR12878685_possorted_genome_bam
chr1	12488269	12488669	VPS13D-18	0	+	12488669	12488669	0	1	400,	0,	VPS13D	20	coding	null	intron	SRR12878685_possorted_genome_bam
chr1	12499592	12499992	VPS13D-19	0	+	12499992	12499992	0	1	400,	0,	VPS13D	21	coding	null	intron	SRR12878698_possorted_genome_bam
chr1	12503764	12504164	VPS13D-20	0	+	12504164	12504164	0	1	400,	0,	VPS13D	22	coding	null	intron	SRR12878688_possorted_genome_bam
chr1	12507081	12509280	VPS13D-22	0	+	12507081	12509280	0	2	12,388,	0,1811,	VPS13D	11	coding	ENST00000011700	3UTR	SRR13960240_possorted_genome_bam
chr1	12508170	12508570	VPS13D-21	0	+	12508570	12508570	0	1	400,	0,	VPS13D	26	coding	null	intron	SRR12878683_possorted_genome_bam
chr1	12509072	12509472	VPS13D-23	0	+	12509072	12509472	0	1	400,	0,	VPS13D	8	coding	ENST00000011700	3UTR	SRR12878682_possorted_genome_bam
chr1	12509949	12510349	VPS13D-24	0	+	12509949	12510349	0	1	400,	0,	VPS13D	8	coding	ENST00000011700	3UTR	SRR13960238_possorted_genome_bam
chr1	12511738	12512047	VPS13D-25	0	+	12511738	12512047	0	1	309,	0,	VPS13D	10	coding	ENST00000543766	3UTR	SRR13960238_possorted_genome_bam
chr1	12567910	12568091	DHRS3-1	0	-	12567910	12568091	0	1	181,	0,	DHRS3	1	coding	ENST00000616661	3UTR	SRR12878693_possorted_genome_bam
chr1	12567961	12568269	DHRS3-2	0	-	12567961	12568269	0	1	308,	0,	DHRS3	1	coding	ENST00000616661	3UTR	SRR12878685_possorted_genome_bam
chr1	12569280	12569680	DHRS3-3	0	-	12569680	12569680	0	1	400,	0,	DHRS3	1	coding	null	intron	SRR12878689_possorted_genome_bam
chr1	12574161	12574561	DHRS3-4	0	-	12574561	12574561	0	1	400,	0,	DHRS3	2	coding	null	intron	SRR12878701_possorted_genome_bam
chr1	12581833	12582233	DHRS3-5	0	-	12582233	12582233	0	1	400,	0,	DHRS3	1	coding	null	intron	SRR12878694_possorted_genome_bam
chr1	12588330	12588730	DHRS3-6	0	-	12588730	12588730	0	1	400,	0,	DHRS3	7	coding	null	intron	SRR12878690_possorted_genome_bam
chr1	12598396	12598796	DHRS3-7	0	-	12598796	12598796	0	1	400,	0,	DHRS3	10	coding	null	intron	SRR12878690_possorted_genome_bam
chr1	12608154	12608554	DHRS3-8	0	-	12608554	12608554	0	1	400,	0,	DHRS3	8	coding	null	intron	SRR12878689_possorted_genome_bam
chr1	12614670	12615070	DHRS3-9	0	-	12615070	12615070	0	1	400,	0,	DHRS3	7	coding	null	intron	SRR12878696_possorted_genome_bam
chr1	12616072	12616472	DHRS3-10	0	-	12616472	12616472	0	1	400,	0,	DHRS3	14	coding	null	intron	SRR12878690_possorted_genome_bam
chr1	12618900	12619115	AC254633.1-1	0	-	12618900	12619115	0	1	215,	0,	AC254633.1	1	lncRNA	ENST00000606790	exon	SRR13960242_possorted_genome_bam
chr1	12663845	12664245	AADACL4-1	0	+	12664245	12664245	0	1	400,	0,	AADACL4	4	coding	null	intron	SRR12878701_possorted_genome_bam
chr1	12666773	12667078	AADACL4-2	0	+	12666773	12667078	0	1	305,	0,	AADACL4	1	coding	ENST00000376221	3UTR	SRR13960242_possorted_genome_bam
chr1	12760780	12761180	C1orf158-1	0	+	12760780	12761180	0	1	400,	0,	C1orf158	2	coding	ENST00000614859	3UTR	SRR12878696_possorted_genome_bam
chr1	12777587	12777906	PRAMEF12-1	0	+	12777587	12777906	0	1	319,	0,	PRAMEF12	1	coding	ENST00000357726	3UTR	SRR12878699_possorted_genome_bam
chr1	13474973	13475184	LRRC38-1	0	-	13474973	13475184	0	1	211,	0,	LRRC38	1	coding	ENST00000376085	3UTR	SRR12878682_possorted_genome_bam
chr1	13480795	13481195	LRRC38-2	0	-	13481195	13481195	0	1	400,	0,	LRRC38	2	coding	null	intron	SRR12878685_possorted_genome_bam
chr1	13483154	13483554	LRRC38-3	0	-	13483554	13483554	0	1	400,	0,	LRRC38	1	coding	null	intron	SRR12878690_possorted_genome_bam
chr1	13488169	13488569	LRRC38-4	0	-	13488569	13488569	0	1	400,	0,	LRRC38	4	coding	null	intron	SRR13960239_possorted_genome_bam
chr1	13491326	13491726	LRRC38-5	0	-	13491726	13491726	0	1	400,	0,	LRRC38	6	coding	null	intron	SRR12878682_possorted_genome_bam
chr1	13508573	13508973	LRRC38-6	0	-	13508973	13508973	0	1	400,	0,	LRRC38	8	coding	null	intron	SRR13960240_possorted_genome_bam
chr1	13514361	13516252	AL354712.1-1	0	+	13514361	13516252	0	2	183,83,	0,1808,	AL354712.1	1	lncRNA	ENST00000563570	exon	SRR13960237_possorted_genome_bam
chr1	13585960	13586360	PDPN-1	0	+	13586360	13586360	0	1	400,	0,	PDPN	1	coding	null	intron	SRR12878696_possorted_genome_bam
chr1	13588579	13588979	PDPN-2	0	+	13588979	13588979	0	1	400,	0,	PDPN	2	coding	null	intron	SRR12878687_possorted_genome_bam
chr1	13588895	13589295	PDPN-3	0	+	13589295	13589295	0	1	400,	0,	PDPN	2	coding	null	intron	SRR12878683_possorted_genome_bam
chr1	13604169	13604569	PDPN-4	0	+	13604569	13604569	0	1	400,	0,	PDPN	3	coding	null	intron	SRR12878685_possorted_genome_bam
chr1	13609663	13610063	PDPN-5	0	+	13610063	13610063	0	1	400,	0,	PDPN	5	coding	null	intron	SRR12878696_possorted_genome_bam
chr1	13610432	13615964	PDPN-6	0	+	13610432	13615964	0	4	84,39,112,60,	0,3254,3867,5472,	PDPN	1	coding	ENST00000509009	3UTR	SRR13960237_possorted_genome_bam
chr1	13613715	13616188	PDPN-7	0	+	13613715	13616188	0	3	10,106,284,	0,584,2189,	PDPN	1	coding	ENST00000475043	3UTR	SRR12878697_possorted_genome_bam
chr1	13614389	13616288	PDPN-8	0	+	13614389	13616288	0	2	16,384,	0,1515,	PDPN	1	coding	ENST00000513143	3UTR	SRR12878687_possorted_genome_bam
chr1	13616701	13617101	PDPN-9	0	+	13616701	13617101	0	1	400,	0,	PDPN	1	coding	ENST00000617617	3UTR	SRR12878688_possorted_genome_bam
chr1	13616893	13617293	PDPN-10	0	+	13616893	13617293	0	1	400,	0,	PDPN	1	coding	ENST00000617617	3UTR	SRR12878684_possorted_genome_bam
chr1	13617622	13617942	PDPN-11	0	+	13617622	13617942	0	1	320,	0,	PDPN	2	coding	ENST00000617617	3UTR	SRR12878685_possorted_genome_bam
chr1	13617694	13617957	PDPN-12	0	+	13617694	13617957	0	1	263,	0,	PDPN	2	coding	ENST00000294489	3UTR	SRR12878682_possorted_genome_bam
chr1	13705688	13706088	PRDM2-1	0	+	13706088	13706088	0	1	400,	0,	PRDM2	1	coding	null	intron	SRR13960240_possorted_genome_bam
chr1	13709585	13709985	PRDM2-2	0	+	13709985	13709985	0	1	400,	0,	PRDM2	2	coding	null	intron	SRR12878689_possorted_genome_bam
chr1	13749425	13778644	PRDM2-6	0	+	13749425	13778644	0	3	62,111,227,	0,23652,28992,	PRDM2	1	coding	ENST00000343137	CDS	SRR12878689_possorted_genome_bam
chr1	13750170	13750570	PRDM2-3	0	+	13750570	13750570	0	1	400,	0,	PRDM2	3	coding	null	intron	SRR12878694_possorted_genome_bam
chr1	13759845	13760245	PRDM2-4	0	+	13760245	13760245	0	1	400,	0,	PRDM2	5	coding	null	intron	SRR12878700_possorted_genome_bam
chr1	13766023	13766423	PRDM2-5	0	+	13766423	13766423	0	1	400,	0,	PRDM2	6	coding	null	intron	SRR12878699_possorted_genome_bam
chr1	13780803	13781203	PRDM2-7	0	+	13780803	13781203	0	1	400,	0,	PRDM2	5	coding	ENST00000343137	CDS	SRR12878696_possorted_genome_bam
chr1	13780948	13781348	PRDM2-8	0	+	13780948	13781348	0	1	400,	0,	PRDM2	3	coding	ENST00000343137	CDS	SRR12878686_possorted_genome_bam
chr1	13781263	13781663	PRDM2-9	0	+	13781263	13781663	0	1	400,	0,	PRDM2	7	coding	ENST00000343137	CDS	SRR12878701_possorted_genome_bam
chr1	13781815	13782215	PRDM2-10	0	+	13781815	13782215	0	1	400,	0,	PRDM2	6	coding	ENST00000343137	CDS	SRR12878696_possorted_genome_bam
chr1	13785881	13786281	PRDM2-11	0	+	13786281	13786281	0	1	400,	0,	PRDM2	7	coding	null	intron	SRR12878689_possorted_genome_bam
chr1	13787336	13787657	PRDM2-12	0	+	13787336	13787657	0	1	321,	0,	PRDM2	7	coding	ENST00000343137	3UTR	SRR12878687_possorted_genome_bam
chr1	13787418	13787657	PRDM2-13	0	+	13787418	13787657	0	1	239,	0,	PRDM2	5	coding	ENST00000343137	3UTR	SRR13960235_possorted_genome_bam
chr1	13787697	13788079	PRDM2-14	0	+	13787697	13788079	0	1	382,	0,	PRDM2	3	coding	ENST00000413440	3UTR	SRR12878689_possorted_genome_bam
chr1	13788080	13788480	PRDM2-15	0	+	13788480	13788480	0	1	400,	0,	PRDM2	5	coding	null	intron	SRR13960234_possorted_genome_bam
chr1	13788798	13789198	PRDM2-16	0	+	13789198	13789198	0	1	400,	0,	PRDM2	10	coding	null	intron	SRR12878696_possorted_genome_bam
chr1	13797788	13798188	PRDM2-17	0	+	13798188	13798188	0	1	400,	0,	PRDM2	8	coding	null	intron	SRR12878685_possorted_genome_bam
chr1	13824711	13825053	PRDM2-18	0	+	13824711	13825053	0	1	342,	0,	PRDM2	4	coding	ENST00000376048	3UTR	SRR12878683_possorted_genome_bam
chr1	13900687	13901087	KAZN-1	0	+	13901087	13901087	0	1	400,	0,	KAZN	1	coding	null	intron	SRR12878685_possorted_genome_bam
chr1	14196999	14197399	KAZN-2	0	+	14197399	14197399	0	1	400,	0,	KAZN	4	coding	null	intron	SRR12878684_possorted_genome_bam
chr1	14338201	14338601	KAZN-3	0	+	14338601	14338601	0	1	400,	0,	KAZN	13	coding	null	intron	SRR13960234_possorted_genome_bam
chr1	14355368	14355768	KAZN-AS1-1	0	-	14355768	14355768	0	1	400,	0,	KAZN-AS1	4	lncRNA	null	intron	SRR13960236_possorted_genome_bam
chr1	14413220	14413620	KAZN-4	0	+	14413620	14413620	0	1	400,	0,	KAZN	8	coding	null	intron	SRR12878686_possorted_genome_bam
chr1	14417599	14417999	KAZN-5	0	+	14417999	14417999	0	1	400,	0,	KAZN	13	coding	null	intron	SRR12878689_possorted_genome_bam
chr1	14437721	14438121	KAZN-6	0	+	14438121	14438121	0	1	400,	0,	KAZN	9	coding	null	intron	SRR12878687_possorted_genome_bam
chr1	14497068	14497468	KAZN-7	0	+	14497468	14497468	0	1	400,	0,	KAZN	17	coding	null	intron	SRR12878682_possorted_genome_bam
chr1	14598838	14960698	KAZN-27	0	+	14598838	14960698	0	2	385,15,	0,361845,	KAZN	1	coding	ENST00000491547	exon	SRR13960243_possorted_genome_bam
chr1	14600408	14600808	KAZN-8	0	+	14600808	14600808	0	1	400,	0,	KAZN	1	coding	null	intron	SRR12878695_possorted_genome_bam
chr1	14617147	14617547	KAZN-9	0	+	14617547	14617547	0	1	400,	0,	KAZN	14	coding	null	intron	SRR13960237_possorted_genome_bam
chr1	14617222	14617622	KAZN-10	0	+	14617622	14617622	0	1	400,	0,	KAZN	19	coding	null	intron	SRR12878682_possorted_genome_bam
chr1	14622391	14622791	KAZN-11	0	+	14622791	14622791	0	1	400,	0,	KAZN	17	coding	null	intron	SRR13960240_possorted_genome_bam
chr1	14637362	14637762	KAZN-12	0	+	14637762	14637762	0	1	400,	0,	KAZN	12	coding	null	intron	SRR12878683_possorted_genome_bam
chr1	14669413	14669813	KAZN-13	0	+	14669813	14669813	0	1	400,	0,	KAZN	9	coding	null	intron	SRR12878699_possorted_genome_bam
chr1	14703510	14703910	KAZN-14	0	+	14703910	14703910	0	1	400,	0,	KAZN	21	coding	null	intron	SRR12878687_possorted_genome_bam
chr1	14710957	14711357	KAZN-15	0	+	14711357	14711357	0	1	400,	0,	KAZN	17	coding	null	intron	SRR12878696_possorted_genome_bam
chr1	14714031	14714431	KAZN-16	0	+	14714431	14714431	0	1	400,	0,	KAZN	18	coding	null	intron	SRR12878700_possorted_genome_bam
chr1	14721877	14722277	KAZN-17	0	+	14722277	14722277	0	1	400,	0,	KAZN	18	coding	null	intron	SRR13960243_possorted_genome_bam
chr1	14744866	14745266	KAZN-18	0	+	14745266	14745266	0	1	400,	0,	KAZN	24	coding	null	intron	SRR12878687_possorted_genome_bam
chr1	14750212	14750612	KAZN-19	0	+	14750612	14750612	0	1	400,	0,	KAZN	26	coding	null	intron	SRR12878690_possorted_genome_bam
chr1	14753225	14753625	KAZN-20	0	+	14753625	14753625	0	1	400,	0,	KAZN	27	coding	null	intron	SRR12878684_possorted_genome_bam
chr1	14762476	14762876	KAZN-21	0	+	14762876	14762876	0	1	400,	0,	KAZN	21	coding	null	intron	SRR12878692_possorted_genome_bam
chr1	14782284	14782684	KAZN-22	0	+	14782684	14782684	0	1	400,	0,	KAZN	30	coding	null	intron	SRR12878682_possorted_genome_bam
chr1	14789346	14789746	KAZN-23	0	+	14789746	14789746	0	1	400,	0,	KAZN	20	coding	null	intron	SRR12878683_possorted_genome_bam
chr1	14817413	14817813	KAZN-24	0	+	14817813	14817813	0	1	400,	0,	KAZN	31	coding	null	intron	SRR12878684_possorted_genome_bam
chr1	14875034	14875434	KAZN-25	0	+	14875434	14875434	0	1	400,	0,	KAZN	31	coding	null	intron	SRR12878690_possorted_genome_bam
chr1	14904055	14904455	KAZN-26	0	+	14904455	14904455	0	1	400,	0,	KAZN	30	coding	null	intron	SRR12878692_possorted_genome_bam
chr1	15060755	15061155	KAZN-28	0	+	15060755	15061155	0	1	400,	0,	KAZN	2	coding	ENST00000491547	exon	SRR12878688_possorted_genome_bam
chr1	15065857	15066257	KAZN-29	0	+	15065857	15066257	0	1	400,	0,	KAZN	2	coding	ENST00000361144	3UTR	SRR12878698_possorted_genome_bam
chr1	15066262	15066560	KAZN-30	0	+	15066262	15066560	0	1	298,	0,	KAZN	4	coding	ENST00000361144	3UTR	SRR12878697_possorted_genome_bam
chr1	15067766	15068155	KAZN-31	0	+	15067766	15068155	0	1	389,	0,	KAZN	7	coding	ENST00000400798	3UTR	SRR12878701_possorted_genome_bam
chr1	15111815	15112030	TMEM51-AS1-1	0	-	15111815	15112030	0	1	215,	0,	TMEM51-AS1	1	lncRNA	ENST00000310916	exon	SRR13960235_possorted_genome_bam
chr1	15115711	15116111	TMEM51-AS1-2	0	-	15115711	15116111	0	1	400,	0,	TMEM51-AS1	3	lncRNA	ENST00000404665	exon	SRR13960234_possorted_genome_bam
chr1	15115920	15116320	TMEM51-AS1-3	0	-	15115920	15116320	0	1	400,	0,	TMEM51-AS1	3	lncRNA	ENST00000404665	exon	SRR12878685_possorted_genome_bam
chr1	15117706	15118027	KAZN-32	0	+	15117706	15118027	0	1	321,	0,	KAZN	6	coding	ENST00000376030	3UTR	SRR12878688_possorted_genome_bam
chr1	15125731	15126131	TMEM51-AS1-4	0	-	15126131	15126131	0	1	400,	0,	TMEM51-AS1	4	lncRNA	null	intron	SRR13960238_possorted_genome_bam
chr1	15131975	15132375	TMEM51-AS1-5	0	-	15132375	15132375	0	1	400,	0,	TMEM51-AS1	2	lncRNA	null	intron	SRR13960234_possorted_genome_bam
chr1	15137127	15137527	TMEM51-AS1-6	0	-	15137527	15137527	0	1	400,	0,	TMEM51-AS1	3	lncRNA	null	intron	SRR13960234_possorted_genome_bam
chr1	15137298	15137698	TMEM51-AS1-7	0	-	15137698	15137698	0	1	400,	0,	TMEM51-AS1	4	lncRNA	null	intron	SRR12878689_possorted_genome_bam
chr1	15148471	15148871	TMEM51-AS1-8	0	-	15148871	15148871	0	1	400,	0,	TMEM51-AS1	8	lncRNA	null	intron	SRR12878690_possorted_genome_bam
chr1	15151879	15152279	TMEM51-AS1-9	0	-	15152279	15152279	0	1	400,	0,	TMEM51-AS1	9	lncRNA	null	intron	SRR12878688_possorted_genome_bam
chr1	15165031	15165431	TMEM51-1	0	+	15165431	15165431	0	1	400,	0,	TMEM51	3	coding	null	intron	SRR12878699_possorted_genome_bam
chr1	15169456	15169856	TMEM51-2	0	+	15169856	15169856	0	1	400,	0,	TMEM51	4	coding	null	intron	SRR12878687_possorted_genome_bam
chr1	15181451	15181851	TMEM51-3	0	+	15181851	15181851	0	1	400,	0,	TMEM51	5	coding	null	intron	SRR12878683_possorted_genome_bam
chr1	15183351	15183751	TMEM51-4	0	+	15183751	15183751	0	1	400,	0,	TMEM51	5	coding	null	intron	SRR13960237_possorted_genome_bam
chr1	15220103	15220477	TMEM51-5	0	+	15220103	15220477	0	1	374,	0,	TMEM51	1	coding	ENST00000428417	3UTR	SRR13960234_possorted_genome_bam
chr1	15220295	15220477	TMEM51-6	0	+	15220295	15220477	0	1	182,	0,	TMEM51	1	coding	ENST00000428417	3UTR	SRR12878699_possorted_genome_bam
chr1	15248897	15249297	FHAD1-1	0	+	15249297	15249297	0	1	400,	0,	FHAD1	1	coding	null	intron	SRR12878701_possorted_genome_bam
chr1	15250258	15250658	FHAD1-2	0	+	15250658	15250658	0	1	400,	0,	FHAD1	2	coding	null	intron	SRR12878689_possorted_genome_bam
chr1	15254737	15255137	FHAD1-3	0	+	15255137	15255137	0	1	400,	0,	FHAD1	3	coding	null	intron	SRR12878689_possorted_genome_bam
chr1	15254983	15255383	FHAD1-4	0	+	15255383	15255383	0	1	400,	0,	FHAD1	1	coding	null	intron	SRR12878686_possorted_genome_bam
chr1	15256262	15256662	FHAD1-5	0	+	15256662	15256662	0	1	400,	0,	FHAD1	1	coding	null	intron	SRR12878699_possorted_genome_bam
chr1	15265694	15266094	FHAD1-6	0	+	15266094	15266094	0	1	400,	0,	FHAD1	4	coding	null	intron	SRR12878695_possorted_genome_bam
chr1	15272724	15273124	FHAD1-7	0	+	15273124	15273124	0	1	400,	0,	FHAD1	2	coding	null	intron	SRR12878683_possorted_genome_bam
chr1	15279141	15279541	FHAD1-8	0	+	15279541	15279541	0	1	400,	0,	FHAD1	2	coding	null	intron	SRR12878687_possorted_genome_bam
chr1	15304163	15304563	FHAD1-9	0	+	15304563	15304563	0	1	400,	0,	FHAD1	6	coding	null	intron	SRR13960238_possorted_genome_bam
chr1	15317040	15317440	FHAD1-10	0	+	15317440	15317440	0	1	400,	0,	FHAD1	8	coding	null	intron	SRR12878685_possorted_genome_bam
chr1	15318268	15318668	FHAD1-11	0	+	15318668	15318668	0	1	400,	0,	FHAD1	7	coding	null	intron	SRR13960241_possorted_genome_bam
chr1	15324912	15325312	FHAD1-12	0	+	15324912	15325312	0	1	400,	0,	FHAD1	1	coding	ENST00000459961	exon	SRR12878691_possorted_genome_bam
chr1	15328241	15328641	AL031283.2-1	0	-	15328241	15328641	0	1	400,	0,	AL031283.2	1	lncRNA	ENST00000428747	exon	SRR12878685_possorted_genome_bam
chr1	15328324	15328724	FHAD1-13	0	+	15328324	15328724	0	1	400,	0,	FHAD1	1	coding	ENST00000459961	exon	SRR13960237_possorted_genome_bam
chr1	15328738	15329138	AL031283.2-2	0	-	15328738	15329138	0	1	400,	0,	AL031283.2	2	lncRNA	ENST00000428747	exon	SRR12878684_possorted_genome_bam
chr1	15328790	15329190	FHAD1-14	0	+	15328790	15329190	0	1	400,	0,	FHAD1	3	coding	ENST00000459961	exon	SRR12878694_possorted_genome_bam
chr1	15329390	15329790	FHAD1-15	0	+	15329390	15329790	0	1	400,	0,	FHAD1	2	coding	ENST00000375997	3UTR	SRR12878682_possorted_genome_bam
chr1	15329998	15330398	AL031283.2-3	0	-	15330398	15330398	0	1	400,	0,	AL031283.2	1	lncRNA	null	intron	SRR13960236_possorted_genome_bam
chr1	15335053	15335453	FHAD1-16	0	+	15335453	15335453	0	1	400,	0,	FHAD1	12	coding	null	intron	SRR12878690_possorted_genome_bam
chr1	15341838	15358135	FHAD1-21	0	+	15341838	15358135	0	5	50,108,108,108,26,	0,3244,3577,11038,16271,	FHAD1	4	coding	ENST00000471347	exon	SRR13960240_possorted_genome_bam
chr1	15343250	15343650	FHAD1-17	0	+	15343650	15343650	0	1	400,	0,	FHAD1	10	coding	null	intron	SRR13960238_possorted_genome_bam
chr1	15347745	15348145	FHAD1-18	0	+	15348145	15348145	0	1	400,	0,	FHAD1	9	coding	null	intron	SRR12878689_possorted_genome_bam
chr1	15347962	15348362	FHAD1-19	0	+	15348362	15348362	0	1	400,	0,	FHAD1	11	coding	null	intron	SRR13960238_possorted_genome_bam
chr1	15351763	15352163	FHAD1-20	0	+	15352163	15352163	0	1	400,	0,	FHAD1	12	coding	null	intron	SRR13960238_possorted_genome_bam
chr1	15362697	15367573	FHAD1-22	0	+	15362697	15367573	0	3	29,107,111,	0,3129,4765,	FHAD1	4	coding	ENST00000471347	exon	SRR13960235_possorted_genome_bam
chr1	15365931	15374609	FHAD1-24	0	+	15365931	15374609	0	4	2,160,133,105,	0,1531,3438,8573,	FHAD1	7	coding	ENST00000471347	exon	SRR12878701_possorted_genome_bam
chr1	15368176	15368576	FHAD1-23	0	+	15368576	15368576	0	1	400,	0,	FHAD1	14	coding	null	intron	SRR13960239_possorted_genome_bam
chr1	15379661	15380061	FHAD1-25	0	+	15380061	15380061	0	1	400,	0,	FHAD1	14	coding	null	intron	SRR12878685_possorted_genome_bam
chr1	15382116	15397565	FHAD1-29	0	+	15382116	15397565	0	3	77,54,269,	0,9093,15180,	FHAD1	3	coding	ENST00000529606	3UTR	SRR12878689_possorted_genome_bam
chr1	15382151	15397529	FHAD1-28	0	+	15382151	15397529	0	2	42,233,	0,15145,	FHAD1	6	coding	ENST00000375998	3UTR	SRR13960236_possorted_genome_bam
chr1	15389963	15390363	FHAD1-26	0	+	15390363	15390363	0	1	400,	0,	FHAD1	17	coding	null	intron	SRR12878685_possorted_genome_bam
chr1	15396812	15397212	FHAD1-27	0	+	15397212	15397212	0	1	400,	0,	FHAD1	14	coding	null	intron	SRR13960240_possorted_genome_bam
chr1	15397438	15400283	FHAD1-31	0	+	15397438	15400283	0	2	11,330,	0,2515,	FHAD1	2	coding	ENST00000477846	exon	SRR12878686_possorted_genome_bam
chr1	15399175	15399575	FHAD1-30	0	+	15399575	15399575	0	1	400,	0,	FHAD1	14	coding	null	intron	SRR12878689_possorted_genome_bam
chr1	15402979	15403128	AL031283.1-1	0	-	15402979	15403128	0	1	149,	0,	AL031283.1	1	lncRNA	ENST00000427824	exon	SRR12878691_possorted_genome_bam
chr1	15408472	15408872	AL031283.1-2	0	-	15408872	15408872	0	1	400,	0,	AL031283.1	3	lncRNA	null	intron	SRR12878684_possorted_genome_bam
chr1	15422485	15422885	EFHD2-1	0	+	15422885	15422885	0	1	400,	0,	EFHD2	2	coding	null	intron	SRR12878692_possorted_genome_bam
chr1	15425998	15428837	EFHD2-2	0	+	15425998	15428837	0	3	20,135,245,	0,1151,2594,	EFHD2	1	coding	ENST00000445566	3UTR	SRR12878700_possorted_genome_bam
chr1	15429979	15430322	EFHD2-3	0	+	15429979	15430322	0	1	343,	0,	EFHD2	2	coding	ENST00000375980	3UTR	SRR13960236_possorted_genome_bam
chr1	15442550	15446662	CTRC-1	0	+	15442550	15446662	0	4	22,137,153,88,	0,868,3046,4024,	CTRC	1	coding	ENST00000375943	3UTR	SRR12878685_possorted_genome_bam
chr1	15448909	15449234	CTRC-2	0	+	15448909	15449234	0	1	325,	0,	CTRC	2	coding	ENST00000375943	3UTR	SRR12878684_possorted_genome_bam
chr1	15457465	15457623	CELA2A-1	0	+	15457465	15457623	0	1	158,	0,	CELA2A	1	coding	ENST00000497590	exon	SRR12878701_possorted_genome_bam
chr1	15490991	15491391	CASP9-1	0	-	15490991	15491391	0	1	400,	0,	CASP9	1	coding	ENST00000546424	3UTR	SRR12878686_possorted_genome_bam
chr1	15491401	15491567	CASP9-2	0	-	15491401	15491567	0	1	166,	0,	CASP9	1	coding	ENST00000333868	3UTR	SRR13960243_possorted_genome_bam
chr1	15491410	15491810	CASP9-3	0	-	15491410	15491810	0	1	400,	0,	CASP9	1	coding	ENST00000333868	3UTR	SRR12878688_possorted_genome_bam
chr1	15492249	15492649	CASP9-4	0	-	15492249	15492649	0	1	400,	0,	CASP9	1	coding	ENST00000333868	3UTR	SRR12878682_possorted_genome_bam
chr1	15500089	15500489	CASP9-5	0	-	15500489	15500489	0	1	400,	0,	CASP9	4	coding	null	intron	SRR13960238_possorted_genome_bam
chr1	15501651	15502051	CASP9-6	0	-	15502051	15502051	0	1	400,	0,	CASP9	3	coding	null	intron	SRR13960236_possorted_genome_bam
chr1	15503048	15503448	CASP9-7	0	-	15503448	15503448	0	1	400,	0,	CASP9	5	coding	null	intron	SRR12878687_possorted_genome_bam
chr1	15519012	15519412	CASP9-8	0	-	15519412	15519412	0	1	400,	0,	CASP9	6	coding	null	intron	SRR12878693_possorted_genome_bam
chr1	15523651	15524051	CASP9-9	0	-	15524051	15524051	0	1	400,	0,	CASP9	8	coding	null	intron	SRR13960239_possorted_genome_bam
chr1	15538427	15538827	DNAJC16-1	0	+	15538827	15538827	0	1	400,	0,	DNAJC16	5	coding	null	intron	SRR12878688_possorted_genome_bam
chr1	15539946	15540346	DNAJC16-2	0	+	15540346	15540346	0	1	400,	0,	DNAJC16	3	coding	null	intron	SRR12878687_possorted_genome_bam
chr1	15542640	15543040	DNAJC16-3	0	+	15543040	15543040	0	1	400,	0,	DNAJC16	4	coding	null	intron	SRR12878687_possorted_genome_bam
chr1	15565611	15565726	AL121992.3-1	0	-	15565611	15565726	0	1	115,	0,	AL121992.3	1	lncRNA	ENST00000606186	exon	SRR12878683_possorted_genome_bam
chr1	15565611	15565881	AL121992.3-2	0	-	15565611	15565881	0	1	270,	0,	AL121992.3	1	lncRNA	ENST00000606186	exon	SRR12878689_possorted_genome_bam
chr1	15567866	15568807	DNAJC16-5	0	+	15567866	15568807	0	2	369,31,	0,910,	DNAJC16	2	coding	ENST00000616884	3UTR	SRR12878699_possorted_genome_bam
chr1	15568275	15568675	DNAJC16-4	0	+	15568275	15568675	0	1	400,	0,	DNAJC16	3	coding	ENST00000616884	3UTR	SRR12878701_possorted_genome_bam
chr1	15571399	15571725	DNAJC16-6	0	+	15571399	15571725	0	1	326,	0,	DNAJC16	2	coding	ENST00000616884	3UTR	SRR12878689_possorted_genome_bam
chr1	15571699	15571871	AGMAT-1	0	-	15571699	15571871	0	1	172,	0,	AGMAT	1	coding	ENST00000375826	3UTR	SRR13960240_possorted_genome_bam
chr1	15572701	15573101	AGMAT-2	0	-	15572701	15573101	0	1	400,	0,	AGMAT	2	coding	ENST00000375826	3UTR	SRR13960239_possorted_genome_bam
chr1	15573287	15573687	AGMAT-3	0	-	15573287	15573687	0	1	400,	0,	AGMAT	3	coding	ENST00000375826	3UTR	SRR12878682_possorted_genome_bam
chr1	15573437	15577712	AGMAT-4	0	-	15573437	15577712	0	3	287,85,28,	0,1319,4247,	AGMAT	3	coding	ENST00000375826	3UTR	SRR12878689_possorted_genome_bam
chr1	15573535	15577810	AGMAT-5	0	-	15573535	15577810	0	3	189,85,126,	0,1221,4149,	AGMAT	3	coding	ENST00000375826	3UTR	SRR12878688_possorted_genome_bam
chr1	15601738	15602138	AL121992.1-1	0	-	15602138	15602138	0	1	400,	0,	AL121992.1	4	lncRNA	null	intron	SRR12878688_possorted_genome_bam
chr1	15627539	15627939	DDI2-1	0	+	15627939	15627939	0	1	400,	0,	DDI2	1	coding	null	intron	SRR13960238_possorted_genome_bam
chr1	15630399	15638417	DDI2-3	0	+	15630399	15638417	0	3	162,127,111,	0,3039,7907,	DDI2	1	coding	ENST00000480945	CDS	SRR12878692_possorted_genome_bam
chr1	15636747	15637147	DDI2-2	0	+	15637147	15637147	0	1	400,	0,	DDI2	3	coding	null	intron	SRR12878690_possorted_genome_bam
chr1	15645496	15645896	DDI2-4	0	+	15645896	15645896	0	1	400,	0,	DDI2	3	coding	null	intron	SRR12878684_possorted_genome_bam
chr1	15646387	15646787	DDI2-5	0	+	15646787	15646787	0	1	400,	0,	DDI2	5	coding	null	intron	SRR12878697_possorted_genome_bam
chr1	15658370	15658770	DDI2-6	0	+	15658770	15658770	0	1	400,	0,	DDI2	7	coding	null	intron	SRR12878688_possorted_genome_bam
chr1	15660442	15660842	RSC1A1-1	0	+	15660442	15660842	0	1	400,	0,	RSC1A1	2	coding	ENST00000345034	CDS	SRR12878689_possorted_genome_bam
chr1	15660508	15660908	DDI2-7	0	+	15660508	15660908	0	1	400,	0,	DDI2	2	coding	ENST00000320153	3UTR	SRR12878691_possorted_genome_bam
chr1	15661467	15661867	DDI2-8	0	+	15661467	15661867	0	1	400,	0,	DDI2	3	coding	ENST00000480945	3UTR	SRR13960240_possorted_genome_bam
chr1	15661669	15662069	DDI2-9	0	+	15661669	15662069	0	1	400,	0,	DDI2	1	coding	ENST00000480945	3UTR	SRR12878690_possorted_genome_bam
chr1	15661891	15662291	DDI2-10	0	+	15661891	15662291	0	1	400,	0,	DDI2	2	coding	ENST00000480945	3UTR	SRR12878690_possorted_genome_bam
chr1	15661908	15662308	DDI2-11	0	+	15661908	15662308	0	1	400,	0,	DDI2	5	coding	ENST00000480945	3UTR	SRR13960238_possorted_genome_bam
chr1	15665713	15666113	DDI2-12	0	+	15665713	15666113	0	1	400,	0,	DDI2	5	coding	ENST00000480945	3UTR	SRR12878687_possorted_genome_bam
chr1	15666201	15666601	DDI2-13	0	+	15666201	15666601	0	1	400,	0,	DDI2	8	coding	ENST00000480945	3UTR	SRR12878701_possorted_genome_bam
chr1	15667628	15668028	DDI2-14	0	+	15667628	15668028	0	1	400,	0,	DDI2	11	coding	ENST00000480945	3UTR	SRR13960234_possorted_genome_bam
chr1	15668699	15669019	DDI2-15	0	+	15668699	15669019	0	1	320,	0,	DDI2	5	coding	ENST00000480945	3UTR	SRR12878690_possorted_genome_bam
chr1	15691097	15691497	PLEKHM2-1	0	+	15691497	15691497	0	1	400,	0,	PLEKHM2	2	coding	null	intron	SRR13960242_possorted_genome_bam
chr1	15699624	15700024	PLEKHM2-2	0	+	15700024	15700024	0	1	400,	0,	PLEKHM2	2	coding	null	intron	SRR12878683_possorted_genome_bam
chr1	15701409	15701809	PLEKHM2-3	0	+	15701809	15701809	0	1	400,	0,	PLEKHM2	3	coding	null	intron	SRR13960237_possorted_genome_bam
chr1	15709882	15710282	PLEKHM2-4	0	+	15710282	15710282	0	1	400,	0,	PLEKHM2	9	coding	null	intron	SRR12878697_possorted_genome_bam
chr1	15713978	15714378	PLEKHM2-5	0	+	15714378	15714378	0	1	400,	0,	PLEKHM2	2	coding	null	intron	SRR12878688_possorted_genome_bam
chr1	15717073	15717473	PLEKHM2-6	0	+	15717473	15717473	0	1	400,	0,	PLEKHM2	4	coding	null	intron	SRR13960242_possorted_genome_bam
chr1	15719181	15719581	PLEKHM2-7	0	+	15719581	15719581	0	1	400,	0,	PLEKHM2	3	coding	null	intron	SRR13960234_possorted_genome_bam
chr1	15723060	15723460	PLEKHM2-8	0	+	15723460	15723460	0	1	400,	0,	PLEKHM2	5	coding	null	intron	SRR12878690_possorted_genome_bam
chr1	15724103	15724503	PLEKHM2-9	0	+	15724503	15724503	0	1	400,	0,	PLEKHM2	7	coding	null	intron	SRR12878684_possorted_genome_bam
chr1	15724111	15724511	PLEKHM2-10	0	+	15724511	15724511	0	1	400,	0,	PLEKHM2	8	coding	null	intron	SRR12878687_possorted_genome_bam
chr1	15734425	15734744	PLEKHM2-11	0	+	15734425	15734744	0	1	319,	0,	PLEKHM2	1	coding	ENST00000375793	3UTR	SRR12878685_possorted_genome_bam
chr1	15741052	15741375	SLC25A34-1	0	+	15741052	15741375	0	1	323,	0,	SLC25A34	1	coding	ENST00000294454	3UTR	SRR12878685_possorted_genome_bam
chr1	15759821	15760221	FBLIM1-1	0	+	15760221	15760221	0	1	400,	0,	FBLIM1	1	coding	null	intron	SRR12878698_possorted_genome_bam
chr1	15763244	15763644	FBLIM1-2	0	+	15763644	15763644	0	1	400,	0,	FBLIM1	2	coding	null	intron	SRR12878688_possorted_genome_bam
chr1	15776503	15776903	FBLIM1-3	0	+	15776903	15776903	0	1	400,	0,	FBLIM1	5	coding	null	intron	SRR12878690_possorted_genome_bam
chr1	15783864	15784264	FBLIM1-4	0	+	15784264	15784264	0	1	400,	0,	FBLIM1	3	coding	null	intron	SRR12878698_possorted_genome_bam
chr1	15784953	15785353	FBLIM1-5	0	+	15784953	15785353	0	1	400,	0,	FBLIM1	2	coding	ENST00000375766	3UTR	SRR12878686_possorted_genome_bam
chr1	15786280	15786589	FBLIM1-6	0	+	15786280	15786589	0	1	309,	0,	FBLIM1	2	coding	ENST00000375766	3UTR	SRR12878690_possorted_genome_bam
chr1	15807169	15807396	UQCRHL-1	0	-	15807169	15807396	0	1	227,	0,	UQCRHL	1	coding	ENST00000483273	3UTR	SRR13960235_possorted_genome_bam
chr1	15808794	15809194	UQCRHL-2	0	-	15808794	15809194	0	1	400,	0,	UQCRHL	3	coding	ENST00000483273	5UTR	SRR12878685_possorted_genome_bam
chr1	15834474	15834656	AL450998.2-1	0	-	15834474	15834656	0	1	182,	0,	AL450998.2	1	lncRNA	ENST00000317122	exon	SRR12878691_possorted_genome_bam
chr1	15837946	15838346	AL450998.2-2	0	-	15838346	15838346	0	1	400,	0,	AL450998.2	3	lncRNA	null	intron	SRR12878696_possorted_genome_bam
chr1	15844856	15845256	AL450998.2-3	0	-	15845256	15845256	0	1	400,	0,	AL450998.2	1	lncRNA	null	intron	SRR12878690_possorted_genome_bam
chr1	15848660	15849060	SPEN-1	0	+	15849060	15849060	0	1	400,	0,	SPEN	1	coding	null	intron	SRR13960239_possorted_genome_bam
chr1	15873502	15873786	SPEN-2	0	+	15873502	15873786	0	1	284,	0,	SPEN	1	coding	ENST00000471538	exon	SRR12878696_possorted_genome_bam
chr1	15875230	15875630	SPEN-3	0	+	15875630	15875630	0	1	400,	0,	SPEN	7	coding	null	intron	SRR12878683_possorted_genome_bam
chr1	15879038	15879438	SPEN-4	0	+	15879438	15879438	0	1	400,	0,	SPEN	9	coding	null	intron	SRR12878683_possorted_genome_bam
chr1	15885322	15885722	SPEN-5	0	+	15885722	15885722	0	1	400,	0,	SPEN	6	coding	null	intron	SRR12878689_possorted_genome_bam
chr1	15885387	15885787	SPEN-6	0	+	15885787	15885787	0	1	400,	0,	SPEN	6	coding	null	intron	SRR12878690_possorted_genome_bam
chr1	15887327	15887727	SPEN-7	0	+	15887727	15887727	0	1	400,	0,	SPEN	7	coding	null	intron	SRR12878686_possorted_genome_bam
chr1	15900941	15901341	SPEN-8	0	+	15901341	15901341	0	1	400,	0,	SPEN	11	coding	null	intron	SRR12878693_possorted_genome_bam
chr1	15922693	15923093	SPEN-9	0	+	15923093	15923093	0	1	400,	0,	SPEN	10	coding	null	intron	SRR12878685_possorted_genome_bam
chr1	15930726	15931126	SPEN-10	0	+	15930726	15931126	0	1	400,	0,	SPEN	5	coding	ENST00000375759	CDS	SRR12878696_possorted_genome_bam
chr1	15940141	15940434	SPEN-11	0	+	15940141	15940434	0	1	293,	0,	SPEN	8	coding	ENST00000375759	3UTR	SRR12878700_possorted_genome_bam
chr1	15941869	15942063	ZBTB17-1	0	-	15941869	15942063	0	1	194,	0,	ZBTB17	1	coding	ENST00000375743	3UTR	SRR12878695_possorted_genome_bam
chr1	15945721	15946245	ZBTB17-2	0	-	15945721	15946245	0	2	119,92,	0,432,	ZBTB17	2	coding	ENST00000464719	exon	SRR13960238_possorted_genome_bam
chr1	15948836	15949236	ZBTB17-3	0	-	15949236	15949236	0	1	400,	0,	ZBTB17	3	coding	null	intron	SRR12878689_possorted_genome_bam
chr1	15961370	15961770	ZBTB17-4	0	-	15961770	15961770	0	1	400,	0,	ZBTB17	3	coding	null	intron	SRR13960236_possorted_genome_bam
chr1	15967012	15967412	ZBTB17-5	0	-	15967412	15967412	0	1	400,	0,	ZBTB17	3	coding	null	intron	SRR12878684_possorted_genome_bam
chr1	15974217	15974617	ZBTB17-6	0	-	15974617	15974617	0	1	400,	0,	ZBTB17	6	coding	null	intron	SRR13960234_possorted_genome_bam
chr1	15974346	15974746	ZBTB17-7	0	-	15974746	15974746	0	1	400,	0,	ZBTB17	7	coding	null	intron	SRR12878683_possorted_genome_bam
chr1	16006281	16006681	SRARP-1	0	+	16006281	16006681	0	1	400,	0,	SRARP	1	coding	ENST00000329454	3UTR	SRR12878685_possorted_genome_bam
chr1	16014028	16014194	HSPB7-1	0	-	16014028	16014194	0	1	166,	0,	HSPB7	1	coding	ENST00000311890	3UTR	SRR12878697_possorted_genome_bam
chr1	16019114	16019514	CLCNKA-1	0	+	16019514	16019514	0	1	400,	0,	CLCNKA	1	coding	null	intron	SRR12878691_possorted_genome_bam
chr1	16025124	16025524	CLCNKA-2	0	+	16025524	16025524	0	1	400,	0,	CLCNKA	1	coding	null	intron	SRR12878684_possorted_genome_bam
chr1	16033685	16034025	CLCNKA-3	0	+	16033685	16034025	0	1	340,	0,	CLCNKA	1	coding	ENST00000331433	3UTR	SRR12878696_possorted_genome_bam
chr1	16033788	16034050	CLCNKA-4	0	+	16033788	16034050	0	1	262,	0,	CLCNKA	1	coding	ENST00000331433	3UTR	SRR12878699_possorted_genome_bam
chr1	16052404	16057285	CLCNKB-1	0	+	16052404	16057285	0	3	7,52,99,	0,1234,4782,	CLCNKB	1	coding	ENST00000375667	3UTR	SRR12878696_possorted_genome_bam
chr1	16057769	16057917	FAM131C-1	0	-	16057769	16057917	0	1	148,	0,	FAM131C	1	coding	ENST00000375662	3UTR	SRR12878699_possorted_genome_bam
chr1	16066288	16066688	FAM131C-2	0	-	16066688	16066688	0	1	400,	0,	FAM131C	2	coding	null	intron	SRR13960242_possorted_genome_bam
chr1	16066580	16066980	FAM131C-3	0	-	16066980	16066980	0	1	400,	0,	FAM131C	2	coding	null	intron	SRR12878690_possorted_genome_bam
chr1	16124337	16124494	EPHA2-1	0	-	16124337	16124494	0	1	157,	0,	EPHA2	1	coding	ENST00000358432	3UTR	SRR12878697_possorted_genome_bam
chr1	16124599	16124999	EPHA2-2	0	-	16124599	16124999	0	1	400,	0,	EPHA2	2	coding	ENST00000358432	3UTR	SRR13960240_possorted_genome_bam
chr1	16147851	16148251	EPHA2-3	0	-	16148251	16148251	0	1	400,	0,	EPHA2	5	coding	null	intron	SRR12878700_possorted_genome_bam
chr1	16153992	16154392	EPHA2-4	0	-	16154392	16154392	0	1	400,	0,	EPHA2	6	coding	null	intron	SRR13960236_possorted_genome_bam
chr1	16197854	16198090	ARHGEF19-1	0	-	16197854	16198090	0	1	236,	0,	ARHGEF19	1	coding	ENST00000270747	3UTR	SRR13960236_possorted_genome_bam
chr1	16198081	16198481	ARHGEF19-2	0	-	16198081	16198481	0	1	400,	0,	ARHGEF19	1	coding	ENST00000270747	3UTR	SRR12878683_possorted_genome_bam
chr1	16200312	16200712	ARHGEF19-3	0	-	16200712	16200712	0	1	400,	0,	ARHGEF19	1	coding	null	intron	SRR13960242_possorted_genome_bam
chr1	16228674	16228829	AL109627.1-1	0	-	16228674	16228829	0	1	155,	0,	AL109627.1	1	lncRNA	ENST00000671994	exon	SRR12878692_possorted_genome_bam
chr1	16231692	16231901	CPLANE2-1	0	-	16231692	16231901	0	1	209,	0,	CPLANE2	1	coding	ENST00000375599	3UTR	SRR13960242_possorted_genome_bam
chr1	16234434	16234834	CPLANE2-2	0	-	16234834	16234834	0	1	400,	0,	CPLANE2	1	coding	null	intron	SRR12878693_possorted_genome_bam
chr1	16235078	16235478	CPLANE2-3	0	-	16235478	16235478	0	1	400,	0,	CPLANE2	1	coding	null	intron	SRR12878689_possorted_genome_bam
chr1	16246840	16246960	FBXO42-1	0	-	16246840	16246960	0	1	120,	0,	FBXO42	1	coding	ENST00000375592	3UTR	SRR12878695_possorted_genome_bam
chr1	16247344	16247744	FBXO42-2	0	-	16247344	16247744	0	1	400,	0,	FBXO42	2	coding	ENST00000375592	3UTR	SRR12878690_possorted_genome_bam
chr1	16248511	16248911	FBXO42-3	0	-	16248511	16248911	0	1	400,	0,	FBXO42	2	coding	ENST00000375592	3UTR	SRR12878693_possorted_genome_bam
chr1	16249890	16250290	FBXO42-4	0	-	16249890	16250290	0	1	400,	0,	FBXO42	2	coding	ENST00000375592	3UTR	SRR13960238_possorted_genome_bam
chr1	16250021	16250421	FBXO42-5	0	-	16250021	16250421	0	1	400,	0,	FBXO42	2	coding	ENST00000375592	3UTR	SRR12878685_possorted_genome_bam
chr1	16250420	16250820	FBXO42-6	0	-	16250420	16250820	0	1	400,	0,	FBXO42	4	coding	ENST00000375592	3UTR	SRR13960235_possorted_genome_bam
chr1	16250850	16251250	FBXO42-7	0	-	16250850	16251250	0	1	400,	0,	FBXO42	4	coding	ENST00000375592	CDS	SRR12878686_possorted_genome_bam
chr1	16261607	16262007	FBXO42-8	0	-	16262007	16262007	0	1	400,	0,	FBXO42	1	coding	null	intron	SRR12878692_possorted_genome_bam
chr1	16292436	16292836	FBXO42-9	0	-	16292436	16292836	0	1	400,	0,	FBXO42	4	coding	ENST00000478089	exon	SRR12878685_possorted_genome_bam
chr1	16293007	16293407	FBXO42-10	0	-	16293007	16293407	0	1	400,	0,	FBXO42	7	coding	ENST00000478089	exon	SRR12878691_possorted_genome_bam
chr1	16318956	16319356	FBXO42-11	0	-	16319356	16319356	0	1	400,	0,	FBXO42	5	coding	null	intron	SRR13960234_possorted_genome_bam
chr1	16327668	16328068	FBXO42-12	0	-	16328068	16328068	0	1	400,	0,	FBXO42	8	coding	null	intron	SRR12878697_possorted_genome_bam
chr1	16338747	16339147	FBXO42-13	0	-	16339147	16339147	0	1	400,	0,	FBXO42	10	coding	null	intron	SRR12878697_possorted_genome_bam
chr1	16349133	16349533	FBXO42-14	0	-	16349533	16349533	0	1	400,	0,	FBXO42	16	coding	null	intron	SRR12878684_possorted_genome_bam
chr1	16351426	16351826	FBXO42-15	0	-	16351826	16351826	0	1	400,	0,	FBXO42	13	coding	null	intron	SRR13960240_possorted_genome_bam
chr1	16374417	16374817	SZRD1-1	0	+	16374817	16374817	0	1	400,	0,	SZRD1	2	coding	null	intron	SRR12878688_possorted_genome_bam
chr1	16376088	16376488	SZRD1-2	0	+	16376488	16376488	0	1	400,	0,	SZRD1	5	coding	null	intron	SRR12878689_possorted_genome_bam
chr1	16388573	16388973	SPATA21-1	0	-	16388973	16388973	0	1	400,	0,	SPATA21	1	coding	null	intron	SRR12878685_possorted_genome_bam
chr1	16394579	16394979	SZRD1-3	0	+	16394979	16394979	0	1	400,	0,	SZRD1	6	coding	null	intron	SRR12878683_possorted_genome_bam
chr1	16394622	16395022	SZRD1-4	0	+	16395022	16395022	0	1	400,	0,	SZRD1	5	coding	null	intron	SRR12878687_possorted_genome_bam
chr1	16395182	16395582	SZRD1-5	0	+	16395182	16395582	0	1	400,	0,	SZRD1	2	coding	ENST00000492354	3UTR	SRR13960243_possorted_genome_bam
chr1	16395327	16395727	SZRD1-6	0	+	16395327	16395727	0	1	400,	0,	SZRD1	2	coding	ENST00000492354	3UTR	SRR13960237_possorted_genome_bam
chr1	16395681	16396003	SPATA21-2	0	-	16395681	16396003	0	1	322,	0,	SPATA21	1	coding	ENST00000466212	exon	SRR13960235_possorted_genome_bam
chr1	16396001	16396401	SZRD1-7	0	+	16396001	16396401	0	1	400,	0,	SZRD1	1	coding	ENST00000492354	3UTR	SRR12878690_possorted_genome_bam
chr1	16397064	16397464	SZRD1-8	0	+	16397064	16397464	0	1	400,	0,	SZRD1	2	coding	ENST00000492354	3UTR	SRR13960235_possorted_genome_bam
chr1	16397112	16397512	SZRD1-9	0	+	16397112	16397512	0	1	400,	0,	SZRD1	1	coding	ENST00000492354	3UTR	SRR12878697_possorted_genome_bam
chr1	16397813	16398129	SZRD1-10	0	+	16397813	16398129	0	1	316,	0,	SZRD1	2	coding	ENST00000492354	3UTR	SRR12878683_possorted_genome_bam
chr1	16398643	16399465	SPATA21-3	0	-	16398643	16399465	0	2	179,122,	0,700,	SPATA21	1	coding	ENST00000335496	3UTR	SRR12878685_possorted_genome_bam
chr1	16441205	16441564	NECAP2-1	0	+	16441205	16441564	0	1	359,	0,	NECAP2	1	coding	ENST00000486390	exon	SRR12878683_possorted_genome_bam
chr1	16441279	16441602	NECAP2-2	0	+	16441279	16441602	0	1	323,	0,	NECAP2	1	coding	ENST00000486390	exon	SRR12878684_possorted_genome_bam
chr1	16459756	16460078	NECAP2-3	0	+	16459756	16460078	0	1	322,	0,	NECAP2	2	coding	ENST00000337132	3UTR	SRR12878683_possorted_genome_bam
chr1	16460948	16461285	LINC01772-1	0	+	16460948	16461285	0	1	337,	0,	LINC01772	1	lncRNA	ENST00000457898	exon	SRR12878698_possorted_genome_bam
chr1	16462551	16462951	LINC01772-2	0	+	16462551	16462951	0	1	400,	0,	LINC01772	3	lncRNA	ENST00000457898	exon	SRR13960238_possorted_genome_bam
chr1	16466601	16467001	LINC01772-3	0	+	16467001	16467001	0	1	400,	0,	LINC01772	2	lncRNA	null	intron	SRR12878689_possorted_genome_bam
chr1	16468027	16468427	LINC01772-4	0	+	16468027	16468427	0	1	400,	0,	LINC01772	2	lncRNA	ENST00000457898	exon	SRR12878690_possorted_genome_bam
chr1	16468124	16468452	LINC01772-5	0	+	16468124	16468452	0	1	328,	0,	LINC01772	2	lncRNA	ENST00000457898	exon	SRR13960242_possorted_genome_bam
chr1	16515390	16515736	AL137802.2-1	0	+	16515390	16515736	0	1	346,	0,	AL137802.2	2	lncRNA	ENST00000562878	exon	SRR12878683_possorted_genome_bam
chr1	16520734	16521777	AL137802.1-1	0	+	16520734	16521777	0	2	53,214,	0,829,	AL137802.1	1	lncRNA	ENST00000452795	exon	SRR12878685_possorted_genome_bam
chr1	16533886	16534129	LINC01783-1	0	-	16533886	16534129	0	1	243,	0,	LINC01783	1	lncRNA	ENST00000415386	exon	SRR12878684_possorted_genome_bam
chr1	16562445	16562842	NBPF1-1	0	-	16562445	16562842	0	1	397,	0,	NBPF1	1	coding	ENST00000430580	3UTR	SRR12878690_possorted_genome_bam
chr1	16578304	16578704	NBPF1-2	0	-	16578704	16578704	0	1	400,	0,	NBPF1	2	coding	null	intron	SRR12878689_possorted_genome_bam
chr1	16593605	16608590	NBPF1-7	0	-	16593605	16608590	0	4	148,70,83,83,	0,986,1325,14902,	NBPF1	4	coding	ENST00000420513	exon	SRR12878700_possorted_genome_bam
chr1	16599589	16599787	NBPF1-3	0	-	16599589	16599787	0	1	198,	0,	NBPF1	4	coding	ENST00000599069	exon	SRR12878692_possorted_genome_bam
chr1	16600096	16600496	NBPF1-4	0	-	16600096	16600496	0	1	400,	0,	NBPF1	4	coding	ENST00000599908	exon	SRR12878690_possorted_genome_bam
chr1	16605406	16605571	NBPF1-5	0	-	16605406	16605571	0	1	165,	0,	NBPF1	5	coding	ENST00000449853	exon	SRR12878694_possorted_genome_bam
chr1	16605947	16606347	NBPF1-6	0	-	16605947	16606347	0	1	400,	0,	NBPF1	6	coding	ENST00000449853	exon	SRR13960243_possorted_genome_bam
chr1	16610486	16610886	NBPF1-8	0	-	16610886	16610886	0	1	400,	0,	NBPF1	4	coding	null	intron	SRR12878687_possorted_genome_bam
chr1	16748837	16749237	CROCC-1	0	+	16749237	16749237	0	1	400,	0,	CROCC	1	coding	null	intron	SRR13960236_possorted_genome_bam
chr1	16873364	16874041	BX284668.2-1	0	+	16873364	16874041	0	2	65,258,	0,419,	BX284668.2	1	lncRNA	ENST00000453554	exon	SRR12878687_possorted_genome_bam
chr1	16881721	16882121	BX284668.2-2	0	+	16882121	16882121	0	1	400,	0,	BX284668.2	3	lncRNA	null	intron	SRR12878687_possorted_genome_bam
chr1	16887767	16888167	BX284668.5-1	0	-	16887767	16888167	0	1	400,	0,	BX284668.5	1	lncRNA	ENST00000671472	exon	SRR12878683_possorted_genome_bam
chr1	16888538	16888694	BX284668.5-2	0	-	16888538	16888694	0	1	156,	0,	BX284668.5	1	lncRNA	ENST00000422124	exon	SRR12878693_possorted_genome_bam
chr1	16897001	16897401	CROCC-2	0	+	16897401	16897401	0	1	400,	0,	CROCC	1	coding	null	intron	SRR12878685_possorted_genome_bam
chr1	16904339	16904553	BX284668.6-1	0	-	16904339	16904553	0	1	214,	0,	BX284668.6	1	lncRNA	ENST00000606899	exon	SRR12878693_possorted_genome_bam
chr1	16905009	16905409	CROCC-3	0	+	16905409	16905409	0	1	400,	0,	CROCC	4	coding	null	intron	SRR12878688_possorted_genome_bam
chr1	16932073	16932473	CROCC-4	0	+	16932473	16932473	0	1	400,	0,	CROCC	9	coding	null	intron	SRR12878698_possorted_genome_bam
chr1	16933173	16933573	CROCC-5	0	+	16933573	16933573	0	1	400,	0,	CROCC	4	coding	null	intron	SRR12878695_possorted_genome_bam
chr1	16941125	16941434	CROCC-6	0	+	16941125	16941434	0	1	309,	0,	CROCC	1	coding	ENST00000466256	exon	SRR13960239_possorted_genome_bam
chr1	16943164	16943564	CROCC-7	0	+	16943564	16943564	0	1	400,	0,	CROCC	9	coding	null	intron	SRR12878696_possorted_genome_bam
chr1	16956321	16956721	CROCC-8	0	+	16956721	16956721	0	1	400,	0,	CROCC	8	coding	null	intron	SRR12878699_possorted_genome_bam
chr1	16970649	16970964	CROCC-9	0	+	16970649	16970964	0	1	315,	0,	CROCC	1	coding	ENST00000465291	exon	SRR12878696_possorted_genome_bam
chr1	16971602	16972714	CROCC-10	0	+	16971602	16972714	0	2	45,355,	0,757,	CROCC	5	coding	ENST00000375541	3UTR	SRR12878691_possorted_genome_bam
chr1	16972664	16972954	CROCC-11	0	+	16972664	16972954	0	1	290,	0,	CROCC	2	coding	ENST00000375541	3UTR	SRR13960239_possorted_genome_bam
chr1	16974502	16974619	MFAP2-1	0	-	16974502	16974619	0	1	117,	0,	MFAP2	1	coding	ENST00000375534	3UTR	SRR13960241_possorted_genome_bam
chr1	16985958	16986119	ATP13A2-1	0	-	16985958	16986119	0	1	161,	0,	ATP13A2	1	coding	ENST00000341676	3UTR	SRR12878692_possorted_genome_bam
chr1	16994180	16994580	ATP13A2-2	0	-	16994580	16994580	0	1	400,	0,	ATP13A2	1	coding	null	intron	SRR12878691_possorted_genome_bam
chr1	16995559	16995865	ATP13A2-3	0	-	16995559	16995865	0	1	306,	0,	ATP13A2	2	coding	ENST00000463860	exon	SRR12878686_possorted_genome_bam
chr1	17018722	17018876	SDHB-1	0	-	17018722	17018876	0	1	154,	0,	SDHB	1	coding	ENST00000375499	3UTR	SRR12878695_possorted_genome_bam
chr1	17029072	17029472	SDHB-2	0	-	17029472	17029472	0	1	400,	0,	SDHB	2	coding	null	intron	SRR12878686_possorted_genome_bam
chr1	17066761	17066886	PADI2-1	0	-	17066761	17066886	0	1	125,	0,	PADI2	1	coding	ENST00000375486	3UTR	SRR12878693_possorted_genome_bam
chr1	17067805	17068205	PADI2-2	0	-	17067805	17068205	0	1	400,	0,	PADI2	2	coding	ENST00000375486	3UTR	SRR12878689_possorted_genome_bam
chr1	17068777	17069177	PADI2-3	0	-	17068777	17069177	0	1	400,	0,	PADI2	2	coding	ENST00000375486	3UTR	SRR12878687_possorted_genome_bam
chr1	17070956	17071356	PADI2-4	0	-	17071356	17071356	0	1	400,	0,	PADI2	1	coding	null	intron	SRR12878683_possorted_genome_bam
chr1	17100967	17101367	PADI2-5	0	-	17101367	17101367	0	1	400,	0,	PADI2	4	coding	null	intron	SRR12878684_possorted_genome_bam
chr1	17104312	17104712	PADI2-6	0	-	17104712	17104712	0	1	400,	0,	PADI2	3	coding	null	intron	SRR12878693_possorted_genome_bam
chr1	17110532	17110932	PADI2-7	0	-	17110932	17110932	0	1	400,	0,	PADI2	8	coding	null	intron	SRR12878697_possorted_genome_bam
chr1	17225393	17225793	PADI1-1	0	+	17225793	17225793	0	1	400,	0,	PADI1	2	coding	null	intron	SRR13960239_possorted_genome_bam
chr1	17245653	17245979	PADI1-2	0	+	17245653	17245979	0	1	326,	0,	PADI1	1	coding	ENST00000375471	3UTR	SRR12878690_possorted_genome_bam
chr1	17351050	17351450	PADI4-1	0	+	17351450	17351450	0	1	400,	0,	PADI4	2	coding	null	intron	SRR12878684_possorted_genome_bam
chr1	17354593	17358895	PADI4-3	0	+	17354593	17358895	0	4	94,145,103,58,	0,1389,1763,4244,	PADI4	1	coding	ENST00000375448	CDS	SRR12878684_possorted_genome_bam
chr1	17358299	17358699	PADI4-2	0	+	17358699	17358699	0	1	400,	0,	PADI4	5	coding	null	intron	SRR13960242_possorted_genome_bam
chr1	17363674	17363997	PADI4-4	0	+	17363674	17363997	0	1	323,	0,	PADI4	1	coding	ENST00000375448	3UTR	SRR13960242_possorted_genome_bam
chr1	17401442	17401699	PADI6-1	0	+	17401442	17401699	0	1	257,	0,	PADI6	1	coding	ENST00000619609	3UTR	SRR13960240_possorted_genome_bam
chr1	17406760	17406930	RCC2-1	0	-	17406760	17406930	0	1	170,	0,	RCC2	1	coding	ENST00000375436	3UTR	SRR12878697_possorted_genome_bam
chr1	17406891	17407239	RCC2-2	0	-	17406891	17407239	0	1	348,	0,	RCC2	1	coding	ENST00000375436	3UTR	SRR12878700_possorted_genome_bam
chr1	17408864	17410043	RCC2-3	0	-	17408864	17410043	0	2	330,70,	0,1109,	RCC2	3	coding	ENST00000375433	3UTR	SRR13960239_possorted_genome_bam
chr1	17408876	17412125	RCC2-4	0	-	17408876	17412125	0	3	318,78,4,	0,1097,3245,	RCC2	3	coding	ENST00000375433	3UTR	SRR13960243_possorted_genome_bam
chr1	17409004	17413131	RCC2-5	0	-	17409004	17413131	0	4	190,78,73,59,	0,969,3117,4068,	RCC2	3	coding	ENST00000375433	3UTR	SRR13960241_possorted_genome_bam
chr1	17414063	17414463	RCC2-6	0	-	17414463	17414463	0	1	400,	0,	RCC2	1	coding	null	intron	SRR12878682_possorted_genome_bam
chr1	17420293	17420693	RCC2-7	0	-	17420693	17420693	0	1	400,	0,	RCC2	3	coding	null	intron	SRR12878695_possorted_genome_bam
chr1	17429471	17429871	RCC2-8	0	-	17429871	17429871	0	1	400,	0,	RCC2	3	coding	null	intron	SRR12878687_possorted_genome_bam
chr1	17433857	17434257	RCC2-9	0	-	17434257	17434257	0	1	400,	0,	RCC2	3	coding	null	intron	SRR12878697_possorted_genome_bam
chr1	17438856	17439256	RCC2-10	0	-	17439256	17439256	0	1	400,	0,	RCC2	6	coding	null	intron	SRR12878693_possorted_genome_bam
chr1	17580969	17581369	ARHGEF10L-1	0	+	17581369	17581369	0	1	400,	0,	ARHGEF10L	3	coding	null	intron	SRR12878688_possorted_genome_bam
chr1	17582817	17583217	ARHGEF10L-2	0	+	17583217	17583217	0	1	400,	0,	ARHGEF10L	6	coding	null	intron	SRR13960241_possorted_genome_bam
chr1	17594677	17595077	ARHGEF10L-3	0	+	17595077	17595077	0	1	400,	0,	ARHGEF10L	5	coding	null	intron	SRR12878689_possorted_genome_bam
chr1	17600811	17601211	ARHGEF10L-4	0	+	17601211	17601211	0	1	400,	0,	ARHGEF10L	8	coding	null	intron	SRR13960241_possorted_genome_bam
chr1	17623443	17623843	ARHGEF10L-5	0	+	17623843	17623843	0	1	400,	0,	ARHGEF10L	10	coding	null	intron	SRR12878690_possorted_genome_bam
chr1	17626444	17626844	ARHGEF10L-6	0	+	17626844	17626844	0	1	400,	0,	ARHGEF10L	8	coding	null	intron	SRR13960236_possorted_genome_bam
chr1	17627651	17628051	ARHGEF10L-7	0	+	17628051	17628051	0	1	400,	0,	ARHGEF10L	10	coding	null	intron	SRR12878684_possorted_genome_bam
chr1	17636038	17636438	ARHGEF10L-8	0	+	17636438	17636438	0	1	400,	0,	ARHGEF10L	13	coding	null	intron	SRR13960238_possorted_genome_bam
chr1	17649870	17650270	ARHGEF10L-9	0	+	17650270	17650270	0	1	400,	0,	ARHGEF10L	12	coding	null	intron	SRR12878683_possorted_genome_bam
chr1	17650504	17650904	ARHGEF10L-10	0	+	17650904	17650904	0	1	400,	0,	ARHGEF10L	15	coding	null	intron	SRR12878682_possorted_genome_bam
chr1	17686444	17686844	ARHGEF10L-11	0	+	17686844	17686844	0	1	400,	0,	ARHGEF10L	14	coding	null	intron	SRR12878689_possorted_genome_bam
chr1	17697276	17697628	ARHGEF10L-12	0	+	17697276	17697628	0	1	352,	0,	ARHGEF10L	1	coding	ENST00000375415	3UTR	SRR12878695_possorted_genome_bam
chr1	17697470	17697649	ARHGEF10L-13	0	+	17697470	17697649	0	1	179,	0,	ARHGEF10L	2	coding	ENST00000375415	3UTR	SRR12878688_possorted_genome_bam
chr1	17697535	17697868	ARHGEF10L-14	0	+	17697535	17697868	0	1	333,	0,	ARHGEF10L	2	coding	ENST00000167825	3UTR	SRR13960238_possorted_genome_bam
chr1	17826850	17827061	ACTL8-1	0	+	17826850	17827061	0	1	211,	0,	ACTL8	1	coding	ENST00000617065	3UTR	SRR13960240_possorted_genome_bam
chr1	18139558	18139958	IGSF21-1	0	+	18139958	18139958	0	1	400,	0,	IGSF21	2	coding	null	intron	SRR12878685_possorted_genome_bam
chr1	18144808	18145208	IGSF21-2	0	+	18145208	18145208	0	1	400,	0,	IGSF21	4	coding	null	intron	SRR12878682_possorted_genome_bam
chr1	18277663	18278063	IGSF21-3	0	+	18278063	18278063	0	1	400,	0,	IGSF21	8	coding	null	intron	SRR12878683_possorted_genome_bam
chr1	18354093	18354493	IGSF21-4	0	+	18354493	18354493	0	1	400,	0,	IGSF21	4	coding	null	intron	SRR13960242_possorted_genome_bam
chr1	18354098	18354498	IGSF21-5	0	+	18354498	18354498	0	1	400,	0,	IGSF21	6	coding	null	intron	SRR13960240_possorted_genome_bam
chr1	18363894	18364294	IGSF21-6	0	+	18364294	18364294	0	1	400,	0,	IGSF21	12	coding	null	intron	SRR12878685_possorted_genome_bam
chr1	18365889	18366289	IGSF21-7	0	+	18366289	18366289	0	1	400,	0,	IGSF21	5	coding	null	intron	SRR13960243_possorted_genome_bam
chr1	18371275	18371675	IGSF21-8	0	+	18371675	18371675	0	1	400,	0,	IGSF21	6	coding	null	intron	SRR13960239_possorted_genome_bam
chr1	18376850	18378474	IGSF21-9	0	+	18376850	18378474	0	3	142,39,219,	0,542,1405,	IGSF21	2	coding	ENST00000251296	3UTR	SRR12878699_possorted_genome_bam
chr1	18385829	18386210	AL591896.1-1	0	+	18385829	18386210	0	1	381,	0,	AL591896.1	1	lncRNA	ENST00000420211	exon	SRR12878685_possorted_genome_bam
chr1	18485678	18486040	KLHDC7A-1	0	+	18485678	18486040	0	1	362,	0,	KLHDC7A	1	coding	ENST00000400664	3UTR	SRR12878688_possorted_genome_bam
chr1	18656447	18656847	PAX7-1	0	+	18656847	18656847	0	1	400,	0,	PAX7	1	coding	null	intron	SRR13960238_possorted_genome_bam
chr1	18678117	18678517	PAX7-2	0	+	18678517	18678517	0	1	400,	0,	PAX7	2	coding	null	intron	SRR13960234_possorted_genome_bam
chr1	18694124	18694524	PAX7-3	0	+	18694524	18694524	0	1	400,	0,	PAX7	1	coding	null	intron	SRR12878683_possorted_genome_bam
chr1	18703852	18704252	PAX7-4	0	+	18704252	18704252	0	1	400,	0,	PAX7	2	coding	null	intron	SRR13960240_possorted_genome_bam
chr1	18713834	18714234	PAX7-5	0	+	18714234	18714234	0	1	400,	0,	PAX7	3	coding	null	intron	SRR12878685_possorted_genome_bam
chr1	18722198	18722598	PAX7-6	0	+	18722598	18722598	0	1	400,	0,	PAX7	7	coding	null	intron	SRR13960240_possorted_genome_bam
chr1	18737986	18738386	PAX7-7	0	+	18738386	18738386	0	1	400,	0,	PAX7	10	coding	null	intron	SRR13960237_possorted_genome_bam
chr1	18747394	18747794	PAX7-8	0	+	18747394	18747794	0	1	400,	0,	PAX7	1	coding	ENST00000420770	3UTR	SRR12878690_possorted_genome_bam
chr1	18747600	18748000	PAX7-9	0	+	18747600	18748000	0	1	400,	0,	PAX7	1	coding	ENST00000420770	3UTR	SRR12878685_possorted_genome_bam
chr1	18748547	18748843	PAX7-10	0	+	18748547	18748843	0	1	296,	0,	PAX7	1	coding	ENST00000420770	3UTR	SRR12878684_possorted_genome_bam
chr1	18871430	18871629	ALDH4A1-1	0	-	18871430	18871629	0	1	199,	0,	ALDH4A1	1	coding	ENST00000290597	3UTR	SRR12878692_possorted_genome_bam
chr1	18878770	18879170	ALDH4A1-2	0	-	18879170	18879170	0	1	400,	0,	ALDH4A1	1	coding	null	intron	SRR13960239_possorted_genome_bam
chr1	18899974	18900374	ALDH4A1-3	0	-	18900374	18900374	0	1	400,	0,	ALDH4A1	4	coding	null	intron	SRR13960241_possorted_genome_bam
chr1	18904280	18904424	IFFO2-1	0	-	18904280	18904424	0	1	144,	0,	IFFO2	1	coding	ENST00000455833	3UTR	SRR12878686_possorted_genome_bam
chr1	18904340	18904650	IFFO2-2	0	-	18904340	18904650	0	1	310,	0,	IFFO2	1	coding	ENST00000455833	3UTR	SRR12878683_possorted_genome_bam
chr1	18911499	18911899	IFFO2-3	0	-	18911899	18911899	0	1	400,	0,	IFFO2	1	coding	null	intron	SRR12878690_possorted_genome_bam
chr1	18942673	18943073	IFFO2-4	0	-	18943073	18943073	0	1	400,	0,	IFFO2	5	coding	null	intron	SRR12878692_possorted_genome_bam
chr1	18946246	18946646	IFFO2-5	0	-	18946646	18946646	0	1	400,	0,	IFFO2	4	coding	null	intron	SRR13960241_possorted_genome_bam
chr1	18951107	18951507	IFFO2-6	0	-	18951507	18951507	0	1	400,	0,	IFFO2	6	coding	null	intron	SRR12878693_possorted_genome_bam
chr1	18952419	18952819	IFFO2-7	0	-	18952819	18952819	0	1	400,	0,	IFFO2	8	coding	null	intron	SRR12878696_possorted_genome_bam
chr1	18953494	18953894	IFFO2-8	0	-	18953894	18953894	0	1	400,	0,	IFFO2	9	coding	null	intron	SRR12878696_possorted_genome_bam
chr1	18955061	18955461	IFFO2-9	0	-	18955461	18955461	0	1	400,	0,	IFFO2	7	coding	null	intron	SRR13960237_possorted_genome_bam
chr1	19074458	19074858	AL137127.1-1	0	-	19074458	19074858	0	1	400,	0,	AL137127.1	1	lncRNA	ENST00000606379	exon	SRR12878683_possorted_genome_bam
chr1	19074510	19074638	UBR4-1	0	-	19074510	19074638	0	1	128,	0,	UBR4	1	coding	ENST00000375225	3UTR	SRR12878698_possorted_genome_bam
chr1	19096579	19100535	UBR4-3	0	-	19096579	19100535	0	4	71,88,81,160,	0,613,3017,3796,	UBR4	2	coding	ENST00000375224	CDS	SRR12878688_possorted_genome_bam
chr1	19097416	19097816	UBR4-2	0	-	19097816	19097816	0	1	400,	0,	UBR4	2	coding	null	intron	SRR12878690_possorted_genome_bam
chr1	19118340	19118740	UBR4-4	0	-	19118340	19118740	0	1	400,	0,	UBR4	2	coding	ENST00000375218	5UTR	SRR12878696_possorted_genome_bam
chr1	19120245	19121984	UBR4-5	0	-	19120245	19121984	0	3	103,246,51,	0,943,1688,	UBR4	2	coding	ENST00000375254	CDS	SRR13960241_possorted_genome_bam
chr1	19134670	19135070	UBR4-6	0	-	19135070	19135070	0	1	400,	0,	UBR4	3	coding	null	intron	SRR12878684_possorted_genome_bam
chr1	19134963	19135363	UBR4-7	0	-	19135363	19135363	0	1	400,	0,	UBR4	3	coding	null	intron	SRR12878690_possorted_genome_bam
chr1	19140112	19140512	UBR4-8	0	-	19140512	19140512	0	1	400,	0,	UBR4	3	coding	null	intron	SRR12878693_possorted_genome_bam
chr1	19142159	19142559	UBR4-9	0	-	19142559	19142559	0	1	400,	0,	UBR4	4	coding	null	intron	SRR12878685_possorted_genome_bam
chr1	19165924	19166324	UBR4-10	0	-	19166324	19166324	0	1	400,	0,	UBR4	6	coding	null	intron	SRR12878689_possorted_genome_bam
chr1	19167297	19167697	UBR4-11	0	-	19167697	19167697	0	1	400,	0,	UBR4	5	coding	null	intron	SRR13960243_possorted_genome_bam
chr1	19192764	19193164	UBR4-12	0	-	19193164	19193164	0	1	400,	0,	UBR4	10	coding	null	intron	SRR12878685_possorted_genome_bam
chr1	19212906	19213306	EMC1-AS1-1	0	+	19213306	19213306	0	1	400,	0,	EMC1-AS1	1	lncRNA	null	intron	SRR12878688_possorted_genome_bam
chr1	19215660	19215846	EMC1-1	0	-	19215660	19215846	0	1	186,	0,	EMC1	1	coding	ENST00000477853	3UTR	SRR12878701_possorted_genome_bam
chr1	19215875	19216275	EMC1-AS1-2	0	+	19216275	19216275	0	1	400,	0,	EMC1-AS1	2	lncRNA	null	intron	SRR12878690_possorted_genome_bam
chr1	19216368	19216768	EMC1-2	0	-	19216368	19216768	0	1	400,	0,	EMC1	2	coding	ENST00000477853	3UTR	SRR12878690_possorted_genome_bam
chr1	19216608	19217008	EMC1-3	0	-	19216608	19217008	0	1	400,	0,	EMC1	2	coding	ENST00000477853	3UTR	SRR12878694_possorted_genome_bam
chr1	19218066	19218466	EMC1-4	0	-	19218066	19218466	0	1	400,	0,	EMC1	4	coding	ENST00000375199	3UTR	SRR12878685_possorted_genome_bam
chr1	19218077	19218477	EMC1-5	0	-	19218077	19218477	0	1	400,	0,	EMC1	3	coding	ENST00000375199	3UTR	SRR12878682_possorted_genome_bam
chr1	19218212	19218612	EMC1-6	0	-	19218212	19218612	0	1	400,	0,	EMC1	3	coding	ENST00000375208	3UTR	SRR12878693_possorted_genome_bam
chr1	19218355	19218755	EMC1-7	0	-	19218355	19218755	0	1	400,	0,	EMC1	3	coding	ENST00000375208	3UTR	SRR12878687_possorted_genome_bam
chr1	19218926	19219326	EMC1-9	0	-	19218926	19219326	0	1	400,	0,	EMC1	4	coding	ENST00000375208	3UTR	SRR12878683_possorted_genome_bam
chr1	19218945	19219075	EMC1-8	0	-	19218945	19219075	0	1	130,	0,	EMC1	2	coding	ENST00000477853	3UTR	SRR12878698_possorted_genome_bam
chr1	19227846	19228246	EMC1-AS1-3	0	+	19228246	19228246	0	1	400,	0,	EMC1-AS1	4	lncRNA	null	intron	SRR12878684_possorted_genome_bam
chr1	19229536	19229936	EMC1-10	0	-	19229936	19229936	0	1	400,	0,	EMC1	3	coding	null	intron	SRR13960242_possorted_genome_bam
chr1	19231751	19232151	EMC1-11	0	-	19232151	19232151	0	1	400,	0,	EMC1	2	coding	null	intron	SRR12878697_possorted_genome_bam
chr1	19240353	19240690	EMC1-AS1-4	0	+	19240353	19240690	0	1	337,	0,	EMC1-AS1	1	lncRNA	ENST00000437898	exon	SRR12878685_possorted_genome_bam
chr1	19246932	19247332	EMC1-12	0	-	19247332	19247332	0	1	400,	0,	EMC1	3	coding	null	intron	SRR12878683_possorted_genome_bam
chr1	19252293	19252693	MRTO4-1	0	+	19252693	19252693	0	1	400,	0,	MRTO4	1	coding	null	intron	SRR12878696_possorted_genome_bam
chr1	19252829	19253229	MRTO4-2	0	+	19253229	19253229	0	1	400,	0,	MRTO4	1	coding	null	intron	SRR12878689_possorted_genome_bam
chr1	19258690	19259090	MRTO4-3	0	+	19258690	19259090	0	1	400,	0,	MRTO4	2	coding	ENST00000330263	3UTR	SRR12878689_possorted_genome_bam
chr1	19259022	19259422	MRTO4-4	0	+	19259022	19259422	0	1	400,	0,	MRTO4	2	coding	ENST00000330263	3UTR	SRR12878682_possorted_genome_bam
chr1	19259800	19260102	MRTO4-5	0	+	19259800	19260102	0	1	302,	0,	MRTO4	3	coding	ENST00000330263	3UTR	SRR12878689_possorted_genome_bam
chr1	19282573	19282790	AKR7A3-1	0	-	19282573	19282790	0	1	217,	0,	AKR7A3	1	coding	ENST00000361640	3UTR	SRR12878695_possorted_genome_bam
chr1	19303965	19304112	AKR7A2-1	0	-	19303965	19304112	0	1	147,	0,	AKR7A2	1	coding	ENST00000235835	3UTR	SRR12878692_possorted_genome_bam
chr1	19303981	19304279	AKR7A2-2	0	-	19303981	19304279	0	1	298,	0,	AKR7A2	1	coding	ENST00000235835	3UTR	SRR12878683_possorted_genome_bam
chr1	19304966	19305366	AKR7A2-3	0	-	19305366	19305366	0	1	400,	0,	AKR7A2	3	coding	null	intron	SRR12878684_possorted_genome_bam
chr1	19304999	19305399	AKR7A2-4	0	-	19305399	19305399	0	1	400,	0,	AKR7A2	2	coding	null	intron	SRR12878685_possorted_genome_bam
chr1	19320673	19321073	SLC66A1-1	0	+	19321073	19321073	0	1	400,	0,	SLC66A1	2	coding	null	intron	SRR12878683_possorted_genome_bam
chr1	19328720	19328987	SLC66A1-2	0	+	19328720	19328987	0	1	267,	0,	SLC66A1	1	coding	ENST00000497827	3UTR	SRR12878701_possorted_genome_bam
chr1	19328938	19329276	SLC66A1-3	0	+	19328938	19329276	0	1	338,	0,	SLC66A1	1	coding	ENST00000469076	3UTR	SRR12878685_possorted_genome_bam
chr1	19338775	19339080	CAPZB-1	0	-	19338775	19339080	0	1	305,	0,	CAPZB	1	coding	ENST00000264203	3UTR	SRR12878682_possorted_genome_bam
chr1	19339081	19339481	CAPZB-2	0	-	19339081	19339481	0	1	400,	0,	CAPZB	2	coding	ENST00000375142	3UTR	SRR13960242_possorted_genome_bam
chr1	19339126	19339526	CAPZB-3	0	-	19339126	19339526	0	1	400,	0,	CAPZB	2	coding	ENST00000375142	3UTR	SRR13960236_possorted_genome_bam
chr1	19339313	19345205	CAPZB-5	0	-	19339313	19345205	0	3	304,77,19,	0,5044,5873,	CAPZB	2	coding	ENST00000375142	3UTR	SRR12878686_possorted_genome_bam
chr1	19340509	19340909	CAPZB-4	0	-	19340909	19340909	0	1	400,	0,	CAPZB	1	coding	null	intron	SRR12878683_possorted_genome_bam
chr1	19348241	19348641	CAPZB-6	0	-	19348641	19348641	0	1	400,	0,	CAPZB	2	coding	null	intron	SRR12878685_possorted_genome_bam
chr1	19351267	19351667	CAPZB-7	0	-	19351667	19351667	0	1	400,	0,	CAPZB	3	coding	null	intron	SRR12878689_possorted_genome_bam
chr1	19359176	19359576	CAPZB-8	0	-	19359576	19359576	0	1	400,	0,	CAPZB	4	coding	null	intron	SRR13960239_possorted_genome_bam
chr1	19363260	19363660	CAPZB-9	0	-	19363660	19363660	0	1	400,	0,	CAPZB	5	coding	null	intron	SRR12878688_possorted_genome_bam
chr1	19374175	19374445	CAPZB-10	0	-	19374175	19374445	0	1	270,	0,	CAPZB	2	coding	ENST00000482808	exon	SRR12878697_possorted_genome_bam
chr1	19389314	19389714	CAPZB-11	0	-	19389714	19389714	0	1	400,	0,	CAPZB	7	coding	null	intron	SRR12878691_possorted_genome_bam
chr1	19391040	19391440	CAPZB-12	0	-	19391440	19391440	0	1	400,	0,	CAPZB	9	coding	null	intron	SRR12878684_possorted_genome_bam
chr1	19412371	19412771	CAPZB-13	0	-	19412771	19412771	0	1	400,	0,	CAPZB	8	coding	null	intron	SRR13960240_possorted_genome_bam
chr1	19423508	19423908	CAPZB-14	0	-	19423908	19423908	0	1	400,	0,	CAPZB	8	coding	null	intron	SRR12878688_possorted_genome_bam
chr1	19432479	19432879	CAPZB-15	0	-	19432879	19432879	0	1	400,	0,	CAPZB	9	coding	null	intron	SRR12878689_possorted_genome_bam
chr1	19434525	19434925	CAPZB-16	0	-	19434925	19434925	0	1	400,	0,	CAPZB	11	coding	null	intron	SRR12878684_possorted_genome_bam
chr1	19445306	19445706	CAPZB-17	0	-	19445706	19445706	0	1	400,	0,	CAPZB	15	coding	null	intron	SRR13960237_possorted_genome_bam
chr1	19465481	19465881	CAPZB-18	0	-	19465881	19465881	0	1	400,	0,	CAPZB	14	coding	null	intron	SRR12878690_possorted_genome_bam
chr1	19498984	19499384	MICOS10-1	0	+	19499384	19499384	0	1	400,	0,	MICOS10	3	coding	null	intron	SRR13960235_possorted_genome_bam
chr1	19502976	19503376	MICOS10-2	0	+	19503376	19503376	0	1	400,	0,	MICOS10	5	coding	null	intron	SRR12878683_possorted_genome_bam
chr1	19504506	19504906	MICOS10-3	0	+	19504906	19504906	0	1	400,	0,	MICOS10	5	coding	null	intron	SRR12878684_possorted_genome_bam
chr1	19547514	19547914	MICOS10-4	0	+	19547914	19547914	0	1	400,	0,	MICOS10	14	coding	null	intron	SRR12878683_possorted_genome_bam
chr1	19597057	19598180	MICOS10-5	0	+	19597057	19598180	0	2	52,347,	0,776,	MICOS10	1	coding	ENST00000498067	exon	SRR12878700_possorted_genome_bam
chr1	19597106	19626625	MICOS10-8	0	+	19597106	19626625	0	4	3,48,110,239,	0,24993,26367,29280,	MICOS10	1	coding	ENST00000322753	3UTR	SRR12878696_possorted_genome_bam
chr1	19602195	19602595	MICOS10-6	0	+	19602595	19602595	0	1	400,	0,	MICOS10	2	coding	null	intron	SRR12878689_possorted_genome_bam
chr1	19608232	19608632	MICOS10-7	0	+	19608632	19608632	0	1	400,	0,	MICOS10	10	coding	null	intron	SRR12878687_possorted_genome_bam
chr1	19608232	19608632	NBL1-1	0	+	19608632	19608632	0	1	400,	0,	NBL1	5	coding	null	intron	SRR12878687_possorted_genome_bam
chr1	19629484	19629812	MICOS10-9	0	+	19629484	19629812	0	1	328,	0,	MICOS10	2	coding	ENST00000322753	3UTR	SRR12878683_possorted_genome_bam
chr1	19650409	19650809	NBL1-2	0	+	19650809	19650809	0	1	400,	0,	NBL1	4	coding	null	intron	SRR13960236_possorted_genome_bam
chr1	19658127	19658443	NBL1-3	0	+	19658127	19658443	0	1	316,	0,	NBL1	1	coding	ENST00000375136	3UTR	SRR12878683_possorted_genome_bam
chr1	19674923	19675323	HTR6-1	0	+	19675323	19675323	0	1	400,	0,	HTR6	3	coding	null	intron	SRR12878684_possorted_genome_bam
chr1	19680625	19680949	HTR6-2	0	+	19680625	19680949	0	1	324,	0,	HTR6	2	coding	ENST00000289753	3UTR	SRR12878688_possorted_genome_bam
chr1	19682213	19682459	TMCO4-1	0	-	19682213	19682459	0	1	246,	0,	TMCO4	1	coding	ENST00000294543	3UTR	SRR12878696_possorted_genome_bam
chr1	19682579	19682979	TMCO4-2	0	-	19682579	19682979	0	1	400,	0,	TMCO4	2	coding	ENST00000294543	3UTR	SRR13960243_possorted_genome_bam
chr1	19683610	19684010	TMCO4-3	0	-	19684010	19684010	0	1	400,	0,	TMCO4	1	coding	null	intron	SRR12878698_possorted_genome_bam
chr1	19684658	19685058	TMCO4-4	0	-	19685058	19685058	0	1	400,	0,	TMCO4	1	coding	null	intron	SRR12878686_possorted_genome_bam
chr1	19750081	19750348	TMCO4-5	0	-	19750081	19750348	0	1	267,	0,	TMCO4	2	coding	ENST00000462171	exon	SRR12878689_possorted_genome_bam
chr1	19767037	19767437	TMCO4-6	0	-	19767437	19767437	0	1	400,	0,	TMCO4	14	coding	null	intron	SRR13960238_possorted_genome_bam
chr1	19775896	19776296	TMCO4-7	0	-	19776296	19776296	0	1	400,	0,	TMCO4	15	coding	null	intron	SRR12878699_possorted_genome_bam
chr1	19778169	19778569	TMCO4-8	0	-	19778569	19778569	0	1	400,	0,	TMCO4	10	coding	null	intron	SRR12878688_possorted_genome_bam
chr1	19779084	19779484	TMCO4-9	0	-	19779484	19779484	0	1	400,	0,	TMCO4	13	coding	null	intron	SRR13960239_possorted_genome_bam
chr1	19887555	19887955	OTUD3-1	0	+	19887955	19887955	0	1	400,	0,	OTUD3	2	coding	null	intron	SRR12878691_possorted_genome_bam
chr1	19893905	19894305	OTUD3-2	0	+	19894305	19894305	0	1	400,	0,	OTUD3	2	coding	null	intron	SRR12878694_possorted_genome_bam
chr1	19904349	19907638	OTUD3-5	0	+	19904349	19907638	0	4	49,97,185,69,	0,541,2082,3220,	OTUD3	2	coding	ENST00000375120	CDS	SRR12878693_possorted_genome_bam
chr1	19905364	19905764	OTUD3-3	0	+	19905764	19905764	0	1	400,	0,	OTUD3	4	coding	null	intron	SRR12878688_possorted_genome_bam
chr1	19907020	19907420	OTUD3-4	0	+	19907420	19907420	0	1	400,	0,	OTUD3	4	coding	null	intron	SRR12878683_possorted_genome_bam
chr1	19908273	19908673	OTUD3-6	0	+	19908273	19908673	0	1	400,	0,	OTUD3	4	coding	ENST00000375120	3UTR	SRR13960236_possorted_genome_bam
chr1	19908391	19908791	OTUD3-7	0	+	19908391	19908791	0	1	400,	0,	OTUD3	1	coding	ENST00000375120	3UTR	SRR12878698_possorted_genome_bam
chr1	19908993	19909393	OTUD3-8	0	+	19908993	19909393	0	1	400,	0,	OTUD3	2	coding	ENST00000375120	3UTR	SRR12878690_possorted_genome_bam
chr1	19910264	19910664	OTUD3-9	0	+	19910264	19910664	0	1	400,	0,	OTUD3	1	coding	ENST00000375120	3UTR	SRR13960241_possorted_genome_bam
chr1	19912553	19912945	OTUD3-10	0	+	19912553	19912945	0	1	392,	0,	OTUD3	1	coding	ENST00000375120	3UTR	SRR12878694_possorted_genome_bam
chr1	19975431	19975665	PLA2G2A-1	0	-	19975431	19975665	0	1	234,	0,	PLA2G2A	1	coding	ENST00000400520	3UTR	SRR13960242_possorted_genome_bam
chr1	20061258	20061658	PLA2G5-1	0	+	20061658	20061658	0	1	400,	0,	PLA2G5	1	coding	null	intron	SRR13960238_possorted_genome_bam
chr1	20062805	20063205	PLA2G5-2	0	+	20063205	20063205	0	1	400,	0,	PLA2G5	2	coding	null	intron	SRR13960238_possorted_genome_bam
chr1	20071671	20072071	PLA2G5-3	0	+	20072071	20072071	0	1	400,	0,	PLA2G5	4	coding	null	intron	SRR12878686_possorted_genome_bam
chr1	20078067	20078467	PLA2G5-4	0	+	20078467	20078467	0	1	400,	0,	PLA2G5	4	coding	null	intron	SRR12878683_possorted_genome_bam
chr1	20090774	20091174	PLA2G5-5	0	+	20090774	20091174	0	1	400,	0,	PLA2G5	1	coding	ENST00000375108	3UTR	SRR12878699_possorted_genome_bam
chr1	20112609	20113009	PLA2G2D-1	0	-	20112609	20113009	0	1	400,	0,	PLA2G2D	1	coding	ENST00000375105	3UTR	SRR12878684_possorted_genome_bam
chr1	20160298	20160561	Z98257.1-1	0	+	20160298	20160561	0	1	263,	0,	Z98257.1	1	lncRNA	ENST00000431027	exon	SRR13960240_possorted_genome_bam
chr1	20161253	20161488	PLA2G2C-1	0	-	20161253	20161488	0	1	235,	0,	PLA2G2C	1	coding	ENST00000429261	3UTR	SRR13960239_possorted_genome_bam
chr1	20163022	20163422	PLA2G2C-2	0	-	20163022	20163422	0	1	400,	0,	PLA2G2C	1	coding	ENST00000429261	3UTR	SRR12878690_possorted_genome_bam
chr1	20169475	20169875	PLA2G2C-3	0	-	20169875	20169875	0	1	400,	0,	PLA2G2C	1	coding	null	intron	SRR12878689_possorted_genome_bam
chr1	20176345	20176745	PLA2G2C-4	0	-	20176745	20176745	0	1	400,	0,	PLA2G2C	2	coding	null	intron	SRR13960238_possorted_genome_bam
chr1	20184242	20184457	UBXN10-AS1-1	0	-	20184242	20184457	0	1	215,	0,	UBXN10-AS1	1	lncRNA	ENST00000442226	exon	SRR12878700_possorted_genome_bam
chr1	20191459	20191859	UBXN10-1	0	+	20191459	20191859	0	1	400,	0,	UBXN10	2	coding	ENST00000375099	3UTR	SRR13960236_possorted_genome_bam
chr1	20193066	20193466	UBXN10-2	0	+	20193066	20193466	0	1	400,	0,	UBXN10	3	coding	ENST00000375099	3UTR	SRR12878690_possorted_genome_bam
chr1	20194310	20194710	UBXN10-3	0	+	20194310	20194710	0	1	400,	0,	UBXN10	3	coding	ENST00000375099	3UTR	SRR13960241_possorted_genome_bam
chr1	20195677	20196050	UBXN10-4	0	+	20195677	20196050	0	1	373,	0,	UBXN10	6	coding	ENST00000375099	3UTR	SRR13960242_possorted_genome_bam
chr1	20334461	20334861	VWA5B1-1	0	+	20334861	20334861	0	1	400,	0,	VWA5B1	3	coding	null	intron	SRR12878699_possorted_genome_bam
chr1	20341762	20342162	VWA5B1-2	0	+	20342162	20342162	0	1	400,	0,	VWA5B1	5	coding	null	intron	SRR12878698_possorted_genome_bam
chr1	20353996	20354263	VWA5B1-3	0	+	20353996	20354263	0	1	267,	0,	VWA5B1	2	coding	ENST00000375079	CDS	SRR12878693_possorted_genome_bam
chr1	20360579	20360796	LINC01141-1	0	-	20360579	20360796	0	1	217,	0,	LINC01141	1	lncRNA	ENST00000426428	exon	SRR12878688_possorted_genome_bam
chr1	20366875	20367275	LINC01141-2	0	-	20367275	20367275	0	1	400,	0,	LINC01141	1	lncRNA	null	intron	SRR13960235_possorted_genome_bam
chr1	20372940	20373136	LINC01141-3	0	-	20372940	20373136	0	1	196,	0,	LINC01141	1	lncRNA	ENST00000670217	exon	SRR13960240_possorted_genome_bam
chr1	20389819	20390219	LINC01141-4	0	-	20390219	20390219	0	1	400,	0,	LINC01141	4	lncRNA	null	intron	SRR12878686_possorted_genome_bam
chr1	20405612	20429065	LINC01141-8	0	-	20405612	20429065	0	4	82,83,87,148,	0,574,22971,23305,	LINC01141	2	lncRNA	ENST00000670217	exon	SRR13960236_possorted_genome_bam
chr1	20413402	20413802	LINC01141-5	0	-	20413802	20413802	0	1	400,	0,	LINC01141	11	lncRNA	null	intron	SRR12878688_possorted_genome_bam
chr1	20416264	20416664	LINC01141-6	0	-	20416664	20416664	0	1	400,	0,	LINC01141	9	lncRNA	null	intron	SRR13960234_possorted_genome_bam
chr1	20416296	20416696	LINC01141-7	0	-	20416696	20416696	0	1	400,	0,	LINC01141	7	lncRNA	null	intron	SRR13960235_possorted_genome_bam
chr1	20482391	20482611	CAMK2N1-1	0	-	20482391	20482611	0	1	220,	0,	CAMK2N1	1	coding	ENST00000375078	3UTR	SRR12878700_possorted_genome_bam
chr1	20482689	20483089	CAMK2N1-2	0	-	20482689	20483089	0	1	400,	0,	CAMK2N1	1	coding	ENST00000375078	3UTR	SRR12878698_possorted_genome_bam
chr1	20482960	20483360	CAMK2N1-3	0	-	20482960	20483360	0	1	400,	0,	CAMK2N1	2	coding	ENST00000375078	3UTR	SRR12878699_possorted_genome_bam
chr1	20483316	20483716	CAMK2N1-4	0	-	20483316	20483716	0	1	400,	0,	CAMK2N1	3	coding	ENST00000375078	3UTR	SRR12878691_possorted_genome_bam
chr1	20499448	20499585	MUL1-1	0	-	20499448	20499585	0	1	137,	0,	MUL1	1	coding	ENST00000264198	3UTR	SRR12878698_possorted_genome_bam
chr1	20505127	20505527	MUL1-2	0	-	20505527	20505527	0	1	400,	0,	MUL1	1	coding	null	intron	SRR13960241_possorted_genome_bam
chr1	20505943	20506343	MUL1-3	0	-	20506343	20506343	0	1	400,	0,	MUL1	2	coding	null	intron	SRR12878701_possorted_genome_bam
chr1	20554666	20554985	FAM43B-1	0	+	20554666	20554985	0	1	319,	0,	FAM43B	1	coding	ENST00000332947	3UTR	SRR12878688_possorted_genome_bam
chr1	20618601	20618899	CDA-1	0	+	20618601	20618899	0	1	298,	0,	CDA	1	coding	ENST00000375071	3UTR	SRR13960239_possorted_genome_bam
chr1	20634831	20635231	PINK1-1	0	+	20635231	20635231	0	1	400,	0,	PINK1	1	coding	null	intron	SRR12878687_possorted_genome_bam
chr1	20639999	20640399	PINK1-2	0	+	20640399	20640399	0	1	400,	0,	PINK1	2	coding	null	intron	SRR12878687_possorted_genome_bam
chr1	20642657	20642860	PINK1-AS-1	0	-	20642657	20642860	0	1	203,	0,	PINK1-AS	1	lncRNA	ENST00000451424	exon	SRR12878694_possorted_genome_bam
chr1	20643619	20644019	PINK1-3	0	+	20644019	20644019	0	1	400,	0,	PINK1	4	coding	null	intron	SRR12878691_possorted_genome_bam
chr1	20645797	20646197	PINK1-AS-2	0	-	20646197	20646197	0	1	400,	0,	PINK1-AS	2	lncRNA	null	intron	SRR12878690_possorted_genome_bam
chr1	20645945	20646345	PINK1-4	0	+	20646345	20646345	0	1	400,	0,	PINK1	2	coding	null	intron	SRR12878699_possorted_genome_bam
chr1	20647794	20648194	PINK1-AS-3	0	-	20648194	20648194	0	1	400,	0,	PINK1-AS	1	lncRNA	null	intron	SRR12878697_possorted_genome_bam
chr1	20649131	20650733	PINK1-5	0	+	20649131	20650733	0	2	100,300,	0,1302,	PINK1	1	coding	ENST00000321556	3UTR	SRR13960241_possorted_genome_bam
chr1	20649307	20649707	PINK1-AS-4	0	-	20649307	20649707	0	1	400,	0,	PINK1-AS	1	lncRNA	ENST00000451424	exon	SRR12878691_possorted_genome_bam
chr1	20650951	20651351	PINK1-6	0	+	20650951	20651351	0	1	400,	0,	PINK1	2	coding	ENST00000321556	3UTR	SRR12878684_possorted_genome_bam
chr1	20651746	20652146	PINK1-AS-5	0	-	20651746	20652146	0	1	400,	0,	PINK1-AS	1	lncRNA	ENST00000451424	exon	SRR12878690_possorted_genome_bam
chr1	20651767	20652016	DDOST-1	0	-	20651767	20652016	0	1	249,	0,	DDOST	1	coding	ENST00000415136	3UTR	SRR12878696_possorted_genome_bam
chr1	20652142	20652634	DDOST-2	0	-	20652142	20652634	0	2	386,14,	0,478,	DDOST	2	coding	ENST00000375048	3UTR	SRR12878685_possorted_genome_bam
chr1	20658711	20659111	DDOST-3	0	-	20659111	20659111	0	1	400,	0,	DDOST	2	coding	null	intron	SRR12878691_possorted_genome_bam
chr1	20659397	20659797	DDOST-4	0	-	20659797	20659797	0	1	400,	0,	DDOST	2	coding	null	intron	SRR12878697_possorted_genome_bam
chr1	20664014	20664129	KIF17-1	0	-	20664014	20664129	0	1	115,	0,	KIF17	1	coding	ENST00000375044	3UTR	SRR12878696_possorted_genome_bam
chr1	20683252	20683652	KIF17-2	0	-	20683652	20683652	0	1	400,	0,	KIF17	4	coding	null	intron	SRR13960238_possorted_genome_bam
chr1	20695158	20695558	KIF17-3	0	-	20695558	20695558	0	1	400,	0,	KIF17	4	coding	null	intron	SRR12878684_possorted_genome_bam
chr1	20698529	20698929	KIF17-4	0	-	20698929	20698929	0	1	400,	0,	KIF17	6	coding	null	intron	SRR12878683_possorted_genome_bam
chr1	20699086	20699486	KIF17-5	0	-	20699486	20699486	0	1	400,	0,	KIF17	6	coding	null	intron	SRR12878687_possorted_genome_bam
chr1	20705850	20706250	KIF17-6	0	-	20706250	20706250	0	1	400,	0,	KIF17	6	coding	null	intron	SRR13960243_possorted_genome_bam
chr1	20719731	20719918	SH2D5-1	0	-	20719731	20719918	0	1	187,	0,	SH2D5	1	coding	ENST00000375031	3UTR	SRR13960235_possorted_genome_bam
chr1	20742679	20742864	HP1BP3-1	0	-	20742679	20742864	0	1	185,	0,	HP1BP3	1	coding	ENST00000312239	3UTR	SRR12878695_possorted_genome_bam
chr1	20742994	20743394	HP1BP3-2	0	-	20742994	20743394	0	1	400,	0,	HP1BP3	2	coding	ENST00000375003	3UTR	SRR12878692_possorted_genome_bam
chr1	20743164	20745584	HP1BP3-4	0	-	20743164	20745584	0	3	10,348,42,	0,1579,2378,	HP1BP3	3	coding	ENST00000312239	3UTR	SRR12878699_possorted_genome_bam
chr1	20744720	20745571	HP1BP3-3	0	-	20744720	20745571	0	2	371,29,	0,822,	HP1BP3	3	coding	ENST00000375003	3UTR	SRR13960240_possorted_genome_bam
chr1	20750766	20751166	HP1BP3-5	0	-	20751166	20751166	0	1	400,	0,	HP1BP3	1	coding	null	intron	SRR12878691_possorted_genome_bam
chr1	20752801	20753201	HP1BP3-6	0	-	20753201	20753201	0	1	400,	0,	HP1BP3	2	coding	null	intron	SRR12878692_possorted_genome_bam
chr1	20753999	20754399	HP1BP3-7	0	-	20754399	20754399	0	1	400,	0,	HP1BP3	2	coding	null	intron	SRR12878689_possorted_genome_bam
chr1	20771074	20771474	HP1BP3-8	0	-	20771474	20771474	0	1	400,	0,	HP1BP3	5	coding	null	intron	SRR12878689_possorted_genome_bam
chr1	20772313	20772713	HP1BP3-9	0	-	20772713	20772713	0	1	400,	0,	HP1BP3	4	coding	null	intron	SRR12878690_possorted_genome_bam
chr1	20774089	20774489	HP1BP3-10	0	-	20774089	20774489	0	1	400,	0,	HP1BP3	5	coding	ENST00000375003	5UTR	SRR12878696_possorted_genome_bam
chr1	20775988	20780473	HP1BP3-11	0	-	20775988	20780473	0	4	17,154,100,129,	0,608,3823,4356,	HP1BP3	5	coding	ENST00000487117	exon	SRR12878691_possorted_genome_bam
chr1	20780856	20781256	HP1BP3-12	0	-	20781256	20781256	0	1	400,	0,	HP1BP3	5	coding	null	intron	SRR13960241_possorted_genome_bam
chr1	20780953	20781353	HP1BP3-13	0	-	20781353	20781353	0	1	400,	0,	HP1BP3	4	coding	null	intron	SRR12878686_possorted_genome_bam
chr1	20781497	20781897	HP1BP3-14	0	-	20781897	20781897	0	1	400,	0,	HP1BP3	6	coding	null	intron	SRR13960241_possorted_genome_bam
chr1	20784398	20784798	HP1BP3-15	0	-	20784798	20784798	0	1	400,	0,	HP1BP3	7	coding	null	intron	SRR12878697_possorted_genome_bam
chr1	20806872	20807272	EIF4G3-1	0	-	20806872	20807272	0	1	400,	0,	EIF4G3	2	coding	ENST00000602326	3UTR	SRR12878682_possorted_genome_bam
chr1	20806991	20807391	EIF4G3-2	0	-	20806991	20807391	0	1	400,	0,	EIF4G3	2	coding	ENST00000602326	3UTR	SRR12878684_possorted_genome_bam
chr1	20807240	20810877	EIF4G3-3	0	-	20807240	20810877	0	2	260,140,	0,3497,	EIF4G3	2	coding	ENST00000400422	3UTR	SRR12878696_possorted_genome_bam
chr1	20831205	20831605	EIF4G3-4	0	-	20831605	20831605	0	1	400,	0,	EIF4G3	2	coding	null	intron	SRR13960234_possorted_genome_bam
chr1	20855120	20855520	EIF4G3-5	0	-	20855520	20855520	0	1	400,	0,	EIF4G3	4	coding	null	intron	SRR12878690_possorted_genome_bam
chr1	20879463	20895419	EIF4G3-6	0	-	20879463	20895419	0	4	57,171,120,52,	0,6737,14053,15904,	EIF4G3	5	coding	ENST00000634879	CDS	SRR12878698_possorted_genome_bam
chr1	20929370	20941278	EIF4G3-8	0	-	20929370	20941278	0	2	222,20,	0,11888,	EIF4G3	6	coding	ENST00000485722	exon	SRR12878688_possorted_genome_bam
chr1	20939857	20940257	EIF4G3-7	0	-	20940257	20940257	0	1	400,	0,	EIF4G3	9	coding	null	intron	SRR12878685_possorted_genome_bam
chr1	20941370	20941865	EIF4G3-9	0	-	20941370	20941865	0	2	25,375,	0,120,	EIF4G3	6	coding	ENST00000356916	3UTR	SRR13960235_possorted_genome_bam
chr1	20942674	20943074	EIF4G3-10	0	-	20943074	20943074	0	1	400,	0,	EIF4G3	8	coding	null	intron	SRR12878682_possorted_genome_bam
chr1	20955227	20955627	EIF4G3-11	0	-	20955627	20955627	0	1	400,	0,	EIF4G3	13	coding	null	intron	SRR12878685_possorted_genome_bam
chr1	20981256	20981656	EIF4G3-12	0	-	20981656	20981656	0	1	400,	0,	EIF4G3	16	coding	null	intron	SRR12878689_possorted_genome_bam
chr1	20993375	20993775	EIF4G3-13	0	-	20993775	20993775	0	1	400,	0,	EIF4G3	13	coding	null	intron	SRR12878682_possorted_genome_bam
chr1	21001350	21001750	EIF4G3-14	0	-	21001750	21001750	0	1	400,	0,	EIF4G3	16	coding	null	intron	SRR13960239_possorted_genome_bam
chr1	21004789	21005189	EIF4G3-15	0	-	21005189	21005189	0	1	400,	0,	EIF4G3	16	coding	null	intron	SRR12878690_possorted_genome_bam
chr1	21008199	21008599	EIF4G3-16	0	-	21008599	21008599	0	1	400,	0,	EIF4G3	5	coding	null	intron	SRR12878692_possorted_genome_bam
chr1	21011249	21011649	EIF4G3-17	0	-	21011649	21011649	0	1	400,	0,	EIF4G3	17	coding	null	intron	SRR12878686_possorted_genome_bam
chr1	21061622	21062022	EIF4G3-18	0	-	21062022	21062022	0	1	400,	0,	EIF4G3	15	coding	null	intron	SRR13960243_possorted_genome_bam
chr1	21063869	21064269	EIF4G3-19	0	-	21064269	21064269	0	1	400,	0,	EIF4G3	19	coding	null	intron	SRR12878690_possorted_genome_bam
chr1	21083343	21083743	EIF4G3-20	0	-	21083743	21083743	0	1	400,	0,	EIF4G3	19	coding	null	intron	SRR12878682_possorted_genome_bam
chr1	21113154	21113554	EIF4G3-21	0	-	21113554	21113554	0	1	400,	0,	EIF4G3	21	coding	null	intron	SRR12878682_possorted_genome_bam
chr1	21113284	21113684	EIF4G3-22	0	-	21113684	21113684	0	1	400,	0,	EIF4G3	28	coding	null	intron	SRR12878684_possorted_genome_bam
chr1	21132754	21133154	EIF4G3-23	0	-	21133154	21133154	0	1	400,	0,	EIF4G3	25	coding	null	intron	SRR12878683_possorted_genome_bam
chr1	21145925	21146325	EIF4G3-24	0	-	21146325	21146325	0	1	400,	0,	EIF4G3	31	coding	null	intron	SRR12878684_possorted_genome_bam
chr1	21149337	21149737	EIF4G3-25	0	-	21149737	21149737	0	1	400,	0,	EIF4G3	23	coding	null	intron	SRR12878687_possorted_genome_bam
chr1	21163634	21164034	EIF4G3-26	0	-	21164034	21164034	0	1	400,	0,	EIF4G3	19	coding	null	intron	SRR12878698_possorted_genome_bam
chr1	21172523	21172923	EIF4G3-27	0	-	21172923	21172923	0	1	400,	0,	EIF4G3	28	coding	null	intron	SRR12878699_possorted_genome_bam
chr1	21173905	21174305	EIF4G3-28	0	-	21174305	21174305	0	1	400,	0,	EIF4G3	19	coding	null	intron	SRR13960234_possorted_genome_bam
chr1	21217247	21217432	ECE1-1	0	-	21217247	21217432	0	1	185,	0,	ECE1	1	coding	ENST00000415912	3UTR	SRR12878697_possorted_genome_bam
chr1	21223246	21223646	ECE1-2	0	-	21223646	21223646	0	1	400,	0,	ECE1	1	coding	null	intron	SRR12878685_possorted_genome_bam
chr1	21229352	21229752	ECE1-3	0	-	21229752	21229752	0	1	400,	0,	ECE1	2	coding	null	intron	SRR12878689_possorted_genome_bam
chr1	21249750	21250150	ECE1-4	0	-	21250150	21250150	0	1	400,	0,	ECE1	7	coding	null	intron	SRR12878696_possorted_genome_bam
chr1	21249784	21250184	ECE1-5	0	-	21250184	21250184	0	1	400,	0,	ECE1	6	coding	null	intron	SRR13960243_possorted_genome_bam
chr1	21253021	21253421	ECE1-6	0	-	21253421	21253421	0	1	400,	0,	ECE1	7	coding	null	intron	SRR12878693_possorted_genome_bam
chr1	21263336	21263736	ECE1-7	0	-	21263736	21263736	0	1	400,	0,	ECE1	6	coding	null	intron	SRR12878685_possorted_genome_bam
chr1	21266921	21267251	AL031005.1-1	0	+	21266921	21267251	0	1	330,	0,	AL031005.1	1	lncRNA	ENST00000416959	exon	SRR13960236_possorted_genome_bam
chr1	21287065	21287465	ECE1-8	0	-	21287465	21287465	0	1	400,	0,	ECE1	11	coding	null	intron	SRR13960243_possorted_genome_bam
chr1	21298725	21299125	AL031728.1-1	0	+	21298725	21299125	0	1	400,	0,	AL031728.1	1	lncRNA	ENST00000449034	exon	SRR12878684_possorted_genome_bam
chr1	21299408	21299782	AL031728.1-2	0	+	21299408	21299782	0	1	374,	0,	AL031728.1	1	lncRNA	ENST00000655030	exon	SRR13960237_possorted_genome_bam
chr1	21299786	21300186	ECE1-9	0	-	21300186	21300186	0	1	400,	0,	ECE1	10	coding	null	intron	SRR13960234_possorted_genome_bam
chr1	21306203	21306603	ECE1-10	0	-	21306603	21306603	0	1	400,	0,	ECE1	12	coding	null	intron	SRR12878694_possorted_genome_bam
chr1	21343793	21344193	ECE1-11	0	-	21344193	21344193	0	1	400,	0,	ECE1	10	coding	null	intron	SRR12878690_possorted_genome_bam
chr1	21453962	21454306	NBPF3-1	0	+	21453962	21454306	0	1	344,	0,	NBPF3	4	coding	ENST00000478653	exon	SRR13960240_possorted_genome_bam
chr1	21456732	21457132	NBPF3-2	0	+	21457132	21457132	0	1	400,	0,	NBPF3	2	coding	null	intron	SRR12878687_possorted_genome_bam
chr1	21464449	21464849	NBPF3-3	0	+	21464849	21464849	0	1	400,	0,	NBPF3	2	coding	null	intron	SRR12878682_possorted_genome_bam
chr1	21477318	21477718	NBPF3-4	0	+	21477718	21477718	0	1	400,	0,	NBPF3	4	coding	null	intron	SRR12878682_possorted_genome_bam
chr1	21484481	21484881	NBPF3-5	0	+	21484481	21484881	0	1	400,	0,	NBPF3	2	coding	ENST00000318249	3UTR	SRR12878689_possorted_genome_bam
chr1	21484697	21484979	NBPF3-6	0	+	21484697	21484979	0	1	282,	0,	NBPF3	1	coding	ENST00000318220	3UTR	SRR13960243_possorted_genome_bam
chr1	21511998	21512398	ALPL-1	0	+	21512398	21512398	0	1	400,	0,	ALPL	1	coding	null	intron	SRR12878689_possorted_genome_bam
chr1	21516807	21517207	ALPL-2	0	+	21517207	21517207	0	1	400,	0,	ALPL	1	coding	null	intron	SRR12878688_possorted_genome_bam
chr1	21518285	21518685	ALPL-3	0	+	21518685	21518685	0	1	400,	0,	ALPL	1	coding	null	intron	SRR12878690_possorted_genome_bam
chr1	21527002	21527402	ALPL-4	0	+	21527402	21527402	0	1	400,	0,	ALPL	3	coding	null	intron	SRR12878685_possorted_genome_bam
chr1	21531772	21532172	ALPL-5	0	+	21532172	21532172	0	1	400,	0,	ALPL	5	coding	null	intron	SRR12878699_possorted_genome_bam
chr1	21544521	21544921	ALPL-6	0	+	21544921	21544921	0	1	400,	0,	ALPL	5	coding	null	intron	SRR12878701_possorted_genome_bam
chr1	21544556	21544956	ALPL-7	0	+	21544956	21544956	0	1	400,	0,	ALPL	6	coding	null	intron	SRR12878682_possorted_genome_bam
chr1	21550280	21550680	ALPL-8	0	+	21550680	21550680	0	1	400,	0,	ALPL	5	coding	null	intron	SRR13960235_possorted_genome_bam
chr1	21551796	21552196	ALPL-9	0	+	21552196	21552196	0	1	400,	0,	ALPL	7	coding	null	intron	SRR12878682_possorted_genome_bam
chr1	21552681	21553081	ALPL-10	0	+	21553081	21553081	0	1	400,	0,	ALPL	6	coding	null	intron	SRR12878690_possorted_genome_bam
chr1	21565437	21565837	ALPL-11	0	+	21565837	21565837	0	1	400,	0,	ALPL	7	coding	null	intron	SRR12878691_possorted_genome_bam
chr1	21578062	21578404	ALPL-12	0	+	21578062	21578404	0	1	342,	0,	ALPL	1	coding	ENST00000374840	3UTR	SRR12878700_possorted_genome_bam
chr1	21596215	21596379	RAP1GAP-1	0	-	21596215	21596379	0	1	164,	0,	RAP1GAP	1	coding	ENST00000290101	3UTR	SRR12878699_possorted_genome_bam
chr1	21596267	21596573	RAP1GAP-2	0	-	21596267	21596573	0	1	306,	0,	RAP1GAP	1	coding	ENST00000542643	3UTR	SRR12878688_possorted_genome_bam
chr1	21607258	21607658	RAP1GAP-3	0	-	21607658	21607658	0	1	400,	0,	RAP1GAP	2	coding	null	intron	SRR12878684_possorted_genome_bam
chr1	21610856	21611256	RAP1GAP-4	0	-	21611256	21611256	0	1	400,	0,	RAP1GAP	3	coding	null	intron	SRR12878687_possorted_genome_bam
chr1	21617342	21622466	RAP1GAP-5	0	-	21617342	21622466	0	5	149,39,48,36,128,	0,591,1682,2672,4996,	RAP1GAP	2	coding	ENST00000374761	CDS	SRR13960243_possorted_genome_bam
chr1	21648127	21648527	RAP1GAP-6	0	-	21648527	21648527	0	1	400,	0,	RAP1GAP	6	coding	null	intron	SRR12878693_possorted_genome_bam
chr1	21664719	21665119	RAP1GAP-7	0	-	21665119	21665119	0	1	400,	0,	RAP1GAP	7	coding	null	intron	SRR12878690_possorted_genome_bam
chr1	21678298	21678550	USP48-1	0	-	21678298	21678550	0	1	252,	0,	USP48	1	coding	ENST00000308271	3UTR	SRR13960238_possorted_genome_bam
chr1	21678540	21678940	USP48-2	0	-	21678540	21678940	0	1	400,	0,	USP48	2	coding	ENST00000308271	3UTR	SRR12878700_possorted_genome_bam
chr1	21678903	21679090	USP48-3	0	-	21678903	21679090	0	1	187,	0,	USP48	1	coding	ENST00000374732	3UTR	SRR12878692_possorted_genome_bam
chr1	21679254	21680901	USP48-4	0	-	21679254	21680901	0	2	185,94,	0,1553,	USP48	3	coding	ENST00000479177	exon	SRR12878684_possorted_genome_bam
chr1	21681726	21682126	USP48-5	0	-	21682126	21682126	0	1	400,	0,	USP48	1	coding	null	intron	SRR12878686_possorted_genome_bam
chr1	21690692	21691092	USP48-6	0	-	21691092	21691092	0	1	400,	0,	USP48	3	coding	null	intron	SRR12878689_possorted_genome_bam
chr1	21704286	21706587	USP48-7	0	-	21704286	21706587	0	4	106,111,62,121,	0,1440,1839,2180,	USP48	7	coding	ENST00000529637	CDS	SRR12878696_possorted_genome_bam
chr1	21721035	21724051	USP48-9	0	-	21721035	21724051	0	3	131,115,154,	0,614,2862,	USP48	5	coding	ENST00000487880	exon	SRR12878683_possorted_genome_bam
chr1	21721756	21729747	USP48-16	0	-	21721756	21729747	0	4	8,198,150,44,	0,2141,6813,7947,	USP48	5	coding	ENST00000529637	CDS	SRR13960237_possorted_genome_bam
chr1	21722961	21723361	USP48-8	0	-	21723361	21723361	0	1	400,	0,	USP48	9	coding	null	intron	SRR13960241_possorted_genome_bam
chr1	21723968	21724368	USP48-10	0	-	21723968	21724368	0	1	400,	0,	USP48	7	coding	ENST00000374732	CDS	SRR12878691_possorted_genome_bam
chr1	21724699	21725099	USP48-11	0	-	21724699	21725099	0	1	400,	0,	USP48	6	coding	ENST00000374732	5UTR	SRR12878689_possorted_genome_bam
chr1	21727075	21727475	USP48-12	0	-	21727475	21727475	0	1	400,	0,	USP48	9	coding	null	intron	SRR12878685_possorted_genome_bam
chr1	21727866	21728246	USP48-13	0	-	21727866	21728246	0	1	380,	0,	USP48	9	coding	ENST00000421625	3UTR	SRR13960234_possorted_genome_bam
chr1	21727896	21728296	USP48-14	0	-	21727896	21728296	0	1	400,	0,	USP48	7	coding	ENST00000421625	3UTR	SRR12878693_possorted_genome_bam
chr1	21728222	21728622	USP48-15	0	-	21728222	21728622	0	1	400,	0,	USP48	8	coding	ENST00000421625	3UTR	SRR12878684_possorted_genome_bam
chr1	21730724	21731124	USP48-17	0	-	21731124	21731124	0	1	400,	0,	USP48	9	coding	null	intron	SRR12878694_possorted_genome_bam
chr1	21731098	21731498	USP48-18	0	-	21731498	21731498	0	1	400,	0,	USP48	9	coding	null	intron	SRR12878692_possorted_genome_bam
chr1	21733748	21734148	USP48-19	0	-	21734148	21734148	0	1	400,	0,	USP48	10	coding	null	intron	SRR12878700_possorted_genome_bam
chr1	21743001	21743401	USP48-20	0	-	21743401	21743401	0	1	400,	0,	USP48	13	coding	null	intron	SRR13960241_possorted_genome_bam
chr1	21747434	21747834	USP48-21	0	-	21747834	21747834	0	1	400,	0,	USP48	11	coding	null	intron	SRR12878695_possorted_genome_bam
chr1	21761416	21761816	USP48-22	0	-	21761816	21761816	0	1	400,	0,	USP48	12	coding	null	intron	SRR12878689_possorted_genome_bam
chr1	21769284	21769684	USP48-23	0	-	21769684	21769684	0	1	400,	0,	USP48	14	coding	null	intron	SRR12878695_possorted_genome_bam
chr1	21780622	21781022	USP48-24	0	-	21781022	21781022	0	1	400,	0,	USP48	9	coding	null	intron	SRR12878693_possorted_genome_bam
chr1	21812896	21813296	LDLRAD2-1	0	+	21813296	21813296	0	1	400,	0,	LDLRAD2	1	coding	null	intron	SRR13960237_possorted_genome_bam
chr1	21822244	21822430	HSPG2-1	0	-	21822244	21822430	0	1	186,	0,	HSPG2	1	coding	ENST00000374695	3UTR	SRR13960235_possorted_genome_bam
chr1	21824903	21825214	LDLRAD2-2	0	+	21824903	21825214	0	1	311,	0,	LDLRAD2	1	coding	ENST00000344642	3UTR	SRR12878684_possorted_genome_bam
chr1	21825233	21825633	HSPG2-2	0	-	21825633	21825633	0	1	400,	0,	HSPG2	1	coding	null	intron	SRR12878688_possorted_genome_bam
chr1	21843528	21843928	HSPG2-3	0	-	21843928	21843928	0	1	400,	0,	HSPG2	2	coding	null	intron	SRR12878695_possorted_genome_bam
chr1	21867051	21867451	HSPG2-4	0	-	21867451	21867451	0	1	400,	0,	HSPG2	6	coding	null	intron	SRR12878700_possorted_genome_bam
chr1	21916699	21917099	HSPG2-5	0	-	21917099	21917099	0	1	400,	0,	HSPG2	5	coding	null	intron	SRR12878689_possorted_genome_bam
chr1	21917094	21917494	HSPG2-6	0	-	21917494	21917494	0	1	400,	0,	HSPG2	8	coding	null	intron	SRR13960236_possorted_genome_bam
chr1	21925824	21926224	HSPG2-7	0	-	21926224	21926224	0	1	400,	0,	HSPG2	9	coding	null	intron	SRR13960236_possorted_genome_bam
chr1	21929550	21929950	HSPG2-8	0	-	21929950	21929950	0	1	400,	0,	HSPG2	11	coding	null	intron	SRR13960240_possorted_genome_bam
chr1	22026719	22027119	CDC42-1	0	+	22027119	22027119	0	1	400,	0,	CDC42	1	coding	null	intron	SRR12878701_possorted_genome_bam
chr1	22026719	22027119	LINC00339-1	0	+	22027119	22027119	0	1	400,	0,	LINC00339	1	lncRNA	null	intron	SRR12878701_possorted_genome_bam
chr1	22026958	22027358	CDC42-2	0	+	22027358	22027358	0	1	400,	0,	CDC42	1	coding	null	intron	SRR13960234_possorted_genome_bam
chr1	22026958	22027358	LINC00339-2	0	+	22027358	22027358	0	1	400,	0,	LINC00339	1	lncRNA	null	intron	SRR13960234_possorted_genome_bam
chr1	22030937	22031219	LINC00339-3	0	+	22030937	22031219	0	1	282,	0,	LINC00339	5	lncRNA	ENST00000634712	exon	SRR12878690_possorted_genome_bam
chr1	22031021	22031421	CDC42-AS1-1	0	-	22031021	22031421	0	1	400,	0,	CDC42-AS1	1	lncRNA	ENST00000649486	exon	SRR12878689_possorted_genome_bam
chr1	22051044	22051444	CDC42-AS1-2	0	-	22051444	22051444	0	1	400,	0,	CDC42-AS1	5	lncRNA	null	intron	SRR13960239_possorted_genome_bam
chr1	22055034	22055434	CDC42-3	0	+	22055434	22055434	0	1	400,	0,	CDC42	2	coding	null	intron	SRR12878689_possorted_genome_bam
chr1	22059589	22064199	CDC42-IT1-3	0	+	22059589	22064199	0	2	97,202,	0,4408,	CDC42-IT1	1	lncRNA	ENST00000431803	exon	SRR12878686_possorted_genome_bam
chr1	22059927	22060327	CDC42-4	0	+	22060327	22060327	0	1	400,	0,	CDC42	2	coding	null	intron	SRR12878691_possorted_genome_bam
chr1	22059927	22060327	CDC42-IT1-1	0	+	22060327	22060327	0	1	400,	0,	CDC42-IT1	1	lncRNA	null	intron	SRR12878691_possorted_genome_bam
chr1	22062340	22062740	CDC42-5	0	+	22062740	22062740	0	1	400,	0,	CDC42	1	coding	null	intron	SRR12878685_possorted_genome_bam
chr1	22062340	22062740	CDC42-IT1-2	0	+	22062740	22062740	0	1	400,	0,	CDC42-IT1	1	lncRNA	null	intron	SRR12878685_possorted_genome_bam
chr1	22066044	22066444	CDC42-6	0	+	22066444	22066444	0	1	400,	0,	CDC42	5	coding	null	intron	SRR12878693_possorted_genome_bam
chr1	22082901	22083301	CDC42-7	0	+	22083301	22083301	0	1	400,	0,	CDC42	6	coding	null	intron	SRR12878698_possorted_genome_bam
chr1	22083228	22083628	CDC42-8	0	+	22083628	22083628	0	1	400,	0,	CDC42	9	coding	null	intron	SRR12878701_possorted_genome_bam
chr1	22083353	22083753	CDC42-9	0	+	22083753	22083753	0	1	400,	0,	CDC42	7	coding	null	intron	SRR12878692_possorted_genome_bam
chr1	22086522	22091603	CDC42-13	0	+	22086522	22091603	0	3	26,198,176,	0,146,4905,	CDC42	1	coding	ENST00000400259	3UTR	SRR12878683_possorted_genome_bam
chr1	22086529	22090125	CDC42-10	0	+	22086529	22090125	0	3	19,198,183,	0,139,3413,	CDC42	1	coding	ENST00000667384	3UTR	SRR12878701_possorted_genome_bam
chr1	22089746	22090146	CDC42-11	0	+	22089746	22090146	0	1	400,	0,	CDC42	2	coding	ENST00000667384	3UTR	SRR12878688_possorted_genome_bam
chr1	22090453	22090807	CDC42-12	0	+	22090453	22090807	0	1	354,	0,	CDC42	4	coding	ENST00000315554	3UTR	SRR13960234_possorted_genome_bam
chr1	22091482	22091882	CDC42-14	0	+	22091482	22091882	0	1	400,	0,	CDC42	1	coding	ENST00000400259	3UTR	SRR13960241_possorted_genome_bam
chr1	22092007	22092407	CDC42-15	0	+	22092007	22092407	0	1	400,	0,	CDC42	4	coding	ENST00000400259	3UTR	SRR12878683_possorted_genome_bam
chr1	22092749	22092946	CDC42-16	0	+	22092749	22092946	0	1	197,	0,	CDC42	2	coding	ENST00000344548	3UTR	SRR12878691_possorted_genome_bam
chr1	22117313	22117533	WNT4-1	0	-	22117313	22117533	0	1	220,	0,	WNT4	1	coding	ENST00000290167	3UTR	SRR13960238_possorted_genome_bam
chr1	22118996	22119396	WNT4-2	0	-	22118996	22119396	0	1	400,	0,	WNT4	2	coding	ENST00000290167	3UTR	SRR13960238_possorted_genome_bam
chr1	22119689	22120089	WNT4-3	0	-	22119689	22120089	0	1	400,	0,	WNT4	1	coding	ENST00000290167	3UTR	SRR12878683_possorted_genome_bam
chr1	22119923	22120323	WNT4-4	0	-	22119923	22120323	0	1	400,	0,	WNT4	2	coding	ENST00000290167	3UTR	SRR12878693_possorted_genome_bam
chr1	22125802	22126202	WNT4-5	0	-	22126202	22126202	0	1	400,	0,	WNT4	1	coding	null	intron	SRR13960243_possorted_genome_bam
chr1	22127038	22127210	WNT4-6	0	-	22127038	22127210	0	1	172,	0,	WNT4	4	coding	ENST00000415567	3UTR	SRR12878684_possorted_genome_bam
chr1	22127056	22127390	WNT4-7	0	-	22127056	22127390	0	1	334,	0,	WNT4	4	coding	ENST00000415567	3UTR	SRR12878690_possorted_genome_bam
chr1	22139603	22140003	WNT4-8	0	-	22140003	22140003	0	1	400,	0,	WNT4	3	coding	null	intron	SRR13960235_possorted_genome_bam
chr1	22140380	22140780	WNT4-9	0	-	22140780	22140780	0	1	400,	0,	WNT4	5	coding	null	intron	SRR12878684_possorted_genome_bam
chr1	22157021	22157391	AL445253.1-1	0	+	22157021	22157391	0	1	370,	0,	AL445253.1	1	lncRNA	ENST00000648968	exon	SRR12878689_possorted_genome_bam
chr1	22452166	22452566	ZBTB40-1	0	+	22452566	22452566	0	1	400,	0,	ZBTB40	1	coding	null	intron	SRR13960238_possorted_genome_bam
chr1	22454434	22454834	ZBTB40-2	0	+	22454834	22454834	0	1	400,	0,	ZBTB40	1	coding	null	intron	SRR12878697_possorted_genome_bam
chr1	22455529	22455929	ZBTB40-3	0	+	22455929	22455929	0	1	400,	0,	ZBTB40	1	coding	null	intron	SRR12878695_possorted_genome_bam
chr1	22462063	22462463	ZBTB40-4	0	+	22462463	22462463	0	1	400,	0,	ZBTB40	1	coding	null	intron	SRR12878690_possorted_genome_bam
chr1	22477335	22477735	ZBTB40-5	0	+	22477735	22477735	0	1	400,	0,	ZBTB40	6	coding	null	intron	SRR13960239_possorted_genome_bam
chr1	22481376	22481776	ZBTB40-6	0	+	22481776	22481776	0	1	400,	0,	ZBTB40	10	coding	null	intron	SRR12878687_possorted_genome_bam
chr1	22482846	22483246	ZBTB40-7	0	+	22483246	22483246	0	1	400,	0,	ZBTB40	8	coding	null	intron	SRR12878698_possorted_genome_bam
chr1	22485629	22486029	ZBTB40-8	0	+	22486029	22486029	0	1	400,	0,	ZBTB40	8	coding	null	intron	SRR12878690_possorted_genome_bam
chr1	22490455	22506124	ZBTB40-11	0	+	22490455	22506124	0	3	190,134,76,	0,944,15593,	ZBTB40	1	coding	ENST00000400239	CDS	SRR13960235_possorted_genome_bam
chr1	22500102	22500502	ZBTB40-9	0	+	22500502	22500502	0	1	400,	0,	ZBTB40	9	coding	null	intron	SRR12878685_possorted_genome_bam
chr1	22505629	22506029	ZBTB40-10	0	+	22506029	22506029	0	1	400,	0,	ZBTB40	12	coding	null	intron	SRR12878701_possorted_genome_bam
chr1	22510099	22510499	ZBTB40-12	0	+	22510499	22510499	0	1	400,	0,	ZBTB40	11	coding	null	intron	SRR12878696_possorted_genome_bam
chr1	22522899	22523299	ZBTB40-13	0	+	22523299	22523299	0	1	400,	0,	ZBTB40	15	coding	null	intron	SRR12878689_possorted_genome_bam
chr1	22524607	22525007	ZBTB40-14	0	+	22525007	22525007	0	1	400,	0,	ZBTB40	13	coding	null	intron	SRR12878698_possorted_genome_bam
chr1	22528065	22528465	ZBTB40-15	0	+	22528065	22528465	0	1	400,	0,	ZBTB40	1	coding	ENST00000375647	3UTR	SRR12878688_possorted_genome_bam
chr1	22530322	22530722	ZBTB40-16	0	+	22530322	22530722	0	1	400,	0,	ZBTB40	3	coding	ENST00000375647	3UTR	SRR12878685_possorted_genome_bam
chr1	22530828	22531142	ZBTB40-17	0	+	22530828	22531142	0	1	314,	0,	ZBTB40	4	coding	ENST00000375647	3UTR	SRR13960234_possorted_genome_bam
chr1	22563564	22569322	EPHA8-1	0	+	22563564	22569322	0	2	165,34,	0,5724,	EPHA8	1	coding	ENST00000374644	CDS	SRR12878696_possorted_genome_bam
chr1	22571658	22572058	EPHA8-2	0	+	22572058	22572058	0	1	400,	0,	EPHA8	1	coding	null	intron	SRR13960243_possorted_genome_bam
chr1	22581314	22581714	EPHA8-3	0	+	22581714	22581714	0	1	400,	0,	EPHA8	3	coding	null	intron	SRR12878700_possorted_genome_bam
chr1	22582961	22583361	EPHA8-4	0	+	22583361	22583361	0	1	400,	0,	EPHA8	4	coding	null	intron	SRR13960240_possorted_genome_bam
chr1	22589299	22589621	EPHA8-5	0	+	22589299	22589621	0	1	322,	0,	EPHA8	2	coding	ENST00000374644	3UTR	SRR12878696_possorted_genome_bam
chr1	22603316	22603595	EPHA8-6	0	+	22603316	22603595	0	1	279,	0,	EPHA8	2	coding	ENST00000166244	3UTR	SRR12878684_possorted_genome_bam
chr1	22603336	22603595	EPHA8-7	0	+	22603336	22603595	0	1	259,	0,	EPHA8	2	coding	ENST00000166244	3UTR	SRR12878683_possorted_genome_bam
chr1	22639380	22639655	C1QA-1	0	+	22639380	22639655	0	1	275,	0,	C1QA	1	coding	ENST00000374642	3UTR	SRR13960235_possorted_genome_bam
chr1	22647737	22648108	C1QC-1	0	+	22647737	22648108	0	1	371,	0,	C1QC	2	coding	ENST00000374640	3UTR	SRR13960239_possorted_genome_bam
chr1	22661130	22661530	C1QB-1	0	+	22661130	22661530	0	1	400,	0,	C1QB	1	coding	ENST00000314933	3UTR	SRR12878699_possorted_genome_bam
chr1	22725121	22725521	EPHB2-1	0	+	22725521	22725521	0	1	400,	0,	EPHB2	2	coding	null	intron	SRR12878690_possorted_genome_bam
chr1	22727388	22727788	EPHB2-2	0	+	22727788	22727788	0	1	400,	0,	EPHB2	1	coding	null	intron	SRR13960242_possorted_genome_bam
chr1	22741300	22741700	EPHB2-3	0	+	22741700	22741700	0	1	400,	0,	EPHB2	3	coding	null	intron	SRR12878685_possorted_genome_bam
chr1	22741309	22741709	EPHB2-4	0	+	22741709	22741709	0	1	400,	0,	EPHB2	4	coding	null	intron	SRR12878684_possorted_genome_bam
chr1	22761022	22761422	EPHB2-5	0	+	22761422	22761422	0	1	400,	0,	EPHB2	8	coding	null	intron	SRR12878682_possorted_genome_bam
chr1	22761050	22761450	EPHB2-6	0	+	22761450	22761450	0	1	400,	0,	EPHB2	6	coding	null	intron	SRR12878684_possorted_genome_bam
chr1	22791349	22791749	EPHB2-7	0	+	22791749	22791749	0	1	400,	0,	EPHB2	10	coding	null	intron	SRR12878690_possorted_genome_bam
chr1	22813821	22814221	EPHB2-8	0	+	22814221	22814221	0	1	400,	0,	EPHB2	6	coding	null	intron	SRR12878687_possorted_genome_bam
chr1	22834227	22834627	EPHB2-9	0	+	22834627	22834627	0	1	400,	0,	EPHB2	9	coding	null	intron	SRR13960242_possorted_genome_bam
chr1	22869754	22870154	EPHB2-10	0	+	22870154	22870154	0	1	400,	0,	EPHB2	17	coding	null	intron	SRR12878689_possorted_genome_bam
chr1	22874406	22874806	EPHB2-11	0	+	22874806	22874806	0	1	400,	0,	EPHB2	15	coding	null	intron	SRR12878697_possorted_genome_bam
chr1	22903918	22904318	EPHB2-12	0	+	22904318	22904318	0	1	400,	0,	EPHB2	20	coding	null	intron	SRR12878688_possorted_genome_bam
chr1	22910775	22911175	EPHB2-13	0	+	22911175	22911175	0	1	400,	0,	EPHB2	26	coding	null	intron	SRR12878684_possorted_genome_bam
chr1	22912549	22913811	EPHB2-14	0	+	22912549	22913811	0	2	50,350,	0,912,	EPHB2	1	coding	ENST00000374632	3UTR	SRR12878687_possorted_genome_bam
chr1	22914237	22914637	EPHB2-15	0	+	22914237	22914637	0	1	400,	0,	EPHB2	2	coding	ENST00000400191	3UTR	SRR12878688_possorted_genome_bam
chr1	22914926	22915326	EPHB2-16	0	+	22914926	22915326	0	1	400,	0,	EPHB2	3	coding	ENST00000400191	3UTR	SRR12878687_possorted_genome_bam
chr1	22921165	22921478	EPHB2-17	0	+	22921165	22921478	0	1	313,	0,	EPHB2	4	coding	ENST00000400191	3UTR	SRR12878689_possorted_genome_bam
chr1	23010834	23010961	TEX46-1	0	-	23010834	23010961	0	1	127,	0,	TEX46	1	coding	ENST00000622840	3UTR	SRR13960234_possorted_genome_bam
chr1	23010840	23011097	TEX46-2	0	-	23010840	23011097	0	1	257,	0,	TEX46	1	coding	ENST00000622840	3UTR	SRR12878686_possorted_genome_bam
chr1	23019619	23030540	KDM1A-2	0	+	23019619	23030540	0	2	328,72,	0,10849,	KDM1A	1	coding	ENST00000465864	CDS	SRR12878689_possorted_genome_bam
chr1	23025741	23026141	KDM1A-1	0	+	23026141	23026141	0	1	400,	0,	KDM1A	1	coding	null	intron	SRR12878685_possorted_genome_bam
chr1	23030530	23055151	KDM1A-6	0	+	23030530	23055151	0	4	104,134,79,83,	0,19856,23230,24538,	KDM1A	2	coding	ENST00000465864	CDS	SRR12878693_possorted_genome_bam
chr1	23031986	23032386	KDM1A-3	0	+	23032386	23032386	0	1	400,	0,	KDM1A	1	coding	null	intron	SRR12878687_possorted_genome_bam
chr1	23033255	23033655	KDM1A-4	0	+	23033655	23033655	0	1	400,	0,	KDM1A	3	coding	null	intron	SRR12878692_possorted_genome_bam
chr1	23042388	23042788	AL031428.1-1	0	-	23042788	23042788	0	1	400,	0,	AL031428.1	2	lncRNA	null	intron	SRR13960240_possorted_genome_bam
chr1	23050425	23055213	KDM1A-7	0	+	23050425	23055213	0	3	95,79,145,	0,3335,4643,	KDM1A	1	coding	ENST00000481879	exon	SRR12878692_possorted_genome_bam
chr1	23050742	23051142	KDM1A-5	0	+	23051142	23051142	0	1	400,	0,	KDM1A	7	coding	null	intron	SRR12878699_possorted_genome_bam
chr1	23056288	23056688	KDM1A-8	0	+	23056688	23056688	0	1	400,	0,	KDM1A	10	coding	null	intron	SRR12878686_possorted_genome_bam
chr1	23060836	23061236	KDM1A-9	0	+	23061236	23061236	0	1	400,	0,	KDM1A	9	coding	null	intron	SRR13960241_possorted_genome_bam
chr1	23070507	23070907	KDM1A-10	0	+	23070907	23070907	0	1	400,	0,	KDM1A	4	coding	null	intron	SRR13960234_possorted_genome_bam
chr1	23075649	23076049	KDM1A-11	0	+	23076049	23076049	0	1	400,	0,	KDM1A	10	coding	null	intron	SRR12878693_possorted_genome_bam
chr1	23076707	23077107	KDM1A-12	0	+	23077107	23077107	0	1	400,	0,	KDM1A	12	coding	null	intron	SRR12878695_possorted_genome_bam
chr1	23083352	23083666	KDM1A-13	0	+	23083352	23083666	0	1	314,	0,	KDM1A	3	coding	ENST00000465864	3UTR	SRR12878690_possorted_genome_bam
chr1	23084023	23084201	LUZP1-1	0	-	23084023	23084201	0	1	178,	0,	LUZP1	1	coding	ENST00000418342	3UTR	SRR12878695_possorted_genome_bam
chr1	23084923	23085323	LUZP1-2	0	-	23084923	23085323	0	1	400,	0,	LUZP1	1	coding	ENST00000302291	3UTR	SRR12878700_possorted_genome_bam
chr1	23134809	23135209	LUZP1-3	0	-	23135209	23135209	0	1	400,	0,	LUZP1	3	coding	null	intron	SRR12878687_possorted_genome_bam
chr1	23142295	23142695	LUZP1-4	0	-	23142695	23142695	0	1	400,	0,	LUZP1	5	coding	null	intron	SRR13960236_possorted_genome_bam
chr1	23144756	23145156	LUZP1-5	0	-	23145156	23145156	0	1	400,	0,	LUZP1	6	coding	null	intron	SRR12878693_possorted_genome_bam
chr1	23147686	23148086	LUZP1-6	0	-	23148086	23148086	0	1	400,	0,	LUZP1	5	coding	null	intron	SRR12878684_possorted_genome_bam
chr1	23152527	23152927	LUZP1-7	0	-	23152927	23152927	0	1	400,	0,	LUZP1	8	coding	null	intron	SRR12878697_possorted_genome_bam
chr1	23165290	23165690	LUZP1-8	0	-	23165690	23165690	0	1	400,	0,	LUZP1	7	coding	null	intron	SRR13960237_possorted_genome_bam
chr1	23172818	23173218	LUZP1-9	0	-	23173218	23173218	0	1	400,	0,	LUZP1	9	coding	null	intron	SRR12878683_possorted_genome_bam
chr1	23191898	23192201	HTR1D-1	0	-	23191898	23192201	0	1	303,	0,	HTR1D	1	coding	ENST00000374619	3UTR	SRR12878684_possorted_genome_bam
chr1	23192944	23193344	HTR1D-2	0	-	23192944	23193344	0	1	400,	0,	HTR1D	3	coding	ENST00000374619	3UTR	SRR12878684_possorted_genome_bam
chr1	23281307	23281453	LINC01355-1	0	-	23281307	23281453	0	1	146,	0,	LINC01355	1	lncRNA	ENST00000647667	exon	SRR12878686_possorted_genome_bam
chr1	23281473	23281873	LINC01355-2	0	-	23281473	23281873	0	1	400,	0,	LINC01355	1	lncRNA	ENST00000666981	exon	SRR12878698_possorted_genome_bam
chr1	23283159	23283559	LINC01355-3	0	-	23283159	23283559	0	1	400,	0,	LINC01355	3	lncRNA	ENST00000566551	exon	SRR12878694_possorted_genome_bam
chr1	23283677	23284077	LINC01355-4	0	-	23283677	23284077	0	1	400,	0,	LINC01355	2	lncRNA	ENST00000566551	exon	SRR12878685_possorted_genome_bam
chr1	23285933	23286333	LINC01355-5	0	-	23285933	23286333	0	1	400,	0,	LINC01355	7	lncRNA	ENST00000666981	exon	SRR13960235_possorted_genome_bam
chr1	23297840	23302706	AL109936.6-1	0	+	23297840	23302706	0	2	37,363,	0,4503,	AL109936.6	1	lncRNA	ENST00000641772	exon	SRR13960239_possorted_genome_bam
chr1	23303791	23306466	HNRNPR-2	0	-	23303791	23306466	0	2	315,55,	0,2620,	HNRNPR	1	coding	ENST00000464516	exon	SRR12878696_possorted_genome_bam
chr1	23304688	23304964	HNRNPR-1	0	-	23304688	23304964	0	1	276,	0,	HNRNPR	2	coding	ENST00000302271	3UTR	SRR13960239_possorted_genome_bam
chr1	23309397	23309797	HNRNPR-3	0	-	23309397	23309797	0	1	400,	0,	HNRNPR	3	coding	ENST00000302271	3UTR	SRR12878700_possorted_genome_bam
chr1	23309763	23310163	HNRNPR-4	0	-	23309763	23310163	0	1	400,	0,	HNRNPR	2	coding	ENST00000302271	3UTR	SRR12878683_possorted_genome_bam
chr1	23310295	23310695	HNRNPR-5	0	-	23310295	23310695	0	1	400,	0,	HNRNPR	5	coding	ENST00000374612	3UTR	SRR12878700_possorted_genome_bam
chr1	23311062	23318606	HNRNPR-6	0	-	23311062	23318606	0	4	4,122,150,124,	0,138,2490,7420,	HNRNPR	6	coding	ENST00000427764	CDS	SRR12878700_possorted_genome_bam
chr1	23322167	23322567	HNRNPR-7	0	-	23322567	23322567	0	1	400,	0,	HNRNPR	2	coding	null	intron	SRR13960241_possorted_genome_bam
chr1	23341396	23341796	HNRNPR-8	0	-	23341796	23341796	0	1	400,	0,	HNRNPR	3	coding	null	intron	SRR13960234_possorted_genome_bam
chr1	23341581	23341981	HNRNPR-9	0	-	23341981	23341981	0	1	400,	0,	HNRNPR	6	coding	null	intron	SRR12878686_possorted_genome_bam
chr1	23343055	23343455	HNRNPR-10	0	-	23343455	23343455	0	1	400,	0,	HNRNPR	6	coding	null	intron	SRR13960241_possorted_genome_bam
chr1	23359448	23359563	ZNF436-1	0	-	23359448	23359563	0	1	115,	0,	ZNF436	1	coding	ENST00000314011	3UTR	SRR12878696_possorted_genome_bam
chr1	23359975	23360249	ZNF436-2	0	-	23359975	23360249	0	1	274,	0,	ZNF436	2	coding	ENST00000374608	3UTR	SRR13960243_possorted_genome_bam
chr1	23362128	23362528	ZNF436-3	0	-	23362128	23362528	0	1	400,	0,	ZNF436	1	coding	ENST00000374608	CDS	SRR12878694_possorted_genome_bam
chr1	23366003	23366403	ZNF436-4	0	-	23366403	23366403	0	1	400,	0,	ZNF436	1	coding	null	intron	SRR13960242_possorted_genome_bam
chr1	23366397	23366797	ZNF436-5	0	-	23366797	23366797	0	1	400,	0,	ZNF436	2	coding	null	intron	SRR13960243_possorted_genome_bam
chr1	23367293	23367693	ZNF436-6	0	-	23367693	23367693	0	1	400,	0,	ZNF436	3	coding	null	intron	SRR13960238_possorted_genome_bam
chr1	23368617	23369017	ZNF436-7	0	-	23369017	23369017	0	1	400,	0,	ZNF436	3	coding	null	intron	SRR12878697_possorted_genome_bam
chr1	23369483	23369883	ZNF436-AS1-1	0	+	23369483	23369883	0	1	400,	0,	ZNF436-AS1	1	lncRNA	ENST00000335648	exon	SRR12878687_possorted_genome_bam
chr1	23371494	23371827	ZNF436-AS1-2	0	+	23371494	23371827	0	1	333,	0,	ZNF436-AS1	3	lncRNA	ENST00000454117	exon	SRR13960239_possorted_genome_bam
chr1	23378380	23378605	AL109936.2-1	0	-	23378380	23378605	0	1	225,	0,	AL109936.2	1	lncRNA	ENST00000605350	exon	SRR13960242_possorted_genome_bam
chr1	23381026	23381426	TCEA3-1	0	-	23381026	23381426	0	1	400,	0,	TCEA3	1	coding	ENST00000450454	3UTR	SRR12878689_possorted_genome_bam
chr1	23381358	23393943	TCEA3-4	0	-	23381358	23393943	0	4	116,72,147,65,	0,2987,5914,12520,	TCEA3	1	coding	ENST00000450454	3UTR	SRR13960238_possorted_genome_bam
chr1	23381914	23382314	TCEA3-2	0	-	23382314	23382314	0	1	400,	0,	TCEA3	1	coding	null	intron	SRR12878693_possorted_genome_bam
chr1	23383448	23383768	TCEA3-3	0	-	23383448	23383768	0	1	320,	0,	TCEA3	2	coding	ENST00000476978	3UTR	SRR12878690_possorted_genome_bam
chr1	23403481	23403713	TCEA3-5	0	-	23403481	23403713	0	1	232,	0,	TCEA3	2	coding	ENST00000374601	3UTR	SRR12878689_possorted_genome_bam
chr1	23414983	23415383	TCEA3-6	0	-	23415383	23415383	0	1	400,	0,	TCEA3	7	coding	null	intron	SRR12878699_possorted_genome_bam
chr1	23414992	23415392	TCEA3-7	0	-	23415392	23415392	0	1	400,	0,	TCEA3	9	coding	null	intron	SRR12878700_possorted_genome_bam
chr1	23416373	23416773	TCEA3-8	0	-	23416773	23416773	0	1	400,	0,	TCEA3	7	coding	null	intron	SRR12878687_possorted_genome_bam
chr1	23417251	23424656	TCEA3-13	0	-	23417251	23424656	0	4	139,106,63,92,	0,652,1825,7313,	TCEA3	2	coding	ENST00000374601	CDS	SRR12878698_possorted_genome_bam
chr1	23420066	23420466	TCEA3-9	0	-	23420466	23420466	0	1	400,	0,	TCEA3	5	coding	null	intron	SRR13960238_possorted_genome_bam
chr1	23420170	23420570	TCEA3-10	0	-	23420570	23420570	0	1	400,	0,	TCEA3	8	coding	null	intron	SRR12878689_possorted_genome_bam
chr1	23421727	23422127	TCEA3-11	0	-	23422127	23422127	0	1	400,	0,	TCEA3	7	coding	null	intron	SRR12878684_possorted_genome_bam
chr1	23424053	23424453	TCEA3-12	0	-	23424453	23424453	0	1	400,	0,	TCEA3	8	coding	null	intron	SRR12878687_possorted_genome_bam
chr1	23428563	23428748	ASAP3-1	0	-	23428563	23428748	0	1	185,	0,	ASAP3	1	coding	ENST00000336689	3UTR	SRR12878695_possorted_genome_bam
chr1	23444998	23445398	ASAP3-2	0	-	23445398	23445398	0	1	400,	0,	ASAP3	3	coding	null	intron	SRR12878683_possorted_genome_bam
chr1	23450426	23450826	ASAP3-3	0	-	23450826	23450826	0	1	400,	0,	ASAP3	8	coding	null	intron	SRR12878701_possorted_genome_bam
chr1	23456152	23480124	ASAP3-5	0	-	23456152	23480124	0	2	42,316,	0,23656,	ASAP3	1	coding	ENST00000449467	exon	SRR12878691_possorted_genome_bam
chr1	23471864	23472264	ASAP3-4	0	-	23472264	23472264	0	1	400,	0,	ASAP3	5	coding	null	intron	SRR13960234_possorted_genome_bam
chr1	23549139	23549307	AL021154.1-1	0	-	23549139	23549307	0	1	168,	0,	AL021154.1	1	lncRNA	ENST00000451217	exon	SRR12878697_possorted_genome_bam
chr1	23557926	23558073	ID3-1	0	-	23557926	23558073	0	1	147,	0,	ID3	1	coding	ENST00000374561	3UTR	SRR12878692_possorted_genome_bam
chr1	23609202	23609602	MDS2-1	0	+	23609602	23609602	0	1	400,	0,	MDS2	7	lncRNA	null	intron	SRR13960235_possorted_genome_bam
chr1	23691806	23694685	RPL11-1	0	+	23691806	23694685	0	4	23,151,107,26,	0,802,2000,2853,	RPL11	1	coding	ENST00000443624	exon	SRR12878692_possorted_genome_bam
chr1	23693863	23696450	RPL11-2	0	+	23693863	23696450	0	4	50,132,111,107,	0,796,1934,2480,	RPL11	1	coding	ENST00000643754	3UTR	SRR12878701_possorted_genome_bam
chr1	23725466	23725866	ELOA-AS1-1	0	-	23725866	23725866	0	1	400,	0,	ELOA-AS1	2	lncRNA	null	intron	SRR12878693_possorted_genome_bam
chr1	23737611	23738011	ELOA-AS1-2	0	-	23738011	23738011	0	1	400,	0,	ELOA-AS1	1	lncRNA	null	intron	SRR13960241_possorted_genome_bam
chr1	23744320	23744720	ELOA-AS1-3	0	-	23744720	23744720	0	1	400,	0,	ELOA-AS1	1	lncRNA	null	intron	SRR12878682_possorted_genome_bam
chr1	23746302	23746702	ELOA-1	0	+	23746702	23746702	0	1	400,	0,	ELOA	1	coding	null	intron	SRR12878694_possorted_genome_bam
chr1	23750814	23751214	ELOA-AS1-4	0	-	23751214	23751214	0	1	400,	0,	ELOA-AS1	2	lncRNA	null	intron	SRR12878688_possorted_genome_bam
chr1	23757107	23759893	ELOA-2	0	+	23757107	23759893	0	2	18,382,	0,2404,	ELOA	2	coding	ENST00000609199	3UTR	SRR12878690_possorted_genome_bam
chr1	23760490	23760890	ELOA-AS1-5	0	-	23760490	23760890	0	1	400,	0,	ELOA-AS1	1	lncRNA	ENST00000427796	exon	SRR12878694_possorted_genome_bam
chr1	23760596	23760996	ELOA-AS1-6	0	-	23760596	23760996	0	1	400,	0,	ELOA-AS1	1	lncRNA	ENST00000664563	exon	SRR12878689_possorted_genome_bam
chr1	23761181	23761581	ELOA-3	0	+	23761181	23761581	0	1	400,	0,	ELOA	4	coding	ENST00000613537	3UTR	SRR13960241_possorted_genome_bam
chr1	23761417	23761817	ELOA-4	0	+	23761417	23761817	0	1	400,	0,	ELOA	1	coding	ENST00000613537	3UTR	SRR12878693_possorted_genome_bam
chr1	23761600	23761969	ELOA-5	0	+	23761600	23761969	0	1	369,	0,	ELOA	2	coding	ENST00000613537	3UTR	SRR12878695_possorted_genome_bam
chr1	23761641	23762041	ELOA-6	0	+	23761641	23762041	0	1	400,	0,	ELOA	3	coding	ENST00000418390	3UTR	SRR12878691_possorted_genome_bam
chr1	23765220	23765620	ELOA-AS1-7	0	-	23765620	23765620	0	1	400,	0,	ELOA-AS1	6	lncRNA	null	intron	SRR12878700_possorted_genome_bam
chr1	23771611	23771856	ELOA-AS1-8	0	-	23771611	23771856	0	1	245,	0,	ELOA-AS1	2	lncRNA	ENST00000447961	exon	SRR13960237_possorted_genome_bam
chr1	23777130	23777530	ELOA-AS1-9	0	-	23777530	23777530	0	1	400,	0,	ELOA-AS1	8	lncRNA	null	intron	SRR13960239_possorted_genome_bam
chr1	23782585	23782985	PITHD1-1	0	+	23782985	23782985	0	1	400,	0,	PITHD1	3	coding	null	intron	SRR12878682_possorted_genome_bam
chr1	23787922	23788225	PITHD1-2	0	+	23787922	23788225	0	1	303,	0,	PITHD1	1	coding	ENST00000246151	3UTR	SRR12878689_possorted_genome_bam
chr1	23795199	23795529	LYPLA2-1	0	+	23795199	23795529	0	1	330,	0,	LYPLA2	1	coding	ENST00000374514	3UTR	SRR12878683_possorted_genome_bam
chr1	23795599	23795766	GALE-1	0	-	23795599	23795766	0	1	167,	0,	GALE	1	coding	ENST00000374497	3UTR	SRR13960241_possorted_genome_bam
chr1	23801885	23802094	HMGCL-1	0	-	23801885	23802094	0	1	209,	0,	HMGCL	1	coding	ENST00000374490	3UTR	SRR13960235_possorted_genome_bam
chr1	23823363	23823763	HMGCL-2	0	-	23823763	23823763	0	1	400,	0,	HMGCL	4	coding	null	intron	SRR12878701_possorted_genome_bam
chr1	23824734	23825134	HMGCL-3	0	-	23825134	23825134	0	1	400,	0,	HMGCL	8	coding	null	intron	SRR12878697_possorted_genome_bam
chr1	23832132	23832532	HMGCL-4	0	-	23832532	23832532	0	1	400,	0,	HMGCL	5	coding	null	intron	SRR13960237_possorted_genome_bam
chr1	23845077	23845228	FUCA1-1	0	-	23845077	23845228	0	1	151,	0,	FUCA1	1	coding	ENST00000374479	3UTR	SRR12878686_possorted_genome_bam
chr1	23845077	23845331	FUCA1-2	0	-	23845077	23845331	0	1	254,	0,	FUCA1	1	coding	ENST00000374479	3UTR	SRR13960242_possorted_genome_bam
chr1	23846209	23846609	FUCA1-3	0	-	23846609	23846609	0	1	400,	0,	FUCA1	1	coding	null	intron	SRR12878691_possorted_genome_bam
chr1	23863956	23864356	FUCA1-4	0	-	23864356	23864356	0	1	400,	0,	FUCA1	3	coding	null	intron	SRR12878693_possorted_genome_bam
chr1	23873076	23873476	CNR2-1	0	-	23873076	23873476	0	1	400,	0,	CNR2	1	coding	ENST00000374472	3UTR	SRR12878698_possorted_genome_bam
chr1	23873139	23873539	CNR2-2	0	-	23873139	23873539	0	1	400,	0,	CNR2	1	coding	ENST00000374472	3UTR	SRR13960242_possorted_genome_bam
chr1	23961002	23961707	PNRC2-1	0	+	23961002	23961707	0	2	132,268,	0,437,	PNRC2	1	coding	ENST00000374468	CDS	SRR12878695_possorted_genome_bam
chr1	23961580	23961980	PNRC2-2	0	+	23961580	23961980	0	1	400,	0,	PNRC2	2	coding	ENST00000647887	3UTR	SRR12878685_possorted_genome_bam
chr1	23961619	23962019	PNRC2-3	0	+	23961619	23962019	0	1	400,	0,	PNRC2	2	coding	ENST00000647887	3UTR	SRR12878689_possorted_genome_bam
chr1	23962269	23962669	PNRC2-4	0	+	23962269	23962669	0	1	400,	0,	PNRC2	1	coding	ENST00000647887	3UTR	SRR12878686_possorted_genome_bam
chr1	23962756	23963156	PNRC2-5	0	+	23962756	23963156	0	1	400,	0,	PNRC2	3	coding	ENST00000647887	3UTR	SRR12878685_possorted_genome_bam
chr1	23963044	23963444	PNRC2-6	0	+	23963044	23963444	0	1	400,	0,	PNRC2	4	coding	ENST00000647887	3UTR	SRR12878695_possorted_genome_bam
chr1	23964757	23965157	SRSF10-2	0	-	23964757	23965157	0	1	400,	0,	SRSF10	1	coding	ENST00000492112	3UTR	SRR12878694_possorted_genome_bam
chr1	23964804	23964965	SRSF10-1	0	-	23964804	23964965	0	1	161,	0,	SRSF10	1	coding	ENST00000344989	3UTR	SRR12878696_possorted_genome_bam
chr1	23966433	23966833	SRSF10-3	0	-	23966433	23966833	0	1	400,	0,	SRSF10	2	coding	ENST00000344989	3UTR	SRR12878685_possorted_genome_bam
chr1	23966466	23966866	SRSF10-4	0	-	23966466	23966866	0	1	400,	0,	SRSF10	3	coding	ENST00000344989	3UTR	SRR12878694_possorted_genome_bam
chr1	23966649	23967049	SRSF10-5	0	-	23966649	23967049	0	1	400,	0,	SRSF10	3	coding	ENST00000344989	3UTR	SRR12878693_possorted_genome_bam
chr1	23966941	23967341	SRSF10-6	0	-	23966941	23967341	0	1	400,	0,	SRSF10	4	coding	ENST00000344989	3UTR	SRR13960234_possorted_genome_bam
chr1	23967367	23971616	SRSF10-12	0	-	23967367	23971616	0	2	356,44,	0,4205,	SRSF10	3	coding	ENST00000374452	3UTR	SRR13960243_possorted_genome_bam
chr1	23967455	23967855	SRSF10-7	0	-	23967455	23967855	0	1	400,	0,	SRSF10	4	coding	ENST00000374452	3UTR	SRR12878688_possorted_genome_bam
chr1	23967467	23971939	SRSF10-13	0	-	23967467	23971939	0	3	256,54,90,	0,4105,4382,	SRSF10	3	coding	ENST00000374452	3UTR	SRR12878687_possorted_genome_bam
chr1	23967733	23971972	SRSF10-14	0	-	23967733	23971972	0	3	223,54,123,	0,3839,4116,	SRSF10	4	coding	ENST00000374452	3UTR	SRR12878699_possorted_genome_bam
chr1	23969055	23969455	SRSF10-8	0	-	23969055	23969455	0	1	400,	0,	SRSF10	4	coding	ENST00000492112	3UTR	SRR12878690_possorted_genome_bam
chr1	23969069	23969469	SRSF10-9	0	-	23969069	23969469	0	1	400,	0,	SRSF10	6	coding	ENST00000492112	3UTR	SRR12878686_possorted_genome_bam
chr1	23969984	23970384	SRSF10-10	0	-	23969984	23970384	0	1	400,	0,	SRSF10	5	coding	ENST00000343255	3UTR	SRR13960241_possorted_genome_bam
chr1	23970784	23971184	SRSF10-11	0	-	23970784	23971184	0	1	400,	0,	SRSF10	9	coding	ENST00000492112	3UTR	SRR12878686_possorted_genome_bam
chr1	23976801	23977201	SRSF10-15	0	-	23976801	23977201	0	1	400,	0,	SRSF10	7	coding	ENST00000485841	exon	SRR13960240_possorted_genome_bam
chr1	23978052	23980204	SRSF10-17	0	-	23978052	23980204	0	3	221,165,14,	0,600,2138,	SRSF10	10	coding	ENST00000495785	3UTR	SRR13960237_possorted_genome_bam
chr1	23978952	23979352	SRSF10-16	0	-	23979352	23979352	0	1	400,	0,	SRSF10	2	coding	null	intron	SRR12878682_possorted_genome_bam
chr1	24154168	24154320	IFNLR1-1	0	-	24154168	24154320	0	1	152,	0,	IFNLR1	1	coding	ENST00000327535	3UTR	SRR13960234_possorted_genome_bam
chr1	24154884	24155284	IFNLR1-2	0	-	24154884	24155284	0	1	400,	0,	IFNLR1	2	coding	ENST00000327535	3UTR	SRR13960242_possorted_genome_bam
chr1	24161388	24169450	IFNLR1-4	0	-	24161388	24169450	0	2	296,34,	0,8028,	IFNLR1	2	coding	ENST00000374418	3UTR	SRR13960234_possorted_genome_bam
chr1	24168733	24169133	IFNLR1-3	0	-	24169133	24169133	0	1	400,	0,	IFNLR1	3	coding	null	intron	SRR12878689_possorted_genome_bam
chr1	24182422	24182822	IFNLR1-5	0	-	24182822	24182822	0	1	400,	0,	IFNLR1	4	coding	null	intron	SRR13960239_possorted_genome_bam
chr1	24211300	24211672	LINC02800-1	0	+	24211300	24211672	0	1	372,	0,	LINC02800	1	lncRNA	ENST00000439059	exon	SRR13960236_possorted_genome_bam
chr1	24356999	24357208	STPG1-1	0	-	24356999	24357208	0	1	209,	0,	STPG1	1	coding	ENST00000337248	3UTR	SRR13960235_possorted_genome_bam
chr1	24357964	24358364	STPG1-2	0	-	24357964	24358364	0	1	400,	0,	STPG1	1	coding	ENST00000003583	3UTR	SRR13960241_possorted_genome_bam
chr1	24366936	24367336	STPG1-3	0	-	24367336	24367336	0	1	400,	0,	STPG1	2	coding	null	intron	SRR12878697_possorted_genome_bam
chr1	24368704	24368903	STPG1-4	0	-	24368704	24368903	0	1	199,	0,	STPG1	1	coding	ENST00000497384	exon	SRR12878692_possorted_genome_bam
chr1	24369686	24379790	STPG1-7	0	-	24369686	24379790	0	3	153,109,138,	0,4015,9966,	STPG1	2	coding	ENST00000497384	exon	SRR12878689_possorted_genome_bam
chr1	24370196	24370596	STPG1-5	0	-	24370596	24370596	0	1	400,	0,	STPG1	4	coding	null	intron	SRR12878682_possorted_genome_bam
chr1	24379273	24379609	STPG1-6	0	-	24379273	24379609	0	1	336,	0,	STPG1	2	coding	ENST00000435187	3UTR	SRR12878697_possorted_genome_bam
chr1	24390727	24391127	STPG1-8	0	-	24391127	24391127	0	1	400,	0,	STPG1	4	coding	null	intron	SRR13960234_possorted_genome_bam
chr1	24391203	24391422	STPG1-9	0	-	24391203	24391422	0	1	219,	0,	STPG1	3	coding	ENST00000483261	exon	SRR12878690_possorted_genome_bam
chr1	24401079	24401335	STPG1-10	0	-	24401079	24401335	0	1	256,	0,	STPG1	5	coding	ENST00000475760	exon	SRR13960234_possorted_genome_bam
chr1	24428977	24429377	NIPAL3-1	0	+	24429377	24429377	0	1	400,	0,	NIPAL3	3	coding	null	intron	SRR12878692_possorted_genome_bam
chr1	24434925	24435325	NIPAL3-2	0	+	24435325	24435325	0	1	400,	0,	NIPAL3	4	coding	null	intron	SRR12878691_possorted_genome_bam
chr1	24448875	24449275	NIPAL3-3	0	+	24449275	24449275	0	1	400,	0,	NIPAL3	5	coding	null	intron	SRR12878682_possorted_genome_bam
chr1	24455313	24455713	NIPAL3-4	0	+	24455713	24455713	0	1	400,	0,	NIPAL3	5	coding	null	intron	SRR13960239_possorted_genome_bam
chr1	24465940	24466322	NIPAL3-5	0	+	24465940	24466322	0	1	382,	0,	NIPAL3	2	coding	ENST00000432012	3UTR	SRR12878690_possorted_genome_bam
chr1	24467129	24467529	NIPAL3-6	0	+	24467529	24467529	0	1	400,	0,	NIPAL3	9	coding	null	intron	SRR12878695_possorted_genome_bam
chr1	24469575	24469975	NIPAL3-7	0	+	24469575	24469975	0	1	400,	0,	NIPAL3	2	coding	ENST00000003912	3UTR	SRR13960239_possorted_genome_bam
chr1	24469632	24470032	NIPAL3-8	0	+	24469632	24470032	0	1	400,	0,	NIPAL3	2	coding	ENST00000003912	3UTR	SRR13960241_possorted_genome_bam
chr1	24470322	24470722	NIPAL3-9	0	+	24470322	24470722	0	1	400,	0,	NIPAL3	3	coding	ENST00000003912	3UTR	SRR12878701_possorted_genome_bam
chr1	24471373	24471773	NIPAL3-10	0	+	24471373	24471773	0	1	400,	0,	NIPAL3	3	coding	ENST00000003912	3UTR	SRR12878683_possorted_genome_bam
chr1	24471413	24471813	NIPAL3-11	0	+	24471413	24471813	0	1	400,	0,	NIPAL3	4	coding	ENST00000003912	3UTR	SRR12878696_possorted_genome_bam
chr1	24472632	24472971	NIPAL3-12	0	+	24472632	24472971	0	1	339,	0,	NIPAL3	3	coding	ENST00000003912	3UTR	SRR12878687_possorted_genome_bam
chr1	24505263	24505663	RCAN3-1	0	+	24505663	24505663	0	1	400,	0,	RCAN3	2	coding	null	intron	SRR13960241_possorted_genome_bam
chr1	24512273	24512673	RCAN3-2	0	+	24512673	24512673	0	1	400,	0,	RCAN3	2	coding	null	intron	SRR12878698_possorted_genome_bam
chr1	24514347	24533229	RCAN3-6	0	+	24514347	24533229	0	2	220,147,	0,18735,	RCAN3	2	coding	ENST00000630217	CDS	SRR13960239_possorted_genome_bam
chr1	24514409	24533180	RCAN3-5	0	+	24514409	24533180	0	3	158,174,68,	0,16808,18703,	RCAN3	2	coding	ENST00000425530	CDS	SRR13960240_possorted_genome_bam
chr1	24515146	24515546	RCAN3-3	0	+	24515546	24515546	0	1	400,	0,	RCAN3	3	coding	null	intron	SRR12878685_possorted_genome_bam
chr1	24531604	24532004	RCAN3-4	0	+	24532004	24532004	0	1	400,	0,	RCAN3	6	coding	null	intron	SRR12878689_possorted_genome_bam
chr1	24535414	24535814	RCAN3-7	0	+	24535414	24535814	0	1	400,	0,	RCAN3	1	coding	ENST00000538532	3UTR	SRR12878692_possorted_genome_bam
chr1	24536993	24537393	RCAN3-8	0	+	24536993	24537393	0	1	400,	0,	RCAN3	4	coding	ENST00000374395	3UTR	SRR12878693_possorted_genome_bam
chr1	24538802	24539031	NCMAP-DT-1	0	-	24538802	24539031	0	1	229,	0,	NCMAP-DT	1	lncRNA	ENST00000577528	exon	SRR12878685_possorted_genome_bam
chr1	24538939	24539339	RCAN3-9	0	+	24538939	24539339	0	1	400,	0,	RCAN3	4	coding	ENST00000374395	3UTR	SRR13960242_possorted_genome_bam
chr1	24539163	24539563	RCAN3-10	0	+	24539163	24539563	0	1	400,	0,	RCAN3	5	coding	ENST00000374395	3UTR	SRR12878689_possorted_genome_bam
chr1	24539605	24540005	RCAN3-11	0	+	24539605	24540005	0	1	400,	0,	RCAN3	1	coding	ENST00000374395	3UTR	SRR12878696_possorted_genome_bam
chr1	24540706	24541032	RCAN3-12	0	+	24540706	24541032	0	1	326,	0,	RCAN3	5	coding	ENST00000374395	3UTR	SRR12878690_possorted_genome_bam
chr1	24552603	24553003	NCMAP-DT-2	0	-	24553003	24553003	0	1	400,	0,	NCMAP-DT	1	lncRNA	null	intron	SRR12878685_possorted_genome_bam
chr1	24556665	24557065	NCMAP-1	0	+	24557065	24557065	0	1	400,	0,	NCMAP	1	coding	null	intron	SRR12878701_possorted_genome_bam
chr1	24608636	24609036	NCMAP-2	0	+	24608636	24609036	0	1	400,	0,	NCMAP	1	coding	ENST00000374392	3UTR	SRR12878697_possorted_genome_bam
chr1	24643293	24646796	SRRM1-1	0	+	24643293	24646796	0	3	54,90,130,	0,2690,3373,	SRRM1	1	coding	ENST00000462710	exon	SRR13960237_possorted_genome_bam
chr1	24643327	24648060	SRRM1-2	0	+	24643327	24648060	0	5	20,90,123,130,37,	0,2656,3339,3751,4696,	SRRM1	1	coding	ENST00000600523	3UTR	SRR12878683_possorted_genome_bam
chr1	24648672	24649024	SRRM1-3	0	+	24648672	24649024	0	1	352,	0,	SRRM1	3	coding	ENST00000462710	exon	SRR12878686_possorted_genome_bam
chr1	24651003	24651403	SRRM1-4	0	+	24651403	24651403	0	1	400,	0,	SRRM1	1	coding	null	intron	SRR12878690_possorted_genome_bam
chr1	24652024	24652424	SRRM1-5	0	+	24652424	24652424	0	1	400,	0,	SRRM1	1	coding	null	intron	SRR12878683_possorted_genome_bam
chr1	24658912	24659312	SRRM1-6	0	+	24659312	24659312	0	1	400,	0,	SRRM1	2	coding	null	intron	SRR12878696_possorted_genome_bam
chr1	24662779	24663068	SRRM1-7	0	+	24662779	24663068	0	1	289,	0,	SRRM1	5	coding	ENST00000485541	exon	SRR12878691_possorted_genome_bam
chr1	24663534	24663934	SRRM1-8	0	+	24663934	24663934	0	1	400,	0,	SRRM1	3	coding	null	intron	SRR12878698_possorted_genome_bam
chr1	24665810	24666210	SRRM1-9	0	+	24666210	24666210	0	1	400,	0,	SRRM1	4	coding	null	intron	SRR12878698_possorted_genome_bam
chr1	24672407	24672807	SRRM1-10	0	+	24672407	24672807	0	1	400,	0,	SRRM1	6	coding	ENST00000447431	3UTR	SRR12878699_possorted_genome_bam
chr1	24672946	24673266	SRRM1-11	0	+	24672946	24673266	0	1	320,	0,	SRRM1	8	coding	ENST00000323848	3UTR	SRR12878689_possorted_genome_bam
[truncated: 181,224 more rows]
