# Supplementary material for: Single-cell alternative polyadenylation analysis reveals mechanistic insights of COVID-19-associated neurological and psychiatric effects
Source: PLoS One. 2025 Dec 26;20(12):e0324689. doi: 10.1371/journal.pone.0324689 (PMC12742782; doi:10.1371/journal.pone.0324689)
Supplement: S2 Table — (XLSX) [file pone.0324689.s009.xlsx]

## Sheet: top.markers_mt25_dim14r0.1
Supplementary table 2. The top 20 markers of clusters.
Gene	cluster_id	Non_Viral_Control_p_val	Non_Viral_Control_avg_log2FC	Non_Viral_Control_pct.1	Non_Viral_Control_pct.2	Non_Viral_Control_p_val_adj	Covid19_p_val	Covid19_avg_log2FC	Covid19_pct.1	Covid19_pct.2	Covid19_p_val_adj	max_pval	minimump_p_val	avg_fc
HPCAL1	0	0	1.51089	0.52	0.093	0	0	1.5871	0.415	0.077	0	0	0	1.54899
LRATD1	0	0	1.316	0.586	0.11	0	0	1.13584	0.434	0.102	0	0	0	1.22592
R3HDM1	0	0	1.26028	0.747	0.23	0	0	1.11987	0.665	0.285	0	0	0	1.19008
CHN1	0	0	1.37706	0.961	0.434	0	0	1.3636	0.924	0.476	0	0	0	1.37033
KCNIP4-IT1	0	0	1.58634	0.904	0.287	0	0	1.12466	0.785	0.351	0	0	0	1.3555
LINC02263	0	0	1.49294	0.393	0.06	0	0	1.41675	0.426	0.101	0	0	0	1.45484
FBXW7	0	0	1.36456	0.922	0.365	0	0	1.15709	0.811	0.394	0	0	0	1.26082
ENC1	0	0	1.90104	0.934	0.291	0	0	2.04988	0.879	0.308	0	0	0	1.97546
CAMK2A	0	0	1.63744	0.939	0.353	0	0	1.45888	0.861	0.384	0	0	0	1.54816
FAM153CP	0	0	1.3919	0.89	0.341	0	0	1.17875	0.827	0.394	0	0	0	1.28533
PHYHIP	0	0	1.53244	0.918	0.362	0	0	1.51098	0.751	0.312	0	0	0	1.52171
PTK2B	0	0	1.58062	0.794	0.204	0	0	1.46555	0.649	0.206	0	0	0	1.52308
OLFM1	0	0	1.27403	0.826	0.326	0	0	1.14695	0.743	0.344	0	0	0	1.21049
NRGN	0	0	1.60549	0.941	0.342	0	0	1.25182	0.87	0.379	0	0	0	1.42865
TESPA1	0	0	1.61875	0.636	0.091	0	0	1.45788	0.502	0.092	0	0	0	1.53831
ATP2B1	0	0	1.31145	0.948	0.463	0	0	1.03227	0.886	0.508	0	0	0	1.17186
HS6ST3	0	0	1.23871	0.571	0.107	0	0	1.19556	0.432	0.087	0	0	0	1.21714
MEG3	0	0	1.62561	0.993	0.623	0	0	1.1546	0.995	0.695	0	0	0	1.3901
PRKCB	0	0	1.32132	0.896	0.346	0	0	1.14693	0.827	0.406	0	0	0	1.23412
AJ009632	0	0	1.35269	0.422	0.047	0	0	1.39587	0.315	0.044	0	0	0	1.37428
CNTN2	1	0	3.07048	0.644	0.201	0	0	3.11677	0.733	0.15	0	0	0	3.09363
MOBP	1	0	4.08377	0.755	0.078	0	0	3.85222	0.736	0.069	0	0	0	3.968
CLDND1	1	0	3.31831	0.687	0.213	0	0	3.35979	0.807	0.215	0	0	0	3.33905
TF	1	0	4.22793	0.877	0.155	0	0	3.9563	0.888	0.147	0	0	0	4.09212
CLDN11	1	0	3.22042	0.529	0.019	0	0	3.29461	0.622	0.022	0	0	0	3.25752
SOX2-OT	1	0	3.12599	0.722	0.159	0	0	3.02356	0.764	0.144	0	0	0	3.07478
HHIP	1	0	3.16544	0.489	0.027	0	0	3.42136	0.644	0.033	0	0	0	3.2934
TMEM144	1	0	3.82031	0.729	0.077	0	0	3.94435	0.826	0.071	0	0	0	3.88233
EDIL3	1	0	2.95202	0.689	0.257	0	0	3.06462	0.788	0.219	0	0	0	3.00832
MOG	1	0	3.22997	0.52	0.018	0	0	3.13087	0.619	0.037	0	0	0	3.18042
ST18	1	0	3.60449	0.637	0.025	0	0	3.56821	0.691	0.028	0	0	0	3.58635
SLC44A1	1	0	3.19256	0.867	0.433	0	0	3.43141	0.934	0.4	0	0	0	3.31199
CERCAM	1	0	3.57761	0.62	0.049	0	0	3.80135	0.8	0.065	0	0	0	3.68948
SCD	1	0	3.75352	0.689	0.082	0	0	3.52281	0.755	0.082	0	0	0	3.63816
MYRF	1	0	3.2312	0.548	0.034	0	0	2.81157	0.507	0.026	0	0	0	3.02139
PLEKHH1	1	0	3.17028	0.602	0.104	0	0	3.28633	0.74	0.116	0	0	0	3.22831
CNP	1	0	3.32639	0.66	0.134	0	0	3.59661	0.807	0.119	0	0	0	3.4615
MBP	1	0	4.44129	0.971	0.334	0	0	4.52113	0.985	0.256	0	0	0	4.48121
PLP1	1	0	5.85704	0.981	0.065	0	0	5.71446	0.995	0.062	0	0	0	5.78575
LAMP2	1	0	3.16011	0.742	0.247	0	0	3.30195	0.823	0.204	0	0	0	3.23103
ELAVL4	2	0	1.29335	0.771	0.344	0	0	1.02324	0.59	0.27	0	0	0	1.1583
SSBP3	2	0	1.1125	0.689	0.292	0	0	1.15616	0.592	0.263	0	0	0	1.13433
SYN2	2	0	1.37554	0.765	0.335	0	0	1.16895	0.602	0.259	0	0	0	1.27225
CLSTN2	2	0	1.51553	0.631	0.187	0	0	1.23313	0.51	0.166	0	0	0	1.37433
SNCA	2	0	1.24024	0.645	0.247	0	0	1.19286	0.545	0.216	0	0	0	1.21655
BASP1	2	0	1.39551	0.874	0.428	0	0	1.095	0.757	0.39	0	0	0	1.24526
MAP1B	2	0	1.27219	0.97	0.731	0	0	1.03538	0.894	0.618	0	0	0	1.15379
IPCEF1	2	0	1.64877	0.727	0.228	0	0	1.24902	0.551	0.188	0	0	0	1.44889
STMN2	2	0	1.43098	0.723	0.343	0	0	1.11847	0.597	0.285	0	0	0	1.27472
RORB	2	0	2.4208	0.819	0.152	0	0	2.44524	0.753	0.121	0	0	0	2.43302
STXBP1	2	0	1.19956	0.889	0.479	0	0	1.12089	0.807	0.436	0	0	0	1.16023
NRGN	2	0	1.39276	0.919	0.394	0	0	1.19344	0.855	0.401	0	0	0	1.2931
TUBA1B	2	0	1.49198	0.891	0.487	0	0	1.26653	0.84	0.458	0	0	0	1.37925
SYT1	2	0	1.38229	0.973	0.586	0	0	1.32055	0.967	0.574	0	0	0	1.35142
CHGA	2	0	1.19297	0.582	0.217	0	0	1.12055	0.507	0.203	0	0	0	1.15676
CELF4	2	0	1.16317	0.837	0.449	0	0	1.09673	0.747	0.393	0	0	0	1.12995
SLC17A7	2	0	1.40819	0.827	0.32	0	0	1.08808	0.725	0.316	0	0	0	1.24813
SNAP25	2	0	1.4317	0.956	0.564	0	0	1.14633	0.93	0.559	0	0	0	1.28901
PTPRT	2	0	1.21006	0.571	0.172	0	0	1.07562	0.454	0.138	0	0	0	1.14284
TSHZ2	2	0	1.6663	0.428	0.055	0	0	1.82684	0.491	0.061	0	0	0	1.74657
LRP1B	3	0	1.04016	0.701	0.218	0	0	0.913911	0.636	0.208	0	0	0	0.977034
TBR1	3	0	1.11782	0.744	0.237	0	0	1.01696	0.67	0.223	0	0	0	1.06739
CLSTN2	3	0	1.3567	0.747	0.206	0	0	1.18008	0.66	0.183	0	0	0	1.26839
SEMA3E	3	0	1.07933	0.262	0.023	0	0	1.12543	0.262	0.028	0	0	0	1.10238
DIRAS2	3	0	1.52083	0.712	0.223	0	0	1.18345	0.571	0.168	0	0	0	1.35214
MEG3	3	0	1.49176	0.992	0.675	0	0	1.34921	0.993	0.735	0	0	0	1.42049
NPTX1	3	0	1.40417	0.904	0.35	0	0	1.08347	0.807	0.334	0	0	0	1.24382
SV2B	3	8.67e-304	1.09959	0.822	0.308	2.15e-299	0	0.854793	0.7	0.271	0	8.67e-304	0	0.977191
CADPS	3	3.44e-303	1.13076	0.851	0.353	8.53e-299	0	1.09242	0.82	0.353	0	3.44e-303	0	1.11159
CELF2	3	7.81e-287	1.06691	0.976	0.565	1.94e-282	0	0.842029	0.949	0.563	0	7.81e-287	0	0.95447
RYR2	3	2.17e-286	1.17776	0.847	0.36	5.39e-282	0	0.945012	0.763	0.341	0	2.17e-286	0	1.06139
MIR137HG	3	1.7e-283	1.09179	0.699	0.238	4.22e-279	0	1.03406	0.677	0.252	0	1.7e-283	0	1.06292
ATP2B1	3	1.25e-277	1.06829	0.958	0.529	3.1e-273	0	0.896709	0.935	0.553	0	1.25e-277	0	0.982501
RALYL	3	1.6e-269	1.03631	0.646	0.213	3.97e-265	0	0.895898	0.64	0.234	0	1.6e-269	0	0.966107
SLC8A1	3	1.27e-236	1.08621	0.888	0.419	3.16e-232	0	0.964601	0.833	0.416	0	1.27e-236	0	1.0254
FBXW7	3	3.12e-229	1.00507	0.904	0.444	7.73e-225	0	0.913868	0.839	0.447	0	3.12e-229	0	0.95947
DCLK1	3	1.41e-225	0.999902	0.834	0.386	3.5e-221	0	1.01442	0.798	0.363	0	1.41e-225	0	1.00716
SORBS2	3	1.21e-194	0.997647	0.645	0.257	3e-190	0	0.935207	0.628	0.25	0	1.21e-194	0	0.966427
AC024610	3	1.28e-167	1.03577	0.407	0.129	3.18e-163	0	1.03973	0.417	0.135	0	1.28e-167	0	1.03775
AC068587	3	3.3e-153	1.19506	0.471	0.176	8.19e-149	6.23e-308	1.20746	0.465	0.171	1.54e-303	3.3e-153	1.25e-307	1.20126
F3	4	0	2.75519	0.413	0.008	0	0	3.61274	0.545	0.013	0	0	0	3.18396
ATP1A2	4	0	4.32706	0.883	0.092	0	0	3.8843	0.826	0.083	0	0	0	4.10568
GLUL	4	0	2.91154	0.834	0.239	0	0	3.43529	0.894	0.219	0	0	0	3.17341
FGFR3	4	0	3.23785	0.592	0.012	0	0	3.55071	0.682	0.018	0	0	0	3.39428
SLC1A3	4	0	4.12967	0.85	0.07	0	0	4.42886	0.891	0.076	0	0	0	4.27927
ADGRV1	4	0	3.96325	0.75	0.083	0	0	3.69119	0.751	0.087	0	0	0	3.82722
GJA1	4	0	4.40361	0.772	0.008	0	0	4.50311	0.725	0.012	0	0	0	4.45336
SLC1A2	4	0	5.23809	0.941	0.235	0	0	5.19463	0.956	0.216	0	0	0	5.21636
NEAT1	4	0	3.54313	0.997	0.55	0	0	2.28214	0.985	0.477	0	0	0	2.91264
MT2A	4	0	2.65763	0.471	0.063	0	0	3.07052	0.599	0.074	0	0	0	2.86407
ATP1B2	4	0	3.04399	0.655	0.123	0	0	3.42863	0.742	0.128	0	0	0	3.23631
GFAP	4	0	4.75964	0.808	0.039	0	0	4.76583	0.672	0.028	0	0	0	4.76273
SOX9	4	0	3.20687	0.611	0.055	0	0	2.94693	0.513	0.053	0	0	0	3.0769
AQP4	4	0	4.07885	0.749	0.035	0	0	4.52317	0.801	0.032	0	0	0	4.30101
DTNA	4	0	3.13606	0.828	0.337	0	0	3.30752	0.836	0.295	0	0	0	3.22179
SLC14A1	4	0	3.18182	0.444	0.004	0	0	2.71514	0.403	0.007	0	0	0	2.94848
COL5A3	4	0	2.8571	0.499	0.057	0	0	3.15318	0.594	0.076	0	0	0	3.00514
APOE	4	0	3.03658	0.527	0.02	0	0	3.93255	0.66	0.027	0	0	0	3.48457
CST3	4	0	3.1393	0.583	0.049	0	0	3.48042	0.633	0.049	0	0	0	3.30986
SDC4	4	0	2.9029	0.469	0.005	0	0	2.94012	0.479	0.006	0	0	0	2.92151
RAB3B	5	0	1.68534	0.338	0.041	0	0	1.48263	0.275	0.039	0	0	0	1.58399
RGS5	5	0	1.72677	0.308	0.019	0	0	1.25584	0.222	0.02	0	0	0	1.4913
GAD1	5	0	2.65342	0.692	0.064	0	0	2.32347	0.557	0.052	0	0	0	2.48845
ERBB4	5	0	2.04997	0.593	0.116	0	0	1.92012	0.511	0.106	0	0	0	1.98505
SLC6A1	5	0	1.47936	0.77	0.224	0	0	1.36641	0.653	0.209	0	0	0	1.42289
ZNF385D	5	0	2.41961	0.645	0.093	0	0	2.20784	0.505	0.068	0	0	0	2.31373
TAC1	5	0	1.70141	0.334	0.006	0	0	1.54912	0.232	0.004	0	0	0	1.62526
ANK1	5	0	1.72554	0.439	0.04	0	0	1.52939	0.292	0.026	0	0	0	1.62746
ELAVL2	5	0	1.78996	0.688	0.286	0	2.85e-305	1.58488	0.518	0.22	7.07e-301	2.85e-305	0	1.68742
LHX6	5	0	1.65703	0.393	0.005	0	0	1.68034	0.293	0.006	0	0	0	1.66868
GAD2	5	0	2.22369	0.591	0.053	0	0	2.05561	0.475	0.038	0	0	0	2.13965
SOX6	5	0	1.68384	0.523	0.044	0	0	1.47881	0.393	0.054	0	0	0	1.58133
MAF	5	0	2.31175	0.68	0.099	0	0	1.90582	0.481	0.087	0	0	0	2.10878
MAFB	5	0	1.68385	0.396	0.023	0	0	1.35481	0.237	0.019	0	0	0	1.51933
CNTNAP3B	5	1.38e-265	1.48402	0.418	0.108	3.44e-261	0	1.69447	0.381	0.108	0	1.38e-265	0	1.58925
SLIT2	5	8.2e-242	1.35172	0.393	0.104	2.04e-237	0	1.68178	0.406	0.103	0	8.2e-242	0	1.51675
XKR4	5	5.57e-296	1.6936	0.565	0.195	1.38e-291	4.51e-225	1.39414	0.463	0.21	1.12e-220	4.51e-225	1.11e-295	1.54387
KCNC2	5	2.32e-285	1.81902	0.605	0.251	5.76e-281	8.31e-191	1.33597	0.466	0.241	2.06e-186	8.31e-191	4.64e-285	1.5775
CPLX1	5	9.44e-278	1.86684	0.591	0.24	2.34e-273	1.13e-183	1.41765	0.365	0.153	2.8e-179	1.13e-183	1.89e-277	1.64224
LRP8	5	3.78e-227	1.46516	0.454	0.148	9.37e-223	7.85e-258	1.56261	0.397	0.146	1.95e-253	3.78e-227	1.57e-257	1.51388
PROX1	6	0	2.03251	0.611	0.079	0	0	2.15636	0.471	0.061	0	0	0	2.09443
GAD1	6	0	1.72786	0.596	0.081	0	0	1.99085	0.509	0.063	0	0	0	1.85936
ERBB4	6	0	1.97563	0.679	0.116	0	0	2.08563	0.593	0.107	0	0	0	2.03063
DNER	6	0	1.77685	0.644	0.206	0	0	1.8598	0.551	0.186	0	0	0	1.81832
ARL4C	6	0	2.2375	0.703	0.185	0	0	2.17404	0.577	0.151	0	0	0	2.20577
SLC6A1	6	0	2.28122	0.796	0.229	0	0	2.32747	0.715	0.212	0	0	0	2.30434
SYNPR	6	0	1.85341	0.532	0.133	0	0	1.99736	0.439	0.1	0	0	0	1.92539
RGS12	6	0	2.65114	0.727	0.142	0	0	2.45025	0.625	0.164	0	0	0	2.5507
KIT	6	0	2.61242	0.393	0.012	0	0	2.38854	0.323	0.014	0	0	0	2.50048
CXCL14	6	0	3.30876	0.536	0.016	0	0	2.93691	0.442	0.018	0	0	0	3.12284
VIP	6	0	1.55458	0.223	0.002	0	0	1.97549	0.207	0.002	0	0	0	1.76503
DLX6-AS1	6	0	3.52346	0.798	0.056	0	0	3.76588	0.721	0.048	0	0	0	3.64467
RELN	6	0	1.97383	0.196	0.012	0	1.46e-210	1.38762	0.115	0.012	3.62e-206	1.46e-210	0	1.68072
ADARB2	6	0	1.63878	0.476	0.047	0	0	1.82514	0.407	0.042	0	0	0	1.73196
GAD2	6	0	2.15583	0.532	0.066	0	0	2.19873	0.445	0.047	0	0	0	2.17728
NRIP3	6	0	2.21497	0.552	0.121	0	0	2.03615	0.405	0.078	0	0	0	2.12556
NR2F2	6	0	1.95688	0.34	0.013	0	0	1.4973	0.216	0.01	0	0	0	1.72709
CALB2	6	0	2.16609	0.348	0.003	0	0	1.92439	0.22	0.003	0	0	0	2.04524
THSD7A	6	6.9e-304	1.66841	0.398	0.075	1.71e-299	1.08e-299	1.6453	0.326	0.074	2.67e-295	1.08e-299	1.38e-303	1.65685
CNR1	6	1.09e-229	2.24532	0.402	0.108	2.71e-225	5.19e-218	1.99594	0.338	0.108	1.29e-213	5.19e-218	2.19e-229	2.12063
TNR	7	0	3.85437	0.86	0.235	0	0	3.7147	0.839	0.214	0	0	0	3.78454
GPR17	7	0	2.32706	0.242	0.001	0	0	2.51656	0.209	0.003	0	0	0	2.42181
PDGFRA	7	0	3.52417	0.616	0.016	0	0	3.64921	0.658	0.016	0	0	0	3.58669
VCAN	7	0	4.89119	0.923	0.035	0	0	4.75807	0.9	0.035	0	0	0	4.82463
COL9A1	7	0	2.79168	0.429	0.008	0	0	2.75077	0.449	0.01	0	0	0	2.77123
GPNMB	7	0	2.55908	0.288	0.002	0	0	2.47337	0.284	0.006	0	0	0	2.51623
PTPRZ1	7	0	4.13583	0.923	0.12	0	0	4.45754	0.963	0.125	0	0	0	4.29668
PCDH15	7	0	3.07829	0.507	0.029	0	0	3.1209	0.569	0.027	0	0	0	3.09959
SMOC1	7	0	3.44512	0.68	0.042	0	0	3.28964	0.598	0.022	0	0	0	3.36738
SNX22	7	0	2.51649	0.401	0.026	0	0	2.35973	0.382	0.024	0	0	0	2.43811
CSPG4	7	0	3.04186	0.487	0.005	0	0	2.51985	0.369	0.009	0	0	0	2.78085
FERMT1	7	0	2.47097	0.361	0.006	0	0	2.38966	0.335	0.006	0	0	0	2.43032
OLIG1	7	0	2.91052	0.642	0.073	0	0	2.56386	0.533	0.081	0	0	0	2.73719
KANK1	7	8.31e-305	2.34839	0.481	0.06	2.06e-300	0	2.44877	0.482	0.06	0	8.31e-305	0	2.39858
BCAN	7	2.47e-295	2.83055	0.552	0.092	6.13e-291	0	2.83149	0.59	0.108	0	2.47e-295	0	2.83102
CCDC50	7	3.3e-256	2.78193	0.652	0.161	8.19e-252	0	2.71047	0.594	0.135	0	3.3e-256	0	2.7462
SOX6	7	7.71e-253	2.38103	0.476	0.073	1.91e-248	0	2.69897	0.529	0.058	0	7.71e-253	0	2.54
SEMA5A	7	4.95e-236	2.28585	0.382	0.05	1.23e-231	0	2.49851	0.427	0.038	0	4.95e-236	0	2.39218
EPN2	7	2.9e-220	2.71298	0.732	0.249	7.2e-216	0	2.80904	0.748	0.232	0	2.9e-220	0	2.76101
PHLDA1	7	3.33e-157	2.41747	0.429	0.098	8.27e-153	0	2.69373	0.471	0.067	0	3.33e-157	0	2.5556
LAPTM5	8	0	3.0709	0.396	0.004	0	0	2.92679	0.388	0.004	0	0	0	2.99885
RGS1	8	0	3.12665	0.27	0.001	0	0	2.8461	0.229	0.002	0	0	0	2.98637
PTPRC	8	0	2.90274	0.34	0.001	0	0	2.853	0.363	0.002	0	0	0	2.87787
SLC11A1	8	0	2.97975	0.365	0.007	0	0	2.76925	0.34	0.009	0	0	0	2.8745
TLR2	8	0	3.10863	0.358	0.001	0	0	2.68401	0.336	0.002	0	0	0	2.89632
FYB1	8	0	3.07625	0.365	0.001	0	0	2.77381	0.381	0.002	0	0	0	2.92503
CSF1R	8	0	3.17047	0.358	0.001	0	0	2.99237	0.427	0.002	0	0	0	3.08142
CD74	8	0	3.30164	0.421	0.005	0	0	3.8652	0.565	0.007	0	0	0	3.58342
ADAM28	8	0	3.06916	0.396	0.003	0	0	3.47726	0.524	0.003	0	0	0	3.27321
SLCO2B1	8	0	3.15559	0.403	0.003	0	0	2.93063	0.423	0.007	0	0	0	3.04311
LPAR6	8	0	2.95048	0.358	0.003	0	0	3.27186	0.495	0.005	0	0	0	3.11117
RHBDF2	8	0	3.07931	0.39	0.003	0	0	2.74135	0.414	0.005	0	0	0	2.91033
C3	8	0	3.66374	0.535	0.003	0	0	3.05912	0.419	0.004	0	0	0	3.36143
ZFP36L1	8	2.43e-191	3.6971	0.704	0.079	6.02e-187	0	3.24476	0.645	0.086	0	2.43e-191	0	3.47093
ZFP36L2	8	7.61e-56	2.69528	0.346	0.058	1.89e-51	3.96e-303	2.76433	0.46	0.057	9.83e-299	7.61e-56	7.92e-303	2.72981
RNASET2	8	2.71e-138	3.742	0.591	0.08	6.71e-134	4.13e-261	2.99582	0.513	0.088	1.03e-256	2.71e-138	8.27e-261	3.36891
SPP1	8	8.36e-116	4.10699	0.811	0.19	2.07e-111	2.91e-241	3.71375	0.635	0.14	7.22e-237	8.36e-116	5.82e-241	3.91037
SRGAP2	8	3.21e-89	3.32963	0.642	0.151	7.95e-85	1.81e-225	3.02483	0.563	0.125	4.48e-221	3.21e-89	3.61e-225	3.17723
SAT1	8	2.69e-43	3.22927	0.591	0.239	6.68e-39	1.85e-164	3.15511	0.707	0.282	4.6e-160	2.69e-43	3.71e-164	3.19219
DENND3	8	1.32e-69	3.32415	0.547	0.133	3.27e-65	6.2e-129	2.57268	0.538	0.184	1.54e-124	1.32e-69	1.24e-128	2.94842
EPAS1	9	0	3.71541	0.569	0.01	0	0	3.73311	0.553	0.01	0	0	0	3.72426
A2M	9	0	3.34504	0.552	0.007	0	0	3.58325	0.44	0.009	0	0	0	3.46415
CLDN5	9	0	4.79345	0.534	0.001	0	0	4.67868	0.462	0.002	0	0	0	4.73607
ITIH5	9	0	2.90341	0.362	0.001	0	0	3.04066	0.389	0.002	0	0	0	2.97204
FLT1	9	0	4.49388	0.586	0.004	0	0	4.25562	0.452	0.003	0	0	0	4.37475
APOLD1	9	2.37e-212	3.99496	0.586	0.018	5.87e-208	0	3.8291	0.435	0.016	0	2.37e-212	0	3.91203
HLA-E	9	5.59e-168	3.12543	0.466	0.014	1.39e-163	0	3.27624	0.412	0.021	0	5.59e-168	0	3.20084
IFITM3	9	1.52e-108	2.97414	0.397	0.016	3.78e-104	0	3.36933	0.53	0.019	0	1.52e-108	0	3.17173
FN1	9	6.5e-106	2.55019	0.31	0.01	1.61e-101	0	3.17165	0.442	0.011	0	6.5e-106	0	2.86092
SLC2A1	9	5.74e-53	2.83077	0.397	0.034	1.42e-48	0	3.04335	0.379	0.029	0	5.74e-53	0	2.93706
TIMP3	9	5.04e-48	2.97421	0.483	0.056	1.25e-43	0	3.02424	0.518	0.059	0	5.04e-48	0	2.99922
DUSP1	9	1.35e-27	2.41399	0.414	0.068	3.34e-23	1.82e-278	3.22362	0.465	0.055	4.51e-274	1.35e-27	3.63e-278	2.8188
RGS5	9	2.94e-49	3.27308	0.431	0.044	7.31e-45	2.69e-268	3.56062	0.349	0.031	6.67e-264	2.94e-49	5.38e-268	3.41685
B2M	9	7.43e-43	2.69759	0.534	0.076	1.84e-38	1.8e-218	3.18866	0.626	0.133	4.48e-214	7.43e-43	3.61e-218	2.94313
ARHGAP29	9	1.58e-39	3.01414	0.534	0.086	3.93e-35	4.93e-198	2.93242	0.492	0.088	1.22e-193	1.58e-39	9.86e-198	2.97328
MT2A	9	4.26e-27	3.36408	0.5	0.102	1.06e-22	1.09e-183	3.1086	0.553	0.113	2.69e-179	4.26e-27	2.17e-183	3.23634
PTH1R	9	2.37e-66	3.03231	0.31	0.017	5.89e-62	5.55e-179	2.66821	0.241	0.022	1.38e-174	2.37e-66	1.11e-178	2.85026
PODXL	9	1.9e-34	3.14144	0.379	0.048	4.7e-30	5.47e-135	2.53331	0.317	0.05	1.36e-130	1.9e-34	1.09e-134	2.83737
SLC7A5	9	5.15e-28	2.71052	0.552	0.125	1.28e-23	2.61e-83	2.86071	0.352	0.092	6.48e-79	5.15e-28	5.22e-83	2.78561
BSG	9	3.76e-13	3.3407	0.638	0.361	9.34e-09	8.83e-63	2.53125	0.593	0.34	2.19e-58	3.76e-13	1.77e-62	2.93598
