# Supplementary material for: Single-cell alternative polyadenylation analysis reveals mechanistic insights of COVID-19-associated neurological and psychiatric effects
Source: PLoS One. 2025 Dec 26;20(12):e0324689. doi: 10.1371/journal.pone.0324689 (PMC12742782; doi:10.1371/journal.pone.0324689)
Supplement: S3 Table — (XLSX) [file pone.0324689.s010.xlsx]

## Sheet: Supplementary table control_neu
Supplementary table 3. PAS changes in neuronal cell types relative to other cell types in control group.
Pas	p_val	avg_log2FC	pct.1	pct.2	p_val_adj
GNB1-1	0	0.63267	0.443	0.089	0
GABRD-1	0	0.836011	0.331	0.026	0
KCNAB2-8	0	0.960936	0.342	0.015	0
CHD5-1	0	1.46577	0.552	0.03	0
CHD5-8	0	1.31836	0.414	0.01	0
CAMTA1-21	0	0.861711	0.407	0.046	0
CAMTA1-22	0	0.734805	0.369	0.047	0
CAMTA1-23	0	0.978311	0.368	0.026	0
CLSTN1-1	0	1.09913	0.706	0.184	0
EFHD2-3	0	0.748208	0.237	0.008	0
NBL1-3	0	0.790716	0.289	0.021	0
CAMK2N1-1	0	0.559511	0.489	0.132	0
CAMK2N1-2	0	0.617955	0.56	0.156	0
CAMK2N1-3	0	0.709388	0.461	0.084	0
RAP1GAP-2	0	0.664762	0.26	0.017	0
PUM1-1	0	0.506248	0.367	0.072	0
ADGRB2-1	0	0.472928	0.386	0.077	0
HPCA-1	0	1.07151	0.338	0.015	0
NCDN-1	0	1.49075	0.758	0.166	0
HPCAL4-1	0	0.961561	0.34	0.017	0
RIMS3-1	0	1.26714	0.426	0.019	0
UQCRH-1	0	0.632401	0.299	0.031	0
ELAVL4-16	0	0.754963	0.279	0.013	0
ELAVL4-17	0	0.858051	0.307	0.013	0
ELAVL4-18	0	0.823839	0.283	0.011	0
RNF11-12	0	0.813235	0.392	0.044	0
ZYG11B-12	0	0.533286	0.277	0.031	0
SSBP3-1	0	0.665763	0.324	0.034	0
SSBP3-2	0	0.704373	0.358	0.043	0
ST6GALNAC5-3	0	0.69822	0.215	0.003	0
AK5-20	0	0.630846	0.275	0.023	0
PRKACB-13	0	0.639656	0.271	0.017	0
PRKACB-14	0	0.671729	0.272	0.017	0
PRKACB-15	0	0.577213	0.446	0.087	0
LMO4-1	0	0.547851	0.302	0.04	0
LMO4-8	0	1.54955	0.648	0.107	0
BTBD8-10	0	0.64465	0.242	0.013	0
MIR137HG-11	0	0.61987	0.218	0.003	0
MIR137HG-12	0	0.629144	0.213	0.003	0
SLC6A17-8	0	1.24317	0.434	0.018	0
KCNA2-8	0	0.667366	0.323	0.04	0
ATP1A1-8	0	1.00184	0.542	0.099	0
SV2A-1	0	1.21057	0.484	0.038	0
SV2A-2	0	1.15444	0.358	0.009	0
SV2A-3	0	1.06209	0.324	0.005	0
MLLT11-6	0	0.602909	0.277	0.022	0
CELF3-1	0	0.706607	0.225	0.005	0
RUSC1-3	0	0.530666	0.259	0.024	0
CADM3-2	0	0.575009	0.251	0.02	0
CADM3-3	0	0.620265	0.245	0.015	0
RGS4-2	0	0.955245	0.329	0.009	0
RGS4-3	0	1.05326	0.342	0.016	0
PBX1-26	0	0.725673	0.256	0.014	0
GLUL-1	0	-2.55816	0.098	0.4	0
CAMSAP2-15	0	0.724475	0.383	0.051	0
CSRP1-1	0	-2.19445	0.05	0.32	0
PPFIA4-1	0	0.592053	0.225	0.012	0
CAMK1G-4	0	0.639146	0.225	0.007	0
MARK1-16	0	0.579568	0.245	0.021	0
C1orf115-5	0	0.766068	0.241	0.008	0
ARF1-5	0	0.490189	0.366	0.068	0
PCNX2-2	0	0.706289	0.307	0.027	0
TOMM20-1	0	0.647599	0.381	0.052	0
RYR2-27	0	0.799606	0.291	0.014	0
RGS7-18	0	0.618656	0.233	0.014	0
ZBTB18-7	0	0.81077	0.427	0.06	0
CELF2-6	0	0.694768	0.318	0.028	0
CELF2-7	0	0.662813	0.288	0.024	0
CELF2-23	0	0.724698	0.285	0.015	0
CELF2-25	0	1.37996	0.587	0.055	0
CELF2-26	0	1.07546	0.48	0.042	0
CELF2-27	0	1.03632	0.47	0.04	0
CELF2-29	0	0.657061	0.264	0.017	0
CAMK1D-26	0	1.01789	0.375	0.017	0
CAMK1D-27	0	0.582796	0.224	0.011	0
FRMD4A-14	0	0.728898	0.238	0.005	0
FRMD4A-15	0	0.636456	0.21	0.003	0
FRMD4A-18	0	0.648251	0.209	0.003	0
HK1-10	0	0.707492	0.289	0.022	0
SPOCK2-1	0	0.830753	0.364	0.042	0
PPP3CB-1	0	0.834916	0.364	0.028	0
KCNMA1-1	0	0.683631	0.246	0.01	0
ZCCHC24-3	0	-1.4915	0.007	0.171	0
GHITM-5	0	0.616663	0.339	0.044	0
SLIT1-2	0	0.643108	0.227	0.014	0
PGAM1-1	0	0.840255	0.438	0.067	0
SCD-6	0	-2.82134	0.047	0.381	0
PSD-1	0	1.11153	0.453	0.032	0
INA-5	0	0.772441	0.269	0.013	0
INPP5F-21	0	1.06583	0.409	0.033	0
HTRA1-9	0	-1.78201	0.063	0.284	0
BNIP3-2	0	0.579263	0.385	0.068	0
KNDC1-13	0	0.679714	0.267	0.017	0
CALY-1	0	1.10103	0.512	0.058	0
CEND1-1	0	1.30773	0.553	0.062	0
TOLLIP-1	0	0.696546	0.284	0.023	0
DUSP8-1	0	0.530927	0.269	0.029	0
DKK3-3	0	0.934888	0.506	0.08	0
MICAL2-12	0	0.594063	0.227	0.011	0
KIAA1549L-28	0	0.915118	0.314	0.01	0
SYT13-1	0	0.777486	0.287	0.011	0
CHST1-1	0	0.567161	0.313	0.051	0
DGKZ-5	0	0.839858	0.472	0.065	0
MADD-9	0	0.430352	0.317	0.051	0
CELF1-4	0	0.484627	0.312	0.051	0
CELF1-6	0	0.506339	0.289	0.035	0
SYT7-1	0	1.03637	0.298	0.002	0
SYT7-2	0	0.806551	0.232	0.001	0
MYRF-4	0	-2.51283	0.038	0.337	0
BSCL2-1	0	0.682252	0.413	0.061	0
GNG3-1	0	0.724268	0.348	0.034	0
RTN3-14	0	0.637702	0.502	0.119	0
RTN3-15	0	0.701453	0.508	0.11	0
RTN3-16	0	0.939761	0.557	0.104	0
RTN3-17	0	0.716992	0.446	0.087	0
NRXN2-1	0	0.842671	0.439	0.057	0
NEAT1-4	0	-1.91417	0.035	0.266	0
NEAT1-7	0	-1.8348	0.042	0.235	0
NEAT1-10	0	-3.03186	0.101	0.446	0
NEAT1-11	0	-1.95858	0.045	0.268	0
NEAT1-12	0	-2.6793	0.084	0.397	0
NEAT1-14	0	-2.28797	0.062	0.342	0
NEAT1-15	0	-2.44136	0.06	0.325	0
NEAT1-16	0	-3.40275	0.143	0.535	0
CCDC85B-1	0	0.535873	0.393	0.071	0
GRK2-2	0	0.528963	0.296	0.042	0
CARNS1-1	0	-2.08606	0.032	0.259	0
PDE2A-1	0	0.95218	0.346	0.02	0
PGM2L1-1	0	0.707394	0.245	0.009	0
PAK1-1	0	0.690608	0.301	0.025	0
GRM5-1	0	0.923885	0.362	0.021	0
ELMOD1-10	0	0.668304	0.237	0.01	0
C11orf87-2	0	0.732599	0.247	0.005	0
FXYD6-1	0	1.42954	0.582	0.069	0
SCN2B-1	0	0.748628	0.291	0.02	0
KMT2A-13	0	0.468408	0.41	0.084	0
THY1-1	0	1.72288	0.643	0.064	0
THY1-2	0	0.740103	0.323	0.025	0
SORL1-28	0	0.473576	0.369	0.067	0
SCN3B-1	0	1.03824	0.364	0.017	0
NRGN-1	0	0.796248	0.308	0.018	0
NRGN-2	0	2.33084	0.73	0.126	0
HEPACAM-1	0	-2.52682	0.027	0.4	0
ARHGAP32-4	0	0.57839	0.266	0.025	0
APLP2-17	0	0.579175	0.354	0.06	0
OPCML-22	0	0.649685	0.243	0.015	0
OPCML-28	0	0.829956	0.359	0.03	0
OPCML-29	0	0.587757	0.239	0.016	0
OPCML-30	0	0.624261	0.251	0.016	0
OPCML-31	0	0.674135	0.266	0.02	0
PIANP-1	0	0.775302	0.301	0.021	0
MLF2-1	0	0.584596	0.464	0.09	0
PTMS-2	0	0.877105	0.376	0.036	0
GPR162-1	0	0.601138	0.265	0.024	0
TPI1-2	0	0.652158	0.447	0.088	0
ENO2-2	0	1.18161	0.73	0.176	0
CLSTN3-3	0	1.36639	0.525	0.034	0
GABARAPL1-4	0	0.511163	0.32	0.046	0
GRIN2B-1	0	0.820094	0.281	0.009	0
GRIN2B-2	0	0.770276	0.232	0.005	0
LMO3-1	0	0.756821	0.332	0.032	0
SLC2A13-1	0	0.755332	0.262	0.012	0
SLC2A13-2	0	1.0169	0.347	0.013	0
CNTN1-31	0	0.989959	0.449	0.053	0
NELL2-1	0	0.841021	0.348	0.025	0
SLC38A1-4	0	0.628049	0.24	0.015	0
ARF3-2	0	0.722406	0.327	0.033	0
TUBA1B-1	0	1.52234	0.772	0.209	0
KCNH3-1	0	0.669159	0.251	0.012	0
FAIM2-1	0	1.34187	0.75	0.155	0
SCN8A-26	0	0.633015	0.232	0.006	0
SCN8A-27	0	0.896779	0.332	0.014	0
ATP5F1B-1	0	0.502002	0.326	0.058	0
KIF5A-5	0	1.19641	0.451	0.034	0
ARHGEF25-1	0	0.609797	0.251	0.018	0
AGAP2-2	0	0.729103	0.282	0.014	0
KCNC2-1	0	0.732482	0.208	0.005	0
NAP1L1-7	0	0.423237	0.331	0.059	0
SYT1-18	0	1.47066	0.601	0.052	0
SYT1-3	0	0.66358	0.207	0.002	0
SYT1-10	0	0.79344	0.267	0.003	0
SYT1-11	0	0.674344	0.223	0.002	0
SYT1-12	0	1.22181	0.394	0.006	0
SYT1-14	0	0.614388	0.2	0.003	0
SYT1-15	0	1.04012	0.338	0.005	0
SYT1-16	0	0.600689	0.202	0.002	0
SYT1-28	0	1.99344	0.698	0.064	0
SYT1-29	0	2.30651	0.773	0.08	0
ATP2B1-1	0	1.42434	0.498	0.028	0
ATP2B1-2	0	0.647143	0.248	0.011	0
ATP2B1-3	0	0.77004	0.297	0.016	0
ATP2B1-4	0	1.30096	0.516	0.038	0
NUDT4-5	0	0.779596	0.313	0.029	0
ANKS1B-23	0	0.812268	0.292	0.015	0
NUAK1-1	0	0.716685	0.382	0.047	0
NUAK1-2	0	0.582101	0.321	0.04	0
ATP2A2-12	0	0.570009	0.397	0.067	0
ATP2A2-13	0	0.565016	0.29	0.033	0
ATP2A2-14	0	0.51338	0.318	0.047	0
RPH3A-29	0	1.05529	0.339	0.014	0
CIT-1	0	0.812658	0.304	0.015	0
CIT-2	0	0.723565	0.268	0.012	0
DYNLL1-7	0	0.508295	0.47	0.116	0
CABP1-5	0	1.20255	0.471	0.031	0
CAMKK2-1	0	0.694638	0.286	0.021	0
CCDC92-4	0	0.614798	0.296	0.032	0
MMP17-1	0	0.584006	0.255	0.024	0
ULK1-1	0	0.551705	0.356	0.059	0
GALNT9-1	0	0.609837	0.231	0.011	0
FRY-15	0	0.595171	0.237	0.015	0
DCLK1-4	0	0.968138	0.352	0.015	0
AKAP11-15	0	0.591823	0.358	0.056	0
TSC22D1-2	0	0.826011	0.558	0.126	0
MYCBP2-1	0	0.523793	0.348	0.05	0
SLITRK5-4	0	0.635835	0.248	0.012	0
FAM155A-24	0	0.667544	0.278	0.022	0
ARHGEF7-19	0	0.594681	0.27	0.025	0
NDRG2-1	0	-2.19187	0.037	0.333	0
SLC22A17-1	0	0.726616	0.59	0.147	0
JPH4-1	0	1.68665	0.584	0.024	0
JPH4-3	0	0.86286	0.318	0.011	0
FOXG1-4	0	0.504737	0.28	0.036	0
RTN1-1	0	1.27109	0.443	0.036	0
RTN1-2	0	0.950796	0.322	0.021	0
RTN1-3	0	1.10537	0.409	0.029	0
PLEKHH1-7	0	-1.9075	0.058	0.261	0
ACTN1-3	0	0.880739	0.328	0.015	0
SIPA1L1-31	0	0.694723	0.382	0.051	0
SIPA1L1-32	0	0.640917	0.267	0.019	0
NRXN3-9	0	0.547386	0.278	0.032	0
NRXN3-26	0	0.56715	0.284	0.034	0
NRXN3-31	0	0.649071	0.278	0.027	0
CALM1-5	0	1.30382	0.446	0.026	0
CALM1-6	0	0.706956	0.31	0.027	0
CALM1-7	0	0.438272	0.356	0.067	0
CALM1-8	0	0.823261	0.406	0.047	0
CALM1-9	0	0.590675	0.305	0.034	0
CALM1-10	0	1.47563	0.755	0.168	0
CHGA-2	0	1.19323	0.445	0.032	0
DDX24-1	0	0.517885	0.291	0.038	0
CYP46A1-6	0	0.798314	0.37	0.042	0
EVL-14	0	0.768738	0.426	0.055	0
MEG3-3	0	1.8896	0.649	0.038	0
MEG3-4	0	2.78161	0.778	0.049	0
MEG3-5	0	2.50028	0.709	0.032	0
MEG3-6	0	2.66395	0.731	0.043	0
MEG3-7	0	2.59596	0.722	0.046	0
MEG3-8	0	3.47584	0.89	0.073	0
MEG3-9	0	1.94848	0.836	0.133	0
KLC1-12	0	1.88089	0.753	0.096	0
SNRPN-3	0	0.544306	0.282	0.031	0
SNRPN-6	0	1.28119	0.566	0.067	0
SNHG14-1	0	1.15067	0.634	0.1	0
SNHG14-2	0	0.732851	0.242	0.009	0
SNHG14-3	0	0.78754	0.264	0.011	0
SNHG14-4	0	0.659096	0.364	0.044	0
SNHG14-7	0	0.47936	0.29	0.041	0
SNHG14-8	0	0.627543	0.303	0.031	0
SNHG14-9	0	0.875736	0.407	0.036	0
SNHG14-10	0	1.27763	0.645	0.092	0
SNHG14-11	0	1.10976	0.445	0.03	0
SNHG14-13	0	1.26985	0.456	0.015	0
SNHG14-14	0	0.799853	0.248	0.005	0
SNHG14-15	0	1.07596	0.38	0.01	0
SNHG14-16	0	0.856691	0.298	0.008	0
GABRB3-1	0	0.670424	0.229	0.008	0
GABRB3-5	0	0.683179	0.253	0.01	0
OIP5-AS1-8	0	0.616407	0.33	0.052	0
OIP5-AS1-11	0	0.81432	0.408	0.053	0
MAP1A-6	0	0.721873	0.442	0.088	0
TMOD2-16	0	0.622545	0.309	0.034	0
MYO5A-1	0	0.616605	0.306	0.033	0
ARPP19-4	0	1.25695	0.555	0.073	0
PKM-1	0	0.86033	0.579	0.122	0
NPTN-1	0	1.33985	0.59	0.066	0
SCAMP5-1	0	1.34879	0.573	0.057	0
MORF4L1-7	0	0.746881	0.504	0.106	0
ARNT2-11	0	0.68097	0.333	0.042	0
HDGFL3-4	0	0.563993	0.246	0.021	0
NGRN-2	0	0.966458	0.431	0.045	0
SV2B-14	0	0.897022	0.341	0.02	0
ARHGDIG-1	0	0.876747	0.392	0.039	0
FBXL16-1	0	0.615764	0.221	0.01	0
BAIAP3-2	0	0.59328	0.284	0.034	0
MAPK8IP3-4	0	0.422735	0.533	0.147	0
SYNGR3-1	0	0.772397	0.272	0.013	0
PKD1-1	0	0.66229	0.493	0.098	0
RAB26-1	0	0.646139	0.258	0.018	0
RNPS1-1	0	0.447473	0.332	0.059	0
ATP6V0C-1	0	0.726969	0.768	0.309	0
CDIP1-2	0	0.988066	0.478	0.059	0
RBFOX1-5	0	0.726932	0.24	0.007	0
RBFOX1-6	0	0.694686	0.22	0.003	0
RBFOX1-16	0	0.63817	0.218	0.006	0
RBFOX1-20	0	0.839343	0.311	0.013	0
RBFOX1-21	0	0.918992	0.309	0.006	0
RBFOX1-22	0	0.625056	0.244	0.01	0
RBFOX1-23	0	0.912504	0.357	0.019	0
GRIN2A-14	0	0.90119	0.318	0.012	0
GRIN2A-16	0	0.668993	0.238	0.007	0
GRIN2A-17	0	0.603558	0.235	0.011	0
MRTFB-15	0	1.04194	0.37	0.018	0
BMERB1-11	0	0.671385	0.293	0.028	0
ARL6IP1-1	0	0.891168	0.634	0.15	0
GPRC5B-5	0	-1.77029	0.021	0.223	0
GPRC5B-6	0	-1.72246	0.015	0.201	0
PRKCB-21	0	1.38289	0.468	0.021	0
PRKCB-22	0	1.06254	0.396	0.02	0
PRKCB-23	0	0.705195	0.264	0.015	0
PRRT2-1	0	1.10682	0.574	0.081	0
SEZ6L2-1	0	0.700268	0.323	0.033	0
SEZ6L2-2	0	0.564999	0.292	0.038	0
DOC2A-1	0	0.90649	0.368	0.026	0
YPEL3-1	0	0.520918	0.541	0.139	0
STX1B-1	0	0.948092	0.41	0.032	0
PLLP-1	0	-1.92887	0.01	0.237	0
CX3CL1-3	0	0.676914	0.257	0.012	0
NDRG4-7	0	1.64453	0.666	0.075	0
TERF2IP-4	0	0.832074	0.531	0.098	0
CMIP-22	0	1.18789	0.438	0.031	0
CMIP-23	0	0.957014	0.363	0.026	0
KIAA0513-13	0	0.603008	0.246	0.015	0
JPH3-10	0	0.691293	0.247	0.01	0
TUBB3-1	0	0.846578	0.331	0.026	0
ABR-1	0	0.57432	0.307	0.039	0
CAMKK1-1	0	0.826459	0.298	0.014	0
CAMTA2-1	0	0.697879	0.346	0.036	0
DLG4-2	0	0.974606	0.418	0.038	0
VAMP2-1	0	0.665231	0.376	0.054	0
VAMP2-2	0	0.951814	0.87	0.414	0
GAS7-5	0	0.607855	0.499	0.11	0
GAS7-7	0	0.327775	0.444	0.11	0
PMP22-1	0	-1.54354	0.017	0.189	0
USP22-1	0	0.758263	0.548	0.115	0
CORO6-2	0	0.768229	0.265	0.009	0
CDK5R1-3	0	1.30948	0.496	0.034	0
AP2B1-20	0	0.586015	0.417	0.071	0
PIP4K2B-1	0	0.808926	0.426	0.052	0
CACNB1-1	0	0.660907	0.284	0.023	0
RAPGEFL1-2	0	0.641962	0.237	0.011	0
CNP-2	0	-2.32333	0.082	0.335	0
ATP6V0A1-7	0	0.868882	0.611	0.14	0
CNTNAP1-2	0	0.808263	0.383	0.035	0
ATXN7L3-1	0	0.735197	0.339	0.033	0
RUNDC3A-1	0	0.785226	0.296	0.016	0
ADAM11-2	0	0.814605	0.344	0.023	0
MAPT-16	0	0.418495	0.468	0.112	0
NSF-19	0	1.4824	0.556	0.043	0
NFE2L1-3	0	0.478086	0.308	0.048	0
DYNLL2-5	0	0.596134	0.509	0.118	0
TRIM37-1	0	0.795433	0.355	0.034	0
TTYH2-9	0	-1.50295	0.01	0.174	0
RBFOX3-2	0	0.785452	0.269	0.007	0
NPTX1-1	0	1.59097	0.501	0.026	0
NPTX1-2	0	0.675634	0.232	0.009	0
NPTX1-3	0	0.803	0.265	0.006	0
BAIAP2-14	0	0.989906	0.356	0.021	0
BAIAP2-13	0	1.11426	0.419	0.033	0
DLGAP1-1	0	0.769356	0.307	0.016	0
MAPRE2-19	0	0.578398	0.357	0.061	0
CELF4-1	0	0.900031	0.251	0.007	0
CELF4-2	0	1.09216	0.26	0.004	0
CELF4-3	0	0.927117	0.332	0.014	0
CELF4-4	0	0.96358	0.329	0.009	0
CELF4-5	0	0.846	0.295	0.011	0
SYT4-1	0	1.36691	0.471	0.023	0
TCF4-3	0	0.489945	0.541	0.16	0
ST8SIA3-3	0	1.00829	0.37	0.018	0
NEDD4L-43	0	0.619114	0.252	0.014	0
MBP-1	0	-3.40715	0.089	0.527	0
MBP-11	0	-1.9081	0.03	0.231	0
MBP-4	0	-1.87551	0.024	0.221	0
MBP-10	0	-2.05344	0.062	0.279	0
OAZ1-3	0	0.498597	0.344	0.065	0
DIRAS1-1	0	1.11076	0.382	0.018	0
TLE5-1	0	0.628837	0.495	0.104	0
CELF5-7	0	1.07108	0.347	0.011	0
PIP5K1C-1	0	0.642271	0.333	0.037	0
ATCAY-9	0	0.870111	0.361	0.024	0
ZBTB7A-5	0	0.360354	0.415	0.101	0
SEMA6B-1	0	0.780924	0.325	0.024	0
CTXN1-1	0	1.00781	0.377	0.024	0
PIN1-3	0	0.469622	0.302	0.046	0
CACNA1A-1	0	0.955971	0.379	0.026	0
CACNA1A-2	0	1.29433	0.517	0.04	0
ADGRL1-2	0	0.539836	0.389	0.065	0
SIN3B-8	0	0.641621	0.366	0.05	0
UNC13A-1	0	0.631808	0.228	0.008	0
MAST3-1	0	0.687182	0.484	0.103	0
RAB3A-2	0	0.949938	0.298	0.012	0
SSBP4-1	0	0.600555	0.281	0.03	0
FKBP8-1	0	0.457098	0.426	0.099	0
TMEM59L-2	0	1.23205	0.614	0.087	0
SUGP2-1	0	0.419006	0.351	0.066	0
HAPLN4-2	0	0.839045	0.241	0.008	0
GPI-2	0	0.418861	0.397	0.089	0
GPI-5	0	0.825843	0.346	0.026	0
SCN1B-2	0	0.987271	0.433	0.058	0
FXYD7-1	0	1.11993	0.42	0.026	0
MAG-1	0	-1.88945	0.015	0.218	0
CLIP3-1	0	1.02065	0.546	0.086	0
PPP1R14A-1	0	-1.59484	0.01	0.175	0
SPINT2-7	0	0.781028	0.274	0.015	0
TTC9B-1	0	0.632205	0.243	0.018	0
PLD3-1	0	0.74636	0.509	0.102	0
SPTBN4-7	0	0.967877	0.394	0.029	0
ATP1A3-1	0	1.26763	0.487	0.037	0
GSK3A-1	0	0.432176	0.341	0.064	0
PNMA8A-1	0	0.673644	0.265	0.022	0
PNMA8B-2	0	0.909202	0.344	0.02	0
CALM3-1	0	0.555091	0.297	0.036	0
CALM3-2	0	1.78841	0.706	0.074	0
SLC8A2-3	0	0.680677	0.257	0.011	0
NAPA-1	0	0.417827	0.332	0.058	0
LMTK3-1	0	0.563442	0.249	0.021	0
CA11-1	0	0.725319	0.324	0.027	0
PPFIA3-2	0	0.901902	0.391	0.033	0
SLC17A7-1	0	1.7491	0.607	0.059	0
PPP2R1A-1	0	0.967225	0.611	0.119	0
PRKCG-4	0	0.799991	0.289	0.018	0
CACNG8-5	0	0.764461	0.267	0.01	0
CACNG8-6	0	0.982757	0.341	0.015	0
MBOAT7-1	0	0.617716	0.368	0.054	0
PEG3-1	0	1.09655	0.446	0.039	0
PEG3-3	0	0.935387	0.371	0.026	0
PEG3-4	0	0.845605	0.382	0.035	0
PEG3-5	0	0.86904	0.374	0.035	0
MYT1L-3	0	1.06059	0.363	0.012	0
HPCAL1-16	0	1.07233	0.279	0.027	0
ROCK2-4	0	0.56128	0.269	0.026	0
FAM49A-2	0	0.869908	0.352	0.024	0
VSNL1-16	0	0.857485	0.334	0.026	0
VSNL1-17	0	1.10067	0.439	0.032	0
KIF3C-1	0	1.0064	0.436	0.037	0
MAPRE3-10	0	0.796932	0.412	0.053	0
PPP1CB-10	0	0.529103	0.354	0.063	0
LINC00486-3	0	0.387101	0.327	0.059	0
TMEM178A-12	0	0.806433	0.326	0.023	0
PREPL-2	0	1.31805	0.651	0.099	0
PRKCE-20	0	1.51251	0.54	0.032	0
PRKCE-21	0	0.795253	0.279	0.01	0
CALM2-1	0	0.767065	0.691	0.251	0
NRXN1-1	0	0.720963	0.324	0.033	0
NRXN1-5	0	0.573919	0.313	0.043	0
NRXN1-6	0	0.586225	0.314	0.044	0
SPTBN1-32	0	0.425571	0.433	0.105	0
PPP3R1-1	0	1.30269	0.534	0.05	0
AAK1-9	0	0.869333	0.354	0.02	0
ADD2-1	0	1.07218	0.406	0.022	0
DCTN1-2	0	0.594884	0.308	0.041	0
LRRTM4-10	0	0.654359	0.273	0.02	0
LRRTM4-21	0	0.63181	0.252	0.018	0
LRRTM4-23	0	0.757136	0.298	0.02	0
TMSB10-1	0	0.611227	0.376	0.067	0
MAL-5	0	-1.54082	0.009	0.167	0
LONRF2-1	0	0.80472	0.289	0.018	0
LONRF2-6	0	0.548141	0.239	0.018	0
CREG2-1	0	1.18222	0.405	0.021	0
CREG2-2	0	0.817755	0.312	0.016	0
LINC01106-1	0	0.671276	0.23	0.005	0
R3HDM1-6	0	0.658518	0.285	0.027	0
R3HDM1-9	0	0.815751	0.329	0.024	0
R3HDM1-10	0	0.577529	0.218	0.009	0
R3HDM1-20	0	0.649919	0.263	0.018	0
TBR1-4	0	1.09994	0.356	0.012	0
SCN2A-20	0	0.997771	0.381	0.024	0
SCN2A-21	0	0.698082	0.246	0.007	0
SCN2A-23	0	0.813749	0.291	0.008	0
SCN2A-24	0	0.901834	0.333	0.014	0
CSRNP3-17	0	0.964011	0.329	0.014	0
CERS6-29	0	0.638804	0.226	0.01	0
CHN1-1	0	2.17649	0.741	0.097	0
CHN1-2	0	0.637092	0.264	0.016	0
NCKAP1-2	0	0.531388	0.322	0.049	0
GLS-15	0	0.678715	0.297	0.02	0
GLS-19	0	0.749467	0.32	0.023	0
SLC39A10-15	0	0.761876	0.297	0.016	0
ABI2-21	0	0.525346	0.319	0.042	0
ABI2-22	0	0.539328	0.322	0.044	0
MAP2-26	0	0.997275	0.407	0.028	0
MAP2-28	0	1.32277	0.55	0.048	0
UNC80-18	0	0.542599	0.233	0.013	0
PTPRN-1	0	1.37875	0.549	0.036	0
EPHA4-1	0	0.601603	0.22	0.01	0
SCG2-1	0	0.923702	0.277	0.017	0
KIF1A-1	0	0.550964	0.547	0.142	0
SNPH-5	0	0.887122	0.372	0.03	0
FKBP1A-1	0	0.784581	0.365	0.043	0
PTPRA-20	0	0.45638	0.36	0.067	0
LZTS3-1	0	0.831512	0.481	0.069	0
PRNP-3	0	1.07173	0.824	0.305	0
PLCB1-31	0	0.851507	0.247	0.006	0
PLCB1-32	0	0.983167	0.32	0.014	0
SNAP25-13	0	0.741925	0.295	0.015	0
SNAP25-16	0	1.39473	0.575	0.065	0
SNAP25-17	0	2.22887	0.867	0.161	0
NAPB-1	0	1.0264	0.484	0.055	0
ENTPD6-7	0	0.560814	0.287	0.036	0
NORAD-1	0	0.897915	0.711	0.192	0
EPB41L1-18	0	0.753518	0.381	0.044	0
BLCAP-4	0	0.595426	0.294	0.036	0
BLCAP-5	0	0.664532	0.277	0.023	0
VSTM2L-5	0	0.80376	0.274	0.011	0
SERINC3-6	0	0.373623	0.393	0.084	0
YWHAB-6	0	0.816494	0.465	0.065	0
YWHAB-7	0	0.906922	0.462	0.059	0
SLC12A5-4	0	1.54469	0.523	0.017	0
KCNB1-1	0	0.712743	0.247	0.008	0
KCNB1-7	0	0.833193	0.295	0.007	0
ATP9A-1	0	0.456344	0.465	0.105	0
GNAS-7	0	1.24764	0.777	0.209	0
FAM217B-4	0	0.500398	0.297	0.043	0
KCNQ2-1	0	1.14367	0.442	0.027	0
EEF1A2-1	0	1.09001	0.563	0.084	0
STMN3-1	0	0.915428	0.398	0.033	0
OLIG1-1	0	-1.85583	0.015	0.209	0
TTC3-9	0	0.437684	0.346	0.063	0
TTC3-14	0	0.518458	0.431	0.092	0
PDXK-7	0	0.598747	0.342	0.048	0
SUMO3-1	0	0.902947	0.39	0.036	0
ATP6V1E1-1	0	0.535746	0.359	0.062	0
SEPTIN5-2	0	1.5112	0.404	0.006	0
GP1BB-1	0	1.46203	0.397	0.005	0
GP1BB-2	0	0.720986	0.315	0.03	0
MAPK1-3	0	0.983753	0.61	0.12	0
GRK3-15	0	0.680071	0.245	0.018	0
MIAT-2	0	1.70713	0.583	0.036	0
MIAT-3	0	0.879048	0.33	0.013	0
MIAT-4	0	0.620719	0.232	0.012	0
MIAT-5	0	0.944687	0.286	0.005	0
MIAT-6	0	1.42738	0.491	0.032	0
RFPL1S-1	0	0.664379	0.22	0.006	0
YWHAH-7	0	1.22549	0.559	0.076	0
RBFOX2-1	0	0.668594	0.253	0.016	0
RBFOX2-4	0	0.779824	0.312	0.021	0
PDXP-2	0	0.868481	0.353	0.025	0
KCNJ4-1	0	0.629822	0.219	0.006	0
NPTXR-1	0	1.31193	0.568	0.068	0
CBX6-1	0	0.448552	0.323	0.055	0
SYNGR1-8	0	0.99308	0.454	0.048	0
RANGAP1-1	0	0.388634	0.485	0.13	0
SULT4A1-1	0	1.51836	0.533	0.026	0
MAPK8IP2-2	0	0.9471	0.46	0.047	0
CHL1-30	0	0.61262	0.313	0.039	0
ITPR1-27	0	1.15343	0.429	0.024	0
SRGAP3-13	0	0.515708	0.312	0.048	0
ATP2B2-1	0	0.971723	0.34	0.011	0
ATP2B2-2	0	0.859396	0.28	0.008	0
ATP2B2-3	0	0.983545	0.267	0.008	0
SYN2-9	0	0.898056	0.303	0.008	0
SYN2-10	0	1.48428	0.496	0.025	0
ARPP21-4	0	0.691635	0.267	0.015	0
EIF1B-2	0	0.549506	0.307	0.038	0
CCK-1	0	1.66316	0.489	0.038	0
MAP4-8	0	0.679202	0.227	0.009	0
PLXNB1-1	0	-1.88582	0.037	0.275	0
BSN-15	0	1.07017	0.376	0.014	0
CAMKV-1	0	1.11788	0.424	0.024	0
WDR82-1	0	0.927722	0.411	0.042	0
NISCH-5	0	0.598356	0.439	0.076	0
CADPS-5	0	0.836027	0.265	0.015	0
SYNPR-22	0	1.05406	0.235	0.013	0
CLDND1-2	0	-2.52412	0.164	0.401	0
TAGLN3-2	0	1.16895	0.467	0.035	0
GAP43-15	0	0.849591	0.341	0.029	0
GAP43-16	0	0.640244	0.32	0.035	0
LSAMP-2	0	0.762163	0.437	0.082	0
KALRN-7	0	0.903414	0.333	0.012	0
KALRN-11	0	0.641191	0.237	0.008	0
H1FX-1	0	0.666076	0.325	0.046	0
TF-6	0	-3.21383	0.065	0.467	0
RAB6B-1	0	1.61189	0.601	0.043	0
PFN2-1	0	0.573496	0.316	0.046	0
SERPINI1-12	0	0.911162	0.463	0.066	0
CLDN11-4	0	-2.05684	0.016	0.243	0
NCEH1-3	0	0.579806	0.235	0.013	0
SOX2-OT-22	0	-2.04866	0.062	0.307	0
AP2M1-1	0	0.6871	0.507	0.108	0
EIF4A2-6	0	0.949182	0.537	0.092	0
CPLX1-1	0	1.39021	0.417	0.02	0
CRMP1-3	0	0.747826	0.313	0.026	0
KCNIP4-3	0	0.645508	0.229	0.007	0
KCNIP4-4	0	1.09354	0.356	0.014	0
KCNIP4-5	0	0.692627	0.242	0.006	0
KCNIP4-6	0	0.936048	0.322	0.011	0
KCNIP4-7	0	0.96085	0.323	0.008	0
KCNIP4-8	0	0.855867	0.313	0.013	0
KCNIP4-9	0	0.892904	0.297	0.007	0
KCNIP4-10	0	0.838085	0.316	0.013	0
KCNIP4-11	0	0.952157	0.347	0.015	0
KCNIP4-12	0	0.65178	0.237	0.006	0
KCNIP4-13	0	1.00522	0.333	0.009	0
KCNIP4-14	0	0.738334	0.266	0.009	0
KCNIP4-15	0	0.871982	0.314	0.011	0
KCNIP4-17	0	0.628149	0.248	0.011	0
KCNIP4-18	0	0.714418	0.263	0.011	0
KCNIP4-19	0	0.86929	0.295	0.008	0
KCNIP4-IT1-4	0	0.747596	0.265	0.01	0
KCNIP4-20	0	1.48575	0.481	0.022	0
KCNIP4-21	0	1.11323	0.375	0.012	0
KCNIP4-22	0	0.966406	0.345	0.013	0
KCNIP4-23	0	0.715096	0.263	0.008	0
KCNIP4-25	0	0.99159	0.345	0.014	0
KCNIP4-26	0	1.13057	0.361	0.014	0
UCHL1-2	0	1.48769	0.706	0.123	0
OCIAD1-6	0	0.426496	0.355	0.07	0
G3BP2-1	0	0.589147	0.279	0.031	0
MAPK10-3	0	0.654494	0.277	0.015	0
SPARCL1-1	0	0.750717	0.539	0.141	0
SPP1-2	0	-2.19551	0.01	0.198	0
SPP1-3	0	-2.76692	0.025	0.292	0
SNCA-3	0	0.550226	0.256	0.026	0
PPP3CA-1	0	0.761305	0.298	0.015	0
PPP3CA-2	0	0.978173	0.302	0.004	0
PPP3CA-3	0	0.985466	0.304	0.006	0
PPP3CA-4	0	1.6765	0.62	0.055	0
PPP3CA-5	0	1.56105	0.617	0.066	0
FBXW7-4	0	0.946217	0.372	0.019	0
FBXW7-6	0	0.692202	0.251	0.007	0
GUCY1B1-9	0	1.02938	0.377	0.019	0
GRIA2-1	0	0.65259	0.449	0.081	0
GRIA2-14	0	0.73123	0.429	0.061	0
GRIA2-18	0	0.898848	0.488	0.075	0
GRIA2-19	0	0.832653	0.529	0.109	0
GRIA2-21	0	1.00228	0.425	0.044	0
GPM6A-1	0	1.30875	0.679	0.121	0
GPM6A-2	0	0.316854	0.428	0.109	0
BASP1-13	0	1.89911	0.723	0.079	0
LMBRD2-1	0	0.639247	0.308	0.031	0
SLC1A3-5	0	-1.44557	0.003	0.149	0
SLC1A3-22	0	-2.40586	0.02	0.255	0
SELENOP-1	0	-1.61425	0.008	0.174	0
RAB3C-29	0	0.970906	0.292	0.009	0
PIK3R1-18	0	0.90692	0.576	0.116	0
MAP1B-15	0	0.865306	0.777	0.377	0
MAP1B-16	0	0.677638	0.349	0.044	0
MAP1B-17	0	0.612708	0.272	0.026	0
MAP1B-18	0	1.09671	0.525	0.078	0
MAP1B-19	0	1.38475	0.651	0.122	0
ENC1-1	0	1.86142	0.544	0.038	0
ENC1-4	0	0.893889	0.319	0.019	0
MEF2C-1	0	1.13395	0.437	0.025	0
MEF2C-4	0	0.999946	0.352	0.014	0
MEF2C-22	0	0.552713	0.24	0.018	0
MEF2C-20	0	0.652901	0.243	0.01	0
MEF2C-23	0	1.32081	0.541	0.043	0
PJA2-1	0	0.590333	0.331	0.046	0
PJA2-2	0	0.66687	0.315	0.034	0
KIF3A-1	0	0.497365	0.299	0.045	0
PPP2CA-3	0	0.504144	0.296	0.043	0
REEP2-1	0	0.795728	0.352	0.038	0
MATR3-9	0	0.714553	0.401	0.058	0
MATR3-11	0	1.00827	0.566	0.087	0
NDFIP1-8	0	0.555614	0.38	0.065	0
NDFIP1-11	0	0.572248	0.269	0.029	0
CAMK2A-1	0	1.61834	0.531	0.029	0
CAMK2A-2	0	0.933381	0.321	0.008	0
CAMK2A-3	0	1.84395	0.588	0.024	0
SYNPO-5	0	1.14502	0.395	0.018	0
ANXA6-2	0	0.558498	0.293	0.039	0
CYFIP2-8	0	0.672955	0.349	0.044	0
CYFIP2-9	0	0.696463	0.238	0.01	0
CYFIP2-10	0	0.677771	0.277	0.022	0
GABRB2-1	0	1.08054	0.371	0.016	0
GABRB2-2	0	1.00633	0.34	0.009	0
GABRA1-3	0	1.29999	0.452	0.017	0
GABRA1-7	0	1.21286	0.416	0.018	0
GABRG2-18	0	0.79424	0.285	0.008	0
GABRG2-19	0	0.706804	0.25	0.01	0
NSG2-7	0	0.993488	0.364	0.023	0
CPLX2-7	0	1.42156	0.466	0.026	0
CLTB-1	0	0.612203	0.31	0.039	0
SNCB-1	0	1.72711	0.711	0.071	0
UNC5A-4	0	0.705382	0.244	0.009	0
FAM153CP-3	0	0.613412	0.217	0.005	0
TUBB2A-1	0	0.747727	0.338	0.043	0
GFOD1-1	0	0.623339	0.236	0.015	0
GFOD1-2	0	0.722516	0.272	0.015	0
GFOD1-4	0	0.698292	0.268	0.013	0
CAP2-17	0	0.915095	0.354	0.018	0
CAP2-19	0	0.735793	0.262	0.009	0
GABBR1-6	0	0.345154	0.432	0.109	0
MOG-6	0	-2.22513	0.019	0.275	0
TUBB-1	0	0.530141	0.338	0.062	0
ATP6V1G2-1	0	0.765023	0.308	0.022	0
PRRT1-1	0	0.81409	0.413	0.047	0
SYNGAP1-2	0	0.626183	0.311	0.031	0
NUDT3-3	0	0.525371	0.347	0.055	0
PACSIN1-10	0	0.959922	0.324	0.012	0
CPNE5-1	0	0.680728	0.237	0.012	0
HSP90AB1-3	0	1.01759	0.8	0.248	0
TMEM151B-4	0	0.785494	0.285	0.013	0
ADGRB3-3	0	0.431021	0.318	0.055	0
ADGRB3-5	0	0.568778	0.424	0.093	0
ADGRB3-15	0	0.51617	0.343	0.057	0
KCNQ5-7	0	0.803936	0.263	0.003	0
SNAP91-1	0	0.93825	0.406	0.036	0
WASF1-2	0	0.667673	0.268	0.021	0
TSPYL4-1	0	0.820777	0.356	0.03	0
TSPYL4-2	0	0.974789	0.383	0.028	0
TSPYL1-3	0	1.96084	0.758	0.074	0
TSPYL1-4	0	0.628387	0.247	0.016	0
GJA1-5	0	-2.11078	0.014	0.177	0
SERINC1-1	0	0.721652	0.542	0.123	0
SYNE1-1	0	0.46483	0.318	0.055	0
IPCEF1-1	0	1.02475	0.34	0.012	0
SOD2-1	0	0.702646	0.345	0.038	0
QKI-1	0	-1.79314	0.058	0.275	0
QKI-19	0	-2.17481	0.024	0.313	0
PRKAR1B-1	0	1.60786	0.641	0.069	0
RAC1-7	0	0.476562	0.345	0.063	0
MTURN-8	0	0.721747	0.462	0.08	0
AMPH-1	0	0.644113	0.237	0.01	0
CAMK2B-1	0	1.48241	0.534	0.03	0
CAMK2B-2	0	1.72041	0.716	0.072	0
NUDCD3-3	0	0.661314	0.341	0.044	0
PPIA-2	0	0.390581	0.51	0.146	0
ADCY1-11	0	1.22965	0.422	0.015	0
GALNT17-24	0	0.908548	0.298	0.008	0
STX1A-1	0	0.938163	0.331	0.013	0
RHBDD2-2	0	0.778438	0.455	0.078	0
SRRM3-6	0	0.728745	0.253	0.012	0
YWHAG-1	0	1.54219	0.712	0.129	0
YWHAG-2	0	1.24783	0.487	0.037	0
YWHAG-3	0	0.632624	0.251	0.015	0
CDK14-46	0	0.695201	0.254	0.01	0
TMEM130-1	0	1.09063	0.412	0.026	0
NRCAM-1	0	0.532524	0.341	0.052	0
AUXG01000058.1-2	0	0.897989	0.343	0.017	0
MTPN-1	0	0.863304	0.388	0.039	0
EPHB6-1	0	1.19693	0.463	0.028	0
CNTNAP2-2	0	0.700004	0.214	0.002	0
CNTNAP2-4	0	0.815843	0.232	0.002	0
CNTNAP2-6	0	0.72507	0.212	0.003	0
CNTNAP2-8	0	0.800991	0.224	0.002	0
CNTNAP2-9	0	0.764661	0.225	0.004	0
CNTNAP2-12	0	0.739209	0.213	0.002	0
AGAP3-7	0	0.783767	0.417	0.059	0
DPP6-24	0	0.74568	0.291	0.026	0
DPP6-25	0	0.720172	0.33	0.039	0
DNAJB6-11	0	0.535286	0.423	0.082	0
CSMD1-17	0	0.837859	0.298	0.016	0
CSMD1-21	0	0.724161	0.289	0.022	0
CSMD1-23	0	0.607934	0.224	0.01	0
CSMD1-25	0	0.636331	0.251	0.017	0
CSMD1-26	0	0.828934	0.323	0.023	0
CSMD1-27	0	0.656981	0.233	0.012	0
CSMD1-30	0	0.568858	0.223	0.011	0
LINC00599-1	0	1.59095	0.588	0.039	0
PSD3-1	0	0.620474	0.323	0.05	0
PSD3-2	0	0.620393	0.287	0.035	0
PSD3-5	0	0.634533	0.351	0.051	0
ATP6V1B2-4	0	1.19668	0.546	0.063	0
DMTN-4	0	1.33645	0.531	0.04	0
PHYHIP-1	0	2.05525	0.742	0.089	0
NEFL-2	0	0.660544	0.298	0.031	0
NEFL-3	0	0.872419	0.521	0.11	0
PNMA2-1	0	1.36027	0.467	0.025	0
PTK2B-13	0	1.3532	0.505	0.048	0
SARAF-1	0	0.48235	0.296	0.044	0
PPP2CB-1	0	0.487685	0.34	0.063	0
BAG4-6	0	0.744201	0.309	0.025	0
ST18-25	0	-1.53595	0.008	0.163	0
MIR124-2HG-8	0	0.955609	0.367	0.018	0
STMN2-12	0	0.689371	0.27	0.019	0
STMN2-14	0	1.09077	0.384	0.028	0
RALYL-3	0	0.733412	0.242	0.004	0
NECAB1-15	0	0.639332	0.338	0.047	0
PDP1-5	0	1.1107	0.405	0.019	0
PDP1-7	0	0.736547	0.292	0.018	0
YWHAZ-1	0	0.616228	0.442	0.088	0
YWHAZ-2	0	0.793064	0.437	0.059	0
YWHAZ-3	0	0.666859	0.266	0.016	0
NCALD-2	0	0.683844	0.26	0.016	0
RIMS2-10	0	0.659548	0.238	0.006	0
OXR1-32	0	0.849003	0.377	0.033	0
SYBU-1	0	0.703333	0.256	0.011	0
SAMD12-1	0	0.608498	0.243	0.015	0
EFR3A-16	0	0.612807	0.257	0.024	0
LYNX1-1	0	0.623057	0.34	0.048	0
LY6E-1	0	0.692689	0.278	0.02	0
LY6H-1	0	1.13603	0.495	0.06	0
KIFC2-1	0	0.954285	0.52	0.065	0
ELAVL2-1	0	0.871867	0.266	0.011	0
ELAVL2-2	0	0.754354	0.223	0.005	0
GDA-24	0	0.762672	0.259	0.01	0
NTRK2-31	0	0.623358	0.267	0.024	0
NTRK2-33	0	0.973621	0.421	0.037	0
SPIN1-17	0	0.51994	0.293	0.042	0
DIRAS2-1	0	0.957706	0.308	0.012	0
GABBR2-1	0	1.09456	0.384	0.013	0
FRRS1L-1	0	0.654063	0.242	0.013	0
FRRS1L-2	0	0.570166	0.224	0.01	0
ZNF483-12	0	0.929138	0.478	0.065	0
STXBP1-10	0	1.00694	0.319	0.01	0
STXBP1-12	0	1.41522	0.398	0.014	0
STXBP1-13	0	1.19652	0.368	0.016	0
DNM1-3	0	1.79144	0.804	0.126	0
AL359091.1-1	0	-1.64246	0.014	0.176	0
CERCAM-2	0	-2.58088	0.047	0.349	0
SPTAN1-10	0	0.939874	0.479	0.056	0
ZER1-1	0	0.532876	0.359	0.058	0
PTPA-3	0	0.595907	0.43	0.078	0
NCS1-6	0	0.589286	0.236	0.017	0
NCS1-9	0	0.631037	0.236	0.016	0
OLFM1-2	0	1.63284	0.566	0.038	0
OLFM1-6	0	0.683622	0.27	0.015	0
OLFM1-7	0	0.716198	0.294	0.023	0
KCNT1-4	0	1.02141	0.365	0.013	0
PTGDS-2	0	-3.64109	0.227	0.777	0
NPDC1-1	0	0.443401	0.411	0.09	0
GRIN1-1	0	2.24745	0.865	0.098	0
RNF208-1	0	0.848111	0.392	0.04	0
TUBB4B-2	0	0.506815	0.361	0.069	0
MRPL41-1	0	0.444839	0.388	0.088	0
CACNA1B-15	0	0.725901	0.245	0.006	0
MT-ND5-1	0	0.790601	0.66	0.246	0
MT-ND5-2	0	1.07606	0.726	0.299	0
FRMPD4-5	0	0.643537	0.21	0.004	0
GPM6B-5	0	-2.14111	0.16	0.371	0
EIF1AX-6	0	0.490408	0.334	0.054	0
CNKSR2-32	0	0.768764	0.272	0.008	0
TSPAN7-12	0	1.18136	0.579	0.094	0
USP11-5	0	0.565451	0.335	0.051	0
USP11-6	0	0.829664	0.441	0.062	0
SYN1-1	0	1.46473	0.582	0.047	0
ELK1-1	0	0.909214	0.277	0.018	0
PCSK1N-1	0	1.03268	0.511	0.075	0
SYP-1	0	1.00138	0.455	0.041	0
TSPYL2-1	0	1.06279	0.53	0.071	0
ARHGEF9-1	0	0.610154	0.254	0.017	0
NAP1L2-1	0	1.04087	0.378	0.018	0
NAP1L3-1	0	0.973373	0.346	0.023	0
NAP1L3-2	0	1.05725	0.394	0.026	0
TMEM35A-3	0	0.624254	0.234	0.015	0
GPRASP1-3	0	0.840813	0.354	0.029	0
BEX1-1	0	1.03737	0.406	0.033	0
BEX4-1	0	0.606543	0.388	0.065	0
BEX3-2	0	0.737486	0.415	0.065	0
MORF4L2-1	0	0.483086	0.349	0.062	0
PLP1-3	0	-3.22897	0.028	0.415	0
PLP1-4	0	-4.5442	0.073	0.619	0
PLP1-5	0	-4.41159	0.116	0.612	0
PAK3-19	0	1.19811	0.437	0.015	0
PAK3-24	0	0.65391	0.23	0.008	0
LAMP2-4	0	-2.14089	0.05	0.293	0
GRIA3-8	0	0.530042	0.227	0.013	0
GRIA3-12	0	0.971001	0.377	0.022	0
SLC9A6-8	0	0.739795	0.357	0.04	0
LINC00632-1	0	0.485019	0.241	0.019	0
LINC00632-2	0	0.573712	0.287	0.027	0
LINC00632-9	0	0.713378	0.331	0.027	0
LINC00632-10	0	0.544466	0.269	0.022	0
IDS-1	0	1.703	0.785	0.136	0
IDS-2	0	1.2381	0.564	0.068	0
IDS-5	0	0.935646	0.467	0.059	0
PNMA3-1	0	1.01799	0.38	0.019	0
PNCK-1	0	0.594188	0.232	0.015	0
PDZD4-1	0	0.779037	0.341	0.032	0
L1CAM-1	0	0.575859	0.21	0.006	0
GDI1-1	0	0.518734	0.642	0.205	0
RTL8C-1	4.75064e-308	0.430196	0.373	0.082	8.10574e-303
FRMD4A-17	4.8882e-308	0.605135	0.201	0.003	8.34045e-303
FRMD4A-16	6.95743e-308	0.604795	0.202	0.004	1.1871e-302
GRIA3-11	7.58882e-308	0.651273	0.214	0.009	1.29483e-302
DLGAP2-27	9.02809e-308	0.59601	0.198	0.002	1.54041e-302
LARP1-9	1.8707e-307	0.38928	0.36	0.076	3.19187e-302
LPCAT4-1	1.94069e-307	0.646892	0.232	0.016	3.31129e-302
GNAO1-25	2.23044e-307	0.373767	0.373	0.082	3.80566e-302
MAP2K4-23	7.03784e-307	0.472964	0.276	0.036	1.20082e-301
PHLDB1-3	8.65868e-307	-1.71965	0.047	0.235	1.47738e-301
FAM49A-1	9.46003e-307	0.589392	0.216	0.01	1.61411e-301
COX7A2L-6	2.26046e-306	0.516771	0.269	0.032	3.85689e-301
NRG3-14	4.91765e-306	0.49834	0.284	0.04	8.39069e-301
RBFOX1-14	8.13696e-306	0.622616	0.207	0.006	1.38836e-300
AP1S1-1	1.71569e-305	0.515518	0.27	0.033	2.92738e-300
PRKCZ-16	1.87369e-305	0.398695	0.339	0.066	3.19696e-300
LRRTM4-25	1.90411e-305	0.521494	0.242	0.021	3.24888e-300
CHL1-26	2.59643e-305	0.562829	0.239	0.02	4.43014e-300
SIRPA-12	2.60927e-305	0.354491	0.397	0.095	4.45203e-300
TTBK2-1	4.07361e-305	0.520437	0.288	0.042	6.95055e-300
PTPN5-1	4.61512e-305	0.607699	0.212	0.008	7.8745e-300
FGF14-18	1.56212e-304	0.553644	0.218	0.011	2.66535e-299
PRPF19-1	1.66765e-304	0.406758	0.318	0.056	2.84542e-299
EFHD1-8	1.84852e-304	-1.57381	0.017	0.181	3.15403e-299
TUBA4A-2	1.93368e-304	0.513899	0.284	0.04	3.29933e-299
KALRN-4	1.42037e-303	0.594296	0.205	0.006	2.42349e-298
FGF14-20	1.54607e-303	0.564383	0.218	0.011	2.63797e-298
PRDX2-1	2.26961e-303	0.373244	0.424	0.111	3.8725e-298
MAST1-5	2.52292e-303	0.738562	0.223	0.013	4.30471e-298
ANKS1B-12	3.77386e-303	0.43346	0.279	0.038	6.43911e-298
PLEKHB2-7	3.95111e-303	0.454098	0.276	0.036	6.74154e-298
TMSB4X-3	7.5971e-303	0.352602	0.452	0.125	1.29625e-297
ROCK2-1	8.47369e-303	0.568759	0.221	0.013	1.44582e-297
LINC01002-3	9.17786e-303	0.538209	0.289	0.043	1.56596e-297
SLC6A7-1	1.63687e-302	0.561518	0.212	0.009	2.7929e-297
PPP2R2C-1	9.46041e-302	0.540131	0.266	0.033	1.61417e-296
KLHDC3-1	1.07072e-301	0.514979	0.256	0.028	1.8269e-296
CEP170B-3	1.56474e-301	0.513786	0.243	0.022	2.66982e-296
SRRM4-11	1.85872e-301	0.614283	0.203	0.005	3.17142e-296
PCDH7-32	1.4632e-300	0.559593	0.248	0.025	2.49657e-295
CLASP1-1	1.49186e-299	0.473401	0.289	0.044	2.54548e-294
CNTNAP2-3	1.9898e-299	0.691225	0.197	0.003	3.39507e-294
SNU13-1	3.52545e-299	0.515744	0.274	0.037	6.01527e-294
BEX2-1	3.76788e-299	0.523819	0.242	0.022	6.42891e-294
FOXP1-3	5.12677e-299	0.479631	0.251	0.027	8.7475e-294
CNTNAP2-11	7.43e-299	0.65376	0.196	0.003	1.26774e-293
KCTD16-9	1.06989e-298	0.597953	0.201	0.005	1.82548e-293
SNHG14-17	1.3569e-298	0.595889	0.2	0.005	2.3152e-293
CDK5R2-1	1.88403e-298	0.56685	0.205	0.007	3.21461e-293
PI4KA-1	2.39476e-298	0.471682	0.273	0.036	4.08603e-293
PTMS-1	2.57745e-298	0.562051	0.247	0.025	4.39775e-293
MT-ND6-1	4.84055e-298	0.514432	0.447	0.129	8.25915e-293
NKX6-2-3	1.23112e-297	-1.51464	0.01	0.16	2.10059e-292
IQSEC2-1	1.28049e-297	0.564282	0.221	0.014	2.18483e-292
FBLL1-1	1.36562e-297	0.579634	0.224	0.015	2.33008e-292
ENC1-2	1.37258e-297	0.59502	0.202	0.006	2.34195e-292
SEPTIN3-4	1.8506e-297	0.693364	0.216	0.012	3.15756e-292
FGFR3-3	5.82406e-297	-1.5595	0.009	0.16	9.93725e-292
NGEF-1	1.1075e-296	0.59711	0.204	0.007	1.88965e-291
CELF1-1	1.60921e-296	0.427188	0.31	0.055	2.7457e-291
SNX10-16	2.02496e-296	0.604459	0.208	0.008	3.45508e-291
KCNIP4-IT1-3	3.39236e-296	0.598771	0.201	0.006	5.78818e-291
FAM168B-1	6.99737e-296	0.534425	0.259	0.031	1.19392e-290
STXBP5L-13	3.57482e-295	0.547529	0.196	0.004	6.09951e-290
ANK2-32	9.87525e-295	0.319823	0.547	0.177	1.68495e-289
NUDT3-1	1.49321e-294	0.490005	0.26	0.032	2.54778e-289
TRIM9-4	1.54036e-294	0.403982	0.294	0.047	2.62823e-289
PLK2-1	9.18482e-294	0.586767	0.205	0.008	1.56715e-288
TSPAN13-12	1.54025e-293	0.551607	0.205	0.008	2.62803e-288
CDKN2D-1	2.06211e-293	0.509704	0.235	0.021	3.51846e-288
MT-ATP8-1	3.03796e-293	0.783486	0.657	0.293	5.18349e-288
DLG2-12	6.00243e-293	0.530571	0.236	0.021	1.02416e-287
AAK1-23	1.69616e-292	0.407075	0.291	0.047	2.89406e-287
SNCA-2	3.45694e-292	0.491495	0.234	0.021	5.89836e-287
GALNT16-9	5.55793e-292	0.55502	0.214	0.012	9.48316e-287
OTUB1-4	9.86996e-292	0.436062	0.28	0.041	1.68405e-286
BOK-2	1.19137e-291	-1.80485	0.046	0.228	2.03277e-286
CELF2-10	1.22159e-291	0.537469	0.231	0.02	2.08432e-286
SLC30A3-1	3.209e-291	0.578572	0.209	0.01	5.47532e-286
TCEAL2-3	6.4498e-291	0.500034	0.238	0.023	1.10049e-285
KLC2-1	7.3416e-291	0.517329	0.242	0.025	1.25265e-285
MAP6-8	1.26224e-290	0.487941	0.226	0.017	2.15368e-285
ATP1B1-6	1.45131e-290	0.429919	0.578	0.204	2.47629e-285
GPM6A-6	1.62127e-290	0.312304	0.39	0.096	2.76628e-285
DNAJC5-9	1.8141e-290	0.491379	0.253	0.03	3.09528e-285
GRAMD1B-13	2.20434e-290	0.492839	0.258	0.032	3.76113e-285
CAMK1D-25	2.32887e-290	0.531301	0.208	0.01	3.97361e-285
SEZ6L-16	3.04742e-290	0.599926	0.234	0.021	5.19963e-285
SYT1-22	5.11909e-290	0.457805	0.247	0.027	8.73439e-285
OPCML-1	5.58187e-290	0.562929	0.215	0.013	9.52402e-285
CTBP1-1	6.37907e-290	0.356244	0.367	0.085	1.08842e-284
ADAM22-34	6.96013e-290	0.525148	0.22	0.015	1.18756e-284
ZMAT2-3	6.98091e-290	0.421354	0.269	0.037	1.19111e-284
PDPK1-12	7.74207e-290	0.519668	0.254	0.031	1.32098e-284
TNPO2-1	8.37795e-290	0.38352	0.357	0.08	1.42948e-284
GRIN2B-3	9.7389e-290	0.560265	0.19	0.003	1.66169e-284
PCDH7-36	1.82128e-289	0.571868	0.225	0.018	3.10753e-284
KCTD17-1	2.32161e-289	0.474864	0.256	0.031	3.96122e-284
VSNL1-14	2.99794e-289	0.541812	0.231	0.02	5.11521e-284
CELF2-8	3.4265e-289	0.542757	0.233	0.021	5.84644e-284
PODXL2-11	3.9669e-289	0.593321	0.261	0.034	6.76849e-284
CELF2-3	4.35949e-289	0.596213	0.2	0.007	7.43834e-284
TESPA1-2	5.27659e-289	0.632331	0.198	0.006	9.00312e-284
GMFB-1	4.39939e-288	0.529405	0.233	0.021	7.50642e-283
SYT1-5	1.12146e-287	0.583693	0.19	0.004	1.91347e-282
IP6K1-1	1.31907e-287	0.415983	0.294	0.05	2.25065e-282
RPH3A-28	1.45314e-287	0.624927	0.197	0.006	2.47941e-282
ANKS1B-4	2.27242e-287	0.290797	0.37	0.086	3.87729e-282
LARP1-11	3.42543e-287	0.384915	0.306	0.056	5.8446e-282
NRG3-16	3.99257e-287	0.492915	0.27	0.039	6.81229e-282
PRKACA-1	1.11693e-286	0.485018	0.255	0.031	1.90576e-281
MYT1L-2	1.33959e-286	0.692626	0.19	0.003	2.28566e-281
GRIA4-15	2.20215e-286	0.637305	0.2	0.008	3.7574e-281
TARBP1-6	2.54416e-286	0.547436	0.224	0.018	4.34095e-281
RBFOX3-1	2.77297e-286	0.586543	0.196	0.006	4.73135e-281
EPHA4-5	4.04966e-286	0.544869	0.203	0.009	6.90969e-281
PAM-18	8.47768e-286	0.649353	0.214	0.014	1.4465e-280
PDE4A-5	1.23253e-285	0.593787	0.206	0.01	2.10299e-280
B4GAT1-1	1.26053e-285	0.351325	0.403	0.105	2.15076e-280
GALNT11-11	3.30255e-285	0.457985	0.233	0.022	5.63494e-280
SNAP25-15	3.32938e-285	0.535369	0.2	0.008	5.68073e-280
RASD2-1	5.53685e-285	0.670047	0.202	0.009	9.44719e-280
HERC1-1	1.85642e-284	0.433508	0.269	0.038	3.1675e-279
GPM6B-7	1.86891e-284	-2.15182	0.108	0.306	3.1888e-279
TCAF1-1	2.94551e-284	0.527928	0.216	0.015	5.02575e-279
MIR137HG-7	6.14176e-284	0.549611	0.184	0.002	1.04793e-278
PYGB-8	8.65822e-284	0.34751	0.319	0.062	1.4773e-278
MOBP-9	1.72356e-283	-1.59	0.017	0.171	2.9408e-278
PHF24-5	1.94575e-283	0.549866	0.2	0.008	3.31992e-278
SH3GL2-18	3.91855e-283	0.679981	0.206	0.011	6.68599e-278
GOLGA8B-1	1.05698e-282	0.416981	0.268	0.039	1.80346e-277
PHACTR1-1	1.31209e-282	0.56756	0.182	0.001	2.23875e-277
B4GALT6-4	2.17294e-282	0.565624	0.206	0.011	3.70755e-277
CREG2-4	2.31626e-282	0.523316	0.201	0.009	3.95209e-277
LMO3-2	2.35054e-282	0.501488	0.235	0.024	4.01059e-277
NRN1-1	2.36307e-282	0.510855	0.207	0.012	4.03197e-277
STXBP5L-10	2.62966e-282	0.521468	0.186	0.003	4.48683e-277
FGF14-6	3.01811e-282	0.571617	0.201	0.009	5.14961e-277
C9orf16-2	3.90899e-282	0.514237	0.238	0.025	6.66968e-277
FGF14-17	6.02857e-282	0.519814	0.207	0.012	1.02862e-276
CALM1-3	1.01902e-281	0.418988	0.335	0.072	1.73869e-276
RALYL-16	1.08304e-281	0.592097	0.183	0.002	1.84793e-276
ACOT7-1	2.52121e-281	0.49395	0.269	0.04	4.30178e-276
CACNB4-1	3.08662e-281	0.559515	0.201	0.009	5.26651e-276
MAGED1-8	4.21685e-281	0.48918	0.273	0.042	7.19495e-276
SESN3-1	5.44127e-281	0.491664	0.275	0.042	9.28412e-276
CSMD1-31	9.7108e-281	0.575371	0.204	0.011	1.6569e-275
PPME1-9	1.66264e-280	0.481377	0.237	0.025	2.83686e-275
NRXN3-7	1.77374e-280	0.562022	0.222	0.019	3.02643e-275
CACNB4-5	2.31828e-280	0.512098	0.204	0.01	3.95554e-275
PDE4A-3	3.73952e-280	0.676568	0.199	0.009	6.38052e-275
CAMKK2-3	6.34862e-280	0.51455	0.208	0.012	1.08323e-274
CHL1-29	1.35607e-279	0.502135	0.234	0.024	2.31378e-274
KIF5C-29	1.8808e-279	0.407371	0.318	0.064	3.2091e-274
CHRM1-1	2.85026e-279	0.561356	0.194	0.007	4.86322e-274
STMN1-6	2.8739e-279	0.300464	0.522	0.171	4.90356e-274
NRIP3-1	6.53329e-279	0.891259	0.203	0.011	1.11474e-273
PRKACB-16	6.73799e-279	0.439505	0.33	0.07	1.14966e-273
CACNG8-3	2.23726e-278	0.544163	0.201	0.01	3.8173e-273
YPEL5-6	3.22432e-278	0.462649	0.228	0.021	5.50146e-273
SYT1-6	5.36835e-278	0.549495	0.185	0.003	9.1597e-273
CELF2-2	6.91476e-278	0.513279	0.191	0.006	1.17982e-272
TCF4-2	8.39767e-278	0.329236	0.541	0.183	1.43284e-272
CNTNAP2-7	8.64288e-278	0.649147	0.185	0.004	1.47468e-272
LRRTM4-22	1.67327e-277	0.520866	0.211	0.015	2.855e-272
KALRN-5	2.62648e-277	0.530885	0.192	0.006	4.48141e-272
CADPS-8	4.72949e-277	0.532446	0.189	0.005	8.06965e-272
CNTNAP2-10	7.60566e-277	0.602212	0.18	0.002	1.29771e-271
PGM2L1-7	7.98933e-277	0.524094	0.193	0.007	1.36317e-271
TMEM63B-3	1.60316e-276	0.410432	0.309	0.06	2.73538e-271
PBX1-28	2.77019e-276	0.507941	0.22	0.018	4.7266e-271
FAM155A-2	4.16139e-276	0.556985	0.192	0.007	7.10033e-271
NPM2-3	6.86627e-276	0.589353	0.187	0.005	1.17155e-270
UBE2QL1-8	9.28503e-276	0.577738	0.193	0.007	1.58425e-270
ACVR1B-5	1.5252e-275	0.552018	0.205	0.012	2.60236e-270
CD99L2-1	1.54441e-275	0.430886	0.255	0.034	2.63513e-270
ANKS1B-27	2.25156e-275	0.530583	0.194	0.008	3.8417e-270
LDB2-1	3.07949e-275	0.539937	0.197	0.009	5.25436e-270
NEAT1-13	5.90187e-275	-1.77793	0.039	0.21	1.007e-269
ROBO2-9	1.42667e-274	0.689296	0.183	0.004	2.43425e-269
RABGAP1L-28	6.21662e-274	0.479279	0.227	0.022	1.0607e-268
DLGAP1-10	6.4563e-274	0.52965	0.191	0.007	1.1016e-268
NEURL1-11	1.10916e-273	0.55174	0.192	0.007	1.8925e-268
VSTM2A-3	1.53619e-273	0.640773	0.187	0.006	2.62111e-268
CLTC-14	1.94386e-273	0.286056	0.363	0.088	3.3167e-268
TMX4-1	2.92886e-273	0.473547	0.224	0.021	4.99734e-268
CACNA2D1-1	7.06567e-273	0.519868	0.234	0.025	1.20557e-267
SNX32-1	7.0958e-273	0.45609	0.216	0.017	1.21071e-267
FAT3-27	8.72018e-273	0.489598	0.209	0.015	1.48787e-267
MAP1LC3B-6	2.04119e-272	0.588578	0.212	0.016	3.48275e-267
SYNJ1-1	2.40104e-272	0.485041	0.218	0.019	4.09675e-267
NSG2-6	2.42713e-272	0.518365	0.201	0.011	4.14127e-267
CREG2-3	3.02858e-272	0.509908	0.198	0.01	5.16748e-267
HHATL-1	7.04871e-272	-1.91661	0.069	0.252	1.20268e-266
NRG3-4	9.28391e-272	0.43238	0.269	0.042	1.58406e-266
AC138969.1-2	1.14054e-271	0.349048	0.307	0.06	1.94604e-266
CELF5-9	1.20246e-271	0.713365	0.186	0.006	2.05169e-266
DOCK3-18	1.5314e-271	0.508464	0.231	0.025	2.61294e-266
GGT7-1	1.92261e-271	0.261048	0.371	0.092	3.28044e-266
RAP1GAP-1	2.1906e-271	0.476538	0.224	0.022	3.73769e-266
TMEM132B-35	2.27617e-271	0.535893	0.202	0.012	3.8837e-266
DLGAP1-9	2.30633e-271	0.527398	0.195	0.009	3.93514e-266
ATP6V1A-12	6.07125e-271	0.499403	0.226	0.022	1.0359e-265
ARPP21-9	6.36708e-271	0.484549	0.205	0.013	1.08638e-265
NCEH1-1	1.05238e-270	0.509473	0.212	0.017	1.79562e-265
TNFRSF25-2	1.35679e-270	0.704154	0.186	0.006	2.31501e-265
PLPPR4-2	1.74946e-270	0.514089	0.186	0.006	2.985e-265
CACNA2D1-2	3.45709e-270	0.42889	0.24	0.029	5.89863e-265
PEBP1-2	3.94733e-270	0.460013	0.238	0.029	6.73509e-265
CELF2-16	5.91649e-270	0.405517	0.256	0.037	1.00949e-264
NBEA-26	1.07243e-269	0.507466	0.197	0.01	1.82982e-264
GPR37-3	1.84828e-269	-1.4577	0.017	0.165	3.15361e-264
DYNLT3-1	2.23332e-269	0.512065	0.205	0.014	3.81058e-264
VMA21-4	2.31749e-269	0.430803	0.267	0.042	3.95419e-264
NREP-6	2.52048e-269	0.568508	0.196	0.01	4.30055e-264
TENM2-7	2.80626e-269	0.564682	0.202	0.013	4.78815e-264
SCN1A-2	4.20139e-269	0.583418	0.192	0.008	7.16858e-264
ATP6V1F-1	5.95968e-269	0.419254	0.237	0.028	1.01687e-263
CHCHD10-1	6.34433e-269	0.433601	0.259	0.038	1.0825e-263
RYR2-9	7.12129e-269	0.505941	0.182	0.004	1.21506e-263
P4HTM-5	9.14421e-269	0.424903	0.259	0.038	1.56022e-263
KCNQ5-16	1.67535e-268	0.526778	0.184	0.005	2.85856e-263
KCNQ5-9	2.36831e-268	0.549013	0.173	0.001	4.04091e-263
PGBD5-4	2.5005e-268	0.42552	0.217	0.019	4.26646e-263
CELF2-24	2.78391e-268	0.513417	0.206	0.015	4.75002e-263
GNG2-23	3.18487e-268	0.580525	0.194	0.009	5.43415e-263
STXBP5L-5	3.36607e-268	0.506608	0.182	0.005	5.74332e-263
RIPOR1-2	3.36969e-268	0.452463	0.23	0.025	5.7495e-263
CCNI-4	3.4338e-268	0.398551	0.372	0.096	5.85889e-263
GNAQ-7	4.4579e-268	0.371416	0.278	0.047	7.60625e-263
SYT1-27	8.2634e-268	0.503658	0.178	0.003	1.40993e-262
MTCH1-1	8.74357e-268	0.338491	0.55	0.192	1.49186e-262
EFNA5-2	9.02203e-268	0.508805	0.193	0.009	1.53938e-262
DLGAP4-14	9.18745e-268	0.5123	0.229	0.025	1.5676e-262
TPRG1L-1	1.40529e-267	0.435405	0.236	0.028	2.39776e-262
LINGO1-1	3.69759e-267	0.492492	0.206	0.015	6.30898e-262
SYT1-26	5.82373e-267	0.528198	0.174	0.002	9.93669e-262
ADAR-1	7.55456e-267	0.298659	0.326	0.071	1.28899e-261
CACNA1C-5	9.24755e-267	0.550185	0.194	0.01	1.57785e-261
SCG5-14	9.79583e-267	0.499073	0.238	0.029	1.6714e-261
MEF2C-3	1.39047e-266	0.503452	0.187	0.007	2.37247e-261
MYH10-1	1.97764e-266	0.49771	0.192	0.009	3.37434e-261
MOBP-8	2.325e-266	-1.5723	0.016	0.162	3.96701e-261
ARHGAP26-27	2.38528e-266	0.501466	0.203	0.014	4.06987e-261
STOX2-15	2.65201e-266	0.39559	0.27	0.044	4.52496e-261
PLPPR2-2	6.85214e-266	0.451996	0.27	0.045	1.16914e-260
FBXW7-1	7.86893e-266	0.508873	0.173	0.001	1.34263e-260
CSMD1-15	1.48161e-265	0.518205	0.19	0.008	2.52798e-260
WIPF3-16	3.03192e-265	0.546061	0.183	0.006	5.17319e-260
RIMS2-13	6.80976e-265	0.490757	0.177	0.003	1.16191e-259
NUDT21-1	6.81954e-265	0.555067	0.229	0.026	1.16358e-259
CACNA1E-29	9.05934e-265	0.525351	0.183	0.006	1.54574e-259
OAT-1	6.28354e-264	0.404926	0.286	0.053	1.07212e-258
PRRC2B-9	9.15178e-264	0.317536	0.332	0.075	1.56151e-258
COPRS-1	9.35526e-264	0.427247	0.244	0.033	1.59623e-258
GPC1-7	1.8088e-263	0.334406	0.301	0.06	3.08625e-258
TMEM144-17	1.89086e-263	-1.4686	0.012	0.152	3.22627e-258
EPDR1-12	7.90548e-263	0.526905	0.199	0.013	1.34887e-257
UNC79-6	9.96508e-263	0.376668	0.233	0.028	1.70028e-257
NCEH1-2	1.7414e-262	0.532669	0.191	0.01	2.97125e-257
RERE-1	1.89516e-262	0.442696	0.263	0.042	3.23359e-257
CAPNS1-1	3.18707e-262	0.347877	0.304	0.062	5.4379e-257
MOAP1-1	3.48092e-262	0.431114	0.225	0.024	5.93928e-257
FGF17-1	3.48745e-262	0.588297	0.199	0.013	5.95042e-257
PEBP1-1	3.60143e-262	0.437549	0.236	0.03	6.1449e-257
PJA1-1	3.89961e-262	0.528413	0.203	0.015	6.65367e-257
NEAT1-8	4.86127e-262	-1.87665	0.093	0.283	8.2945e-257
CAMK2N1-4	4.8781e-262	0.343505	0.447	0.138	8.32321e-257
ATP2B4-9	5.35517e-262	0.379245	0.293	0.057	9.1372e-257
LRRTM3-20	6.35239e-262	0.509402	0.194	0.011	1.08387e-256
DGKI-17	1.14999e-261	0.500469	0.181	0.006	1.96216e-256
CACNA1I-3	1.98322e-261	0.561377	0.176	0.004	3.38385e-256
FAM107B-1	3.05554e-261	-1.3681	0.011	0.148	5.21349e-256
ADAM23-12	3.88941e-261	0.454382	0.184	0.007	6.63626e-256
SCN3A-7	8.07412e-261	0.550658	0.188	0.009	1.37764e-255
KHDRBS3-8	1.13356e-260	0.470984	0.198	0.013	1.93413e-255
ACTR2-11	1.41073e-260	0.382718	0.254	0.038	2.40704e-255
MAPK3-1	1.58588e-260	0.370814	0.294	0.058	2.70589e-255
CTIF-19	1.63845e-260	0.365959	0.284	0.052	2.79558e-255
DDX24-5	1.93474e-260	0.26652	0.427	0.126	3.30113e-255
CRYAB-1	2.28065e-260	-1.74162	0.062	0.239	3.89133e-255
SH3GL2-4	2.49868e-260	0.491177	0.176	0.004	4.26335e-255
IDH3A-9	4.67002e-260	0.463739	0.221	0.023	7.96817e-255
HPCAL4-2	5.29708e-260	0.597399	0.181	0.006	9.03808e-255
KIAA1549L-25	1.74737e-259	0.501638	0.179	0.005	2.98143e-254
MED13L-4	1.98904e-259	0.33665	0.293	0.057	3.39377e-254
STAC2-1	2.40651e-259	0.562803	0.186	0.008	4.10608e-254
QKI-4	2.56519e-259	-1.45459	0.034	0.195	4.37683e-254
GRIK5-1	3.02664e-259	0.512449	0.219	0.023	5.16417e-254
AP1G2-1	3.10355e-259	0.503785	0.205	0.016	5.2954e-254
FLRT2-5	3.43023e-259	0.509308	0.267	0.046	5.8528e-254
PTEN-23	3.53862e-259	0.451064	0.216	0.021	6.03773e-254
STMN2-8	3.82154e-259	0.42248	0.236	0.03	6.52046e-254
KIF21A-1	4.1763e-259	0.424671	0.243	0.033	7.12576e-254
KLHL2-17	4.45717e-259	0.421583	0.251	0.037	7.605e-254
FGF14-16	4.49199e-259	0.476313	0.193	0.011	7.66442e-254
KIFAP3-1	4.82498e-259	0.467318	0.213	0.02	8.23257e-254
IQSEC1-1	8.29965e-259	0.403798	0.257	0.04	1.41612e-253
UBA52-2	9.29152e-259	0.465204	0.214	0.02	1.58536e-253
H2AFV-1	9.73049e-259	0.523106	0.247	0.036	1.66026e-253
KCNQ5-10	1.44809e-258	0.49878	0.169	0.002	2.47078e-253
SARAF-2	1.53321e-258	0.415409	0.226	0.026	2.61602e-253
ARHGAP32-5	7.09651e-258	0.448458	0.231	0.028	1.21084e-252
SCAMP1-20	7.89305e-258	0.402885	0.256	0.04	1.34674e-252
TMEM160-1	1.06473e-257	0.365374	0.255	0.039	1.81668e-252
AP2A2-3	1.22439e-257	0.445801	0.239	0.032	2.0891e-252
SLC25A23-2	1.27609e-257	0.311635	0.301	0.062	2.17732e-252
NCKIPSD-1	2.79787e-257	0.385598	0.253	0.038	4.77384e-252
CELF2-11	3.00997e-257	0.473555	0.213	0.02	5.13572e-252
DGCR2-1	3.05072e-257	0.345478	0.304	0.064	5.20526e-252
UBE2M-1	3.6774e-257	0.380817	0.263	0.043	6.27453e-252
KCNJ3-17	5.22269e-257	0.551231	0.182	0.007	8.91117e-252
ADGRB3-8	6.17458e-257	0.386348	0.252	0.038	1.05353e-251
NEAT1-6	6.22008e-257	-1.49195	0.029	0.184	1.06129e-251
FAM3C-1	8.12612e-257	0.502532	0.207	0.018	1.38651e-251
CRIP2-1	1.39522e-256	0.431374	0.24	0.033	2.38058e-251
MLXIPL-1	2.03269e-256	0.457701	0.187	0.009	3.46825e-251
GABRA1-6	2.48188e-256	0.518691	0.174	0.004	4.23468e-251
PDE1B-4	7.41797e-256	0.519263	0.184	0.008	1.26568e-250
SH3GL2-3	1.62805e-255	0.498273	0.172	0.003	2.77784e-250
MAL2-7	1.94357e-255	0.459742	0.177	0.006	3.3162e-250
GPR37L1-1	2.57633e-255	-1.24418	0.006	0.133	4.39583e-250
FOXP1-2	2.86947e-255	0.485981	0.192	0.012	4.896e-250
DLGAP2-8	3.69611e-255	0.522786	0.169	0.002	6.30646e-250
PCLO-1	4.16849e-255	0.546202	0.173	0.004	7.11244e-250
ATP6V0D1-1	4.41321e-255	0.302043	0.333	0.079	7.52999e-250
GPRC5B-3	5.56777e-255	-1.53671	0.042	0.206	9.49996e-250
DCLK1-10	1.38104e-254	0.502461	0.169	0.003	2.35639e-249
RNMT-2	1.50113e-254	0.41646	0.22	0.024	2.56129e-249
MAPT-17	1.87349e-254	0.302387	0.287	0.055	3.19663e-249
NSMF-1	2.5073e-254	0.290894	0.344	0.085	4.27806e-249
DCLK1-11	3.34438e-254	0.500118	0.169	0.003	5.70632e-249
PPFIA2-1	9.17394e-254	0.402712	0.22	0.024	1.56529e-248
OPCML-24	1.23511e-253	0.438995	0.193	0.013	2.1074e-248
PITHD1-2	2.34845e-253	0.350907	0.278	0.052	4.00702e-248
GLUL-2	4.97264e-253	-1.30732	0.02	0.164	8.48452e-248
PRRT2-2	5.0978e-253	0.53378	0.187	0.01	8.69807e-248
RBFOX1-17	1.31856e-252	0.507752	0.173	0.004	2.24978e-247
NEFM-7	1.50936e-252	0.519255	0.233	0.031	2.57533e-247
YJEFN3-1	2.83706e-252	0.432921	0.249	0.038	4.8407e-247
MEF2C-2	3.40108e-252	0.486618	0.182	0.008	5.80306e-247
TMEM9-1	6.94158e-252	0.398291	0.25	0.039	1.1844e-246
CSMD1-22	8.29639e-252	0.541634	0.186	0.01	1.41556e-246
CHD3-4	8.70733e-252	0.552409	0.189	0.011	1.48568e-246
GPX4-1	1.76138e-251	0.264973	0.362	0.095	3.00534e-246
SMG7-12	3.07821e-251	0.305242	0.278	0.052	5.25216e-246
RETREG2-2	3.7653e-251	0.28819	0.33	0.078	6.42451e-246
GRIA4-14	4.21352e-251	0.52795	0.179	0.007	7.18928e-246
DOCK3-17	4.74456e-251	0.461899	0.219	0.025	8.09535e-246
MT-CO1-1	5.44095e-251	0.73451	0.879	0.527	9.28356e-246
MAP1LC3A-1	7.71269e-251	0.307639	0.319	0.073	1.31597e-245
FGF14-IT1-4	8.19761e-251	0.503614	0.186	0.01	1.39871e-245
PRR36-1	8.53553e-251	0.49367	0.198	0.016	1.45637e-245
ST18-35	1.0351e-250	-1.26837	0.005	0.129	1.76613e-245
CBX6-2	2.0645e-250	0.310143	0.286	0.056	3.52254e-245
PCMT1-12	4.19825e-250	0.341971	0.273	0.05	7.16323e-245
SYT16-32	4.40224e-250	0.466241	0.18	0.008	7.51127e-245
SLC8A1-5	4.61386e-250	0.492716	0.174	0.006	7.87234e-245
HNRNPH2-2	4.88075e-250	0.431207	0.24	0.035	8.32773e-245
ACSS1-1	6.12492e-250	-1.29027	0.011	0.143	1.04506e-244
CADPS-4	6.54298e-250	0.514763	0.171	0.004	1.11639e-244
OXR1-24	1.23566e-249	0.480955	0.195	0.014	2.10833e-244
VPS35-4	2.37237e-249	0.338185	0.235	0.032	4.04783e-244
RBFOX1-11	3.19327e-249	0.480019	0.175	0.006	5.44848e-244
EHD3-7	3.81366e-249	0.469205	0.202	0.018	6.50702e-244
ARHGEF9-13	4.70927e-249	0.377384	0.24	0.035	8.03514e-244
CAMK2G-2	5.11312e-249	0.436388	0.217	0.025	8.72421e-244
MEF2A-19	6.95638e-249	0.405231	0.222	0.027	1.18693e-243
KSR2-1	8.20621e-249	0.505006	0.169	0.004	1.40018e-243
TMEM246-4	8.67767e-249	0.442385	0.202	0.018	1.48062e-243
C4orf3-1	8.94212e-249	0.395006	0.229	0.03	1.52574e-243
PGRMC1-6	1.69305e-248	0.290243	0.349	0.09	2.88875e-243
SLC4A10-11	4.07623e-248	0.455976	0.183	0.01	6.95503e-243
CAMK2D-2	7.22654e-248	0.465091	0.212	0.023	1.23302e-242
AHDC1-1	7.51791e-248	0.354272	0.281	0.055	1.28274e-242
RALYL-8	9.83523e-248	0.483557	0.164	0.002	1.67813e-242
REEP5-1	1.43068e-247	0.343254	0.285	0.057	2.44108e-242
SORL1-26	4.42385e-247	0.261403	0.293	0.061	7.54816e-242
RNASE1-1	5.27716e-247	-1.35379	0.013	0.146	9.0041e-242
UGT8-18	1.28354e-246	-1.4598	0.007	0.132	2.19002e-241
NMNAT2-1	1.72818e-246	0.491101	0.181	0.009	2.94869e-241
CISD1-3	1.84659e-246	0.42909	0.207	0.021	3.15072e-241
CMAS-5	2.05417e-246	0.409009	0.212	0.023	3.5049e-241
CACNB3-1	2.15017e-246	0.484305	0.174	0.006	3.66871e-241
FGF14-11	2.36034e-246	0.47541	0.182	0.01	4.02731e-241
SCN8A-24	2.41447e-246	0.4463	0.173	0.006	4.11966e-241
RALYL-5	3.65249e-246	0.492193	0.162	0.002	6.23202e-241
HSPH1-3	1.06517e-245	0.389672	0.229	0.031	1.81744e-240
STRBP-4	1.11591e-245	0.457888	0.175	0.007	1.90401e-240
MSRA-17	1.73081e-245	0.452378	0.195	0.016	2.95318e-240
GOLGA8B-2	1.82366e-245	0.42123	0.222	0.028	3.11161e-240
TXNIP-1	1.90894e-245	-1.35518	0.018	0.156	3.25712e-240
HSPH1-2	3.59006e-245	0.660345	0.189	0.013	6.1255e-240
BRSK2-9	7.40819e-245	0.387479	0.26	0.046	1.26401e-239
FBXO44-2	9.29831e-245	0.553582	0.184	0.011	1.58651e-239
PNKD-6	1.00634e-244	0.463999	0.19	0.014	1.71706e-239
LINC00632-11	1.21197e-244	0.393999	0.373	0.106	2.06792e-239
CNIH2-2	1.48509e-244	0.477072	0.175	0.007	2.53393e-239
SSU72-1	1.52639e-244	0.32971	0.264	0.048	2.60439e-239
UBQLN2-4	1.60584e-244	0.348528	0.255	0.043	2.73995e-239
B4GALT6-1	1.68409e-244	0.511384	0.177	0.008	2.87346e-239
KCNT1-5	1.9619e-244	0.547765	0.164	0.003	3.34746e-239
RASGRF1-1	3.17187e-244	0.47727	0.201	0.019	5.41196e-239
MYCBP2-6	4.42376e-244	0.398432	0.206	0.021	7.54799e-239
ATP6V0E2-2	4.92296e-244	0.321649	0.294	0.063	8.39975e-239
ABCA5-10	5.81187e-244	0.407614	0.214	0.024	9.91645e-239
RASD1-1	1.67821e-243	0.447937	0.258	0.046	2.86343e-238
LMO4-7	1.68401e-243	0.405822	0.194	0.015	2.87332e-238
MAPK9-1	2.30079e-243	0.427574	0.203	0.02	3.9257e-238
ATP8A2-31	2.35678e-243	0.502974	0.167	0.004	4.02124e-238
SPRYD3-2	3.8736e-243	0.414724	0.207	0.021	6.60929e-238
SEMA3B-1	4.91387e-243	-1.29122	0.013	0.144	8.38424e-238
FLOT1-1	5.44208e-243	0.339691	0.271	0.052	9.2855e-238
PLEKHA5-18	7.44469e-243	0.461731	0.178	0.009	1.27024e-237
SNURF-2	8.95994e-243	0.451719	0.198	0.017	1.52878e-237
RAB15-1	1.03988e-242	0.489806	0.169	0.006	1.77428e-237
CACNA1A-4	1.63526e-242	0.482105	0.172	0.007	2.79014e-237
PHACTR1-30	1.85908e-242	0.428536	0.2	0.018	3.17203e-237
SCN1A-7	1.98607e-242	0.457179	0.184	0.012	3.3887e-237
FHL1-17	3.56565e-242	0.430143	0.202	0.019	6.08386e-237
CNRIP1-2	3.68519e-242	0.426974	0.201	0.019	6.28782e-237
GABRG2-16	4.74745e-242	0.478213	0.166	0.004	8.10028e-237
FAT3-29	5.98141e-242	0.405759	0.195	0.016	1.02057e-236
PRRC2B-10	6.63145e-242	0.341977	0.266	0.049	1.13149e-236
NLK-23	1.15187e-241	0.340228	0.232	0.033	1.96536e-236
TEF-7	1.50509e-241	0.372117	0.259	0.046	2.56804e-236
CADPS-1	1.60129e-241	0.471295	0.181	0.01	2.73218e-236
LRRTM4-26	1.80026e-241	0.426447	0.181	0.01	3.07167e-236
PHACTR1-7	2.04016e-241	0.487748	0.159	0.002	3.48101e-236
MYO5A-2	2.2494e-241	0.338344	0.236	0.035	3.83801e-236
CHRD-1	2.80356e-241	0.48007	0.184	0.012	4.78355e-236
RAP2A-7	2.95575e-241	0.362487	0.236	0.035	5.04322e-236
GAPDH-1	3.8597e-241	0.366603	0.633	0.26	6.58558e-236
NPIPA1-1	5.21838e-241	0.277701	0.3	0.067	8.90381e-236
KALRN-6	5.43891e-241	0.412027	0.167	0.005	9.28008e-236
KAZN-3	5.96228e-241	0.55047	0.166	0.004	1.01731e-235
LMO3-3	6.40343e-241	0.409287	0.214	0.025	1.09258e-235
NTRK3-4	6.46104e-241	0.410478	0.208	0.023	1.10241e-235
PNMA1-1	6.89375e-241	0.485744	0.201	0.019	1.17624e-235
KCNIP2-1	1.03121e-240	0.579647	0.174	0.008	1.75949e-235
NRXN3-4	1.26576e-240	0.447931	0.19	0.014	2.1597e-235
GRIA2-10	1.35821e-240	0.34424	0.255	0.045	2.31743e-235
SMIM10L2B-1	1.57115e-240	0.455049	0.178	0.01	2.68076e-235
SSX2IP-1	2.2755e-240	0.47234	0.179	0.01	3.88255e-235
DTX3-1	3.43224e-240	0.34689	0.259	0.046	5.85622e-235
HSPA12A-1	3.78167e-240	0.395593	0.207	0.022	6.45243e-235
SLC1A3-6	6.5225e-240	-1.15864	0.003	0.118	1.11289e-234
MDH1-7	7.28605e-240	0.370356	0.242	0.038	1.24318e-234
PDIA2-1	9.07138e-240	0.361069	0.248	0.042	1.5478e-234
PAFAH1B2-7	1.39169e-239	0.301111	0.303	0.069	2.37455e-234
GOLGA8A-3	1.53207e-239	0.521643	0.218	0.028	2.61408e-234
CMTM4-2	2.04036e-239	0.305435	0.265	0.049	3.48134e-234
ATP6V1G1-2	2.62396e-239	0.438097	0.204	0.021	4.47711e-234
NAP1L2-2	3.1187e-239	0.434643	0.176	0.009	5.32125e-234
GRIN2A-7	5.79911e-239	0.510479	0.159	0.002	9.89467e-234
AL136317.2-1	6.70613e-239	0.465038	0.165	0.005	1.14423e-233
KCNJ10-3	7.5681e-239	-1.09725	0.005	0.124	1.2913e-233
YWHAB-4	8.26263e-239	0.271121	0.263	0.049	1.4098e-233
UNC5D-6	8.88002e-239	0.495923	0.159	0.002	1.51515e-233
CELF4-6	8.97703e-239	0.528428	0.16	0.003	1.5317e-233
ST6GALNAC5-6	9.12636e-239	0.49934	0.16	0.002	1.55718e-233
SSX2IP-4	9.98276e-239	0.47037	0.176	0.009	1.7033e-233
GDAP1-7	1.11973e-238	0.400706	0.197	0.018	1.91053e-233
ATP6V1C1-9	1.87077e-238	0.405975	0.196	0.018	3.19198e-233
LRRC4B-2	1.89058e-238	0.327864	0.295	0.065	3.22579e-233
MAP7D2-1	3.32802e-238	0.590472	0.166	0.005	5.67841e-233
GRIA1-10	3.91898e-238	0.531447	0.161	0.003	6.68672e-233
RTN4-1	5.75385e-238	0.266109	0.58	0.219	9.81744e-233
LINC00599-3	6.94766e-238	0.499828	0.166	0.005	1.18544e-232
CRTC1-11	7.74935e-238	0.46722	0.192	0.016	1.32223e-232
MOBP-14	8.2818e-238	-1.49033	0.02	0.158	1.41307e-232
SGSM1-10	2.06087e-237	0.503961	0.177	0.01	3.51634e-232
CACNB2-22	2.22444e-237	0.436474	0.178	0.01	3.79543e-232
MT-ND4-1	2.57958e-237	1.09553	0.923	0.668	4.40138e-232
PJA2-3	3.55997e-237	0.418988	0.204	0.022	6.07417e-232
CSMD1-13	4.38154e-237	0.45654	0.172	0.008	7.47597e-232
MIR124-2HG-9	6.79411e-237	0.434065	0.168	0.006	1.15924e-231
KMT2A-12	1.17957e-236	0.341595	0.256	0.046	2.01262e-231
ROBO2-11	1.22143e-236	0.587357	0.158	0.002	2.08406e-231
RUNDC3A-3	1.40512e-236	0.540498	0.191	0.016	2.39747e-231
VDAC3-4	1.67226e-236	0.393351	0.212	0.026	2.85328e-231
NDRG3-3	2.69301e-236	0.427123	0.192	0.017	4.59493e-231
FAM169A-1	4.91748e-236	0.444753	0.198	0.019	8.3904e-231
STXBP1-7	5.25667e-236	0.426883	0.176	0.01	8.96914e-231
MAGEE1-1	7.67428e-236	0.377958	0.201	0.021	1.30942e-230
ARPC4-4	8.08971e-236	0.280625	0.279	0.057	1.3803e-230
PRNP-2	1.40073e-235	0.362313	0.266	0.052	2.38997e-230
ABAT-15	1.5753e-235	0.541512	0.216	0.028	2.68784e-230
SORBS2-1	1.58515e-235	0.497407	0.172	0.008	2.70464e-230
GFAP-1	1.9707e-235	-2.45378	0.061	0.225	3.36248e-230
WDR47-1	2.04824e-235	0.426103	0.19	0.016	3.4948e-230
MIR137HG-9	2.74473e-235	0.447357	0.155	0.002	4.68317e-230
IQCJ-SCHIP1-5	3.58178e-235	0.488319	0.159	0.003	6.11138e-230
NRG3-5	3.85089e-235	0.379764	0.234	0.036	6.57055e-230
SMARCA2-29	6.93242e-235	0.421069	0.225	0.032	1.18284e-229
SYT1-17	7.94871e-235	0.460104	0.155	0.002	1.35624e-229
NECAP1-3	1.0753e-234	0.351486	0.237	0.038	1.83471e-229
UNC80-15	1.37387e-234	0.411149	0.169	0.007	2.34415e-229
SYT1-23	1.94997e-234	0.430025	0.155	0.002	3.32711e-229
CDK10-2	2.27262e-234	0.292041	0.255	0.046	3.87764e-229
KHDRBS3-2	4.38651e-234	0.431223	0.174	0.009	7.48444e-229
WNK2-8	5.2357e-234	0.419404	0.172	0.008	8.93336e-229
ATP5F1A-1	6.35913e-234	0.357476	0.255	0.047	1.08502e-228
NRXN1-22	6.49211e-234	0.430192	0.219	0.03	1.10771e-228
FRMPD4-6	8.78476e-234	0.514502	0.155	0.002	1.49889e-228
ATP2A2-11	1.60292e-233	0.430105	0.211	0.026	2.73496e-228
VOPP1-4	2.08211e-233	0.430819	0.218	0.029	3.55258e-228
ANLN-10	2.45482e-233	-1.43326	0.014	0.143	4.18852e-228
CNP-4	2.80419e-233	-1.40923	0.023	0.162	4.78462e-228
MAPK10-4	3.53463e-233	0.396505	0.185	0.014	6.03093e-228
HINT1-1	3.77428e-233	0.371413	0.227	0.033	6.43982e-228
SHANK2-3	4.88786e-233	0.454352	0.165	0.006	8.33985e-228
CSMD1-29	5.94926e-233	0.48157	0.176	0.011	1.01509e-227
UBE2K-15	6.09703e-233	0.409583	0.202	0.022	1.0403e-227
QKI-3	6.21685e-233	-1.414	0.038	0.188	1.06074e-227
ADGRL1-1	6.91552e-233	0.410768	0.183	0.014	1.17995e-227
SLC8A1-7	7.75975e-233	0.458831	0.164	0.006	1.324e-227
AP3M2-7	8.60899e-233	0.436883	0.181	0.013	1.4689e-227
TMEM145-2	9.05762e-233	0.481854	0.206	0.024	1.54545e-227
PLCB1-17	9.72957e-233	0.524656	0.185	0.015	1.6601e-227
SLC7A14-1	1.27629e-232	0.494104	0.178	0.012	2.17766e-227
ADD2-3	1.55709e-232	0.444874	0.158	0.003	2.65677e-227
ATP2B4-8	2.67951e-232	0.313986	0.258	0.049	4.57188e-227
ST6GALNAC5-5	3.01118e-232	0.502314	0.156	0.003	5.1378e-227
TMEM268-5	6.81972e-232	0.416084	0.169	0.008	1.16361e-226
VSTM2A-4	7.63535e-232	0.552365	0.161	0.005	1.30277e-226
MBP-7	9.97932e-232	-1.62693	0.048	0.204	1.70271e-226
DDR1-7	1.01069e-231	-1.30576	0.032	0.177	1.72449e-226
GLRB-13	1.07106e-231	0.413361	0.182	0.014	1.82748e-226
KCNC4-4	2.39533e-231	0.486488	0.176	0.011	4.087e-226
FAM131A-2	2.87973e-231	0.437514	0.181	0.013	4.91351e-226
MAP1B-6	2.93826e-231	0.440065	0.184	0.015	5.01337e-226
R3HDM1-8	3.28799e-231	0.403565	0.174	0.01	5.61009e-226
HS6ST3-3	4.15153e-231	0.48071	0.165	0.006	7.08351e-226
OCRL-9	4.74751e-231	0.51461	0.183	0.014	8.10038e-226
ETS2-6	5.63251e-231	0.427285	0.164	0.006	9.61042e-226
OPCML-19	5.67192e-231	0.393271	0.177	0.012	9.67766e-226
RAB6B-2	6.89535e-231	0.444904	0.169	0.008	1.17651e-225
FAM155A-12	7.07408e-231	0.447747	0.184	0.014	1.20701e-225
GOT1-1	7.29356e-231	0.448827	0.194	0.019	1.24446e-225
NETO1-6	8.65934e-231	0.495743	0.163	0.006	1.47749e-225
OXR1-10	1.47235e-230	0.45331	0.159	0.004	2.51218e-225
DLGAP2-25	1.69683e-230	0.451125	0.155	0.003	2.89521e-225
ICAM5-1	1.74618e-230	0.476856	0.162	0.006	2.9794e-225
AMER2-8	2.06611e-230	-1.71696	0.079	0.247	3.52527e-225
ST6GALNAC6-1	2.18315e-230	0.315215	0.26	0.05	3.72497e-225
RBFOX1-13	4.23924e-230	0.586628	0.155	0.003	7.23315e-225
RBFOX1-10	5.9198e-230	0.437318	0.156	0.003	1.01006e-224
MEG8-25	7.11813e-230	0.442173	0.166	0.007	1.21452e-224
MICU3-10	8.83735e-230	0.421103	0.191	0.018	1.50786e-224
HLF-11	9.04326e-230	0.478961	0.161	0.005	1.543e-224
CD200-3	9.26057e-230	0.441841	0.196	0.02	1.58008e-224
CAMKK1-3	9.89589e-230	0.456789	0.168	0.008	1.68848e-224
FEM1B-10	1.20811e-229	0.300874	0.248	0.044	2.06132e-224
RIMS2-19	1.23134e-229	0.484598	0.158	0.004	2.10096e-224
MAPK10-29	1.48057e-229	0.364554	0.197	0.02	2.52621e-224
ADGRB3-21	1.51111e-229	0.385814	0.198	0.021	2.57832e-224
PREPL-3	2.25973e-229	0.275847	0.243	0.042	3.85564e-224
ARHGEF4-14	2.36137e-229	0.252193	0.3	0.07	4.02906e-224
ZNF483-6	2.81171e-229	0.345725	0.221	0.031	4.79746e-224
HHIP-18	3.35668e-229	-1.27364	0.007	0.125	5.72731e-224
EPB41L3-1	3.47438e-229	0.291517	0.259	0.05	5.92813e-224
PLEKHA5-12	3.71516e-229	0.417262	0.162	0.006	6.33895e-224
HOPX-1	3.76178e-229	0.48241	0.19	0.018	6.4185e-224
HPRT1-6	4.18989e-229	0.405051	0.174	0.011	7.14895e-224
KHDRBS3-22	6.94656e-229	0.400429	0.178	0.013	1.18525e-223
MAPK11-1	1.05249e-228	0.362964	0.23	0.036	1.79581e-223
BTBD10-1	1.28627e-228	0.389689	0.186	0.016	2.19468e-223
SMAP2-8	1.78217e-228	0.345823	0.206	0.025	3.04081e-223
SCN2A-22	2.25159e-228	0.441043	0.16	0.005	3.84175e-223
NDUFA4-2	2.38362e-228	0.341428	0.245	0.044	4.06702e-223
FSD1-2	2.5565e-228	0.36913	0.212	0.027	4.362e-223
GPM6A-3	2.76127e-228	0.355148	0.25	0.046	4.71138e-223
CLTC-13	3.09668e-228	0.393727	0.203	0.024	5.28368e-223
BRSK2-10	3.54519e-228	0.432583	0.189	0.017	6.04895e-223
R3HDM1-14	3.70296e-228	0.428591	0.167	0.008	6.31813e-223
CADPS-7	4.72897e-228	0.470029	0.156	0.004	8.06875e-223
NEGR1-38	5.30899e-228	0.43639	0.187	0.017	9.05842e-223
DRP2-8	5.74136e-228	0.437381	0.161	0.006	9.79614e-223
BMPR2-19	6.74398e-228	0.427694	0.182	0.015	1.15069e-222
DEAF1-1	7.82954e-228	0.403463	0.2	0.023	1.33591e-222
IPCEF1-3	1.27976e-227	0.431149	0.159	0.005	2.18358e-222
SLC8A1-22	1.61197e-227	0.447014	0.171	0.01	2.75041e-222
FAM131B-1	1.86758e-227	0.267192	0.253	0.048	3.18654e-222
AASDHPPT-11	2.21145e-227	0.421213	0.207	0.026	3.77327e-222
BABAM1-2	2.52286e-227	0.338842	0.224	0.034	4.3046e-222
KCTD16-8	3.5299e-227	0.458505	0.156	0.004	6.02285e-222
SRRM3-4	3.68363e-227	0.49352	0.153	0.002	6.28516e-222
KIAA0408-5	3.68663e-227	0.445928	0.16	0.006	6.29027e-222
RBFOX1-15	3.94358e-227	0.449161	0.156	0.004	6.72869e-222
RBFOX1-8	7.10367e-227	0.429498	0.155	0.003	1.21206e-221
KCTD2-6	1.03865e-226	0.325555	0.222	0.033	1.77218e-221
CACNA1C-8	1.15011e-226	0.495956	0.163	0.007	1.96237e-221
SYBU-2	1.44136e-226	0.483	0.157	0.004	2.4593e-221
MAP4K3-DT-4	2.01726e-226	0.426093	0.176	0.012	3.44193e-221
NBEA-12	2.42694e-226	0.40691	0.199	0.022	4.14095e-221
SLC4A8-19	2.77733e-226	0.391606	0.194	0.02	4.73879e-221
EPN1-2	4.69255e-226	0.29003	0.272	0.057	8.00661e-221
CACNA1B-7	5.12826e-226	0.480812	0.153	0.003	8.75005e-221
YWHAH-6	5.31273e-226	0.338589	0.202	0.023	9.06479e-221
MRTFB-8	6.4914e-226	0.389469	0.167	0.008	1.10759e-220
PGK1-4	6.99284e-226	0.35519	0.229	0.037	1.19315e-220
SYT1-20	1.02694e-225	0.450794	0.15	0.002	1.75221e-220
PLXNA1-8	1.1017e-225	0.44387	0.179	0.014	1.87977e-220
FGF14-33	1.13397e-225	0.465309	0.164	0.008	1.93482e-220
CADM2-35	1.34619e-225	0.266112	0.258	0.051	2.29692e-220
NPIPA9-1	1.64281e-225	0.286769	0.273	0.058	2.80303e-220
SCN8A-25	1.84741e-225	0.448674	0.153	0.003	3.15213e-220
RYR2-26	2.12236e-225	0.425535	0.164	0.007	3.62126e-220
NR1D1-1	2.23792e-225	0.377527	0.229	0.036	3.81842e-220
PPP2R5D-4	3.05653e-225	0.409697	0.2	0.023	5.21518e-220
CKMT1B-2	3.11192e-225	0.557123	0.165	0.008	5.30968e-220
WBP2-2	3.23415e-225	0.258566	0.294	0.069	5.51823e-220
PGM2L1-4	3.7625e-225	0.42743	0.16	0.006	6.41972e-220
STAT1-1	6.96913e-225	0.38807	0.187	0.018	1.1891e-219
FBXW7-5	8.67376e-225	0.419307	0.15	0.002	1.47995e-219
LINC01106-3	9.10909e-225	0.415609	0.148	0.001	1.55423e-219
SLC39A10-6	1.3227e-224	0.390476	0.179	0.014	2.25684e-219
CNTNAP2-1	1.59173e-224	0.509358	0.154	0.004	2.71587e-219
TRIM9-3	1.75377e-224	0.376477	0.203	0.025	2.99235e-219
STOML1-1	1.91724e-224	0.420642	0.183	0.016	3.27127e-219
ATP13A2-1	2.46289e-224	0.35401	0.214	0.03	4.20228e-219
NRXN1-45	3.13841e-224	0.253803	0.306	0.075	5.35488e-219
ATP2B1-5	3.57392e-224	0.381446	0.173	0.012	6.09797e-219
CLTA-4	3.91493e-224	0.279829	0.255	0.049	6.67981e-219
SSX2IP-6	3.99153e-224	0.435316	0.174	0.012	6.81051e-219
CPEB3-6	4.35262e-224	0.445747	0.183	0.016	7.42662e-219
ATP6V1H-1	4.36539e-224	0.3549	0.213	0.029	7.4484e-219
PCDH8-1	5.67244e-224	0.590438	0.163	0.008	9.67854e-219
MSRA-10	8.27919e-224	0.410445	0.182	0.016	1.41263e-218
FLRT2-10	8.63006e-224	0.446729	0.218	0.032	1.4725e-218
NEFL-1	8.89411e-224	0.412199	0.185	0.017	1.51755e-218
SERINC3-5	1.04013e-223	0.39742	0.195	0.021	1.77471e-218
NEFM-2	1.28308e-223	0.410752	0.219	0.032	2.18925e-218
ARHGAP44-18	1.36465e-223	0.445289	0.165	0.008	2.32842e-218
MAP2K1-5	1.99682e-223	0.442859	0.19	0.019	3.40706e-218
SPRN-1	2.72096e-223	0.422703	0.165	0.008	4.64261e-218
AC096576.6-1	3.27448e-223	0.423723	0.154	0.004	5.58706e-218
PRKAR2B-25	3.66439e-223	0.560271	0.155	0.004	6.25234e-218
AMPD2-1	4.06529e-223	0.403526	0.217	0.032	6.93636e-218
LDB2-8	5.52259e-223	0.438115	0.151	0.003	9.42287e-218
EIF5A-2	6.85127e-223	0.342915	0.234	0.04	1.16899e-217
ULK3-1	7.55048e-223	0.356221	0.205	0.026	1.28829e-217
CNTNAP2-28	8.50767e-223	0.450438	0.189	0.019	1.45161e-217
RCAN2-2	1.00033e-222	0.513225	0.174	0.012	1.7068e-217
SATB1-4	1.81703e-222	0.424938	0.185	0.017	3.10029e-217
SYT1-7	2.00148e-222	0.444904	0.148	0.002	3.415e-217
OGFR-2	2.98888e-222	0.299537	0.23	0.038	5.09975e-217
NAT14-1	4.29616e-222	0.427316	0.198	0.023	7.33029e-217
SPTBN4-6	4.45475e-222	0.444254	0.157	0.005	7.60088e-217
CSMD1-5	5.16265e-222	0.407043	0.17	0.011	8.80872e-217
FBXW7-3	5.99829e-222	0.380361	0.164	0.008	1.02345e-216
GRIA1-14	6.64784e-222	0.521021	0.156	0.005	1.13428e-216
ODF2L-16	1.8389e-221	0.340158	0.197	0.023	3.1376e-216
C1orf216-1	2.04688e-221	0.373504	0.181	0.015	3.49247e-216
CELF2-9	2.68538e-221	0.401101	0.177	0.014	4.58191e-216
NBEA-27	3.44027e-221	0.409339	0.172	0.012	5.86992e-216
PCSK2-18	3.59231e-221	0.416363	0.155	0.005	6.12934e-216
LDHA-9	4.06183e-221	0.417334	0.185	0.018	6.93046e-216
TF-5	4.52401e-221	-1.36365	0.013	0.135	7.71905e-216
KCNQ5-13	5.57028e-221	0.450142	0.146	0.001	9.50423e-216
SYT1-8	5.90035e-221	0.463242	0.146	0.001	1.00674e-215
OSBPL6-13	6.87963e-221	0.436476	0.182	0.017	1.17383e-215
RBFOX1-12	7.65588e-221	0.605911	0.148	0.002	1.30628e-215
MAPK10-8	8.48127e-221	0.400086	0.174	0.013	1.44711e-215
RBFOX1-9	9.76382e-221	0.425248	0.153	0.004	1.66594e-215
SCN8A-23	1.17112e-220	0.413142	0.153	0.004	1.99821e-215
PLCB1-10	1.19201e-220	0.442579	0.172	0.012	2.03386e-215
LRRTM4-11	1.37919e-220	0.379483	0.18	0.016	2.35324e-215
SH3GL1-1	1.48762e-220	0.397089	0.202	0.025	2.53824e-215
CABIN1-7	1.58506e-220	0.363543	0.211	0.03	2.70449e-215
ARL6IP1-2	3.53089e-220	0.461883	0.217	0.033	6.02455e-215
ATP2B1-12	4.25295e-220	0.417033	0.155	0.005	7.25656e-215
DCAF6-24	4.44081e-220	0.413175	0.168	0.011	7.57708e-215
PPP3CA-25	6.20253e-220	0.411533	0.176	0.014	1.0583e-214
CACNG3-5	8.03671e-220	0.429554	0.16	0.007	1.37126e-214
TMOD2-15	1.1084e-219	0.341403	0.201	0.025	1.8912e-214
CAMLG-2	1.21642e-219	0.332943	0.212	0.03	2.07551e-214
NRG3-7	1.48157e-219	0.281498	0.245	0.046	2.52792e-214
MEG8-28	1.75015e-219	0.423471	0.163	0.009	2.98618e-214
CABP1-2	1.87582e-219	0.471497	0.144	0.001	3.20059e-214
OPCML-11	2.04079e-219	0.415332	0.168	0.01	3.48207e-214
KCNQ5-8	2.3015e-219	0.459605	0.145	0.001	3.92692e-214
MIR124-2HG-10	2.87123e-219	0.432029	0.157	0.006	4.89901e-214
ZNF25-1	3.79892e-219	0.366239	0.198	0.024	6.48188e-214
CNDP1-4	5.41429e-219	-1.43723	0.012	0.132	9.23808e-214
GNPTAB-1	6.5375e-219	0.366499	0.193	0.021	1.11545e-213
GABRA5-12	6.87847e-219	0.440093	0.154	0.005	1.17363e-213
AP3S1-11	1.07772e-218	0.370013	0.18	0.016	1.83884e-213
CCND2-8	1.16626e-218	0.403568	0.182	0.017	1.98991e-213
CHRM3-26	1.23988e-218	0.4508	0.147	0.002	2.11554e-213
SNAP25-12	1.5381e-218	0.357144	0.204	0.027	2.62438e-213
LRRTM4-4	1.65605e-218	0.413227	0.158	0.007	2.82562e-213
SHISA9-7	2.25078e-218	0.539202	0.171	0.013	3.84036e-213
GSN-10	2.52623e-218	-1.32878	0.022	0.152	4.31036e-213
UBAP1L-3	2.56492e-218	0.282445	0.221	0.035	4.37637e-213
SLITRK4-3	2.67426e-218	0.47032	0.153	0.005	4.56292e-213
WASL-1	2.85566e-218	0.317218	0.229	0.039	4.87245e-213
STMN2-13	3.49524e-218	0.545816	0.156	0.006	5.96371e-213
SOX8-1	6.97763e-218	-1.66355	0.06	0.216	1.19055e-212
PPP3CA-32	7.71381e-218	0.392025	0.195	0.023	1.31616e-212
KCNK1-5	1.0252e-217	0.361455	0.197	0.024	1.74923e-212
PRDM8-4	1.06165e-217	0.427199	0.18	0.016	1.81143e-212
UBE2V2-12	1.09423e-217	0.342464	0.195	0.023	1.86703e-212
PSIP1-4	1.52342e-217	0.408058	0.189	0.02	2.59932e-212
SEPTIN3-2	1.67842e-217	0.422073	0.159	0.007	2.86379e-212
NEGR1-34	1.91743e-217	0.411668	0.158	0.007	3.27159e-212
SPARCL1-2	2.05999e-217	0.307533	0.319	0.085	3.51484e-212
PRDM2-18	2.08696e-217	0.373726	0.174	0.014	3.56086e-212
UNC79-7	2.29894e-217	0.403516	0.169	0.012	3.92255e-212
OLFM3-5	2.84101e-217	0.417743	0.147	0.003	4.84744e-212
NEUROD2-2	2.84193e-217	0.430137	0.151	0.004	4.84901e-212
MSRA-8	3.46377e-217	0.409303	0.178	0.015	5.91002e-212
LUZP1-2	6.53241e-217	0.454406	0.16	0.008	1.11459e-211
FA2H-2	6.64156e-217	-1.13639	0.004	0.11	1.13321e-211
SNAP25-2	1.31177e-216	0.437042	0.151	0.004	2.23819e-211
GSE1-26	1.38947e-216	0.489533	0.178	0.016	2.37077e-211
NEGR1-37	2.03754e-216	0.428797	0.158	0.007	3.47654e-211
ITFG1-1	2.62918e-216	0.457263	0.162	0.009	4.48601e-211
CLVS2-18	3.00314e-216	0.46922	0.148	0.003	5.12407e-211
CAMK2G-1	5.32085e-216	0.370392	0.209	0.03	9.07864e-211
KCND3-2	7.60815e-216	0.435332	0.171	0.013	1.29813e-210
NPIPA7-1	9.43705e-216	0.269258	0.256	0.053	1.61019e-210
NELL2-2	1.2062e-215	0.382336	0.145	0.002	2.05807e-210
NTRK2-32	1.4681e-215	0.409663	0.179	0.016	2.50493e-210
R3HDM1-5	3.18684e-215	0.395114	0.158	0.007	5.43752e-210
HSPA2-2	4.27929e-215	-1.11213	0.008	0.121	7.30149e-210
ERBB3-2	6.13353e-215	-1.12311	0.006	0.116	1.04653e-209
NCKAP1-3	9.53523e-215	0.374805	0.196	0.024	1.62694e-209
PBX1-29	1.02557e-214	0.412588	0.181	0.017	1.74986e-209
CALM1-4	1.11881e-214	0.334525	0.217	0.034	1.90895e-209
NTRK3-7	1.57442e-214	0.404005	0.205	0.029	2.68634e-209
NETO1-15	2.03963e-214	0.504439	0.149	0.004	3.4801e-209
CBLN2-10	3.59771e-214	0.445323	0.143	0.002	6.13856e-209
NRG3-17	4.38842e-214	0.326314	0.231	0.041	7.4877e-209
NRSN2-3	7.97208e-214	0.394379	0.184	0.019	1.36023e-208
TCEA2-3	8.67166e-214	0.316163	0.216	0.034	1.47959e-208
RALYL-4	1.13868e-213	0.444423	0.145	0.003	1.94285e-208
IGSF21-9	1.24034e-213	0.416064	0.176	0.016	2.11631e-208
FLRT2-3	2.35837e-213	0.39776	0.213	0.033	4.02395e-208
EIF4G2-1	2.47097e-213	0.271056	0.263	0.057	4.21607e-208
ZNF365-5	2.48603e-213	0.290084	0.211	0.031	4.24176e-208
VPS4A-3	2.93392e-213	0.276865	0.239	0.045	5.00597e-208
HS6ST3-42	3.34015e-213	0.436356	0.161	0.009	5.6991e-208
MATK-1	4.5474e-213	0.448178	0.16	0.009	7.75895e-208
ABCC5-1	4.78727e-213	0.367659	0.176	0.016	8.16823e-208
CCDC85A-23	6.66953e-213	0.460422	0.154	0.006	1.13798e-207
OPCML-25	1.06643e-212	0.370771	0.166	0.011	1.81959e-207
AC245060.5-1	1.29289e-212	0.251347	0.287	0.07	2.20598e-207
ADCY2-35	3.62504e-212	0.461277	0.232	0.043	6.18519e-207
LINC00599-2	7.18457e-212	0.442678	0.149	0.005	1.22586e-206
TRPM2-4	7.67163e-212	0.378141	0.148	0.004	1.30896e-206
ACTN1-1	9.47758e-212	0.490843	0.152	0.006	1.6171e-206
SYN3-11	9.85579e-212	0.456015	0.146	0.004	1.68163e-206
RALYL-15	1.24954e-211	0.397826	0.141	0.001	2.13202e-206
KCNQ5-6	1.45114e-211	0.417666	0.142	0.002	2.476e-206
SUB1-9	1.61278e-211	0.374897	0.18	0.018	2.75179e-206
ATP2B1-7	1.70105e-211	0.378962	0.16	0.009	2.9024e-206
PDS5B-24	1.79022e-211	0.296899	0.22	0.036	3.05454e-206
OPCML-14	1.93096e-211	0.422098	0.164	0.011	3.29468e-206
AC007938.3-1	2.25342e-211	0.390338	0.157	0.008	3.84487e-206
AAK1-10	2.9972e-211	0.388374	0.161	0.01	5.11394e-206
ATRNL1-2	3.2816e-211	0.390646	0.157	0.008	5.5992e-206
ASH1L-2	3.72632e-211	0.279013	0.218	0.035	6.35799e-206
CORO6-1	3.9873e-211	0.435445	0.157	0.008	6.80329e-206
SLITRK4-5	4.57909e-211	0.537641	0.144	0.003	7.81302e-206
MAPK1-5	5.25761e-211	0.434882	0.179	0.018	8.97075e-206
LRRC7-10	6.3377e-211	0.350291	0.191	0.023	1.08136e-205
KALRN-3	9.1623e-211	0.382349	0.15	0.005	1.56331e-205
KCNC3-1	1.03472e-210	0.463904	0.155	0.007	1.76548e-205
EGFL7-1	1.09251e-210	0.383651	0.167	0.012	1.86408e-205
OPCML-2	1.359e-210	0.404414	0.168	0.013	2.31878e-205
DAAM1-20	1.90603e-210	0.281951	0.233	0.043	3.25215e-205
SRRM3-5	2.55577e-210	0.448034	0.142	0.002	4.36075e-205
SVOP-2	2.79889e-210	0.397529	0.15	0.006	4.77558e-205
GPHN-9	3.93815e-210	0.251845	0.241	0.047	6.71942e-205
MOSMO-11	5.43692e-210	0.306772	0.194	0.025	9.27669e-205
SLC25A22-1	6.59531e-210	0.405722	0.164	0.012	1.12532e-204
LINGO2-10	6.94986e-210	0.43668	0.141	0.002	1.18581e-204
OPCML-12	7.66014e-210	0.400773	0.161	0.01	1.307e-204
FAM155A-18	9.11413e-210	0.391651	0.17	0.014	1.55509e-204
NSG1-12	9.47744e-210	0.414022	0.157	0.008	1.61708e-204
PPP1R9B-1	9.89112e-210	0.345403	0.204	0.029	1.68766e-204
ARHGAP32-3	1.04193e-209	0.371496	0.17	0.014	1.77779e-204
CRY2-2	1.13906e-209	0.322982	0.23	0.042	1.9435e-204
NDRG3-1	1.20396e-209	0.34616	0.198	0.027	2.05425e-204
TUBA4A-1	1.37368e-209	0.387369	0.162	0.011	2.34384e-204
RIMS2-5	1.65181e-209	0.472491	0.147	0.005	2.81839e-204
ERBB3-3	2.20476e-209	-1.15173	0.009	0.122	3.76185e-204
DMXL2-1	2.42502e-209	0.350011	0.184	0.02	4.13767e-204
GRM5-29	2.85947e-209	0.393402	0.146	0.004	4.87895e-204
DPF1-1	3.46234e-209	0.40862	0.17	0.014	5.90758e-204
ZDHHC22-1	3.90288e-209	0.450034	0.163	0.011	6.65924e-204
RAB40C-5	4.55122e-209	0.305133	0.202	0.029	7.76548e-204
ANK2-16	4.92222e-209	0.312145	0.19	0.023	8.39849e-204
SLC44A1-12	5.35161e-209	-2.05909	0.207	0.361	9.13113e-204
NIPAL2-1	5.82651e-209	0.397984	0.147	0.005	9.94142e-204
PTPRD-9	7.60244e-209	0.420179	0.142	0.003	1.29716e-203
RHOBTB2-3	8.10793e-209	0.429928	0.162	0.011	1.38341e-203
CACNB4-4	8.45902e-209	0.388034	0.152	0.007	1.44331e-203
SHC3-3	8.52355e-209	0.418893	0.154	0.007	1.45432e-203
PLXNA2-2	8.76052e-209	0.365888	0.178	0.018	1.49476e-203
PTPRT-1	8.93363e-209	0.451121	0.147	0.004	1.52429e-203
GPRASP2-2	1.48845e-208	0.44846	0.168	0.014	2.53966e-203
FAM49A-3	1.70178e-208	0.378057	0.155	0.008	2.90364e-203
ATP1B1-5	1.75015e-208	0.252764	0.306	0.081	2.98618e-203
NCALD-1	1.87903e-208	0.450277	0.151	0.006	3.20607e-203
FSTL4-14	2.18042e-208	0.438127	0.145	0.004	3.72032e-203
HSPA13-1	2.63074e-208	0.301022	0.229	0.042	4.48867e-203
TOMM20-6	2.7243e-208	0.388746	0.163	0.011	4.64832e-203
SMARCC2-1	2.88084e-208	0.483383	0.187	0.022	4.9154e-203
AP2S1-1	4.36244e-208	0.329552	0.206	0.031	7.44337e-203
OPA1-19	4.77852e-208	0.320619	0.189	0.023	8.1533e-203
LRFN5-2	5.25813e-208	0.438512	0.146	0.005	8.97162e-203
PEX5L-33	5.29806e-208	0.338327	0.187	0.022	9.03976e-203
GPD1L-10	6.08412e-208	0.369108	0.171	0.015	1.0381e-202
LHFPL4-1	6.15381e-208	0.452285	0.141	0.003	1.04999e-202
IDS-3	1.00291e-207	0.396479	0.166	0.013	1.71121e-202
DOCK5-22	1.05211e-207	-1.18684	0.011	0.125	1.79515e-202
ATRNL1-11	1.05949e-207	0.407748	0.148	0.005	1.80775e-202
SYT12-3	1.13988e-207	0.438369	0.166	0.013	1.94491e-202
DLGAP1-5	1.37524e-207	0.428756	0.149	0.006	2.34649e-202
TMEM74B-1	1.5106e-207	0.409399	0.153	0.007	2.57744e-202
SNHG14-6	1.69828e-207	0.381335	0.202	0.029	2.89768e-202
KCNIP4-IT1-1	1.92594e-207	0.41004	0.145	0.004	3.28611e-202
RALYL-7	2.03229e-207	0.410986	0.139	0.002	3.46758e-202
SLC8A1-20	2.92668e-207	0.429414	0.152	0.007	4.99362e-202
CELF2-20	3.63768e-207	0.370771	0.179	0.019	6.20676e-202
ARHGEF17-8	5.17392e-207	0.349734	0.2	0.028	8.82795e-202
CTSB-3	5.24334e-207	0.27923	0.212	0.034	8.9464e-202
TMEM165-1	5.25718e-207	-1.63187	0.065	0.216	8.97001e-202
MYT1L-8	5.68149e-207	0.4543	0.145	0.004	9.69399e-202
TSC22D4-1	6.63027e-207	-1.20825	0.019	0.142	1.13128e-201
SMIM13-4	7.47686e-207	0.312934	0.217	0.037	1.27573e-201
AMIGO1-1	8.06641e-207	0.442282	0.159	0.01	1.37632e-201
RAC1-4	8.90377e-207	0.342059	0.188	0.023	1.5192e-201
SLC8A1-1	8.93503e-207	0.471505	0.148	0.005	1.52453e-201
ST18-28	9.82002e-207	-1.12805	0.005	0.109	1.67553e-201
OPCML-27	1.35337e-206	0.389731	0.161	0.011	2.30918e-201
PKIA-18	1.3761e-206	0.441292	0.152	0.007	2.34796e-201
ZCCHC24-1	1.62459e-206	-1.07669	0.007	0.115	2.77195e-201
FAM155A-28	2.02852e-206	0.390024	0.168	0.014	3.46114e-201
MYT1L-15	2.06375e-206	0.411525	0.158	0.01	3.52126e-201
OSBPL8-4	2.11934e-206	0.383136	0.173	0.016	3.61609e-201
ERMN-1	3.14088e-206	-1.11239	0.007	0.114	5.35909e-201
SDC4-1	3.3468e-206	-1.14236	0.003	0.103	5.71045e-201
ATP6V1B2-3	3.72522e-206	0.353317	0.167	0.014	6.35613e-201
RTN4R-1	3.90304e-206	0.433461	0.156	0.009	6.65952e-201
PDE4D-24	4.84655e-206	0.34624	0.213	0.035	8.26938e-201
ARHGAP32-1	5.20099e-206	0.381872	0.169	0.015	8.87415e-201
CACNA1C-9	5.40928e-206	0.436411	0.149	0.006	9.22953e-201
NEAT1-1	7.62239e-206	-1.27218	0.021	0.146	1.30056e-200
MEGF8-6	7.80967e-206	0.340819	0.185	0.022	1.33252e-200
SLC25A6-1	1.23715e-205	0.276308	0.228	0.042	2.11087e-200
CABP1-1	1.69639e-205	0.482324	0.135	0.001	2.89445e-200
EIF4G3-1	1.87117e-205	0.343469	0.197	0.027	3.19267e-200
ACSL4-1	1.90261e-205	0.371168	0.178	0.019	3.24631e-200
CADPS-15	2.18992e-205	0.400746	0.142	0.003	3.73653e-200
FAM153CP-5	2.56794e-205	0.458754	0.139	0.002	4.38152e-200
RBFOX1-7	4.07881e-205	0.463283	0.145	0.005	6.95943e-200
DLGAP2-3	4.64282e-205	0.429095	0.137	0.002	7.92177e-200
PTGDS-1	5.38191e-205	-1.18636	0.01	0.121	9.18283e-200
CARMIL2-1	5.82948e-205	0.424808	0.146	0.005	9.94649e-200
SYT5-2	5.99743e-205	0.380126	0.156	0.009	1.02331e-199
MEF2D-1	7.90971e-205	0.384851	0.177	0.019	1.34959e-199
LINC01123-1	1.02775e-204	0.443817	0.139	0.002	1.75359e-199
KIAA1211L-1	1.04152e-204	0.376346	0.147	0.006	1.77708e-199
FAM155A-22	1.21831e-204	0.369949	0.163	0.012	2.07873e-199
AACS-12	1.54932e-204	0.362527	0.158	0.01	2.64352e-199
TRIM9-1	1.65794e-204	0.253639	0.243	0.05	2.82884e-199
PPP2R5E-4	1.74874e-204	0.385228	0.163	0.012	2.98378e-199
HS6ST1-2	1.99165e-204	0.335449	0.22	0.039	3.39823e-199
OXR1-31	2.83254e-204	0.371126	0.16	0.011	4.83299e-199
PPM1K-1	2.96955e-204	0.341612	0.229	0.043	5.06677e-199
AAK1-8	3.71079e-204	0.410491	0.147	0.006	6.33149e-199
ARPP21-5	4.29882e-204	0.505429	0.142	0.004	7.33482e-199
UNC5D-3	4.95017e-204	0.461902	0.139	0.003	8.44618e-199
CBLN2-12	6.4193e-204	0.44383	0.135	0.001	1.09529e-198
LRRTM4-12	6.60542e-204	0.367592	0.16	0.011	1.12704e-198
ATP2B3-9	7.22014e-204	0.396429	0.143	0.004	1.23193e-198
LRFN5-20	7.63545e-204	0.396404	0.143	0.004	1.30279e-198
AK5-19	7.84752e-204	0.33511	0.162	0.012	1.33898e-198
DNM1-1	1.3096e-203	0.397941	0.137	0.002	2.2345e-198
DLG2-11	1.35732e-203	0.368953	0.168	0.015	2.31592e-198
OGDHL-1	1.3631e-203	0.392023	0.171	0.016	2.32577e-198
QKI-10	1.41627e-203	-1.39147	0.043	0.184	2.41649e-198
TTBK2-3	1.92569e-203	0.288297	0.204	0.031	3.28569e-198
FOXO3-15	2.04531e-203	0.313231	0.219	0.038	3.48979e-198
PTPRN2-1	2.70837e-203	0.417413	0.152	0.008	4.62114e-198
ADGRB1-9	2.94338e-203	0.401379	0.202	0.031	5.02212e-198
SHOC2-14	3.33328e-203	0.398003	0.171	0.016	5.68738e-198
CKMT1A-2	3.80142e-203	0.378907	0.163	0.013	6.48614e-198
SUMO2-1	4.79756e-203	0.347282	0.222	0.04	8.18579e-198
FBXO31-2	7.27058e-203	0.358673	0.182	0.021	1.24054e-197
FGF14-12	7.74313e-203	0.394833	0.152	0.008	1.32116e-197
TMEM25-1	8.08484e-203	0.358258	0.169	0.015	1.37947e-197
FBXO41-1	9.96564e-203	0.430409	0.139	0.003	1.70038e-197
HS6ST3-9	1.17969e-202	0.439944	0.147	0.006	2.01284e-197
MEF2A-16	1.31517e-202	0.298244	0.18	0.02	2.244e-197
CBLN2-8	1.51931e-202	0.459844	0.136	0.002	2.59231e-197
KCNQ5-12	1.67689e-202	0.431429	0.135	0.002	2.86117e-197
NT5DC3-1	1.87757e-202	0.412642	0.149	0.007	3.20358e-197
STXBP5L-8	3.10519e-202	0.384144	0.137	0.002	5.2982e-197
GAP43-9	3.11474e-202	0.341223	0.179	0.02	5.31449e-197
DLGAP1-7	3.74751e-202	0.410373	0.148	0.006	6.39416e-197
C11orf68-1	4.50752e-202	0.259399	0.223	0.041	7.69092e-197
SGK1-1	4.96209e-202	-1.54961	0.051	0.195	8.46652e-197
GRIK2-21	6.40237e-202	0.44221	0.149	0.007	1.0924e-196
LRRTM4-24	8.56637e-202	0.364374	0.154	0.009	1.46163e-196
FAM3C-2	9.24889e-202	0.415786	0.154	0.009	1.57808e-196
INPP4A-6	1.06876e-201	0.333356	0.167	0.015	1.82356e-196
FGF14-14	1.11924e-201	0.383242	0.153	0.009	1.90969e-196
DCTN5-9	1.22441e-201	0.358009	0.166	0.014	2.08913e-196
DLGAP1-21	1.65218e-201	0.499417	0.15	0.008	2.81902e-196
SNN-5	1.66188e-201	0.359212	0.163	0.013	2.83557e-196
DLGAP1-4	3.01393e-201	0.409538	0.142	0.004	5.14248e-196
MEIS3-1	4.38651e-201	0.415858	0.151	0.008	7.48444e-196
ARHGEF12-20	5.92011e-201	0.338889	0.198	0.029	1.01011e-195
R3HDM1-7	6.21252e-201	0.350283	0.16	0.012	1.06e-195
ERO1A-1	6.76368e-201	0.402339	0.168	0.016	1.15405e-195
NRXN3-3	1.13222e-200	0.383711	0.165	0.014	1.93183e-195
AC107398.3-6	1.36725e-200	0.380837	0.169	0.016	2.33286e-195
RAB11FIP4-11	1.36937e-200	0.289186	0.224	0.042	2.33648e-195
MAP7D2-2	1.85876e-200	0.398017	0.142	0.005	3.17149e-195
ABI1-3	2.24096e-200	0.287674	0.238	0.049	3.82362e-195
CPEB3-1	4.68685e-200	0.419685	0.139	0.003	7.9969e-195
ZBTB16-21	7.14802e-200	0.254678	0.289	0.075	1.21962e-194
OGA-2	7.51219e-200	0.260811	0.229	0.044	1.28176e-194
NQO2-6	7.68266e-200	0.384451	0.162	0.013	1.31085e-194
EDIL3-1	7.88608e-200	-1.85138	0.126	0.285	1.34555e-194
MRTFB-5	9.8983e-200	0.373333	0.143	0.005	1.68889e-194
RIMBP2-1	1.0568e-199	0.469184	0.145	0.006	1.80316e-194
RAP1GAP2-17	1.10522e-199	0.399371	0.144	0.006	1.88577e-194
CCPG1-12	1.2894e-199	0.353223	0.154	0.01	2.20003e-194
ATL1-5	4.44249e-199	0.277989	0.202	0.031	7.57995e-194
ATRNL1-27	4.89816e-199	0.414073	0.138	0.003	8.35743e-194
UBB-3	5.9367e-199	0.259564	0.298	0.081	1.01294e-193
TMEM144-15	6.47343e-199	-1.12427	0.009	0.117	1.10452e-193
PARM1-19	7.48034e-199	0.414656	0.138	0.003	1.27633e-193
NRXN1-10	7.77471e-199	0.335997	0.179	0.021	1.32655e-193
NEGR1-27	8.90343e-199	0.364662	0.15	0.008	1.51914e-193
RTN2-1	9.34162e-199	0.416207	0.148	0.007	1.5939e-193
MYT1L-1	9.38333e-199	0.462603	0.142	0.005	1.60102e-193
RYR2-3	1.66728e-198	0.396143	0.133	0.002	2.84479e-193
CBLN2-7	1.74895e-198	0.420084	0.133	0.002	2.98413e-193
KIF3A-5	2.31633e-198	0.360324	0.178	0.021	3.95221e-193
MAPK10-20	2.37741e-198	0.333006	0.183	0.023	4.05643e-193
SESN1-1	2.54669e-198	0.321764	0.195	0.029	4.34527e-193
S100B-1	3.09422e-198	-1.14966	0.008	0.114	5.27948e-193
SUPT16H-1	3.21583e-198	0.304217	0.202	0.032	5.48698e-193
RAPGEF5-30	3.42808e-198	0.382095	0.137	0.003	5.84913e-193
AHI1-4	4.14607e-198	0.346173	0.159	0.012	7.0742e-193
RUSC2-10	4.60041e-198	0.344981	0.191	0.027	7.8494e-193
RYR2-14	5.20525e-198	0.391829	0.154	0.01	8.88141e-193
DAPK1-22	7.21814e-198	0.394113	0.165	0.015	1.23159e-192
TMEM14A-6	8.04605e-198	0.384665	0.165	0.015	1.37285e-192
FLOT2-1	1.03448e-197	0.279193	0.218	0.04	1.76507e-192
HRH3-1	1.11715e-197	0.611346	0.146	0.007	1.90613e-192
DHFR-3	3.07461e-197	0.290769	0.403	0.142	5.24603e-192
DCLK1-19	3.42082e-197	0.378952	0.138	0.004	5.83674e-192
SLC29A1-2	3.5737e-197	0.396223	0.149	0.008	6.09759e-192
PPP5C-7	3.77268e-197	0.30483	0.221	0.041	6.4371e-192
FBXL17-1	4.30031e-197	0.355752	0.18	0.022	7.33736e-192
WSB2-1	4.83286e-197	0.258139	0.217	0.039	8.24602e-192
ERC2-1	5.66195e-197	0.399079	0.143	0.006	9.66064e-192
GRM5-30	6.36502e-197	0.399094	0.144	0.006	1.08603e-191
PNMA6A-1	9.21867e-197	0.420898	0.146	0.007	1.57293e-191
MAP2-18	1.00413e-196	0.39962	0.145	0.007	1.71329e-191
HUWE1-1	1.46173e-196	0.407827	0.138	0.004	2.49406e-191
FGF14-22	1.6166e-196	0.418072	0.148	0.008	2.7583e-191
AAK1-6	2.13798e-196	0.399813	0.146	0.007	3.6479e-191
NLK-24	2.41678e-196	0.275694	0.186	0.025	4.12361e-191
ANKS1B-25	2.78798e-196	0.400165	0.145	0.007	4.75697e-191
ADGRB3-6	3.58356e-196	0.266179	0.21	0.036	6.11442e-191
BTRC-21	3.6188e-196	0.330883	0.175	0.02	6.17454e-191
FAM155A-16	3.68972e-196	0.35185	0.157	0.012	6.29554e-191
LRRTM4-6	4.53359e-196	0.380822	0.143	0.006	7.73539e-191
AC116565.1-6	6.22471e-196	0.420832	0.136	0.003	1.06208e-190
KCNJ9-7	6.22751e-196	0.342508	0.153	0.01	1.06256e-190
SLITRK5-10	1.02853e-195	0.380496	0.151	0.01	1.75491e-190
LRRTM4-20	1.58639e-195	0.330367	0.159	0.013	2.70676e-190
KCTD16-20	1.89229e-195	0.409983	0.141	0.005	3.2287e-190
PIK3CB-1	4.38309e-195	0.350235	0.174	0.02	7.47861e-190
NRXN3-10	4.50812e-195	0.385233	0.157	0.012	7.69194e-190
RAPGEF4-11	5.13947e-195	0.423712	0.144	0.007	8.76917e-190
ATP9A-3	7.00874e-195	0.262666	0.204	0.034	1.19586e-189
GABBR2-18	7.19227e-195	0.425557	0.13	0.001	1.22717e-189
KIF5A-3	8.73555e-195	0.365849	0.145	0.007	1.49049e-189
GRIA3-7	1.19929e-194	0.353968	0.146	0.008	2.04627e-189
GLUL-7	1.20346e-194	-1.11452	0.01	0.117	2.0534e-189
RAB3GAP1-13	1.20886e-194	0.303857	0.176	0.021	2.0626e-189
KHDRBS3-29	1.66512e-194	0.378919	0.168	0.017	2.84109e-189
NRXN1-17	1.91108e-194	0.333001	0.182	0.024	3.26076e-189
RNF41-3	2.07101e-194	0.387958	0.153	0.011	3.53364e-189
AC055839.2-1	2.40268e-194	0.449448	0.136	0.004	4.09955e-189
RGS7-14	2.81193e-194	0.420965	0.143	0.007	4.79782e-189
NRXN3-5	3.25794e-194	0.345185	0.161	0.014	5.55883e-189
OXR1-33	7.32565e-194	0.389615	0.145	0.008	1.24993e-188
ST8SIA5-3	9.73004e-194	0.383724	0.138	0.005	1.66018e-188
PPFIA2-2	1.07235e-193	0.26456	0.189	0.027	1.82968e-188
HNRNPUL2-1	1.69346e-193	0.275864	0.214	0.039	2.88946e-188
SCOC-5	1.71637e-193	0.268498	0.228	0.046	2.92854e-188
CSDE1-1	1.72395e-193	0.267773	0.206	0.035	2.94147e-188
TESPA1-1	4.01744e-193	0.39152	0.138	0.005	6.85472e-188
UNC5D-12	4.6016e-193	0.405462	0.133	0.003	7.85143e-188
ADGRB3-18	5.87663e-193	0.3113	0.176	0.021	1.00269e-187
EXOSC6-1	5.89634e-193	0.289625	0.191	0.028	1.00606e-187
DLGAP2-4	6.1378e-193	0.393139	0.13	0.002	1.04726e-187
MAPK6-8	1.05393e-192	0.281004	0.199	0.032	1.79825e-187
PLEKHA6-1	1.14015e-192	0.372867	0.158	0.014	1.94537e-187
STRN4-1	1.37181e-192	0.273459	0.203	0.034	2.34063e-187
DANT2-2	1.73903e-192	0.293615	0.207	0.036	2.9672e-187
CCSER1-19	1.83798e-192	0.400002	0.135	0.004	3.13604e-187
QKI-17	3.30745e-192	-1.16464	0.005	0.104	5.6433e-187
NDFIP2-21	4.65231e-192	0.374949	0.16	0.015	7.93796e-187
RIMS2-21	5.24122e-192	0.391936	0.131	0.002	8.94278e-187
NR2F1-7	5.535e-192	0.365605	0.192	0.029	9.44404e-187
RNF112-1	5.91942e-192	0.334894	0.177	0.022	1.00999e-186
RIMS4-1	7.1313e-192	0.472441	0.136	0.004	1.21677e-186
UBXN6-1	8.96828e-192	0.274287	0.208	0.037	1.5302e-186
PKIA-17	1.25005e-191	0.368893	0.154	0.012	2.13288e-186
NEAT1-2	1.66743e-191	-1.26122	0.023	0.142	2.84503e-186
VGF-1	2.54334e-191	0.460116	0.141	0.007	4.33954e-186
PTPRD-7	3.49135e-191	0.378587	0.127	0.001	5.95708e-186
R3HDM1-15	5.05006e-191	0.372697	0.135	0.004	8.61661e-186
PHACTR1-13	5.72688e-191	0.334889	0.155	0.013	9.77143e-186
IQCJ-SCHIP1-12	5.85433e-191	0.364653	0.131	0.002	9.9889e-186
GOLM1-1	7.04668e-191	0.354419	0.165	0.017	1.20233e-185
NEUROD2-1	7.0722e-191	0.380321	0.136	0.005	1.20669e-185
LRRC7-21	1.02987e-190	0.318656	0.162	0.016	1.7572e-185
PRICKLE2-1	1.54488e-190	0.375121	0.159	0.014	2.63594e-185
TMEM132B-36	1.59375e-190	0.370613	0.15	0.01	2.71932e-185
BRK1-2	1.93429e-190	0.289251	0.182	0.025	3.30037e-185
ZMAT3-7	2.02693e-190	0.341768	0.179	0.023	3.45842e-185
HSD11B1L-2	2.26173e-190	0.333506	0.176	0.022	3.85905e-185
MOBP-7	4.73917e-190	-1.11325	0.01	0.114	8.08616e-185
SPTB-1	8.06444e-190	0.465232	0.137	0.005	1.37599e-184
PLEKHA2-10	8.56646e-190	0.325899	0.18	0.024	1.46164e-184
FMN1-8	1.27325e-189	0.349214	0.131	0.003	2.17248e-184
RGS7-1	1.35721e-189	0.382608	0.139	0.006	2.31573e-184
MAP1B-11	1.74466e-189	0.353345	0.143	0.008	2.9768e-184
EFNA5-14	1.76779e-189	0.375816	0.142	0.007	3.01627e-184
DCLK1-7	2.06494e-189	0.378175	0.131	0.003	3.52329e-184
RBFOX3-6	2.38295e-189	0.407086	0.13	0.003	4.06588e-184
ACTN1-2	2.55179e-189	0.423556	0.134	0.004	4.35396e-184
CIT-13	3.73799e-189	0.346188	0.135	0.004	6.3779e-184
EML6-11	4.9184e-189	0.360322	0.139	0.006	8.39198e-184
PPP2R5C-28	5.77642e-189	0.285261	0.181	0.025	9.85596e-184
CCND2-7	6.16418e-189	0.384794	0.146	0.009	1.05176e-183
GRM5-3	9.61558e-189	0.366851	0.132	0.004	1.64065e-183
TUB-15	1.02913e-188	0.419676	0.14	0.007	1.75594e-183
REEP1-1	1.10486e-188	0.363681	0.144	0.008	1.88516e-183
IQCJ-SCHIP1-10	1.20817e-188	0.352443	0.132	0.004	2.06143e-183
HIPK1-13	1.46562e-188	0.323841	0.191	0.03	2.5007e-183
NEGR1-3	1.87099e-188	0.354205	0.138	0.006	3.19235e-183
ITPKB-1	1.91114e-188	-1.2709	0.025	0.145	3.26086e-183
YWHAG-6	2.6723e-188	0.329003	0.15	0.011	4.55959e-183
ARHGAP26-8	2.70885e-188	0.312662	0.166	0.018	4.62195e-183
THRB-22	3.32236e-188	0.375207	0.143	0.008	5.66874e-183
SLC38A1-1	4.22456e-188	0.366765	0.153	0.012	7.20812e-183
CNST-21	4.29123e-188	0.378133	0.143	0.008	7.32187e-183
IQCJ-SCHIP1-4	4.4448e-188	0.3663	0.129	0.002	7.5839e-183
GRIA2-20	4.82385e-188	0.472517	0.142	0.008	8.23064e-183
TAFA2-15	5.11885e-188	0.42416	0.134	0.005	8.73399e-183
KCTD16-7	6.18813e-188	0.404934	0.127	0.002	1.05584e-182
SLC2A3-1	6.20081e-188	0.351029	0.151	0.012	1.05801e-182
VPS13A-31	7.87125e-188	0.350006	0.145	0.009	1.34302e-182
OXR1-28	7.95056e-188	0.315927	0.146	0.009	1.35656e-182
PTPRD-10	8.06672e-188	0.360701	0.128	0.002	1.37638e-182
SCD-5	1.26804e-187	-1.07031	0.008	0.11	2.16358e-182
UBE2Q1-2	1.32406e-187	0.255582	0.198	0.033	2.25917e-182
RGS7-8	1.59549e-187	0.402865	0.139	0.007	2.72229e-182
TMOD2-14	2.5154e-187	0.329056	0.16	0.016	4.29187e-182
ATP2B1-6	2.73415e-187	0.335339	0.144	0.009	4.66511e-182
TENM2-12	3.18197e-187	0.41001	0.135	0.005	5.42921e-182
DGKE-6	3.86732e-187	0.400494	0.146	0.01	6.59857e-182
STXBP1-11	4.26645e-187	0.378087	0.132	0.004	7.27958e-182
MOBP-5	4.6399e-187	-1.04751	0.006	0.102	7.91677e-182
LINC00632-14	5.39981e-187	0.428109	0.216	0.043	9.21337e-182
CACNA1B-6	5.50918e-187	0.391832	0.128	0.002	9.39998e-182
MICU3-5	5.89941e-187	0.330462	0.158	0.015	1.00658e-181
SPTAN1-7	6.03627e-187	0.261972	0.183	0.026	1.02993e-181
KCTD16-22	7.78868e-187	0.415489	0.136	0.005	1.32894e-181
IGLON5-4	8.03702e-187	0.481158	0.146	0.01	1.37131e-181
PTPRD-11	8.52065e-187	0.367728	0.126	0.002	1.45383e-181
STXBP1-9	9.31324e-187	0.353738	0.139	0.007	1.58906e-181
ADGRB3-9	1.06333e-186	0.256771	0.19	0.029	1.81429e-181
SLC4A3-2	1.06499e-186	0.381318	0.159	0.015	1.81713e-181
SCD-2	1.51419e-186	-1.02284	0.008	0.109	2.58357e-181
TMEM246-1	1.52651e-186	0.362676	0.149	0.011	2.60459e-181
ADAM23-21	1.55132e-186	0.374647	0.138	0.007	2.64693e-181
NRXN3-25	1.55417e-186	0.344893	0.16	0.016	2.65179e-181
ID2-4	2.1664e-186	0.325384	0.193	0.031	3.69639e-181
PLCB1-28	2.23975e-186	0.373741	0.14	0.007	3.82156e-181
GABRB2-3	2.32896e-186	0.398635	0.13	0.003	3.97377e-181
EFNB3-1	2.89705e-186	0.411604	0.132	0.004	4.94306e-181
ATP1A2-5	3.38542e-186	-1.98809	0.075	0.219	5.77634e-181
RGS7-9	3.54685e-186	0.365744	0.136	0.006	6.05177e-181
LIMK1-4	3.6719e-186	0.348937	0.15	0.011	6.26514e-181
APOE-1	5.51807e-186	-1.55566	0.029	0.15	9.41515e-181
UBE2E3-7	6.81627e-186	0.299112	0.195	0.033	1.16302e-180
SLC2A6-1	6.8643e-186	0.314934	0.165	0.018	1.17121e-180
SYT1-2	7.05703e-186	0.465397	0.123	0.001	1.2041e-180
SYN2-7	9.37042e-186	0.378196	0.126	0.002	1.59882e-180
LRRTM3-12	1.01418e-185	0.34243	0.16	0.016	1.73043e-180
NR1D2-10	1.45331e-185	0.323461	0.182	0.026	2.47969e-180
GRIA3-10	1.80641e-185	0.475255	0.131	0.004	3.08217e-180
NEGR1-4	1.82437e-185	0.364478	0.137	0.006	3.11281e-180
ADGRB3-14	1.96124e-185	0.289681	0.167	0.019	3.34634e-180
CELF2-17	3.21702e-185	0.33137	0.165	0.019	5.48901e-180
RNF11-9	3.67078e-185	0.293787	0.163	0.017	6.26323e-180
ST6GALNAC5-11	3.75792e-185	0.353395	0.128	0.003	6.41192e-180
XKR6-3	7.29162e-185	0.39044	0.137	0.007	1.24412e-179
API5-6	7.51815e-185	0.258723	0.213	0.041	1.28278e-179
AP1M1-2	7.8113e-185	0.306237	0.164	0.018	1.3328e-179
PEG3-2	8.66507e-185	0.332697	0.157	0.015	1.47847e-179
LRRC8B-10	9.00775e-185	0.346906	0.156	0.015	1.53694e-179
TMEM63A-1	9.4315e-185	-1.06745	0.009	0.109	1.60924e-179
C1QTNF4-1	9.56006e-185	0.368153	0.18	0.026	1.63118e-179
CSMD1-14	9.83913e-185	0.371256	0.139	0.007	1.67879e-179
NEGR1-35	9.93577e-185	0.392507	0.139	0.007	1.69528e-179
ARPP21-12	1.3804e-184	0.336427	0.144	0.009	2.35529e-179
RPL15-2	2.23908e-184	0.286878	0.19	0.03	3.82041e-179
OLIG2-2	2.77098e-184	-1.05308	0.006	0.102	4.72796e-179
ABHD8-1	3.42692e-184	0.366298	0.145	0.01	5.84715e-179
PCNX2-1	3.57537e-184	0.365522	0.141	0.008	6.10043e-179
GABRB2-6	3.98932e-184	0.377848	0.124	0.001	6.80675e-179
C10orf90-14	4.78998e-184	-1.05667	0.005	0.1	8.17286e-179
ACVR1B-6	6.55776e-184	0.374351	0.152	0.013	1.11891e-178
B4GALT5-1	6.74916e-184	0.366093	0.154	0.014	1.15157e-178
SYBU-8	8.79228e-184	0.401585	0.131	0.004	1.50017e-178
TANC2-36	1.25212e-183	0.326478	0.167	0.02	2.13643e-178
FSCN3-1	1.92844e-183	0.311117	0.203	0.037	3.29037e-178
LIMD2-2	2.05765e-183	0.314078	0.137	0.007	3.51084e-178
SLC8A2-2	2.14363e-183	0.454263	0.126	0.002	3.65755e-178
MAP1S-1	2.26397e-183	0.296969	0.188	0.03	3.86287e-178
WASF1-3	2.90959e-183	0.316252	0.144	0.01	4.96447e-178
[truncated: 1,409 more rows]
