# Supplementary material for: Single-cell alternative polyadenylation analysis reveals mechanistic insights of COVID-19-associated neurological and psychiatric effects
Source: PLoS One. 2025 Dec 26;20(12):e0324689. doi: 10.1371/journal.pone.0324689 (PMC12742782; doi:10.1371/journal.pone.0324689)
Supplement: S4 Table — (XLSX) [file pone.0324689.s011.xlsx]

## Sheet: F2_degPAC
Supplementary table 4. PAS changes in different cell types after infection.
P_val	avg_log2FC	pct.1	pct.2	p_val_adj	pas	type	subtype	genename	chrom	pass	pase	strand	PAStype	cell
0	0.814529	0.99	0.974	0	MALAT1-9	exon	exon	MALAT1	chr11	65501567	65501967	+	Distal	GABAergic interneuron
3.3735e-221	-1.6311	0.312	0.642	5.756e-216	MAP1B-15	exon	CDS	MAP1B	chr5	72195050	72195450	+	Proximal	GABAergic interneuron
8.98635e-168	0.590935	0.987	0.976	1.53329e-162	MALAT1-13	exon	exon	MALAT1	chr11	65502656	65503056	+	Distal	GABAergic interneuron
6.29935e-137	-1.04577	0.064	0.294	1.07482e-131	NEFL-3	exon	3UTR	NEFL	chr8	24952776	24953699	-	Proximal	GABAergic interneuron
1.67035e-111	-0.949735	0.264	0.527	2.85002e-106	HSP90AA1-5	exon	CDS	HSP90AA1	chr14	102084833	102085858	-	Proximal	GABAergic interneuron
1.10937e-95	-0.706965	0.173	0.414	1.89285e-90	RAB6B-1	exon	3UTR	RAB6B	chr3	133824235	133824389	-	Distal	GABAergic interneuron
1.07011e-88	-0.672673	0.126	0.337	1.82586e-83	YWHAG-2	exon	3UTR	YWHAG	chr7	76327188	76327588	-	Distal	GABAergic interneuron
4.21003e-85	-0.767607	0.058	0.222	7.18333e-80	LANCL1-3	exon	3UTR	LANCL1	chr2	210433017	210433417	-	Distal	GABAergic interneuron
5.31605e-84	-0.676748	0.244	0.482	9.07046e-79	PRKCE-20	exon	3UTR	PRKCE	chr2	46187326	46187726	+	Distal	GABAergic interneuron
1.84953e-79	-0.573189	0.372	0.63	3.15574e-74	NORAD-1	exon	exon	NORAD	chr20	36045618	36045781	-	Distal	GABAergic interneuron
9.52142e-79	-0.586705	0.155	0.375	1.62458e-73	NAP1L3-2	exon	3UTR	NAP1L3	chrX	93671283	93671683	-	Distal	GABAergic interneuron
1.90587e-78	-0.603858	0.444	0.677	3.25187e-73	KLC1-12	exon	3UTR	KLC1	chr14	103685977	103686211	+	Distal	GABAergic interneuron
4.16968e-75	-0.741826	0.156	0.353	7.11448e-70	MAP1A-2	exon	CDS	MAP1A	chr15	43522319	43522719	+	Proximal	GABAergic interneuron
1.16176e-72	-0.621954	0.077	0.241	1.98224e-67	LINC00632-13	exon	exon	LINC00632	chrX	140783999	140784399	+	Distal	GABAergic interneuron
1.77011e-72	-0.648268	0.135	0.324	3.02023e-67	SV2A-3	exon	3UTR	SV2A	chr1	149903666	149904066	-	Proximal	GABAergic interneuron
2.79437e-71	-0.568089	0.679	0.816	4.76787e-66	VAMP2-2	exon	3UTR	VAMP2	chr17	8160373	8160773	-	Proximal	GABAergic interneuron
6.74254e-68	-0.60514	0.141	0.329	1.15044e-62	SELENOW-2	exon	3UTR	SELENOW	chr19	47784359	47784680	+	Distal	GABAergic interneuron
1.47325e-67	-0.522116	0.36	0.59	2.51371e-62	YWHAG-1	exon	3UTR	YWHAG	chr7	76326799	76326970	-	Distal	GABAergic interneuron
1.64377e-63	-0.590163	0.251	0.457	2.80466e-58	CEND1-1	exon	3UTR	CEND1	chr11	787115	787259	-	Distal	GABAergic interneuron
3.8774e-60	0.460206	0.886	0.84	6.61578e-55	MALAT1-11	exon	exon	MALAT1	chr11	65502207	65502850	+	Distal	GABAergic interneuron
1.15068e-59	-0.463799	0.062	0.199	1.96334e-54	DNAJC6-22	exon	3UTR	DNAJC6	chr1	65414380	65414780	+	Distal	GABAergic interneuron
1.82209e-59	-0.447132	0.107	0.274	3.10893e-54	PPP3R1-1	exon	3UTR	PPP3R1	chr2	68178857	68179063	-	Distal	GABAergic interneuron
2.2537e-59	-0.507834	0.172	0.357	3.84535e-54	SV2A-2	exon	3UTR	SV2A	chr1	149903653	149904053	-	Distal	GABAergic interneuron
3.81158e-58	-0.480521	0.095	0.25	6.50347e-53	RPRD1A-1	exon	3UTR	RPRD1A	chr18	35989824	35989970	-	Distal	GABAergic interneuron
6.77207e-57	-0.448959	0.021	0.117	1.15548e-51	NEFH-2	exon	CDS	NEFH	chr22	29489920	29490320	+	Proximal	GABAergic interneuron
4.76011e-55	-0.529181	0.169	0.344	8.12189e-50	DPYSL2-7	exon	3UTR	DPYSL2	chr8	26657364	26657764	+	Proximal	GABAergic interneuron
9.91801e-55	-0.504973	0.229	0.419	1.69225e-49	UBC-1	exon	3UTR	UBC	chr12	124911666	124911972	-	Distal	GABAergic interneuron
1.20591e-54	-0.506307	0.106	0.259	2.05757e-49	KCNA2-8	exon	3UTR	KCNA2	chr1	110593580	110593717	-	Distal	GABAergic interneuron
2.26574e-54	-0.451135	0.136	0.303	3.86589e-49	RTN3-17	exon	3UTR	RTN3	chr11	63759628	63759882	+	Distal	GABAergic interneuron
3.52072e-54	-0.4518	0.248	0.443	6.00719e-49	DYNLL2-5	exon	3UTR	DYNLL2	chr17	58090804	58091204	+	Distal	GABAergic interneuron
4.763e-53	-0.429354	0.102	0.253	8.12682e-48	EIF1AX-6	exon	3UTR	EIF1AX	chrX	20127698	20128098	-	Distal	GABAergic interneuron
1.88355e-52	-0.528934	0.201	0.375	3.21379e-47	MAP1A-6	exon	3UTR	MAP1A	chr15	43531273	43531601	+	Distal	GABAergic interneuron
1.92681e-51	-0.349763	0.399	0.628	3.28761e-46	TCF4-2	exon	3UTR	TCF4	chr18	55223625	55224025	-	Distal	GABAergic interneuron
1.0876e-50	-0.514681	0.055	0.172	1.85571e-45	ARHGAP5-7	exon	3UTR	ARHGAP5	chr14	32155091	32155491	+	Distal	GABAergic interneuron
1.24816e-50	-0.441483	0.054	0.172	2.12966e-45	SPTB-1	exon	3UTR	SPTB	chr14	64746283	64746441	-	Distal	GABAergic interneuron
3.75265e-50	-0.519096	0.108	0.254	6.40291e-45	LINC00632-14	exon	exon	LINC00632	chrX	140783934	140784515	+	Distal	GABAergic interneuron
6.72727e-50	-0.440798	0.132	0.288	1.14783e-44	KIF3C-1	exon	3UTR	KIF3C	chr2	25926598	25926774	-	Distal	GABAergic interneuron
6.79623e-50	-0.436132	0.158	0.326	1.1596e-44	ZBTB7A-5	exon	3UTR	ZBTB7A	chr19	4044647	4045047	-	Distal	GABAergic interneuron
1.2774e-49	-0.48107	0.421	0.601	2.17955e-44	ENO2-2	exon	3UTR	ENO2	chr12	6923373	6923686	+	Distal	GABAergic interneuron
1.01481e-48	-0.447893	0.408	0.598	1.73151e-43	CLSTN1-1	exon	3UTR	CLSTN1	chr1	9729026	9729225	-	Distal	GABAergic interneuron
1.42685e-48	-0.420763	0.183	0.352	2.43455e-43	GNB1-1	exon	3UTR	GNB1	chr1	1785285	1785483	-	Distal	GABAergic interneuron
2.76999e-48	-0.36332	0.276	0.482	4.72627e-43	LSAMP-2	exon	3UTR	LSAMP	chr3	115802429	115802807	-	Distal	GABAergic interneuron
3.7522e-47	-0.344783	0.556	0.758	6.40215e-42	HSP90AB1-3	exon	3UTR	HSP90AB1	chr6	44253597	44253883	+	Distal	GABAergic interneuron
4.11607e-47	-0.492468	0.058	0.171	7.02301e-42	LANCL1-4	exon	3UTR	LANCL1	chr2	210433190	210433590	-	Distal	GABAergic interneuron
1.70169e-44	-0.474805	0.255	0.431	2.90348e-39	SLC6A1-6	exon	3UTR	SLC6A1	chr3	11038038	11038438	+	Distal	GABAergic interneuron
2.00295e-44	-0.520037	0.203	0.362	3.41752e-39	CCNI-4	exon	3UTR	CCNI	chr4	77048016	77048416	-	Distal	GABAergic interneuron
2.03424e-44	-0.392625	0.452	0.638	3.47091e-39	CALM1-10	exon	3UTR	CALM1	chr14	90407942	90408256	+	Distal	GABAergic interneuron
2.09085e-44	-0.489754	0.171	0.324	3.56749e-39	TIMP2-1	exon	3UTR	TIMP2	chr17	78852981	78853156	-	Distal	GABAergic interneuron
3.63034e-44	-0.410408	0.166	0.325	6.19423e-39	ELAVL2-1	exon	3UTR	ELAVL2	chr9	23690104	23690291	-	Distal	GABAergic interneuron
3.79164e-44	-0.296729	0.048	0.153	6.46946e-39	PEBP1-2	exon	3UTR	PEBP1	chr12	118144785	118145185	+	Distal	GABAergic interneuron
4.95171e-44	-0.390183	0.086	0.212	8.4488e-39	BRD4-6	exon	CDS	BRD4	chr19	15256066	15257166	-	Proximal	GABAergic interneuron
5.89726e-44	-0.392687	0.141	0.288	1.00621e-38	SNAP91-1	exon	3UTR	SNAP91	chr6	83552880	83553028	-	Distal	GABAergic interneuron
1.39335e-43	-0.426069	0.175	0.332	2.37739e-38	PRKACB-15	exon	3UTR	PRKACB	chr1	84237963	84238363	+	Distal	GABAergic interneuron
1.40237e-43	-0.40594	0.132	0.279	2.39279e-38	PUM1-1	exon	3UTR	PUM1	chr1	30931506	30931659	-	Distal	GABAergic interneuron
3.46704e-43	-0.372993	0.104	0.238	5.9156e-38	SNU13-1	exon	3UTR	SNU13	chr22	41673933	41674100	-	Distal	GABAergic interneuron
5.25146e-43	-0.434507	0.092	0.219	8.96025e-38	RNF220-21	exon	3UTR	RNF220	chr1	44651383	44651700	+	Distal	GABAergic interneuron
5.72764e-43	-0.407397	0.171	0.329	9.77272e-38	H1FX-1	exon	3UTR	H1FX	chr3	129314771	129314922	-	Distal	GABAergic interneuron
5.97811e-43	-0.48167	0.117	0.253	1.02001e-37	CAMK2N2-2	exon	3UTR	CAMK2N2	chr3	184259213	184259427	-	Proximal	GABAergic interneuron
1.05601e-42	-0.473312	0.247	0.415	1.80181e-37	LINC00632-11	exon	exon	LINC00632	chrX	140783341	140783741	+	Distal	GABAergic interneuron
1.59179e-42	-0.372015	0.273	0.457	2.71597e-37	EEF1A2-1	exon	3UTR	EEF1A2	chr20	63488014	63488199	-	Distal	GABAergic interneuron
1.66263e-42	-0.39743	0.075	0.191	2.83685e-37	SLC24A2-3	exon	3UTR	SLC24A2	chr9	19509229	19509629	-	Distal	GABAergic interneuron
2.07619e-42	-0.359788	0.266	0.453	3.54249e-37	PRKAR1B-1	exon	3UTR	PRKAR1B	chr7	549197	549385	-	Distal	GABAergic interneuron
1.44691e-41	-0.35316	0.097	0.226	2.46878e-36	PJA2-1	exon	3UTR	PJA2	chr5	109334713	109334872	-	Distal	GABAergic interneuron
2.33958e-41	-0.407512	0.042	0.136	3.99189e-36	NEFH-3	exon	3UTR	NEFH	chr22	29490920	29491303	+	Distal	GABAergic interneuron
2.4063e-41	-0.34173	0.06	0.167	4.10572e-36	C4orf3-1	exon	3UTR	C4orf3	chr4	119297026	119297426	-	Distal	GABAergic interneuron
2.64484e-41	-0.401467	0.104	0.233	4.51274e-36	MAP7D2-1	exon	3UTR	MAP7D2	chrX	20006722	20007122	-	Distal	GABAergic interneuron
2.69171e-41	-0.416301	0.126	0.265	4.5927e-36	RORA-4	exon	3UTR	RORA	chr15	60493612	60494012	-	Distal	GABAergic interneuron
8.18467e-41	-0.393665	0.219	0.382	1.3965e-35	ANK2-32	exon	3UTR	ANK2	chr4	113383314	113383714	+	Distal	GABAergic interneuron
1.19254e-40	-0.309134	0.264	0.449	2.03476e-35	MATR3-11	exon	3UTR	MATR3	chr5	139330034	139330434	+	Distal	GABAergic interneuron
1.64458e-40	-0.43641	0.173	0.326	2.80605e-35	ATP1B1-5	exon	3UTR	ATP1B1	chr1	169132204	169132599	+	Distal	GABAergic interneuron
1.77374e-40	-0.4113	0.11	0.239	3.02642e-35	LANCL1-1	exon	3UTR	LANCL1	chr2	210431249	210431410	-	Distal	GABAergic interneuron
1.8395e-40	-0.343443	0.054	0.156	3.13862e-35	PRKACB-14	exon	3UTR	PRKACB	chr1	84236826	84237226	+	Distal	GABAergic interneuron
2.69028e-40	-0.274133	0.044	0.14	4.59026e-35	YWHAG-3	exon	3UTR	YWHAG	chr7	76327945	76328345	-	Distal	GABAergic interneuron
2.96332e-40	-0.256362	0.33	0.538	5.05614e-35	PPP2R1A-1	exon	3UTR	PPP2R1A	chr19	52226061	52226461	+	Proximal	GABAergic interneuron
4.10362e-40	-0.45789	0.378	0.543	7.00176e-35	HSP90AA1-1	exon	3UTR	HSP90AA1	chr14	102081043	102081443	-	Distal	GABAergic interneuron
5.54232e-40	-0.351689	0.089	0.209	9.45654e-35	ATP2A2-13	exon	3UTR	ATP2A2	chr12	110347529	110350429	+	Distal	GABAergic interneuron
7.60567e-40	-0.361877	0.225	0.394	1.29771e-34	RTN3-16	exon	3UTR	RTN3	chr11	63759523	63759865	+	Distal	GABAergic interneuron
8.32694e-40	-0.378112	0.094	0.215	1.42078e-34	MAP1B-16	exon	3UTR	MAP1B	chr5	72205322	72205722	+	Distal	GABAergic interneuron
1.39298e-39	-0.486833	0.162	0.302	2.37675e-34	GRK3-15	exon	3UTR	GRK3	chr22	25728875	25729275	+	Distal	GABAergic interneuron
2.14191e-39	-0.477239	0.219	0.377	3.65461e-34	LINC00632-12	exon	exon	LINC00632	chrX	140783572	140783972	+	Distal	GABAergic interneuron
2.36282e-39	-0.332963	0.237	0.404	4.03153e-34	OIP5-AS1-8	exon	exon	OIP5-AS1	chr15	41301609	41302009	+	Distal	GABAergic interneuron
2.43805e-39	-0.265282	0.026	0.105	4.15989e-34	MXRA7-5	exon	3UTR	MXRA7	chr17	76679569	76679707	-	Distal	GABAergic interneuron
5.1988e-39	-0.356654	0.037	0.125	8.87039e-34	MAP7D2-3	exon	CDS	MAP7D2	chrX	20016102	20025724	-	Distal	GABAergic interneuron
1.18419e-38	-0.415861	0.319	0.485	2.02052e-33	TSC22D1-2	exon	3UTR	TSC22D1	chr13	44433470	44433870	-	Distal	GABAergic interneuron
1.27766e-38	-0.30551	0.059	0.161	2.17999e-33	TSPYL1-4	exon	3UTR	TSPYL1	chr6	116276981	116277381	-	Distal	GABAergic interneuron
1.37908e-38	-0.371409	0.093	0.211	2.35304e-33	DNM3-31	exon	3UTR	DNM3	chr1	172412358	172412717	+	Distal	GABAergic interneuron
2.05072e-38	-0.33059	0.113	0.242	3.49903e-33	PNMA8B-2	exon	3UTR	PNMA8B	chr19	46491818	46492218	-	Proximal	GABAergic interneuron
2.41743e-38	-0.347836	0.159	0.306	4.12472e-33	SEZ6L2-1	exon	3UTR	SEZ6L2	chr16	29871159	29871339	-	Distal	GABAergic interneuron
2.4308e-38	-0.40529	0.191	0.347	4.14753e-33	CPLX2-7	exon	3UTR	CPLX2	chr5	175883683	175883998	+	Distal	GABAergic interneuron
3.23811e-38	-0.369082	0.157	0.299	5.525e-33	PRRC2C-5	exon	CDS	PRRC2C	chr1	171532490	171532890	+	Distal	GABAergic interneuron
3.78377e-38	-0.298576	0.034	0.118	6.45602e-33	ATP6V1C1-9	exon	3UTR	ATP6V1C1	chr8	103066391	103068995	+	Distal	GABAergic interneuron
4.25264e-38	-0.360571	0.106	0.231	7.25602e-33	SESN3-1	exon	3UTR	SESN3	chr11	95165513	95165716	-	Distal	GABAergic interneuron
7.69349e-38	-0.321376	0.095	0.214	1.31269e-32	LSAMP-5	exon	3UTR	LSAMP	chr3	115806089	115806489	-	Distal	GABAergic interneuron
1.0557e-37	-0.338318	0.082	0.195	1.80128e-32	CYFIP2-9	exon	3UTR	CYFIP2	chr5	157394966	157395366	+	Distal	GABAergic interneuron
1.38754e-37	-0.283427	0.026	0.102	2.36747e-32	MAP1LC3B-5	exon	3UTR	MAP1LC3B	chr16	87403614	87404014	+	Distal	GABAergic interneuron
1.67852e-37	-0.314929	0.147	0.288	2.86396e-32	CALM1-8	exon	3UTR	CALM1	chr14	90405596	90405996	+	Distal	GABAergic interneuron
4.50114e-37	-0.335413	0.033	0.115	7.68003e-32	NCEH1-2	exon	3UTR	NCEH1	chr3	172630873	172631273	-	Distal	GABAergic interneuron
5.9012e-37	-0.307795	0.044	0.134	1.00689e-31	PPP1R2-3	exon	3UTR	PPP1R2	chr3	195516221	195516621	-	Distal	GABAergic interneuron
1.6741e-36	-0.393395	0.13	0.261	2.85641e-31	KIF5C-29	exon	3UTR	KIF5C	chr2	149026421	149026736	+	Distal	GABAergic interneuron
2.01386e-36	-0.36359	0.05	0.142	3.43613e-31	ZC3H13-6	exon	CDS	ZC3H13	chr13	45975593	45979967	-	Distal	GABAergic interneuron
3.60465e-36	-0.309836	0.059	0.157	6.15039e-31	RCAN2-5	exon	3UTR	RCAN2	chr6	46222878	46223278	-	Proximal	GABAergic interneuron
4.01713e-36	-0.260393	0.143	0.282	6.85418e-31	TSPYL4-1	exon	3UTR	TSPYL4	chr6	116249964	116250194	-	Distal	GABAergic interneuron
4.13639e-36	-0.309681	0.443	0.626	7.05767e-31	TCF4-3	exon	3UTR	TCF4	chr18	55224005	55224405	-	Distal	GABAergic interneuron
4.36558e-36	-0.332118	0.194	0.341	7.44872e-31	MAPT-16	exon	3UTR	MAPT	chr17	46025720	46026120	+	Distal	GABAergic interneuron
7.93832e-36	-0.377463	0.281	0.447	1.35447e-30	DDX17-4	exon	3UTR	DDX17	chr22	38485635	38486035	-	Distal	GABAergic interneuron
1.2386e-35	-0.282785	0.06	0.158	2.11335e-30	NUCKS1-4	exon	3UTR	NUCKS1	chr1	205718187	205719634	-	Distal	GABAergic interneuron
1.92657e-35	-0.279971	0.057	0.152	3.28718e-30	CLTC-13	exon	3UTR	CLTC	chr17	59693832	59694232	+	Distal	GABAergic interneuron
1.92754e-35	-0.358862	0.141	0.272	3.28884e-30	SCD5-2	exon	3UTR	SCD5	chr4	82630265	82630665	-	Proximal	GABAergic interneuron
4.37312e-35	-0.288382	0.054	0.147	7.4616e-30	CPEB3-6	exon	3UTR	CPEB3	chr10	92050176	92050576	-	Proximal	GABAergic interneuron
4.63814e-35	-0.334766	0.06	0.156	7.91378e-30	EPN1-2	exon	3UTR	EPN1	chr19	55695365	55695765	+	Proximal	GABAergic interneuron
1.22513e-34	-0.36022	0.157	0.289	2.09037e-29	ELAVL2-2	exon	3UTR	ELAVL2	chr9	23690376	23690776	-	Proximal	GABAergic interneuron
2.24012e-34	-0.308879	0.289	0.456	3.82218e-29	KIF1A-1	exon	3UTR	KIF1A	chr2	240713761	240713918	-	Distal	GABAergic interneuron
2.62882e-34	-0.280781	0.162	0.302	4.48539e-29	MAPK8IP2-2	exon	3UTR	MAPK8IP2	chr22	50611142	50611542	+	Distal	GABAergic interneuron
2.63694e-34	-0.317958	0.038	0.118	4.49926e-29	EFR3A-14	exon	3UTR	EFR3A	chr8	132012371	132012771	+	Distal	GABAergic interneuron
6.80116e-34	-0.284016	0.062	0.158	1.16044e-28	PSIP1-4	exon	3UTR	PSIP1	chr9	15470636	15470807	-	Distal	GABAergic interneuron
8.39314e-34	-0.410972	0.285	0.434	1.43207e-28	SNAP25-16	exon	3UTR	SNAP25	chr20	10306596	10306996	+	Distal	GABAergic interneuron
1.19395e-33	-0.27304	0.06	0.154	2.03717e-28	GABRA1-6	exon	3UTR	GABRA1	chr5	161899367	161899767	+	Distal	GABAergic interneuron
1.31456e-33	-0.336082	0.064	0.159	2.24296e-28	PRKACB-13	exon	3UTR	PRKACB	chr1	84236760	84237160	+	Distal	GABAergic interneuron
1.55565e-33	-0.370671	0.216	0.36	2.65431e-28	GABRB2-1	exon	3UTR	GABRB2	chr5	161288429	161288658	-	Distal	GABAergic interneuron
1.79755e-33	-0.401035	0.176	0.312	3.06705e-28	TPI1-2	exon	3UTR	TPI1	chr12	6870511	6870872	+	Distal	GABAergic interneuron
1.88599e-33	-0.373727	0.064	0.158	3.21795e-28	STXBP1-10	exon	exon	STXBP1	chr9	127690770	127691170	+	Distal	GABAergic interneuron
2.06186e-33	-0.264264	0.041	0.123	3.51802e-28	NDRG3-3	exon	3UTR	NDRG3	chr20	36653103	36653503	-	Proximal	GABAergic interneuron
3.81774e-33	-0.273751	0.489	0.66	6.51398e-28	FAIM2-1	exon	3UTR	FAIM2	chr12	49866896	49867049	-	Distal	GABAergic interneuron
3.86378e-33	-0.310153	0.057	0.149	6.59254e-28	RORA-2	exon	3UTR	RORA	chr15	60488377	60488777	-	Distal	GABAergic interneuron
1.12365e-32	-0.260906	0.052	0.14	1.91721e-27	EIF1AX-2	exon	3UTR	EIF1AX	chrX	20125915	20126315	-	Distal	GABAergic interneuron
1.26421e-32	-0.32086	0.122	0.242	2.15705e-27	YWHAZ-2	exon	3UTR	YWHAZ	chr8	100919674	100920074	-	Distal	GABAergic interneuron
1.62081e-32	-0.305442	0.075	0.175	2.76549e-27	CELF4-1	exon	3UTR	CELF4	chr18	37243078	37243446	-	Distal	GABAergic interneuron
1.85168e-32	-0.462301	0.378	0.531	3.15941e-27	PNISR-3	exon	CDS	PNISR	chr6	99400860	99401260	-	Proximal	GABAergic interneuron
2.0543e-32	-0.305145	0.064	0.157	3.50513e-27	ZEB2-6	exon	3UTR	ZEB2	chr2	144388742	144389092	-	Distal	GABAergic interneuron
2.11799e-32	-0.314949	0.134	0.261	3.61379e-27	CMIP-22	exon	3UTR	CMIP	chr16	81711179	81711579	+	Distal	GABAergic interneuron
3.11334e-32	-0.302778	0.154	0.288	5.3121e-27	TNPO2-1	exon	3UTR	TNPO2	chr19	12699194	12699394	-	Distal	GABAergic interneuron
3.47228e-32	-0.310993	0.258	0.41	5.92454e-27	ZNF483-12	exon	3UTR	ZNF483	chr9	111553390	111553790	+	Distal	GABAergic interneuron
4.54219e-32	-0.334839	0.423	0.579	7.75006e-27	CALM3-2	exon	3UTR	CALM3	chr19	46610456	46610750	+	Distal	GABAergic interneuron
6.98765e-32	-0.281272	0.18	0.319	1.19226e-26	NRXN3-26	exon	3UTR	NRXN3	chr14	79862036	79862436	+	Distal	GABAergic interneuron
7.88365e-32	-0.346796	0.304	0.457	1.34514e-26	MAP1B-19	exon	3UTR	MAP1B	chr5	72209214	72209551	+	Distal	GABAergic interneuron
8.29413e-32	-0.380907	0.16	0.287	1.41518e-26	ADCY1-11	exon	3UTR	ADCY1	chr7	45722767	45723116	+	Distal	GABAergic interneuron
1.08869e-31	-0.323199	0.081	0.18	1.85757e-26	CALM1-9	exon	3UTR	CALM1	chr14	90407241	90407641	+	Distal	GABAergic interneuron
1.18628e-31	-0.507467	0.28	0.416	2.02408e-26	SPARCL1-1	exon	3UTR	SPARCL1	chr4	87473335	87473516	-	Distal	GABAergic interneuron
1.20664e-31	-0.430935	0.145	0.266	2.05882e-26	CLU-2	exon	exon	CLU	chr8	27608968	27614700	-	Proximal	GABAergic interneuron
1.42401e-31	-0.268221	0.049	0.132	2.4297e-26	HCN1-4	exon	3UTR	HCN1	chr5	45259479	45259879	-	Distal	GABAergic interneuron
1.44662e-31	-0.679867	0.205	0.329	2.46827e-26	SPARCL1-7	exon	5UTR	SPARCL1	chr4	87494517	87529129	-	Proximal	GABAergic interneuron
1.75706e-31	-0.318585	0.061	0.152	2.99797e-26	ARHGAP5-10	exon	3UTR	ARHGAP5	chr14	32156006	32156406	+	Distal	GABAergic interneuron
2.20451e-31	-0.43753	0.099	0.204	3.76143e-26	NME7-1	exon	3UTR	NME7	chr1	169132531	169132682	-	Distal	GABAergic interneuron
2.42593e-31	-0.298489	0.065	0.157	4.13922e-26	PDS5B-24	exon	3UTR	PDS5B	chr13	32775092	32775492	+	Distal	GABAergic interneuron
3.38599e-31	-0.345602	0.158	0.282	5.77731e-26	AAK1-9	exon	3UTR	AAK1	chr2	69474460	69474860	-	Distal	GABAergic interneuron
3.39296e-31	-0.265615	0.044	0.125	5.78921e-26	ZNF483-11	exon	3UTR	ZNF483	chr9	111552412	111552812	+	Distal	GABAergic interneuron
3.49322e-31	-0.300819	0.066	0.158	5.96027e-26	NCOR1-10	exon	CDS	NCOR1	chr17	16126107	16138197	-	Distal	GABAergic interneuron
3.79545e-31	-0.330025	0.079	0.177	6.47595e-26	ATP5MC1-2	exon	3UTR	ATP5MC1	chr17	48895210	48895854	+	Distal	GABAergic interneuron
3.86888e-31	-0.263488	0.085	0.187	6.60125e-26	GABRG2-19	exon	3UTR	GABRG2	chr5	162155153	162155553	+	Distal	GABAergic interneuron
4.00961e-31	-0.345323	0.109	0.221	6.84136e-26	ADD2-1	exon	3UTR	ADD2	chr2	70656784	70656913	-	Distal	GABAergic interneuron
4.21858e-31	-0.305053	0.289	0.444	7.19791e-26	YPEL3-1	exon	3UTR	YPEL3	chr16	30092314	30092467	-	Distal	GABAergic interneuron
5.44602e-31	-0.310693	0.098	0.204	9.29222e-26	MRFAP1-4	exon	3UTR	MRFAP1	chr4	6642321	6642721	+	Distal	GABAergic interneuron
7.03296e-31	-0.319401	0.177	0.31	1.19999e-25	CAMK2N1-1	exon	3UTR	CAMK2N1	chr1	20482391	20482611	-	Distal	GABAergic interneuron
7.07619e-31	-0.311112	0.059	0.147	1.20737e-25	STMN2-8	exon	CDS	STMN2	chr8	79611201	79654988	+	Proximal	GABAergic interneuron
7.19507e-31	-0.277424	0.076	0.173	1.22765e-25	STIP1-6	exon	3UTR	STIP1	chr11	64204198	64204518	+	Distal	GABAergic interneuron
8.60074e-31	-0.312273	0.122	0.237	1.46749e-25	PACSIN1-10	exon	3UTR	PACSIN1	chr6	34534868	34535205	+	Distal	GABAergic interneuron
9.37065e-31	-0.263189	0.03	0.1	1.59886e-25	GNAQ-9	exon	3UTR	GNAQ	chr9	77720233	77720633	-	Proximal	GABAergic interneuron
1.19518e-30	-0.383431	0.178	0.305	2.03927e-25	CAMK2N1-4	exon	3UTR	CAMK2N1	chr1	20483316	20483716	-	Proximal	GABAergic interneuron
1.48866e-30	-0.257316	0.086	0.189	2.54001e-25	CMIP-23	exon	3UTR	CMIP	chr16	81711313	81711713	+	Distal	GABAergic interneuron
1.52465e-30	0.548678	0.165	0.07	2.60141e-25	AL391807.1-7	exon	exon	AL391807.1	chr6	68634185	68634585	-	Proximal	GABAergic interneuron
1.52978e-30	-0.299526	0.144	0.266	2.61018e-25	RETREG2-2	exon	3UTR	RETREG2	chr2	219183101	219183501	+	Proximal	GABAergic interneuron
2.00316e-30	-0.277458	0.187	0.327	3.41787e-25	MATR3-9	exon	3UTR	MATR3	chr5	139325654	139329614	+	Distal	GABAergic interneuron
2.75327e-30	-0.354665	0.425	0.568	4.69774e-25	NDRG4-7	exon	3UTR	NDRG4	chr16	58513018	58513418	+	Distal	GABAergic interneuron
4.23056e-30	-0.282621	0.17	0.3	7.21835e-25	EPB41L1-18	exon	3UTR	EPB41L1	chr20	36232493	36232799	+	Distal	GABAergic interneuron
7.39514e-30	-0.267913	0.202	0.339	1.26179e-24	MAP2-26	exon	3UTR	MAP2	chr2	209730953	209731353	+	Distal	GABAergic interneuron
7.9472e-30	-0.285453	0.188	0.323	1.35598e-24	CAMTA1-23	exon	3UTR	CAMTA1	chr1	7769361	7769681	+	Distal	GABAergic interneuron
8.42785e-30	-0.259513	0.043	0.121	1.43799e-24	MATR3-10	exon	3UTR	MATR3	chr5	139329648	139330048	+	Distal	GABAergic interneuron
9.66601e-30	-0.253359	0.089	0.19	1.64925e-24	PGK1-4	exon	3UTR	PGK1	chrX	78125996	78126267	+	Proximal	GABAergic interneuron
1.01748e-29	-0.298288	0.088	0.188	1.73607e-24	SCG3-10	exon	3UTR	SCG3	chr15	51720694	51721005	+	Distal	GABAergic interneuron
1.22253e-29	-0.269057	0.517	0.671	2.08592e-24	DNM1-3	exon	exon	DNM1	chr9	128254936	128255247	+	Distal	GABAergic interneuron
1.77651e-29	-0.342695	0.196	0.329	3.03115e-24	MEF2C-1	exon	3UTR	MEF2C	chr5	88718241	88718392	-	Distal	GABAergic interneuron
2.67782e-29	-0.301231	0.085	0.182	4.569e-24	ATP1B1-4	exon	3UTR	ATP1B1	chr1	169131781	169132181	+	Distal	GABAergic interneuron
2.71995e-29	-0.437311	0.086	0.183	4.64088e-24	CELF4-2	exon	3UTR	CELF4	chr18	37243173	37243573	-	Distal	GABAergic interneuron
3.09278e-29	-0.324571	0.097	0.2	5.27703e-24	TMOD2-16	exon	3UTR	TMOD2	chr15	51815512	51815912	+	Distal	GABAergic interneuron
3.31465e-29	-0.357403	0.261	0.401	5.65559e-24	GABRA1-3	exon	3UTR	GABRA1	chr5	161897471	161897871	+	Proximal	GABAergic interneuron
4.78193e-29	-0.313789	0.033	0.103	8.15912e-24	KBTBD6-3	exon	3UTR	KBTBD6	chr13	41129550	41129950	-	Proximal	GABAergic interneuron
5.56014e-29	-0.281783	0.082	0.179	9.48693e-24	RHOB-4	exon	3UTR	RHOB	chr2	20449020	20449420	+	Distal	GABAergic interneuron
7.04367e-29	-0.281245	0.173	0.303	1.20182e-23	AP2B1-20	exon	3UTR	AP2B1	chr17	35726066	35726394	+	Distal	GABAergic interneuron
7.86522e-29	-0.297457	0.036	0.107	1.34199e-23	SLC45A4-1	exon	3UTR	SLC45A4	chr8	141207166	141207381	-	Distal	GABAergic interneuron
8.57983e-29	-0.332973	0.153	0.273	1.46392e-23	TUBA1A-1	exon	3UTR	TUBA1A	chr12	49184810	49185110	-	Distal	GABAergic interneuron
1.04743e-28	-0.29844	0.072	0.164	1.78716e-23	GNAL-14	exon	3UTR	GNAL	chr18	11885344	11885668	+	Distal	GABAergic interneuron
1.09429e-28	-0.257549	0.057	0.142	1.86712e-23	UBA52-2	exon	3UTR	UBA52	chr19	18577143	18577504	+	Distal	GABAergic interneuron
1.11177e-28	-0.320384	0.188	0.315	1.89695e-23	SYN2-10	exon	3UTR	SYN2	chr3	12185387	12185704	+	Distal	GABAergic interneuron
1.19449e-28	-0.284317	0.046	0.124	2.03808e-23	NCS1-10	exon	3UTR	NCS1	chr9	130236960	130237292	+	Distal	GABAergic interneuron
1.73967e-28	-0.25631	0.056	0.138	2.96829e-23	ERBB4-6	exon	3UTR	ERBB4	chr2	211383104	211383504	-	Distal	GABAergic interneuron
1.89174e-28	-0.268474	0.195	0.329	3.22776e-23	STMN3-1	exon	3UTR	STMN3	chr20	63639705	63639858	-	Distal	GABAergic interneuron
2.96133e-28	-0.266973	0.043	0.118	5.05273e-23	ARHGAP5-11	exon	3UTR	ARHGAP5	chr14	32156353	32156753	+	Distal	GABAergic interneuron
6.74541e-28	-0.396552	0.085	0.177	1.15093e-22	RCAN2-2	exon	3UTR	RCAN2	chr6	46220738	46220998	-	Distal	GABAergic interneuron
8.85332e-28	-0.361832	0.116	0.221	1.51059e-22	ANK1-3	exon	3UTR	ANK1	chr8	41655271	41655671	-	Proximal	GABAergic interneuron
9.12277e-28	-0.293574	0.07	0.158	1.55656e-22	NRXN3-28	exon	3UTR	NRXN3	chr14	79862937	79863337	+	Distal	GABAergic interneuron
1.00597e-27	-0.308754	0.17	0.291	1.71642e-22	ABAT-15	exon	3UTR	ABAT	chr16	8784206	8784552	+	Distal	GABAergic interneuron
1.1787e-27	-0.272574	0.058	0.139	2.01115e-22	ACSL3-19	exon	3UTR	ACSL3	chr2	222943009	222943409	+	Distal	GABAergic interneuron
1.4617e-27	-0.26478	0.154	0.274	2.49401e-22	VAPA-11	exon	3UTR	VAPA	chr18	9954423	9954823	+	Distal	GABAergic interneuron
2.59592e-27	-0.286081	0.068	0.154	4.42926e-22	PSIP1-6	exon	CDS	PSIP1	chr9	15474009	15479686	-	Distal	GABAergic interneuron
3.2375e-27	-0.27658	0.135	0.247	5.52396e-22	CAMK2N1-3	exon	3UTR	CAMK2N1	chr1	20482960	20483360	-	Distal	GABAergic interneuron
3.358e-27	-0.318755	0.208	0.336	5.72955e-22	TTC3-14	exon	3UTR	TTC3	chr21	37202782	37203105	+	Distal	GABAergic interneuron
3.56341e-27	-0.305715	0.109	0.21	6.08004e-22	NUCKS1-5	exon	CDS	NUCKS1	chr1	205718410	205723953	-	Proximal	GABAergic interneuron
3.81672e-27	-0.362682	0.074	0.162	6.51225e-22	SEPTIN5-2	exon	exon	SEPTIN5	chr22	19722924	19723324	+	Distal	GABAergic interneuron
4.98383e-27	-0.399523	0.109	0.208	8.50361e-22	GAD1-5	exon	3UTR	GAD1	chr2	170860321	170860721	+	Distal	GABAergic interneuron
5.56738e-27	-0.278999	0.173	0.296	9.49928e-22	TCF4-7	exon	3UTR	TCF4	chr18	55226721	55227121	-	Distal	GABAergic interneuron
5.98184e-27	-0.29388	0.058	0.138	1.02065e-21	SNAP25-12	exon	CDS	SNAP25	chr20	10219194	10293247	+	Proximal	GABAergic interneuron
6.23633e-27	-0.288699	0.048	0.123	1.06407e-21	ZEB2-7	exon	3UTR	ZEB2	chr2	144389453	144389853	-	Distal	GABAergic interneuron
7.21229e-27	-0.344238	0.069	0.154	1.23059e-21	GP1BB-1	exon	5UTR	GP1BB	chr22	19722945	19723327	+	Proximal	GABAergic interneuron
7.66575e-27	-0.287168	0.056	0.135	1.30796e-21	ALKBH5-6	exon	3UTR	ALKBH5	chr17	18209628	18209954	+	Distal	GABAergic interneuron
8.49312e-27	-0.308479	0.07	0.156	1.44913e-21	ATP2A2-11	exon	3UTR	ATP2A2	chr12	110346378	110346778	+	Distal	GABAergic interneuron
9.95525e-27	-0.259186	0.042	0.112	1.6986e-21	STAT1-1	exon	3UTR	STAT1	chr2	190964358	190964681	-	Distal	GABAergic interneuron
1.06153e-26	-0.342858	0.172	0.289	1.81123e-21	HSP90AA1-2	exon	3UTR	HSP90AA1	chr14	102083072	102083814	-	Distal	GABAergic interneuron
1.25527e-26	-0.284628	0.063	0.146	2.14179e-21	ROCK2-4	exon	3UTR	ROCK2	chr2	11181301	11181701	-	Distal	GABAergic interneuron
1.38937e-26	-0.258349	0.076	0.165	2.3706e-21	TOX2-16	exon	3UTR	TOX2	chr20	44069316	44069616	+	Distal	GABAergic interneuron
1.65186e-26	-0.561789	0.142	0.246	2.81847e-21	NEAT1-10	exon	exon	NEAT1	chr11	65428424	65428824	+	Distal	GABAergic interneuron
1.88805e-26	-0.269289	0.129	0.239	3.22147e-21	DAAM1-20	exon	3UTR	DAAM1	chr14	59370703	59371103	+	Distal	GABAergic interneuron
2.25738e-26	-0.268306	0.121	0.226	3.85163e-21	BMERB1-11	exon	3UTR	BMERB1	chr16	15587770	15587972	+	Distal	GABAergic interneuron
3.10094e-26	-0.258181	0.042	0.112	5.29095e-21	SERINC1-3	exon	3UTR	SERINC1	chr6	122444657	122445057	-	Proximal	GABAergic interneuron
3.62232e-26	-0.257282	0.149	0.264	6.18055e-21	NUDT3-3	exon	3UTR	NUDT3	chr6	34284525	34284925	-	Distal	GABAergic interneuron
4.55701e-26	-0.267156	0.149	0.264	7.77535e-21	GNAO1-25	exon	3UTR	GNAO1	chr16	56357036	56357436	+	Distal	GABAergic interneuron
5.08289e-26	-0.335164	0.423	0.552	8.67262e-21	PEBP1-3	exon	3UTR	PEBP1	chr12	118145242	118145560	+	Distal	GABAergic interneuron
7.37564e-26	-0.25396	0.084	0.173	1.25846e-20	TTBK2-3	exon	3UTR	TTBK2	chr15	42744206	42744606	-	Distal	GABAergic interneuron
1.16462e-25	-0.304008	0.07	0.152	1.98713e-20	COX6B1-3	exon	3UTR	COX6B1	chr19	35651290	35658778	+	Distal	GABAergic interneuron
1.40218e-25	-0.342852	0.219	0.341	2.39246e-20	GABRB2-2	exon	3UTR	GABRB2	chr5	161290102	161290502	-	Distal	GABAergic interneuron
1.59889e-25	-0.573269	0.207	0.321	2.7281e-20	NEAT1-16	exon	exon	NEAT1	chr11	65440169	65440569	+	Distal	GABAergic interneuron
2.52528e-25	-0.350741	0.076	0.16	4.30873e-20	AC245060.5-2	exon	exon	AC245060.5	chr22	22286665	22287065	-	Proximal	GABAergic interneuron
2.54547e-25	-0.254135	0.126	0.232	4.34318e-20	CYFIP2-10	exon	3UTR	CYFIP2	chr5	157395245	157395594	+	Distal	GABAergic interneuron
2.75028e-25	-0.251048	0.06	0.138	4.69264e-20	DDX6-5	exon	3UTR	DDX6	chr11	118751796	118754803	-	Distal	GABAergic interneuron
3.96322e-25	-0.270909	0.095	0.188	6.76221e-20	HAPLN4-2	exon	3UTR	HAPLN4	chr19	19255622	19256022	-	Proximal	GABAergic interneuron
4.2512e-25	-0.268625	0.111	0.21	7.25357e-20	CBX6-1	exon	3UTR	CBX6	chr22	38861422	38861662	-	Distal	GABAergic interneuron
4.46464e-25	-0.295124	0.13	0.235	7.61775e-20	TUBB4B-2	exon	3UTR	TUBB4B	chr9	137243381	137243695	+	Distal	GABAergic interneuron
7.56762e-25	-0.25381	0.047	0.118	1.29122e-19	CERK-1	exon	3UTR	CERK	chr22	46684410	46684556	-	Distal	GABAergic interneuron
8.68883e-25	-0.274902	0.11	0.206	1.48252e-19	ST3GAL5-1	exon	3UTR	ST3GAL5	chr2	85839109	85839509	-	Distal	GABAergic interneuron
9.55467e-25	-0.303628	0.102	0.195	1.63026e-19	ELAVL4-16	exon	3UTR	ELAVL4	chr1	50201156	50201402	+	Distal	GABAergic interneuron
1.35547e-24	-0.351972	0.207	0.326	2.31276e-19	GAD2-12	exon	3UTR	GAD2	chr10	26304219	26304548	+	Distal	GABAergic interneuron
1.71091e-24	-0.262297	0.077	0.162	2.91922e-19	PPP2R5D-4	exon	3UTR	PPP2R5D	chr6	43011980	43012342	+	Distal	GABAergic interneuron
1.92789e-24	-0.265232	0.078	0.162	3.28944e-19	RBFOX1-21	exon	3UTR	RBFOX1	chr16	7711707	7712107	+	Distal	GABAergic interneuron
2.16056e-24	-0.283863	0.09	0.179	3.68643e-19	B4GALT6-4	exon	3UTR	B4GALT6	chr18	31624795	31625195	-	Distal	GABAergic interneuron
2.26992e-24	-0.294864	0.123	0.225	3.87303e-19	HP1BP3-1	exon	3UTR	HP1BP3	chr1	20742679	20742864	-	Distal	GABAergic interneuron
2.74346e-24	-0.254909	0.104	0.199	4.68101e-19	HPCAL4-1	exon	3UTR	HPCAL4	chr1	39678648	39678776	-	Distal	GABAergic interneuron
3.38908e-24	-0.305644	0.054	0.128	5.78258e-19	ENAH-1	exon	3UTR	ENAH	chr1	225486835	225487013	-	Distal	GABAergic interneuron
3.55259e-24	-0.287252	0.116	0.214	6.06156e-19	KIF1B-23	exon	3UTR	KIF1B	chr1	10381197	10381597	+	Distal	GABAergic interneuron
4.05774e-24	0.394422	0.788	0.795	6.92349e-19	MEG3-9	exon	exon	MEG3	chr14	100860353	100861018	+	Distal	GABAergic interneuron
5.3484e-24	-0.307412	0.062	0.138	9.12566e-19	ZNF385D-8	exon	3UTR	ZNF385D	chr3	21419744	21420144	-	Distal	GABAergic interneuron
5.9041e-24	-0.261236	0.335	0.482	1.00738e-18	SLC6A1-7	exon	3UTR	SLC6A1	chr3	11038919	11039233	+	Distal	GABAergic interneuron
6.82037e-24	-0.310208	0.221	0.342	1.16372e-18	SYNGR1-8	exon	3UTR	SYNGR1	chr22	39385266	39385575	+	Distal	GABAergic interneuron
7.08712e-24	-0.264459	0.08	0.163	1.20923e-18	ZBTB7A-3	exon	3UTR	ZBTB7A	chr19	4043867	4044267	-	Distal	GABAergic interneuron
8.0448e-24	-0.302895	0.076	0.158	1.37264e-18	ZNF385D-6	exon	3UTR	ZNF385D	chr3	21419035	21419435	-	Distal	GABAergic interneuron
8.47657e-24	-0.284528	0.126	0.227	1.44631e-18	RAB3A-2	exon	3UTR	RAB3A	chr19	18196796	18197101	-	Distal	GABAergic interneuron
1.12204e-23	-0.257298	0.059	0.133	1.91448e-18	FEZ1-1	exon	3UTR	FEZ1	chr11	125445761	125448551	-	Distal	GABAergic interneuron
5.24265e-23	-0.262994	0.122	0.218	8.94523e-18	PDE4A-5	exon	3UTR	PDE4A	chr19	10469237	10469630	+	Distal	GABAergic interneuron
6.94689e-23	-0.290087	0.181	0.29	1.18531e-17	SEZ6L2-2	exon	5UTR	SEZ6L2	chr16	29899095	29899495	-	Proximal	GABAergic interneuron
6.96591e-23	-0.27044	0.094	0.182	1.18855e-17	PBX1-26	exon	3UTR	PBX1	chr1	164849516	164849916	+	Distal	GABAergic interneuron
1.13135e-22	0.563044	0.747	0.795	1.93035e-17	MALAT1-6	exon	exon	MALAT1	chr11	65500277	65500677	+	Distal	GABAergic interneuron
2.58546e-22	0.576057	0.134	0.061	4.41141e-17	SRSF7-4	exon	3UTR	SRSF7	chr2	38748676	38749076	-	Distal	GABAergic interneuron
2.88139e-22	-0.270656	0.069	0.145	4.91634e-17	AMIGO1-1	exon	3UTR	AMIGO1	chr1	109504178	109504351	-	Distal	GABAergic interneuron
3.63266e-22	-0.281593	0.225	0.344	6.19818e-17	GABRA1-7	exon	3UTR	GABRA1	chr5	161899625	161899981	+	Distal	GABAergic interneuron
4.11919e-22	-0.270646	0.055	0.124	7.02833e-17	ZNF704-2	exon	3UTR	ZNF704	chr8	80629023	80629423	-	Distal	GABAergic interneuron
6.96277e-22	-0.251766	0.073	0.151	1.18802e-16	MAF-9	exon	3UTR	MAF	chr16	79597732	79598132	-	Distal	GABAergic interneuron
8.82224e-22	-0.293614	0.041	0.102	1.50529e-16	NFIX-11	exon	3UTR	NFIX	chr19	13078717	13094748	+	Distal	GABAergic interneuron
1.00052e-21	-0.346739	0.191	0.298	1.70713e-16	PTMA-1	exon	3UTR	PTMA	chr2	231708663	231712872	+	Proximal	GABAergic interneuron
1.16497e-21	-0.259852	0.053	0.121	1.98773e-16	RC3H1-2	exon	3UTR	RC3H1	chr1	173931880	173932280	-	Distal	GABAergic interneuron
6.32737e-21	-0.287559	0.061	0.13	1.0796e-15	PTMS-1	exon	CDS	PTMS	chr12	6766561	6769982	+	Proximal	GABAergic interneuron
1.06697e-20	-0.324555	0.139	0.232	1.82051e-15	ZBTB16-20	exon	3UTR	ZBTB16	chr11	114255361	114255761	+	Distal	GABAergic interneuron
2.44594e-20	-0.284575	0.166	0.263	4.17336e-15	HSP90AB1-2	exon	CDS	HSP90AB1	chr6	44250296	44251144	+	Distal	GABAergic interneuron
2.88343e-20	-0.257035	0.081	0.158	4.91982e-15	IRF2BP2-1	exon	3UTR	IRF2BP2	chr1	234604291	234604577	-	Distal	GABAergic interneuron
3.42164e-20	-0.297574	0.163	0.262	5.83814e-15	SLC24A2-1	exon	3UTR	SLC24A2	chr9	19507452	19507617	-	Distal	GABAergic interneuron
4.48786e-20	-0.291208	0.053	0.117	7.65736e-15	NEAT1-11	exon	exon	NEAT1	chr11	65431668	65432068	+	Distal	GABAergic interneuron
4.57116e-20	0.62118	0.249	0.164	7.79949e-15	ABCA5-10	exon	CDS	ABCA5	chr17	69306735	69309353	-	Distal	GABAergic interneuron
4.6189e-20	-0.262018	0.13	0.221	7.88095e-15	ITPR1-27	exon	3UTR	ITPR1	chr3	4847080	4847480	+	Distal	GABAergic interneuron
6.12408e-20	-0.336824	0.357	0.473	1.04491e-14	MALAT1-18	exon	exon	MALAT1	chr11	65503747	65504463	+	Distal	GABAergic interneuron
1.64617e-19	-0.258281	0.08	0.155	2.80877e-14	NTM-35	exon	3UTR	NTM	chr11	132336458	132336810	+	Distal	GABAergic interneuron
3.40842e-19	-0.26942	0.051	0.112	5.81558e-14	ZNF536-21	exon	3UTR	ZNF536	chr19	30712535	30712935	+	Distal	GABAergic interneuron
3.48401e-19	-0.299416	0.168	0.266	5.94456e-14	HSP90AB1-1	exon	CDS	HSP90AB1	chr6	44249677	44250399	+	Proximal	GABAergic interneuron
7.39386e-19	-0.25509	0.093	0.169	1.26157e-13	CWF19L2-20	exon	CDS	CWF19L2	chr11	107454530	107457844	-	Proximal	GABAergic interneuron
9.31799e-19	-0.289285	0.15	0.241	1.58987e-13	GRIN2A-14	exon	3UTR	GRIN2A	chr16	9753404	9753637	-	Distal	GABAergic interneuron
1.17369e-18	-0.284276	0.149	0.241	2.0026e-13	NFIX-16	exon	3UTR	NFIX	chr19	13098474	13098772	+	Distal	GABAergic interneuron
1.52125e-18	-0.32351	0.131	0.215	2.59562e-13	GAD2-11	exon	3UTR	GAD2	chr10	26304058	26304448	+	Distal	GABAergic interneuron
1.57888e-18	-0.308181	0.193	0.292	2.69395e-13	KCNC2-1	exon	3UTR	KCNC2	chr12	75040077	75040345	-	Distal	GABAergic interneuron
5.86293e-18	-0.302975	0.378	0.492	1.00036e-12	GAD1-7	exon	3UTR	GAD1	chr2	170860739	170861126	+	Distal	GABAergic interneuron
1.91572e-17	0.357486	0.68	0.69	3.26868e-12	MALAT1-15	exon	exon	MALAT1	chr11	65503321	65503721	+	Distal	GABAergic interneuron
3.58026e-17	-0.292435	0.089	0.159	6.10879e-12	NEAT1-15	exon	exon	NEAT1	chr11	65439759	65440159	+	Distal	GABAergic interneuron
4.2132e-17	-0.309431	0.104	0.178	7.18873e-12	RPH3A-28	exon	3UTR	RPH3A	chr12	112897164	112897453	+	Proximal	GABAergic interneuron
5.74661e-17	-0.253024	0.083	0.151	9.80509e-12	GRIK2-29	exon	3UTR	GRIK2	chr6	102069636	102070036	+	Distal	GABAergic interneuron
1.31217e-16	-0.303097	0.126	0.206	2.23887e-11	RGS12-10	exon	exon	RGS12	chr4	3419092	3419492	+	Distal	GABAergic interneuron
1.34957e-16	-0.273115	0.095	0.166	2.30269e-11	SLC5A3-16	exon	3UTR	SLC5A3	chr21	34105881	34106237	+	Distal	GABAergic interneuron
3.21901e-16	-0.264596	0.174	0.263	5.4924e-11	RPH3A-29	exon	3UTR	RPH3A	chr12	112898558	112898863	+	Distal	GABAergic interneuron
8.89932e-16	0.498409	0.455	0.393	1.51844e-10	SNRNP70-4	exon	3UTR	SNRNP70	chr19	49108263	49108594	+	Distal	GABAergic interneuron
6.58648e-15	-0.259073	0.171	0.257	1.12381e-09	ELAVL3-4	exon	3UTR	ELAVL3	chr19	11453946	11454346	-	Distal	GABAergic interneuron
2.73049e-14	0.476714	0.319	0.254	4.65887e-09	WSB1-3	exon	3UTR	WSB1	chr17	27312727	27313127	+	Distal	GABAergic interneuron
1.18235e-13	-0.259446	0.08	0.139	2.01738e-08	CCNI-1	exon	3UTR	CCNI	chr4	77047155	77047323	-	Distal	GABAergic interneuron
6.02481e-13	-0.31893	0.141	0.209	1.02798e-07	AC245060.5-1	exon	exon	AC245060.5	chr22	22284945	22285345	-	Distal	GABAergic interneuron
1.25782e-12	0.520865	0.169	0.112	2.14614e-07	RPL19-2	exon	3UTR	RPL19	chr17	39203002	39204706	+	Distal	GABAergic interneuron
7.23205e-12	-0.273965	0.136	0.201	1.23396e-06	HNRNPDL-6	exon	CDS	HNRNPDL	chr4	82428371	82429447	-	Proximal	GABAergic interneuron
2.79577e-11	-0.259073	0.099	0.155	4.77025e-06	NEAT1-14	exon	exon	NEAT1	chr11	65438199	65438599	+	Distal	GABAergic interneuron
9.28441e-11	0.422587	0.138	0.088	1.58414e-05	RBM25-8	exon	3UTR	RBM25	chr14	73088066	73099731	+	Proximal	GABAergic interneuron
4.06752e-10	0.426632	0.142	0.093	6.94016e-05	MIB2-2	exon	3UTR	MIB2	chr1	1629690	1630602	+	Distal	GABAergic interneuron
1.31511e-08	0.429718	0.137	0.094	0.0022439	MAN2C1-2	exon	3UTR	MAN2C1	chr15	75355792	75355952	-	Proximal	GABAergic interneuron
1.9838e-08	0.425172	0.183	0.136	0.00338483	PRKCB-21	exon	3UTR	PRKCB	chr16	24215253	24215653	+	Proximal	GABAergic interneuron
2.15765e-08	0.437778	0.272	0.225	0.00368146	DDX17-7	exon	exon	DDX17	chr22	38491878	38494121	-	Distal	GABAergic interneuron
9.24282e-08	-0.273985	0.132	0.183	0.0157705	NEAT1-8	exon	exon	NEAT1	chr11	65426179	65426513	+	Distal	GABAergic interneuron
9.68725e-08	0.379816	0.227	0.182	0.0165288	MIAT-3	exon	exon	MIAT	chr22	26671308	26671708	+	Distal	GABAergic interneuron
2.88536e-07	0.500698	0.229	0.188	0.0492311	CIRBP-5	exon	3UTR	CIRBP	chr19	1272981	1274810	+	Distal	GABAergic interneuron
0	-0.758773	0.343	0.585	0	CEND1-1	exon	3UTR	CEND1	chr11	787115	787259	-	Distal	Glutamatergic neuron
0	0.660175	0.97	0.938	0	MALAT1-9	exon	exon	MALAT1	chr11	65501567	65501967	+	Distal	Glutamatergic neuron
0	0.672861	0.97	0.932	0	MALAT1-13	exon	exon	MALAT1	chr11	65502656	65503056	+	Distal	Glutamatergic neuron
0	-1.12728	0.283	0.585	0	HSP90AA1-5	exon	CDS	HSP90AA1	chr14	102084833	102085858	-	Proximal	Glutamatergic neuron
0	-0.738698	0.176	0.39	0	MAP1A-2	exon	CDS	MAP1A	chr15	43522319	43522719	+	Proximal	Glutamatergic neuron
0	-0.654815	0.754	0.837	0	VAMP2-2	exon	3UTR	VAMP2	chr17	8160373	8160773	-	Proximal	Glutamatergic neuron
0	-0.751	0.269	0.526	0	PRKCE-20	exon	3UTR	PRKCE	chr2	46187326	46187726	+	Distal	Glutamatergic neuron
0	-0.735719	0.263	0.591	0	PPP3R1-1	exon	3UTR	PPP3R1	chr2	68178857	68179063	-	Distal	Glutamatergic neuron
0	-0.78359	0.354	0.62	0	RAB6B-1	exon	3UTR	RAB6B	chr3	133824235	133824389	-	Distal	Glutamatergic neuron
0	-0.520627	0.131	0.358	0	PPP3CA-3	exon	3UTR	PPP3CA	chr4	101024320	101024720	-	Distal	Glutamatergic neuron
0	-1.93437	0.438	0.762	0	MAP1B-15	exon	CDS	MAP1B	chr5	72195050	72195450	+	Proximal	Glutamatergic neuron
0	-0.810447	0.222	0.495	0	YWHAG-2	exon	3UTR	YWHAG	chr7	76327188	76327588	-	Distal	Glutamatergic neuron
0	-0.491368	0.086	0.275	0	YWHAG-3	exon	3UTR	YWHAG	chr7	76327945	76328345	-	Distal	Glutamatergic neuron
0	-0.7427	0.054	0.264	0	NEFM-2	exon	CDS	NEFM	chr8	24917201	24917601	+	Distal	Glutamatergic neuron
0	-1.44864	0.173	0.57	0	NEFL-3	exon	3UTR	NEFL	chr8	24952776	24953699	-	Proximal	Glutamatergic neuron
0	-0.726787	0.249	0.497	0	DPYSL2-7	exon	3UTR	DPYSL2	chr8	26657364	26657764	+	Proximal	Glutamatergic neuron
0	-0.580889	0.144	0.372	0	NAP1L3-2	exon	3UTR	NAP1L3	chrX	93671283	93671683	-	Distal	Glutamatergic neuron
9.32015e-303	0.599503	0.866	0.797	1.59024e-297	MEG3-9	exon	exon	MEG3	chr14	100860353	100861018	+	Distal	Glutamatergic neuron
5.75502e-297	-0.473334	0.086	0.264	9.81945e-292	DNAJC6-22	exon	3UTR	DNAJC6	chr1	65414380	65414780	+	Distal	Glutamatergic neuron
1.6437e-296	-0.583336	0.146	0.342	2.80455e-291	STXBP1-10	exon	exon	STXBP1	chr9	127690770	127691170	+	Distal	Glutamatergic neuron
2.58497e-293	-0.441678	0.037	0.176	4.41058e-288	NEFM-5	exon	CDS	NEFM	chr8	24917915	24918315	+	Distal	Glutamatergic neuron
2.40917e-289	-0.52036	0.136	0.333	4.11062e-284	CALM1-9	exon	3UTR	CALM1	chr14	90407241	90407641	+	Distal	Glutamatergic neuron
2.6995e-286	-0.569888	0.177	0.389	4.60599e-281	PRRC2C-5	exon	CDS	PRRC2C	chr1	171532490	171532890	+	Distal	Glutamatergic neuron
1.89936e-285	-0.45076	0.113	0.301	3.24076e-280	ATP2A2-13	exon	3UTR	ATP2A2	chr12	110347529	110350429	+	Distal	Glutamatergic neuron
8.3992e-285	-0.546553	0.159	0.362	1.43311e-279	EIF1AX-6	exon	3UTR	EIF1AX	chrX	20127698	20128098	-	Distal	Glutamatergic neuron
1.0601e-283	-0.630296	0.59	0.728	1.80878e-278	KLC1-12	exon	3UTR	KLC1	chr14	103685977	103686211	+	Distal	Glutamatergic neuron
1.32836e-279	-0.580233	0.494	0.702	2.26649e-274	NORAD-1	exon	exon	NORAD	chr20	36045618	36045781	-	Distal	Glutamatergic neuron
8.9377e-276	-0.462216	0.042	0.178	1.52499e-270	NEFM-3	exon	CDS	NEFM	chr8	24917565	24917965	+	Distal	Glutamatergic neuron
1.89168e-271	-0.333529	0.09	0.265	3.22767e-266	PEBP1-2	exon	3UTR	PEBP1	chr12	118144785	118145185	+	Distal	Glutamatergic neuron
2.05383e-266	-0.606717	0.465	0.688	3.50433e-261	PRKAR1B-1	exon	3UTR	PRKAR1B	chr7	549197	549385	-	Distal	Glutamatergic neuron
2.51782e-263	-0.371706	0.061	0.21	4.296e-258	NDRG3-3	exon	3UTR	NDRG3	chr20	36653103	36653503	-	Proximal	Glutamatergic neuron
4.99284e-263	-0.598533	0.153	0.345	8.51898e-258	SCD5-2	exon	3UTR	SCD5	chr4	82630265	82630665	-	Proximal	Glutamatergic neuron
1.05516e-260	-0.509764	0.106	0.28	1.80035e-255	PTMS-1	exon	CDS	PTMS	chr12	6766561	6769982	+	Proximal	Glutamatergic neuron
5.15076e-257	-0.552673	0.251	0.469	8.78844e-252	CREG2-1	exon	3UTR	CREG2	chr2	101345550	101345770	-	Distal	Glutamatergic neuron
6.4597e-257	-0.610007	0.272	0.492	1.10218e-251	GP1BB-1	exon	5UTR	GP1BB	chr22	19722945	19723327	+	Proximal	Glutamatergic neuron
5.47867e-254	-0.531052	0.155	0.343	9.34792e-249	KCNA2-8	exon	3UTR	KCNA2	chr1	110593580	110593717	-	Distal	Glutamatergic neuron
9.60828e-250	-0.590551	0.552	0.721	1.6394e-244	YWHAG-1	exon	3UTR	YWHAG	chr7	76326799	76326970	-	Distal	Glutamatergic neuron
3.71903e-249	-0.328292	0.023	0.134	6.34555e-244	NEFM-4	exon	CDS	NEFM	chr8	24917538	24918055	+	Distal	Glutamatergic neuron
7.66617e-249	-0.547237	0.268	0.468	1.30803e-243	PDP1-5	exon	3UTR	PDP1	chr8	93924072	93924472	+	Proximal	Glutamatergic neuron
1.35185e-246	-0.455388	0.229	0.442	2.30658e-241	ZBTB7A-5	exon	3UTR	ZBTB7A	chr19	4044647	4045047	-	Distal	Glutamatergic neuron
1.47477e-244	-0.542075	0.183	0.378	2.51632e-239	NUDT4-5	exon	3UTR	NUDT4	chr12	93401883	93402283	+	Distal	Glutamatergic neuron
1.0544e-243	-0.366505	0.121	0.295	1.79905e-238	PRKACB-14	exon	3UTR	PRKACB	chr1	84236826	84237226	+	Distal	Glutamatergic neuron
2.11027e-240	-0.59994	0.282	0.497	3.60063e-235	SEPTIN5-2	exon	exon	SEPTIN5	chr22	19722924	19723324	+	Distal	Glutamatergic neuron
6.31284e-238	-0.482503	0.249	0.456	1.07712e-232	ADD2-1	exon	3UTR	ADD2	chr2	70656784	70656913	-	Distal	Glutamatergic neuron
1.45056e-237	-0.497977	0.265	0.475	2.47501e-232	KIF3C-1	exon	3UTR	KIF3C	chr2	25926598	25926774	-	Distal	Glutamatergic neuron
3.81485e-230	-0.347319	0.069	0.212	6.50906e-225	ATP6V1C1-9	exon	3UTR	ATP6V1C1	chr8	103066391	103068995	+	Distal	Glutamatergic neuron
1.50772e-228	-0.479808	0.052	0.181	2.57254e-223	YWHAH-5	exon	3UTR	YWHAH	chr22	31944562	31956280	+	Distal	Glutamatergic neuron
2.14997e-227	-0.425081	0.066	0.206	3.66837e-222	ZC3H13-6	exon	CDS	ZC3H13	chr13	45975593	45979967	-	Distal	Glutamatergic neuron
3.82773e-227	0.419486	0.905	0.83	6.53102e-222	MALAT1-11	exon	exon	MALAT1	chr11	65502207	65502850	+	Distal	Glutamatergic neuron
9.85223e-227	-0.422986	0.197	0.395	1.68103e-221	CMIP-23	exon	3UTR	CMIP	chr16	81711313	81711713	+	Distal	Glutamatergic neuron
2.52265e-221	-0.370416	0.084	0.232	4.30425e-216	GNAQ-9	exon	3UTR	GNAQ	chr9	77720233	77720633	-	Proximal	Glutamatergic neuron
9.26592e-221	-0.555783	0.2	0.377	1.58099e-215	MAP1B-16	exon	3UTR	MAP1B	chr5	72205322	72205722	+	Distal	Glutamatergic neuron
2.39883e-219	-0.412602	0.133	0.304	4.09298e-214	BRD4-6	exon	CDS	BRD4	chr19	15256066	15257166	-	Proximal	Glutamatergic neuron
1.36678e-216	-0.48408	0.26	0.468	2.33205e-211	SYNPO-5	exon	3UTR	SYNPO	chr5	150652148	150652337	+	Proximal	Glutamatergic neuron
1.41098e-215	-0.318257	0.069	0.208	2.40747e-210	NCEH1-2	exon	3UTR	NCEH1	chr3	172630873	172631273	-	Distal	Glutamatergic neuron
6.0765e-215	-0.73718	0.204	0.376	1.0368e-209	CLU-2	exon	exon	CLU	chr8	27608968	27614700	-	Proximal	Glutamatergic neuron
1.34065e-214	-0.328798	0.04	0.157	2.28746e-209	MAP7D2-3	exon	CDS	MAP7D2	chrX	20016102	20025724	-	Distal	Glutamatergic neuron
9.57056e-213	-0.524959	0.148	0.317	1.63297e-207	EPN1-2	exon	3UTR	EPN1	chr19	55695365	55695765	+	Proximal	Glutamatergic neuron
1.88445e-212	-0.36384	0.108	0.264	3.21533e-207	CHL1-26	exon	3UTR	CHL1	chr3	406478	406878	+	Distal	Glutamatergic neuron
2.16402e-212	-0.457825	0.306	0.513	3.69234e-207	MAPK8IP2-2	exon	3UTR	MAPK8IP2	chr22	50611142	50611542	+	Distal	Glutamatergic neuron
4.37971e-212	-0.462269	0.255	0.461	7.47283e-207	CMIP-22	exon	3UTR	CMIP	chr16	81711179	81711579	+	Distal	Glutamatergic neuron
2.1726e-211	-0.477656	0.3	0.488	3.70698e-206	MAPT-16	exon	3UTR	MAPT	chr17	46025720	46026120	+	Distal	Glutamatergic neuron
3.12206e-210	-0.423568	0.229	0.419	5.32699e-205	ATP2A2-12	exon	3UTR	ATP2A2	chr12	110346974	110347374	+	Distal	Glutamatergic neuron
3.12457e-208	-0.307998	0.055	0.18	5.33126e-203	TMOD2-14	exon	3UTR	TMOD2	chr15	51809495	51809895	+	Distal	Glutamatergic neuron
4.24277e-208	-0.293849	0.059	0.187	7.23918e-203	ATP6V1B2-3	exon	3UTR	ATP6V1B2	chr8	20218198	20220578	+	Proximal	Glutamatergic neuron
6.09887e-207	-0.449897	0.201	0.386	1.04061e-201	RPRD1A-1	exon	3UTR	RPRD1A	chr18	35989824	35989970	-	Distal	Glutamatergic neuron
1.24608e-205	-0.355654	0.033	0.139	2.12611e-200	NEFM-1	exon	exon	NEFM	chr8	24915673	24917404	+	Proximal	Glutamatergic neuron
4.34996e-205	-0.418293	0.161	0.334	7.42207e-200	SEZ6L2-1	exon	3UTR	SEZ6L2	chr16	29871159	29871339	-	Distal	Glutamatergic neuron
5.92765e-205	-0.292	0.047	0.164	1.0114e-199	SERINC1-3	exon	3UTR	SERINC1	chr6	122444657	122445057	-	Proximal	Glutamatergic neuron
2.69607e-204	-0.366819	0.039	0.15	4.60015e-199	LANCL1-3	exon	3UTR	LANCL1	chr2	210433017	210433417	-	Distal	Glutamatergic neuron
7.95124e-201	-0.583292	0.263	0.437	1.35667e-195	SPARCL1-7	exon	5UTR	SPARCL1	chr4	87494517	87529129	-	Proximal	Glutamatergic neuron
2.47842e-198	-0.501398	0.469	0.632	4.22878e-193	PIK3R1-18	exon	3UTR	PIK3R1	chr5	68298218	68298618	+	Distal	Glutamatergic neuron
6.84718e-194	-0.373976	0.139	0.298	1.16829e-188	ROCK2-4	exon	3UTR	ROCK2	chr2	11181301	11181701	-	Distal	Glutamatergic neuron
2.60554e-193	-0.464009	0.553	0.7	4.44568e-188	CLSTN1-1	exon	3UTR	CLSTN1	chr1	9729026	9729225	-	Distal	Glutamatergic neuron
3.14471e-191	-0.595099	0.317	0.496	5.36564e-186	UBC-1	exon	3UTR	UBC	chr12	124911666	124911972	-	Distal	Glutamatergic neuron
1.19922e-190	-0.383956	0.097	0.238	2.04615e-185	NUCKS1-4	exon	3UTR	NUCKS1	chr1	205718187	205719634	-	Distal	Glutamatergic neuron
3.73783e-190	-0.521662	0.318	0.495	6.37764e-185	SELENOW-2	exon	3UTR	SELENOW	chr19	47784359	47784680	+	Distal	Glutamatergic neuron
5.7141e-189	-0.465319	0.117	0.262	9.74962e-184	STMN2-8	exon	CDS	STMN2	chr8	79611201	79654988	+	Proximal	Glutamatergic neuron
2.21413e-188	-0.498526	0.336	0.524	3.77784e-183	DYNLL2-5	exon	3UTR	DYNLL2	chr17	58090804	58091204	+	Distal	Glutamatergic neuron
2.25648e-188	-0.374282	0.14	0.297	3.85009e-183	YWHAZ-3	exon	3UTR	YWHAZ	chr8	100919885	100920285	-	Distal	Glutamatergic neuron
7.5205e-186	-0.313046	0.135	0.293	1.28318e-180	PRKACB-13	exon	3UTR	PRKACB	chr1	84236760	84237160	+	Distal	Glutamatergic neuron
1.56566e-185	-0.410181	0.506	0.673	2.67139e-180	PPP3CA-4	exon	3UTR	PPP3CA	chr4	101024774	101025174	-	Distal	Glutamatergic neuron
4.12373e-185	-0.497345	0.397	0.58	7.03607e-180	EEF1A2-1	exon	3UTR	EEF1A2	chr20	63488014	63488199	-	Distal	Glutamatergic neuron
1.63033e-184	-0.271054	0.036	0.138	2.78173e-179	SNX10-15	exon	3UTR	SNX10	chr7	26373667	26374067	+	Distal	Glutamatergic neuron
3.05538e-183	-0.332135	0.1	0.24	5.2132e-178	CYFIP2-9	exon	3UTR	CYFIP2	chr5	157394966	157395366	+	Distal	Glutamatergic neuron
1.45677e-182	-0.335418	0.095	0.231	2.4856e-177	PDS5B-24	exon	3UTR	PDS5B	chr13	32775092	32775492	+	Distal	Glutamatergic neuron
1.05338e-181	-0.362109	0.147	0.305	1.79732e-176	CALM2-2	exon	3UTR	CALM2	chr2	47160566	47162311	-	Distal	Glutamatergic neuron
2.14108e-181	-0.313072	0.088	0.223	3.6532e-176	PRRT2-2	exon	3UTR	PRRT2	chr16	29815682	29815892	+	Distal	Glutamatergic neuron
4.32869e-181	-0.325762	0.095	0.231	7.38578e-176	MYCBP2-6	exon	CDS	MYCBP2	chr13	77087485	77090157	-	Distal	Glutamatergic neuron
5.46611e-181	-0.411648	0.283	0.471	9.32649e-176	RTN3-17	exon	3UTR	RTN3	chr11	63759628	63759882	+	Distal	Glutamatergic neuron
3.77475e-180	-0.42362	0.25	0.43	6.44062e-175	MBOAT7-1	exon	3UTR	MBOAT7	chr19	54173412	54173617	-	Distal	Glutamatergic neuron
7.74741e-177	-0.298714	0.032	0.126	1.32189e-171	YWHAH-4	exon	3UTR	YWHAH	chr22	31944547	31956265	+	Proximal	Glutamatergic neuron
7.17919e-176	-0.280345	0.095	0.231	1.22494e-170	CADM2-34	exon	3UTR	CADM2	chr3	86072461	86072861	+	Distal	Glutamatergic neuron
1.13489e-175	-0.404127	0.29	0.48	1.9364e-170	CAMK2N1-3	exon	3UTR	CAMK2N1	chr1	20482960	20483360	-	Distal	Glutamatergic neuron
3.3806e-175	-0.368794	0.179	0.341	5.76811e-170	RBFOX1-21	exon	3UTR	RBFOX1	chr16	7711707	7712107	+	Distal	Glutamatergic neuron
2.38639e-173	-0.337303	0.111	0.25	4.07175e-168	ENC1-2	exon	3UTR	ENC1	chr5	74628159	74628559	-	Distal	Glutamatergic neuron
3.96022e-173	-0.306258	0.406	0.619	6.75709e-168	PPP2R1A-1	exon	3UTR	PPP2R1A	chr19	52226061	52226461	+	Proximal	Glutamatergic neuron
5.67433e-173	-0.449171	0.635	0.757	9.68177e-168	LMO4-8	exon	3UTR	LMO4	chr1	87345100	87345500	+	Distal	Glutamatergic neuron
9.74014e-173	-0.303249	0.083	0.21	1.6619e-167	B4GALT6-4	exon	3UTR	B4GALT6	chr18	31624795	31625195	-	Distal	Glutamatergic neuron
9.92052e-173	-0.273833	0.045	0.149	1.69268e-167	YWHAG-4	exon	3UTR	YWHAG	chr7	76328310	76328710	-	Distal	Glutamatergic neuron
7.53688e-172	-0.401324	0.166	0.319	1.28597e-166	SYN2-9	exon	3UTR	SYN2	chr3	12183361	12183761	+	Proximal	Glutamatergic neuron
7.84385e-172	-0.386814	0.147	0.299	1.33835e-166	MAP1B-17	exon	3UTR	MAP1B	chr5	72206444	72206844	+	Distal	Glutamatergic neuron
1.61753e-170	0.504728	0.219	0.085	2.75989e-165	AL391807.1-7	exon	exon	AL391807.1	chr6	68634185	68634585	-	Proximal	Glutamatergic neuron
4.97831e-170	-0.307248	0.103	0.239	8.49419e-165	MARCH6-15	exon	3UTR	2024-03-06	chr5	10434177	10434577	+	Distal	Glutamatergic neuron
1.91817e-169	-0.28711	0.076	0.2	3.27286e-164	BMPR2-19	exon	3UTR	BMPR2	chr2	202559916	202560316	+	Distal	Glutamatergic neuron
2.4526e-169	-0.374637	0.158	0.31	4.18472e-164	SV2A-3	exon	3UTR	SV2A	chr1	149903666	149904066	-	Proximal	Glutamatergic neuron
6.59714e-169	-0.341401	0.193	0.361	1.12563e-163	PPP3CA-2	exon	3UTR	PPP3CA	chr4	101024303	101024703	-	Distal	Glutamatergic neuron
1.35275e-168	-0.335562	0.202	0.375	2.30812e-163	PNMA8B-2	exon	3UTR	PNMA8B	chr19	46491818	46492218	-	Proximal	Glutamatergic neuron
1.63114e-167	-0.334827	0.14	0.289	2.78311e-162	FAM131B-1	exon	3UTR	FAM131B	chr7	143353400	143353532	-	Distal	Glutamatergic neuron
8.75344e-166	-0.261962	0.072	0.191	1.49355e-160	NORAD-4	exon	exon	NORAD	chr20	36048830	36049230	-	Distal	Glutamatergic neuron
2.7169e-164	-0.382344	0.209	0.371	4.63569e-159	ARHGDIA-1	exon	3UTR	ARHGDIA	chr17	81867721	81867882	-	Distal	Glutamatergic neuron
7.11988e-164	-0.268338	0.082	0.207	1.21482e-158	TMEM30A-6	exon	3UTR	TMEM30A	chr6	75254472	75254872	-	Distal	Glutamatergic neuron
8.47152e-164	-0.351382	0.234	0.405	1.44544e-158	TPPP-1	exon	3UTR	TPPP	chr5	659862	660052	-	Distal	Glutamatergic neuron
1.76192e-163	-0.283642	0.186	0.349	3.00627e-158	CALM1-6	exon	3UTR	CALM1	chr14	90404850	90405250	+	Distal	Glutamatergic neuron
2.32382e-163	-0.263216	0.088	0.215	3.96499e-158	CLTC-13	exon	3UTR	CLTC	chr17	59693832	59694232	+	Distal	Glutamatergic neuron
3.07551e-163	-0.433169	0.272	0.443	5.24756e-158	GPI-2	exon	3UTR	GPI	chr19	34399942	34400342	+	Proximal	Glutamatergic neuron
6.62964e-163	-0.433692	0.624	0.734	1.13118e-157	ENO2-2	exon	3UTR	ENO2	chr12	6923373	6923686	+	Distal	Glutamatergic neuron
3.57919e-162	-0.407533	0.305	0.491	6.10695e-157	CALM1-5	exon	3UTR	CALM1	chr14	90404688	90405088	+	Distal	Glutamatergic neuron
8.09681e-162	-0.282252	0.071	0.188	1.38151e-156	CPEB3-6	exon	3UTR	CPEB3	chr10	92050176	92050576	-	Proximal	Glutamatergic neuron
9.39945e-162	-0.257587	0.048	0.151	1.60377e-156	SEL1L-4	exon	3UTR	SEL1L	chr14	81474056	81474456	-	Distal	Glutamatergic neuron
1.60766e-161	-0.400776	0.376	0.577	2.74306e-156	RTN3-16	exon	3UTR	RTN3	chr11	63759523	63759865	+	Distal	Glutamatergic neuron
5.15784e-161	-0.35713	0.122	0.259	8.80052e-156	PLCB1-31	exon	3UTR	PLCB1	chr20	8884321	8884721	+	Distal	Glutamatergic neuron
1.29671e-160	-0.347181	0.176	0.329	2.21249e-155	TMOD2-16	exon	3UTR	TMOD2	chr15	51815512	51815912	+	Distal	Glutamatergic neuron
6.20909e-160	-0.27606	0.097	0.225	1.05942e-154	PJA2-3	exon	3UTR	PJA2	chr5	109335596	109335996	-	Distal	Glutamatergic neuron
7.41771e-160	-0.381739	0.264	0.427	1.26564e-154	CALM1-8	exon	3UTR	CALM1	chr14	90405596	90405996	+	Distal	Glutamatergic neuron
2.66827e-159	0.684757	0.292	0.153	4.5527e-154	RPL19-2	exon	3UTR	RPL19	chr17	39203002	39204706	+	Distal	Glutamatergic neuron
5.36015e-158	-0.322016	0.098	0.224	9.1457e-153	NLK-24	exon	3UTR	NLK	chr17	28195539	28195939	+	Distal	Glutamatergic neuron
8.91803e-157	-0.255595	0.048	0.148	1.52163e-151	KIF3A-2	exon	3UTR	KIF3A	chr5	132693059	132693459	-	Distal	Glutamatergic neuron
1.71131e-156	-0.262064	0.1	0.228	2.9199e-151	RAC1-4	exon	3UTR	RAC1	chr7	6401908	6402596	+	Distal	Glutamatergic neuron
4.29558e-156	-0.301962	0.123	0.26	7.32929e-151	CHL1-29	exon	3UTR	CHL1	chr3	408318	408718	+	Distal	Glutamatergic neuron
8.72293e-156	-0.381992	0.225	0.392	1.48834e-150	PUM1-1	exon	3UTR	PUM1	chr1	30931506	30931659	-	Distal	Glutamatergic neuron
1.00701e-155	-0.28276	0.063	0.173	1.7182e-150	ACSL3-19	exon	3UTR	ACSL3	chr2	222943009	222943409	+	Distal	Glutamatergic neuron
2.37449e-154	-0.311271	0.519	0.75	4.05144e-149	JUND-1	exon	3UTR	JUND	chr19	18279723	18280074	-	Distal	Glutamatergic neuron
7.7124e-154	-0.423394	0.595	0.735	1.31592e-148	CAMK2B-2	exon	3UTR	CAMK2B	chr7	44219228	44220165	-	Proximal	Glutamatergic neuron
2.26907e-152	-0.302356	0.092	0.215	3.87157e-147	SLC24A2-3	exon	3UTR	SLC24A2	chr9	19509229	19509629	-	Distal	Glutamatergic neuron
4.18759e-152	-0.275122	0.083	0.2	7.14504e-147	ARL8B-9	exon	3UTR	ARL8B	chr3	5179317	5179626	+	Distal	Glutamatergic neuron
4.46523e-152	-0.392039	0.191	0.341	7.61875e-147	PLCB1-32	exon	3UTR	PLCB1	chr20	8884533	8884896	+	Distal	Glutamatergic neuron
2.81735e-151	-0.4535	0.677	0.788	4.80707e-146	CLU-1	exon	3UTR	CLU	chr8	27597975	27598584	-	Distal	Glutamatergic neuron
5.61479e-151	-0.273649	0.062	0.17	9.58017e-146	NFIX-11	exon	3UTR	NFIX	chr19	13078717	13094748	+	Distal	Glutamatergic neuron
7.00315e-151	-0.305977	0.186	0.342	1.19491e-145	SLC2A13-2	exon	3UTR	SLC2A13	chr12	39758768	39759168	-	Distal	Glutamatergic neuron
7.73677e-151	-0.254313	0.075	0.189	1.32008e-145	TMEM248-12	exon	3UTR	TMEM248	chr7	66955728	66956128	+	Distal	Glutamatergic neuron
2.12461e-150	-0.348177	0.212	0.368	3.6251e-145	AAK1-9	exon	3UTR	AAK1	chr2	69474460	69474860	-	Distal	Glutamatergic neuron
5.36151e-150	-0.262651	0.078	0.194	9.14802e-145	NAP1L2-2	exon	3UTR	NAP1L2	chrX	73212765	73213165	-	Distal	Glutamatergic neuron
6.68651e-150	-0.283318	0.094	0.217	1.14088e-144	ATP9A-3	exon	3UTR	ATP9A	chr20	51597347	51597747	-	Distal	Glutamatergic neuron
6.83178e-150	-0.386381	0.199	0.353	1.16567e-144	PSD3-2	exon	3UTR	PSD3	chr8	18530555	18530955	-	Distal	Glutamatergic neuron
6.53882e-149	-0.496248	0.334	0.493	1.11568e-143	TPI1-2	exon	3UTR	TPI1	chr12	6870511	6870872	+	Distal	Glutamatergic neuron
2.85928e-147	-0.369793	0.192	0.341	4.87862e-142	RETREG2-2	exon	3UTR	RETREG2	chr2	219183101	219183501	+	Proximal	Glutamatergic neuron
3.51539e-146	-0.374431	0.391	0.564	5.9981e-141	SPARCL1-1	exon	3UTR	SPARCL1	chr4	87473335	87473516	-	Distal	Glutamatergic neuron
1.19594e-145	-0.254914	0.45	0.63	2.04055e-140	ARPP19-4	exon	3UTR	ARPP19	chr15	52551157	52551557	-	Distal	Glutamatergic neuron
2.58385e-145	-0.280115	0.048	0.143	4.40867e-140	RCAN2-5	exon	3UTR	RCAN2	chr6	46222878	46223278	-	Proximal	Glutamatergic neuron
4.0733e-145	-0.257743	0.069	0.177	6.95002e-140	OXR1-31	exon	3UTR	OXR1	chr8	106751041	106751441	+	Distal	Glutamatergic neuron
7.30986e-145	-0.396939	0.415	0.579	1.24724e-139	ANK2-32	exon	3UTR	ANK2	chr4	113383314	113383714	+	Distal	Glutamatergic neuron
7.45681e-145	-0.32142	0.276	0.449	1.27231e-139	ADCY1-11	exon	3UTR	ADCY1	chr7	45722767	45723116	+	Distal	Glutamatergic neuron
9.83316e-145	-0.337032	0.348	0.528	1.67777e-139	TERF2IP-4	exon	3UTR	TERF2IP	chr16	75657101	75657418	+	Distal	Glutamatergic neuron
2.9608e-144	-0.335267	0.091	0.208	5.05183e-139	MAPK1-5	exon	3UTR	MAPK1	chr22	21762650	21763050	-	Distal	Glutamatergic neuron
2.20835e-143	-0.370302	0.15	0.291	3.76797e-138	NTM-35	exon	3UTR	NTM	chr11	132336458	132336810	+	Distal	Glutamatergic neuron
2.92472e-143	-0.383711	0.807	0.853	4.99027e-138	NRGN-2	exon	3UTR	NRGN	chr11	124746840	124747190	+	Distal	Glutamatergic neuron
1.96423e-142	-0.284437	0.127	0.258	3.35145e-137	ANK2-31	exon	3UTR	ANK2	chr4	113382724	113383124	+	Distal	Glutamatergic neuron
2.48633e-142	-0.270944	0.074	0.183	4.24228e-137	RNF11-9	exon	3UTR	RNF11	chr1	51272249	51272649	+	Distal	Glutamatergic neuron
6.20849e-142	-0.290494	0.126	0.257	1.05932e-136	NCS1-6	exon	3UTR	NCS1	chr9	130226438	130233323	+	Proximal	Glutamatergic neuron
2.50886e-141	0.807529	0.361	0.229	4.28071e-136	RPL37A-1	exon	3UTR	RPL37A	chr2	216498848	216501499	+	Proximal	Glutamatergic neuron
3.14532e-141	-0.41226	0.242	0.391	5.36667e-136	TUBB4B-2	exon	3UTR	TUBB4B	chr9	137243381	137243695	+	Distal	Glutamatergic neuron
3.77323e-141	-0.283588	0.108	0.233	6.43803e-136	UBA52-2	exon	3UTR	UBA52	chr19	18577143	18577504	+	Distal	Glutamatergic neuron
4.28192e-141	-0.357248	0.224	0.382	7.30599e-136	HPCAL4-1	exon	3UTR	HPCAL4	chr1	39678648	39678776	-	Distal	Glutamatergic neuron
6.04218e-141	-0.364773	0.12	0.248	1.03094e-135	RHOB-4	exon	3UTR	RHOB	chr2	20449020	20449420	+	Distal	Glutamatergic neuron
8.71658e-141	-0.281784	0.198	0.353	1.48726e-135	PJA2-1	exon	3UTR	PJA2	chr5	109334713	109334872	-	Distal	Glutamatergic neuron
9.03174e-141	-0.333666	0.098	0.216	1.54103e-135	PEX5L-3	exon	3UTR	PEX5L	chr3	179795297	179795697	-	Distal	Glutamatergic neuron
3.23933e-140	-0.447638	0.155	0.287	5.52708e-135	NEFM-7	exon	3UTR	NEFM	chr8	24918791	24919090	+	Distal	Glutamatergic neuron
3.56448e-140	-0.33914	0.166	0.308	6.08186e-135	RNF220-21	exon	3UTR	RNF220	chr1	44651383	44651700	+	Distal	Glutamatergic neuron
1.08803e-139	-0.268286	0.096	0.215	1.85643e-134	REEP5-4	exon	3UTR	REEP5	chr5	112878434	112878834	-	Proximal	Glutamatergic neuron
1.128e-139	-0.391767	0.207	0.351	1.92463e-134	NRXN1-5	exon	3UTR	NRXN1	chr2	49921152	49921552	-	Distal	Glutamatergic neuron
1.2611e-139	-0.280583	0.082	0.194	2.15174e-134	KIF3A-5	exon	3UTR	KIF3A	chr5	132695602	132696002	-	Distal	Glutamatergic neuron
1.72265e-139	-0.298975	0.177	0.326	2.93925e-134	PPP2CA-3	exon	3UTR	PPP2CA	chr5	134196975	134197375	-	Distal	Glutamatergic neuron
1.89575e-139	-0.361662	0.444	0.603	3.2346e-134	CAMK2A-1	exon	3UTR	CAMK2A	chr5	150219491	150219627	-	Distal	Glutamatergic neuron
2.17075e-139	-0.301039	0.081	0.192	3.70382e-134	MARCKS-4	exon	3UTR	MARCKS	chr6	113861383	113861783	+	Distal	Glutamatergic neuron
3.72846e-139	-0.28234	0.088	0.202	6.36164e-134	EIF1AX-2	exon	3UTR	EIF1AX	chrX	20125915	20126315	-	Distal	Glutamatergic neuron
2.44985e-138	-0.292693	0.047	0.138	4.18003e-133	ARHGAP5-7	exon	3UTR	ARHGAP5	chr14	32155091	32155491	+	Distal	Glutamatergic neuron
4.33198e-138	-0.336912	0.17	0.314	7.3914e-133	CDC42SE2-19	exon	3UTR	CDC42SE2	chr5	131394349	131394671	+	Distal	Glutamatergic neuron
1.03556e-136	-0.265148	0.102	0.221	1.76691e-131	NCKAP1-3	exon	3UTR	NCKAP1	chr2	182925234	182925634	-	Distal	Glutamatergic neuron
1.77633e-135	-0.366193	0.318	0.492	3.03085e-130	CPLX2-7	exon	3UTR	CPLX2	chr5	175883683	175883998	+	Distal	Glutamatergic neuron
7.28641e-135	-0.279649	0.089	0.2	1.24324e-129	ETS2-6	exon	3UTR	ETS2	chr21	38823755	38824155	+	Distal	Glutamatergic neuron
2.14396e-134	-0.252144	0.073	0.18	3.65811e-129	DDX6-3	exon	3UTR	DDX6	chr11	118749853	118750253	-	Distal	Glutamatergic neuron
2.38346e-134	-0.266756	0.099	0.215	4.06676e-129	ATP2A2-11	exon	3UTR	ATP2A2	chr12	110346378	110346778	+	Distal	Glutamatergic neuron
4.80471e-134	-0.266531	0.141	0.272	8.19798e-129	RBFOX1-22	exon	3UTR	RBFOX1	chr16	7712090	7712490	+	Distal	Glutamatergic neuron
4.89022e-134	-0.343942	0.135	0.264	8.34388e-129	DDAH1-1	exon	3UTR	DDAH1	chr1	85318481	85318642	-	Distal	Glutamatergic neuron
7.41937e-134	-0.283575	0.108	0.229	1.26592e-128	NCOR1-10	exon	CDS	NCOR1	chr17	16126107	16138197	-	Distal	Glutamatergic neuron
1.16238e-133	-0.2836	0.195	0.339	1.9833e-128	SV2A-2	exon	3UTR	SV2A	chr1	149903653	149904053	-	Distal	Glutamatergic neuron
1.59099e-133	-0.33953	0.381	0.543	2.71461e-128	KIF1A-1	exon	3UTR	KIF1A	chr2	240713761	240713918	-	Distal	Glutamatergic neuron
2.80847e-133	-0.296366	0.113	0.235	4.79193e-128	BTF3L4-6	exon	3UTR	BTF3L4	chr1	52086744	52087144	+	Proximal	Glutamatergic neuron
2.84988e-133	-0.29506	0.71	0.811	4.86258e-128	DNM1-3	exon	exon	DNM1	chr9	128254936	128255247	+	Distal	Glutamatergic neuron
4.85588e-133	-0.337198	0.231	0.378	8.2853e-128	CAP2-17	exon	3UTR	CAP2	chr6	17556401	17556801	+	Proximal	Glutamatergic neuron
4.94184e-133	-0.396487	0.321	0.489	8.43196e-128	TCF4-2	exon	3UTR	TCF4	chr18	55223625	55224025	-	Distal	Glutamatergic neuron
2.75318e-132	-0.381217	0.142	0.271	4.69758e-127	HAPLN4-2	exon	3UTR	HAPLN4	chr19	19255622	19256022	-	Proximal	Glutamatergic neuron
2.86959e-132	-0.287957	0.179	0.325	4.89621e-127	FAM217B-4	exon	3UTR	FAM217B	chr20	59948344	59948658	+	Distal	Glutamatergic neuron
4.74384e-131	0.583718	0.186	0.076	8.09413e-126	RPL26-1	exon	3UTR	RPL26	chr17	8377516	8379911	-	Distal	Glutamatergic neuron
7.8626e-131	-0.302971	0.149	0.28	1.34155e-125	LMO3-2	exon	3UTR	LMO3	chr12	16549444	16549844	-	Distal	Glutamatergic neuron
3.78477e-130	-0.273126	0.563	0.746	6.45772e-125	FAIM2-1	exon	3UTR	FAIM2	chr12	49866896	49867049	-	Distal	Glutamatergic neuron
4.2054e-130	-0.260667	0.167	0.305	7.17542e-125	MAPT-17	exon	3UTR	MAPT	chr17	46028086	46028334	+	Distal	Glutamatergic neuron
8.84878e-130	-0.380471	0.17	0.302	1.50981e-124	STMN2-12	exon	3UTR	STMN2	chr8	79664929	79665329	+	Distal	Glutamatergic neuron
1.35507e-129	-0.4135	0.212	0.353	2.31207e-124	HSP90AA1-2	exon	3UTR	HSP90AA1	chr14	102083072	102083814	-	Distal	Glutamatergic neuron
2.63266e-129	-0.513791	0.459	0.6	4.49196e-124	PNISR-3	exon	CDS	PNISR	chr6	99400860	99401260	-	Proximal	Glutamatergic neuron
3.01236e-129	-0.277633	0.065	0.163	5.13982e-124	CELF1-5	exon	3UTR	CELF1	chr11	47468559	47468959	-	Distal	Glutamatergic neuron
5.86786e-129	-0.275483	0.278	0.44	1.0012e-123	NUAK1-1	exon	3UTR	NUAK1	chr12	106063340	106063545	-	Distal	Glutamatergic neuron
1.73445e-128	-0.429463	0.564	0.671	2.95939e-123	MAP1B-19	exon	3UTR	MAP1B	chr5	72209214	72209551	+	Distal	Glutamatergic neuron
7.92802e-128	-0.409247	0.292	0.441	1.35271e-122	MAP1A-6	exon	3UTR	MAP1A	chr15	43531273	43531601	+	Distal	Glutamatergic neuron
9.82243e-128	-0.330204	0.108	0.224	1.67594e-122	SNAP25-12	exon	CDS	SNAP25	chr20	10219194	10293247	+	Proximal	Glutamatergic neuron
2.04212e-127	-0.283225	0.109	0.225	3.48435e-122	PPP1R12A-9	exon	CDS	PPP1R12A	chr12	79797248	79805753	-	Distal	Glutamatergic neuron
2.60985e-127	-0.350714	0.113	0.231	4.45304e-122	ANKS1B-5	exon	3UTR	ANKS1B	chr12	98745344	98745744	-	Distal	Glutamatergic neuron
6.25869e-127	-0.334751	0.264	0.419	1.06788e-121	IPCEF1-1	exon	3UTR	IPCEF1	chr6	154154624	154154944	-	Distal	Glutamatergic neuron
3.6499e-126	-0.295577	0.149	0.281	6.22761e-121	JPH3-10	exon	3UTR	JPH3	chr16	87697840	87698142	+	Distal	Glutamatergic neuron
4.89422e-126	-0.303977	0.224	0.376	8.35071e-121	TNPO2-1	exon	3UTR	TNPO2	chr19	12699194	12699394	-	Distal	Glutamatergic neuron
6.20863e-126	-0.330899	0.436	0.586	1.05934e-120	PRRT2-1	exon	3UTR	PRRT2	chr16	29815386	29815786	+	Proximal	Glutamatergic neuron
3.92775e-125	-0.31719	0.159	0.289	6.70169e-120	SNU13-1	exon	3UTR	SNU13	chr22	41673933	41674100	-	Distal	Glutamatergic neuron
4.7095e-125	-0.280791	0.109	0.223	8.03553e-120	TTBK2-3	exon	3UTR	TTBK2	chr15	42744206	42744606	-	Distal	Glutamatergic neuron
9.90264e-125	-0.261824	0.09	0.199	1.68963e-119	RC3H1-2	exon	3UTR	RC3H1	chr1	173931880	173932280	-	Distal	Glutamatergic neuron
2.16688e-124	-0.266091	0.113	0.23	3.69723e-119	TMOD2-15	exon	3UTR	TMOD2	chr15	51810652	51811052	+	Distal	Glutamatergic neuron
3.7282e-124	-0.323022	0.456	0.625	6.36121e-119	ARL6IP1-1	exon	3UTR	ARL6IP1	chr16	18791669	18791848	-	Distal	Glutamatergic neuron
4.53362e-124	-0.333586	0.297	0.455	7.73544e-119	SORT1-1	exon	3UTR	SORT1	chr1	109309594	109309906	-	Distal	Glutamatergic neuron
4.29921e-123	-0.267596	0.083	0.187	7.33548e-118	ARHGAP35-16	exon	3UTR	ARHGAP35	chr19	47004135	47004535	+	Distal	Glutamatergic neuron
4.83892e-123	0.479148	0.223	0.109	8.25636e-118	PPFIBP1-14	exon	3UTR	PPFIBP1	chr12	27646085	27647976	+	Distal	Glutamatergic neuron
1.10989e-122	0.429046	0.685	0.61	1.89373e-117	MIAT-2	exon	exon	MIAT	chr22	26670234	26670634	+	Proximal	Glutamatergic neuron
2.64551e-122	-0.309306	0.141	0.267	4.51388e-117	ELAVL2-1	exon	3UTR	ELAVL2	chr9	23690104	23690291	-	Distal	Glutamatergic neuron
3.97718e-122	-0.328729	0.316	0.47	6.78602e-117	YWHAZ-2	exon	3UTR	YWHAZ	chr8	100919674	100920074	-	Distal	Glutamatergic neuron
8.64012e-122	-0.265522	0.059	0.151	1.47421e-116	GPX3-1	exon	3UTR	GPX3	chr5	151028663	151028979	+	Proximal	Glutamatergic neuron
2.03065e-121	-0.288384	0.085	0.189	3.46477e-116	UPF2-22	exon	CDS	UPF2	chr10	12035064	12042777	-	Proximal	Glutamatergic neuron
2.59889e-121	-0.40356	0.125	0.242	4.43434e-116	AC245060.5-2	exon	exon	AC245060.5	chr22	22286665	22287065	-	Proximal	Glutamatergic neuron
5.63809e-121	-0.298512	0.248	0.397	9.61993e-116	MATR3-9	exon	3UTR	MATR3	chr5	139325654	139329614	+	Distal	Glutamatergic neuron
7.32897e-121	-0.351406	0.159	0.285	1.2505e-115	NUCKS1-5	exon	CDS	NUCKS1	chr1	205718410	205723953	-	Proximal	Glutamatergic neuron
2.32209e-120	-0.267712	0.149	0.277	3.96204e-115	NLK-23	exon	3UTR	NLK	chr17	28195183	28195583	+	Distal	Glutamatergic neuron
2.3687e-120	-0.266151	0.661	0.794	4.04158e-115	HSP90AB1-3	exon	3UTR	HSP90AB1	chr6	44253597	44253883	+	Distal	Glutamatergic neuron
3.01308e-120	-0.29235	0.1	0.208	5.14103e-115	STAT1-1	exon	3UTR	STAT1	chr2	190964358	190964681	-	Distal	Glutamatergic neuron
4.6708e-120	-0.356238	0.282	0.424	7.9695e-115	SNAP91-1	exon	3UTR	SNAP91	chr6	83552880	83553028	-	Distal	Glutamatergic neuron
5.00869e-120	-0.47483	0.572	0.7	8.54603e-115	MEG3-6	exon	exon	MEG3	chr14	100847349	100847749	+	Distal	Glutamatergic neuron
6.52623e-120	-0.264593	0.123	0.241	1.11353e-114	ZFAND5-5	exon	3UTR	ZFAND5	chr9	72355590	72355990	-	Proximal	Glutamatergic neuron
2.67243e-119	-0.359559	0.352	0.503	4.55981e-114	BAIAP2-13	exon	3UTR	BAIAP2	chr17	81109090	81109371	+	Proximal	Glutamatergic neuron
3.07243e-119	-0.431318	0.348	0.496	5.24231e-114	DDX17-4	exon	3UTR	DDX17	chr22	38485635	38486035	-	Distal	Glutamatergic neuron
5.36898e-119	0.401276	0.186	0.08	9.16077e-114	SRSF7-4	exon	3UTR	SRSF7	chr2	38748676	38749076	-	Distal	Glutamatergic neuron
7.15113e-119	-0.283008	0.15	0.276	1.22015e-113	PRKACA-1	exon	3UTR	PRKACA	chr19	14091688	14091821	-	Distal	Glutamatergic neuron
7.34573e-119	-0.259447	0.064	0.157	1.25336e-113	ATP1B1-4	exon	3UTR	ATP1B1	chr1	169131781	169132181	+	Distal	Glutamatergic neuron
9.9005e-119	-0.298855	0.2	0.336	1.68926e-113	ELAVL4-17	exon	3UTR	ELAVL4	chr1	50202792	50203192	+	Distal	Glutamatergic neuron
1.97376e-117	-0.49312	0.455	0.562	3.36771e-112	SNAP25-16	exon	3UTR	SNAP25	chr20	10306596	10306996	+	Distal	Glutamatergic neuron
5.18071e-117	-0.288048	0.358	0.518	8.83953e-112	SEPTIN7-15	exon	3UTR	SEPTIN7	chr7	35904920	35905320	+	Distal	Glutamatergic neuron
8.2749e-116	-0.269823	0.078	0.177	1.4119e-110	TPPP-3	exon	3UTR	TPPP	chr5	660181	660581	-	Distal	Glutamatergic neuron
3.32041e-115	-0.297758	0.166	0.295	5.66542e-110	ZBTB7A-7	exon	3UTR	ZBTB7A	chr19	4047600	4048000	-	Proximal	Glutamatergic neuron
5.34705e-115	-0.270474	0.111	0.224	9.12335e-110	SGTA-1	exon	3UTR	SGTA	chr19	2754715	2754886	-	Distal	Glutamatergic neuron
2.73406e-113	-0.339785	0.333	0.49	4.66497e-108	ITPR1-27	exon	3UTR	ITPR1	chr3	4847080	4847480	+	Distal	Glutamatergic neuron
3.32579e-113	-0.329698	0.3	0.447	5.6746e-108	PRKACB-15	exon	3UTR	PRKACB	chr1	84237963	84238363	+	Distal	Glutamatergic neuron
5.41836e-113	-0.251106	0.203	0.342	9.24501e-108	SLC25A23-2	exon	3UTR	SLC25A23	chr19	6440064	6440301	-	Proximal	Glutamatergic neuron
1.89829e-112	-0.339201	0.345	0.499	3.23893e-107	MTURN-8	exon	3UTR	MTURN	chr7	30162456	30162762	+	Distal	Glutamatergic neuron
2.57019e-112	-0.269689	0.137	0.256	4.38535e-107	ACTR1A-2	exon	3UTR	ACTR1A	chr10	102479229	102479370	-	Distal	Glutamatergic neuron
3.29752e-112	-0.283228	0.155	0.28	5.62635e-107	CTNNB1-10	exon	3UTR	CTNNB1	chr3	41240046	41240443	+	Distal	Glutamatergic neuron
3.31935e-112	-0.39411	0.377	0.503	5.66361e-107	RTN3-14	exon	3UTR	RTN3	chr11	63753114	63758425	+	Proximal	Glutamatergic neuron
4.44288e-112	-0.30538	0.164	0.288	7.58062e-107	RAP2A-7	exon	3UTR	RAP2A	chr13	97466106	97466506	+	Distal	Glutamatergic neuron
5.5574e-112	-0.318532	0.362	0.504	9.48226e-107	YWHAB-6	exon	3UTR	YWHAB	chr20	44907850	44908250	+	Distal	Glutamatergic neuron
7.71989e-112	-0.283005	0.402	0.565	1.3172e-106	MATR3-11	exon	3UTR	MATR3	chr5	139330034	139330434	+	Distal	Glutamatergic neuron
1.0135e-111	-0.252166	0.101	0.207	1.72927e-106	PPP2R5C-28	exon	3UTR	PPP2R5C	chr14	101926946	101927346	+	Distal	Glutamatergic neuron
8.438e-111	-0.322672	0.17	0.292	1.43973e-105	SEZ6L2-2	exon	5UTR	SEZ6L2	chr16	29899095	29899495	-	Proximal	Glutamatergic neuron
3.06021e-110	-0.274269	0.184	0.314	5.22146e-105	ARPC4-4	exon	3UTR	ARPC4	chr3	9806702	9807102	+	Distal	Glutamatergic neuron
9.85861e-110	-0.310942	0.277	0.418	1.68212e-104	BNIP3-2	exon	3UTR	BNIP3	chr10	131967654	131968054	-	Distal	Glutamatergic neuron
7.41659e-108	-0.365447	0.334	0.479	1.26545e-102	RIMS3-1	exon	3UTR	RIMS3	chr1	40620680	40620832	-	Distal	Glutamatergic neuron
9.94948e-108	-0.324335	0.288	0.427	1.69762e-102	SORL1-28	exon	3UTR	SORL1	chr11	121633350	121633715	+	Distal	Glutamatergic neuron
2.65168e-107	-0.45496	0.167	0.287	4.52441e-102	CELF4-2	exon	3UTR	CELF4	chr18	37243173	37243573	-	Distal	Glutamatergic neuron
3.11805e-107	-0.327179	0.328	0.471	5.32014e-102	MEF2C-1	exon	3UTR	MEF2C	chr5	88718241	88718392	-	Distal	Glutamatergic neuron
3.98727e-107	-0.270515	0.171	0.296	6.80324e-102	PUM1-4	exon	3UTR	PUM1	chr1	30932707	30933107	-	Proximal	Glutamatergic neuron
5.93835e-107	-0.282062	0.235	0.373	1.01323e-101	ATP2B2-1	exon	3UTR	ATP2B2	chr3	10324023	10324186	-	Distal	Glutamatergic neuron
9.34514e-107	-0.29118	0.186	0.314	1.59451e-101	C6orf62-2	exon	3UTR	C6orf62	chr6	24705103	24705503	-	Distal	Glutamatergic neuron
3.19325e-106	-0.281503	0.101	0.203	5.44845e-101	STIP1-6	exon	3UTR	STIP1	chr11	64204198	64204518	+	Distal	Glutamatergic neuron
3.85192e-106	-0.254863	0.128	0.24	6.5723e-101	NR1D1-1	exon	3UTR	NR1D1	chr17	40092793	40092971	-	Distal	Glutamatergic neuron
6.62261e-106	-0.268222	0.155	0.273	1.12998e-100	SCN2A-21	exon	3UTR	SCN2A	chr2	165390045	165390445	+	Distal	Glutamatergic neuron
1.96988e-105	-0.291821	0.043	0.118	3.36108e-100	NEFH-3	exon	3UTR	NEFH	chr22	29490920	29491303	+	Distal	Glutamatergic neuron
3.07883e-105	-0.267827	0.168	0.292	5.25322e-100	ST6GALNAC6-1	exon	3UTR	ST6GALNAC6	chr9	127885321	127885533	-	Distal	Glutamatergic neuron
3.71615e-104	-0.25781	0.111	0.217	6.34065e-99	DNM3-31	exon	3UTR	DNM3	chr1	172412358	172412717	+	Distal	Glutamatergic neuron
5.05769e-104	-0.320846	0.658	0.753	8.62963e-99	BASP1-13	exon	3UTR	BASP1	chr5	17276286	17276686	+	Distal	Glutamatergic neuron
9.77161e-104	-0.346824	0.556	0.684	1.66727e-98	THY1-1	exon	3UTR	THY1	chr11	119418155	119418555	-	Distal	Glutamatergic neuron
1.18774e-103	0.545268	0.425	0.327	2.02657e-98	NRXN1-45	exon	5UTR	NRXN1	chr2	51028356	51028756	-	Proximal	Glutamatergic neuron
1.96769e-103	-0.255455	0.166	0.287	3.35736e-98	PRNP-2	exon	3UTR	PRNP	chr20	4700749	4701149	+	Distal	Glutamatergic neuron
3.04789e-103	-0.34779	0.22	0.345	5.20044e-98	RPH3A-29	exon	3UTR	RPH3A	chr12	112898558	112898863	+	Distal	Glutamatergic neuron
4.75785e-103	-0.284632	0.125	0.235	8.11803e-98	CWF19L2-20	exon	CDS	CWF19L2	chr11	107454530	107457844	-	Proximal	Glutamatergic neuron
1.02047e-101	-0.276867	0.113	0.217	1.74116e-96	GAP43-9	exon	CDS	GAP43	chr3	115623410	115676103	+	Proximal	Glutamatergic neuron
1.79385e-101	0.461813	0.615	0.548	3.06074e-96	LINC00599-1	exon	exon	LINC00599	chr8	9900028	9900696	-	Distal	Glutamatergic neuron
5.3822e-101	-0.257433	0.234	0.364	9.18332e-96	THY1-2	exon	3UTR	THY1	chr11	119418787	119419187	-	Proximal	Glutamatergic neuron
9.48185e-101	-0.310006	0.2	0.325	1.61783e-95	PFKP-9	exon	3UTR	PFKP	chr10	3135811	3136822	+	Distal	Glutamatergic neuron
1.51707e-100	-0.300062	0.162	0.279	2.58848e-95	CELF4-1	exon	3UTR	CELF4	chr18	37243078	37243446	-	Distal	Glutamatergic neuron
5.07831e-100	-0.281548	0.193	0.315	8.66482e-95	CALM3-1	exon	3UTR	CALM3	chr19	46608528	46609328	+	Proximal	Glutamatergic neuron
6.85922e-100	-0.256102	0.21	0.344	1.17035e-94	BAG4-6	exon	3UTR	BAG4	chr8	38212958	38213301	+	Distal	Glutamatergic neuron
3.81995e-99	-0.320602	0.254	0.382	6.51776e-94	RGS4-2	exon	3UTR	RGS4	chr1	163075693	163076093	+	Distal	Glutamatergic neuron
6.3486e-99	-0.290701	0.155	0.268	1.08322e-93	GFOD1-1	exon	3UTR	GFOD1	chr6	13357830	13358030	-	Distal	Glutamatergic neuron
6.39247e-99	-0.274311	0.349	0.499	1.09071e-93	RTN1-1	exon	3UTR	RTN1	chr14	59595976	59596220	-	Distal	Glutamatergic neuron
9.42326e-99	-0.3123	0.478	0.615	1.60783e-93	YWHAH-7	exon	3UTR	YWHAH	chr22	31957285	31957603	+	Distal	Glutamatergic neuron
1.19323e-98	-0.301981	0.108	0.207	2.03594e-93	KHDRBS3-29	exon	3UTR	KHDRBS3	chr8	135647226	135647610	+	Distal	Glutamatergic neuron
1.96023e-98	-0.251689	0.17	0.287	3.34462e-93	MAPT-15	exon	3UTR	MAPT	chr17	46024045	46024445	+	Proximal	Glutamatergic neuron
5.8322e-98	-0.305411	0.175	0.295	9.95113e-93	UBE2Z-4	exon	3UTR	UBE2Z	chr17	48928757	48929056	+	Distal	Glutamatergic neuron
7.29439e-98	-0.322409	0.179	0.298	1.2446e-92	ZBTB16-21	exon	3UTR	ZBTB16	chr11	114255620	114256020	+	Distal	Glutamatergic neuron
2.33831e-97	-0.278339	0.334	0.482	3.98972e-92	ZBTB18-7	exon	3UTR	ZBTB18	chr1	244057062	244057462	+	Distal	Glutamatergic neuron
2.81007e-96	-0.332478	0.165	0.278	4.79465e-91	NCOA7-13	exon	CDS	NCOA7	chr6	125790972	125878369	+	Proximal	Glutamatergic neuron
4.95205e-96	-0.305619	0.315	0.448	8.44939e-91	GNB1-1	exon	3UTR	GNB1	chr1	1785285	1785483	-	Distal	Glutamatergic neuron
7.76252e-96	-0.258535	0.373	0.513	1.32447e-90	CELF2-27	exon	3UTR	CELF2	chr10	11333520	11333920	+	Distal	Glutamatergic neuron
8.57615e-96	-0.264904	0.13	0.237	1.4633e-90	ELMO1-1	exon	3UTR	ELMO1	chr7	36854361	36854516	-	Distal	Glutamatergic neuron
1.17851e-95	-0.276448	0.246	0.379	2.01082e-90	CAMTA2-1	exon	3UTR	CAMTA2	chr17	4967992	4968219	-	Distal	Glutamatergic neuron
1.01793e-94	-0.285672	0.291	0.428	1.73684e-89	GABRA1-7	exon	3UTR	GABRA1	chr5	161899625	161899981	+	Distal	Glutamatergic neuron
1.69791e-94	-0.267699	0.197	0.319	2.89704e-89	CACNB1-1	exon	3UTR	CACNB1	chr17	39173801	39174113	-	Distal	Glutamatergic neuron
8.74405e-94	-0.281035	0.344	0.481	1.49194e-88	SYNGR1-8	exon	3UTR	SYNGR1	chr22	39385266	39385575	+	Distal	Glutamatergic neuron
1.46083e-93	0.468848	0.177	0.085	2.49253e-88	RPL12-1	exon	3UTR	RPL12	chr9	127447674	127449294	-	Distal	Glutamatergic neuron
3.36506e-93	-0.265678	0.138	0.244	5.7416e-88	SREK1-9	exon	exon	SREK1	chr5	66170010	66170824	+	Distal	Glutamatergic neuron
9.40783e-93	-0.370203	0.161	0.273	1.6052e-87	PRPF38B-4	exon	CDS	PRPF38B	chr1	108699352	108699752	+	Distal	Glutamatergic neuron
1.36439e-92	-0.324847	0.611	0.749	2.32798e-87	ACTB-1	exon	3UTR	ACTB	chr7	5527148	5527308	-	Distal	Glutamatergic neuron
2.35453e-92	-0.255653	0.379	0.52	4.01739e-87	ATP9A-1	exon	3UTR	ATP9A	chr20	51596727	51597127	-	Distal	Glutamatergic neuron
2.60108e-92	-0.317104	0.507	0.635	4.43806e-87	ATP6V0A1-7	exon	3UTR	ATP6V0A1	chr17	42522237	42522576	+	Distal	Glutamatergic neuron
3.02625e-92	-0.285068	0.234	0.365	5.1635e-87	PACSIN1-10	exon	3UTR	PACSIN1	chr6	34534868	34535205	+	Distal	Glutamatergic neuron
4.02015e-92	-0.28221	0.403	0.537	6.85934e-87	SYN2-10	exon	3UTR	SYN2	chr3	12185387	12185704	+	Distal	Glutamatergic neuron
7.93044e-92	-0.286657	0.273	0.406	1.35312e-86	SNPH-5	exon	3UTR	SNPH	chr20	1309003	1309316	+	Distal	Glutamatergic neuron
2.35477e-91	-0.328691	0.205	0.321	4.0178e-86	ELAVL4-16	exon	3UTR	ELAVL4	chr1	50201156	50201402	+	Distal	Glutamatergic neuron
3.26725e-91	-0.335215	0.203	0.316	5.57471e-86	HSP90AB1-1	exon	CDS	HSP90AB1	chr6	44249677	44250399	+	Proximal	Glutamatergic neuron
3.73769e-91	-0.255349	0.225	0.35	6.37739e-86	CBX6-1	exon	3UTR	CBX6	chr22	38861422	38861662	-	Distal	Glutamatergic neuron
9.28647e-91	-0.293449	0.317	0.443	1.58449e-85	GABRA1-3	exon	3UTR	GABRA1	chr5	161897471	161897871	+	Proximal	Glutamatergic neuron
1.06318e-90	-0.395982	0.61	0.68	1.81404e-85	SYT1-28	exon	3UTR	SYT1	chr12	79449705	79450105	+	Distal	Glutamatergic neuron
3.15703e-90	-0.251249	0.193	0.311	5.38664e-85	ATP2B2-2	exon	3UTR	ATP2B2	chr3	10325933	10326333	-	Distal	Glutamatergic neuron
7.94443e-90	-0.25036	0.105	0.199	1.35551e-84	RORA-4	exon	3UTR	RORA	chr15	60493612	60494012	-	Distal	Glutamatergic neuron
1.57745e-89	-0.328674	0.302	0.428	2.69151e-84	STMN2-14	exon	3UTR	STMN2	chr8	79665869	79666163	+	Distal	Glutamatergic neuron
3.68219e-89	-0.545696	0.354	0.49	6.28269e-84	PCDH9-39	exon	CDS	PCDH9	chr13	67225769	67226169	-	Distal	Glutamatergic neuron
3.89151e-89	0.47427	0.512	0.419	6.63985e-84	NOVA1-30	exon	5UTR	NOVA1	chr14	26597544	26597944	-	Proximal	Glutamatergic neuron
7.34684e-89	-0.270658	0.251	0.373	1.25355e-83	CAMK2A-2	exon	3UTR	CAMK2A	chr5	150219828	150220228	-	Distal	Glutamatergic neuron
1.71421e-88	-0.290441	0.239	0.361	2.92486e-83	GABRB2-1	exon	3UTR	GABRB2	chr5	161288429	161288658	-	Distal	Glutamatergic neuron
3.56343e-88	-0.253436	0.249	0.377	6.08007e-83	CTBP1-1	exon	3UTR	CTBP1	chr4	1211448	1211658	-	Distal	Glutamatergic neuron
1.31348e-87	-0.254272	0.247	0.373	2.24111e-82	VAPA-11	exon	3UTR	VAPA	chr18	9954423	9954823	+	Distal	Glutamatergic neuron
2.57162e-87	-0.289402	0.272	0.403	4.3878e-82	NFIX-16	exon	3UTR	NFIX	chr19	13098474	13098772	+	Distal	Glutamatergic neuron
6.44512e-87	0.432376	0.531	0.449	1.09969e-81	SNRNP70-4	exon	3UTR	SNRNP70	chr19	49108263	49108594	+	Distal	Glutamatergic neuron
1.11433e-86	-0.266969	0.261	0.397	1.90131e-81	PTMA-3	exon	3UTR	PTMA	chr2	231713210	231713536	+	Distal	Glutamatergic neuron
1.5076e-86	-0.298432	0.213	0.332	2.57234e-81	CPEB4-13	exon	3UTR	CPEB4	chr5	173959913	173960313	+	Distal	Glutamatergic neuron
3.8938e-86	-0.28681	0.103	0.192	6.64376e-81	CALM1-2	exon	exon	CALM1	chr14	90401298	90404153	+	Distal	Glutamatergic neuron
8.00854e-86	-0.263578	0.211	0.331	1.36645e-80	MT3-2	exon	3UTR	MT3	chr16	56589593	56591077	+	Distal	Glutamatergic neuron
1.83655e-85	-0.272748	0.212	0.328	3.13359e-80	GRIN2A-14	exon	3UTR	GRIN2A	chr16	9753404	9753637	-	Distal	Glutamatergic neuron
1.18415e-84	-0.269182	0.352	0.485	2.02045e-79	KCNQ2-1	exon	3UTR	KCNQ2	chr20	63400210	63400386	-	Distal	Glutamatergic neuron
1.27175e-84	-0.257801	0.101	0.19	2.1699e-79	NME7-1	exon	3UTR	NME7	chr1	169132531	169132682	-	Distal	Glutamatergic neuron
3.58085e-84	-0.30363	0.261	0.379	6.10978e-79	STMN4-2	exon	3UTR	STMN4	chr8	27236265	27236665	-	Proximal	Glutamatergic neuron
5.13131e-84	-0.255752	0.155	0.261	8.75524e-79	SPOCK1-3	exon	3UTR	SPOCK1	chr5	136978068	136978468	-	Proximal	Glutamatergic neuron
3.37477e-83	-0.267644	0.171	0.278	5.75816e-78	ANKRD12-12	exon	3UTR	ANKRD12	chr18	9255138	9255538	+	Distal	Glutamatergic neuron
4.30818e-83	-0.287275	0.551	0.65	7.35079e-78	NDRG4-7	exon	3UTR	NDRG4	chr16	58513018	58513418	+	Distal	Glutamatergic neuron
4.73717e-83	0.433734	0.561	0.501	8.08275e-78	GRIA2-18	exon	3UTR	GRIA2	chr4	157362987	157363774	+	Distal	Glutamatergic neuron
2.75551e-82	-0.307831	0.873	0.893	4.70157e-77	MALAT1-8	exon	exon	MALAT1	chr11	65501000	65501400	+	Distal	Glutamatergic neuron
8.68342e-82	-0.322759	0.482	0.588	1.4816e-76	HSP90AA1-1	exon	3UTR	HSP90AA1	chr14	102081043	102081443	-	Distal	Glutamatergic neuron
9.98286e-82	-0.258305	0.204	0.321	1.70332e-76	RASD1-1	exon	3UTR	RASD1	chr17	17494437	17494576	-	Distal	Glutamatergic neuron
2.20173e-81	-0.25646	0.156	0.259	3.75669e-76	WSB2-1	exon	3UTR	WSB2	chr12	118032907	118033097	-	Distal	Glutamatergic neuron
7.06693e-81	-0.305328	0.232	0.347	1.20579e-75	ZBTB16-20	exon	3UTR	ZBTB16	chr11	114255361	114255761	+	Distal	Glutamatergic neuron
1.854e-79	0.484617	0.238	0.147	3.16337e-74	RPL14-2	exon	3UTR	RPL14	chr3	40461629	40462306	+	Distal	Glutamatergic neuron
1.08633e-78	-0.294034	0.23	0.344	1.85354e-73	ANXA6-2	exon	3UTR	ANXA6	chr5	151101090	151101490	-	Proximal	Glutamatergic neuron
3.01193e-77	-0.272675	0.195	0.303	5.13907e-72	BMERB1-11	exon	3UTR	BMERB1	chr16	15587770	15587972	+	Distal	Glutamatergic neuron
6.2914e-77	-0.254219	0.11	0.2	1.07346e-71	INF2-6	exon	3UTR	INF2	chr14	104719234	104719634	+	Distal	Glutamatergic neuron
1.35355e-76	-0.376644	0.589	0.652	2.30948e-71	PEBP1-3	exon	3UTR	PEBP1	chr12	118145242	118145560	+	Distal	Glutamatergic neuron
6.02645e-76	-0.299629	0.205	0.309	1.02826e-70	TUBA4A-2	exon	3UTR	TUBA4A	chr2	219250247	219250647	-	Proximal	Glutamatergic neuron
1.36936e-75	-0.379864	0.268	0.38	2.33646e-70	TUBA1A-1	exon	3UTR	TUBA1A	chr12	49184810	49185110	-	Distal	Glutamatergic neuron
3.82988e-75	0.459977	0.307	0.212	6.53469e-70	CIRBP-5	exon	3UTR	CIRBP	chr19	1272981	1274810	+	Distal	Glutamatergic neuron
5.49792e-75	-0.261709	0.424	0.556	9.38077e-70	YPEL3-1	exon	3UTR	YPEL3	chr16	30092314	30092467	-	Distal	Glutamatergic neuron
9.25331e-74	-0.256313	0.214	0.321	1.57884e-68	FAIM2-5	exon	3UTR	FAIM2	chr12	49870378	49889177	-	Proximal	Glutamatergic neuron
1.9096e-73	-0.280156	0.246	0.356	3.25824e-68	NEFL-2	exon	3UTR	NEFL	chr8	24952358	24952758	-	Distal	Glutamatergic neuron
4.66998e-72	-0.260545	0.204	0.311	7.96811e-67	RAB3A-2	exon	3UTR	RAB3A	chr19	18196796	18197101	-	Distal	Glutamatergic neuron
6.72515e-72	0.480446	0.341	0.25	1.14747e-66	ACAP3-2	exon	3UTR	ACAP3	chr1	1292828	1293228	-	Proximal	Glutamatergic neuron
9.99054e-71	0.50336	0.306	0.218	1.70463e-65	RPL13A-1	exon	3UTR	RPL13A	chr19	49490570	49491853	+	Proximal	Glutamatergic neuron
2.01185e-70	0.368012	0.228	0.142	3.4327e-65	RBM25-8	exon	3UTR	RBM25	chr14	73088066	73099731	+	Proximal	Glutamatergic neuron
3.61856e-70	-0.332798	0.452	0.544	6.17413e-65	ATP1A1-8	exon	3UTR	ATP1A1	chr1	116404452	116404772	+	Distal	Glutamatergic neuron
3.05509e-69	-0.268357	0.132	0.221	5.21272e-64	SERPINE2-2	exon	3UTR	SERPINE2	chr2	223975359	223975759	-	Distal	Glutamatergic neuron
2.78533e-67	-0.304337	0.836	0.842	4.75245e-62	MEG3-8	exon	exon	MEG3	chr14	100849396	100849796	+	Distal	Glutamatergic neuron
4.62882e-67	-0.303829	0.142	0.232	7.89788e-62	SEPTIN7-13	exon	3UTR	SEPTIN7	chr7	35879916	35903128	+	Distal	Glutamatergic neuron
1.18842e-66	-0.286507	0.227	0.328	2.02773e-61	HSP90AB1-2	exon	CDS	HSP90AB1	chr6	44250296	44251144	+	Distal	Glutamatergic neuron
1.26378e-65	-0.270215	0.456	0.562	2.15631e-60	TSC22D1-2	exon	3UTR	TSC22D1	chr13	44433470	44433870	-	Distal	Glutamatergic neuron
1.30714e-65	0.33463	0.66	0.634	2.2303e-60	SNHG14-10	exon	exon	SNHG14	chr15	25034350	25034750	+	Distal	Glutamatergic neuron
2.96813e-65	0.45327	0.259	0.177	5.06434e-60	RPL4-1	exon	3UTR	RPL4	chr15	66499273	66500076	-	Distal	Glutamatergic neuron
4.75173e-65	0.387406	0.396	0.313	8.10759e-60	MIAT-5	exon	exon	MIAT	chr22	26676056	26676405	+	Distal	Glutamatergic neuron
3.54469e-64	0.38049	0.158	0.085	6.0481e-59	CPSF1-1	exon	3UTR	CPSF1	chr8	144393229	144393469	-	Distal	Glutamatergic neuron
2.20788e-63	0.401089	0.136	0.069	3.76717e-58	RPL36A-2	exon	3UTR	RPL36A	chrX	101391036	101395820	+	Distal	Glutamatergic neuron
2.6183e-63	0.45288	0.288	0.2	4.46744e-58	TNFRSF25-2	exon	3UTR	TNFRSF25	chr1	6461119	6461519	-	Distal	Glutamatergic neuron
3.40838e-63	0.366819	0.566	0.512	5.81551e-58	MIAT-6	exon	exon	MIAT	chr22	26676069	26676423	+	Distal	Glutamatergic neuron
1.05764e-62	-0.326415	0.467	0.572	1.80459e-57	MALAT1-18	exon	exon	MALAT1	chr11	65503747	65504463	+	Distal	Glutamatergic neuron
2.25114e-62	0.355381	0.339	0.256	3.84099e-57	DDX17-7	exon	exon	DDX17	chr22	38491878	38494121	-	Distal	Glutamatergic neuron
4.15172e-62	-0.255838	0.086	0.156	7.08383e-57	RBM4-2	exon	3UTR	RBM4	chr11	66646167	66646467	+	Distal	Glutamatergic neuron
1.41883e-61	-0.289042	0.465	0.553	2.42087e-56	MAP1B-18	exon	3UTR	MAP1B	chr5	72206660	72207060	+	Distal	Glutamatergic neuron
1.65948e-61	-0.314986	0.09	0.161	2.83147e-56	SRRM1-3	exon	exon	SRRM1	chr1	24648672	24649024	+	Distal	Glutamatergic neuron
1.76153e-60	0.341233	0.349	0.27	3.00559e-55	WSB1-3	exon	3UTR	WSB1	chr17	27312727	27313127	+	Distal	Glutamatergic neuron
5.89263e-60	0.408556	0.379	0.304	1.00542e-54	LINC00632-2	exon	exon	LINC00632	chrX	140714439	140714839	+	Distal	Glutamatergic neuron
3.0387e-59	0.366738	0.227	0.15	5.18475e-54	LINC00599-3	exon	exon	LINC00599	chr8	9902941	9903341	-	Proximal	Glutamatergic neuron
1.95242e-58	0.480494	0.26	0.183	3.3313e-53	NACA-1	exon	3UTR	NACA	chr12	56712450	56713582	-	Distal	Glutamatergic neuron
6.52178e-58	0.469089	0.198	0.125	1.11277e-52	RPS27A-2	exon	3UTR	RPS27A	chr2	55233410	55235602	+	Distal	Glutamatergic neuron
1.44356e-57	0.332353	0.174	0.103	2.46306e-52	RPS20-2	exon	3UTR	RPS20	chr8	56072985	56074092	-	Proximal	Glutamatergic neuron
8.13389e-57	-0.297865	0.249	0.35	1.38784e-51	ARGLU1-8	exon	exon	ARGLU1	chr13	106559576	106567891	-	Proximal	Glutamatergic neuron
9.9165e-57	0.398157	0.163	0.094	1.69199e-51	RPL31-5	exon	3UTR	RPL31	chr2	101002792	101006494	+	Distal	Glutamatergic neuron
4.78111e-56	0.303093	0.724	0.716	8.15772e-51	MALAT1-15	exon	exon	MALAT1	chr11	65503321	65503721	+	Distal	Glutamatergic neuron
1.00372e-54	-0.363835	0.071	0.13	1.71258e-49	EGR1-4	exon	3UTR	EGR1	chr5	138468959	138469298	+	Distal	Glutamatergic neuron
4.87446e-54	-0.260296	0.416	0.505	8.317e-49	RTN3-15	exon	3UTR	RTN3	chr11	63758704	63759104	+	Distal	Glutamatergic neuron
1.95497e-53	0.418054	0.253	0.177	3.33565e-48	MIB2-2	exon	3UTR	MIB2	chr1	1629690	1630602	+	Distal	Glutamatergic neuron
1.8174e-52	-0.278843	0.359	0.452	3.10093e-47	CAMK2N1-4	exon	3UTR	CAMK2N1	chr1	20483316	20483716	-	Proximal	Glutamatergic neuron
4.29078e-52	-0.252056	0.239	0.336	7.3211e-47	LINC00632-12	exon	exon	LINC00632	chrX	140783572	140783972	+	Distal	Glutamatergic neuron
5.89188e-52	-0.517965	0.063	0.118	1.0053e-46	MBP-1	exon	3UTR	MBP	chr18	76978827	76979056	-	Distal	Glutamatergic neuron
1.03545e-51	-0.451606	0.295	0.395	1.76672e-46	AATK-2	exon	3UTR	AATK	chr17	81117264	81117664	-	Proximal	Glutamatergic neuron
2.49967e-51	-0.312113	0.198	0.284	4.26504e-46	LUC7L3-3	exon	3UTR	LUC7L3	chr17	50741671	50744808	+	Distal	Glutamatergic neuron
7.83567e-51	-0.286268	0.355	0.446	1.33695e-45	KIF5A-5	exon	3UTR	KIF5A	chr12	57586243	57586566	+	Distal	Glutamatergic neuron
1.35811e-50	-0.278793	0.077	0.138	2.31727e-45	QDPR-3	exon	3UTR	QDPR	chr4	17486395	17486712	-	Distal	Glutamatergic neuron
1.09861e-48	0.314864	0.241	0.169	1.87449e-43	RBM5-10	exon	3UTR	RBM5	chr3	50118765	50118957	+	Distal	Glutamatergic neuron
1.76303e-48	0.430536	0.289	0.219	3.00815e-43	ABCA5-10	exon	CDS	ABCA5	chr17	69306735	69309353	-	Distal	Glutamatergic neuron
3.70634e-48	0.331862	0.178	0.113	6.3239e-43	VWA5B2-4	exon	3UTR	VWA5B2	chr3	184242010	184242326	+	Distal	Glutamatergic neuron
3.82551e-47	0.341953	0.175	0.111	6.52723e-42	RPS6-1	exon	3UTR	RPS6	chr9	19376270	19376594	-	Distal	Glutamatergic neuron
1.53264e-45	0.250699	0.124	0.069	2.61505e-40	DENND3-11	exon	exon	DENND3	chr8	141175926	141176256	+	Distal	Glutamatergic neuron
9.0692e-45	0.443538	0.131	0.075	1.54742e-39	RPL37-7	exon	3UTR	RPL37	chr5	40832443	40835222	-	Distal	Glutamatergic neuron
2.20049e-44	-0.256349	0.217	0.302	3.75457e-39	ELAVL3-4	exon	3UTR	ELAVL3	chr19	11453946	11454346	-	Distal	Glutamatergic neuron
8.77146e-42	0.391489	0.408	0.361	1.49662e-36	MIAT-3	exon	exon	MIAT	chr22	26671308	26671708	+	Distal	Glutamatergic neuron
1.11954e-40	0.267344	0.335	0.265	1.9102e-35	SRRM2-5	exon	3UTR	SRRM2	chr16	2771087	2771400	+	Distal	Glutamatergic neuron
5.45799e-40	0.297808	0.179	0.121	9.31264e-35	ARGLU1-4	exon	exon	ARGLU1	chr13	106544021	106557308	-	Distal	Glutamatergic neuron
4.30487e-39	0.301161	0.174	0.116	7.34514e-34	FAM106A-2	exon	exon	FAM106A	chr17	18512740	18513140	-	Distal	Glutamatergic neuron
1.45551e-38	0.28167	0.2	0.14	2.48346e-33	FAM106A-1	exon	exon	FAM106A	chr17	18511221	18511419	-	Distal	Glutamatergic neuron
9.86261e-37	0.436507	0.56	0.543	1.6828e-31	EIF4A2-6	exon	3UTR	EIF4A2	chr3	186789555	186789886	+	Distal	Glutamatergic neuron
3.50179e-36	-0.501818	0.1	0.153	5.97489e-31	PLP1-5	exon	3UTR	PLP1	chrX	103792254	103792594	+	Distal	Glutamatergic neuron
7.89604e-36	0.268926	0.104	0.058	1.34725e-30	RPL23A-2	exon	3UTR	RPL23A	chr17	28720810	28723939	+	Distal	Glutamatergic neuron
8.23615e-36	0.317815	0.44	0.39	1.40528e-30	KIAA0930-3	exon	3UTR	KIAA0930	chr22	45195828	45196094	-	Distal	Glutamatergic neuron
1.03121e-35	0.330517	0.356	0.3	1.7595e-30	SRSF11-9	exon	3UTR	SRSF11	chr1	70251361	70251761	+	Distal	Glutamatergic neuron
3.78328e-35	0.25044	0.128	0.079	6.45519e-30	NPEPL1-8	exon	3UTR	NPEPL1	chr20	58715447	58715844	+	Distal	Glutamatergic neuron
4.10792e-35	0.276051	0.198	0.14	7.0091e-30	TSPOAP1-1	exon	exon	TSPOAP1	chr17	58301228	58301443	-	Distal	Glutamatergic neuron
1.2517e-34	0.368082	0.331	0.277	2.1357e-29	GOLGA8B-1	exon	3UTR	GOLGA8B	chr15	34525244	34525599	-	Distal	Glutamatergic neuron
1.29827e-34	0.348977	0.211	0.153	2.21516e-29	MAN2C1-2	exon	3UTR	MAN2C1	chr15	75355792	75355952	-	Proximal	Glutamatergic neuron
7.15076e-34	0.257679	0.116	0.07	1.22009e-28	RPL10A-3	exon	exon	RPL10A	chr6	35469510	35470785	+	Distal	Glutamatergic neuron
2.81286e-33	0.381295	0.285	0.233	4.79942e-28	RPL3-1	exon	3UTR	RPL3	chr22	39312882	39313648	-	Distal	Glutamatergic neuron
3.36109e-33	0.251527	0.202	0.146	5.73482e-28	YEATS2-14	exon	3UTR	YEATS2	chr3	183812257	183812624	+	Distal	Glutamatergic neuron
1.50862e-32	0.285104	0.133	0.086	2.57407e-27	RPS23-4	exon	3UTR	RPS23	chr5	82276016	82277732	-	Distal	Glutamatergic neuron
2.62049e-31	-0.254383	0.227	0.295	4.47119e-26	AC245060.5-1	exon	exon	AC245060.5	chr22	22284945	22285345	-	Distal	Glutamatergic neuron
4.90607e-31	0.480605	0.245	0.193	8.37094e-26	RPS24-2	exon	3UTR	RPS24	chr10	78035535	78040696	+	Distal	Glutamatergic neuron
1.45496e-29	0.708933	0.104	0.065	2.48251e-24	XIST-3	exon	exon	XIST	chrX	73823209	73823609	-	Distal	Glutamatergic neuron
4.72308e-29	-0.426909	0.19	0.252	8.05871e-24	SLC44A1-12	exon	3UTR	SLC44A1	chr9	105394153	105394553	+	Distal	Glutamatergic neuron
6.7188e-29	0.27319	0.331	0.278	1.14639e-23	RAP1GAP-2	exon	3UTR	RAP1GAP	chr1	21596267	21596573	-	Distal	Glutamatergic neuron
1.05802e-28	0.313913	0.457	0.414	1.80524e-23	PABPN1-4	exon	3UTR	PABPN1	chr14	23325823	23326154	+	Distal	Glutamatergic neuron
1.49023e-28	0.289055	0.216	0.167	2.54268e-23	AL391807.1-3	exon	exon	AL391807.1	chr6	68632663	68632982	-	Distal	Glutamatergic neuron
2.47602e-28	0.408054	0.301	0.257	4.22469e-23	FRRS1L-1	exon	3UTR	FRRS1L	chr9	109130293	109130444	-	Distal	Glutamatergic neuron
3.81005e-28	0.3417	0.141	0.096	6.50086e-23	RPS21-2	exon	3UTR	RPS21	chr20	62387330	62388505	+	Distal	Glutamatergic neuron
8.75989e-28	-0.262405	0.112	0.162	1.49465e-22	DST-10	exon	CDS	DST	chr6	56553461	56555550	-	Distal	Glutamatergic neuron
1.95505e-27	0.276402	0.187	0.138	3.33579e-22	CACNA1C-18	exon	3UTR	CACNA1C	chr12	2614636	2614956	+	Proximal	Glutamatergic neuron
2.56414e-26	0.284915	0.246	0.198	4.37503e-21	GOLGA8A-2	exon	3UTR	GOLGA8A	chr15	34379272	34379672	-	Distal	Glutamatergic neuron
3.42432e-26	0.270302	0.15	0.105	5.8427e-21	RHPN1-3	exon	3UTR	RHPN1	chr8	143381958	143382825	+	Proximal	Glutamatergic neuron
2.04238e-23	0.275154	0.255	0.207	3.48479e-18	ADGRB1-9	exon	3UTR	ADGRB1	chr8	142544680	142544996	+	Distal	Glutamatergic neuron
1.81863e-22	0.276173	0.261	0.217	3.10301e-17	PILRB-3	exon	3UTR	PILRB	chr7	100367392	100367709	+	Distal	Glutamatergic neuron
1.89274e-21	0.303474	0.3	0.259	3.22948e-16	CORO6-2	exon	3UTR	CORO6	chr17	29614999	29615307	-	Proximal	Glutamatergic neuron
4.20411e-21	0.283512	0.178	0.137	7.17323e-16	CADPS-12	exon	CDS	CADPS	chr3	62465367	62478354	-	Distal	Glutamatergic neuron
1.78359e-20	-0.662552	0.072	0.106	3.04324e-15	PLP1-4	exon	3UTR	PLP1	chrX	103791745	103792145	+	Distal	Glutamatergic neuron
6.12384e-20	0.276424	0.264	0.221	1.04487e-14	RPL18-2	exon	3UTR	RPL18	chr19	48615333	48616128	-	Proximal	Glutamatergic neuron
2.70876e-19	0.296624	0.403	0.371	4.62179e-14	KCNT1-4	exon	3UTR	KCNT1	chr9	135792757	135793157	+	Proximal	Glutamatergic neuron
9.50927e-19	0.252456	0.228	0.188	1.62251e-13	SPTAN1-7	exon	exon	SPTAN1	chr9	128599399	128599799	+	Distal	Glutamatergic neuron
4.11089e-17	-0.335784	0.219	0.268	7.01417e-12	PTGDS-2	exon	3UTR	PTGDS	chr9	136980038	136981741	+	Distal	Glutamatergic neuron
7.54535e-17	0.271961	0.238	0.2	1.28742e-11	RGS11-1	exon	3UTR	RGS11	chr16	268301	268482	-	Distal	Glutamatergic neuron
2.06112e-16	0.314073	0.22	0.187	3.51676e-11	RAD21-1	exon	3UTR	RAD21	chr8	116845935	116846093	-	Distal	Glutamatergic neuron
2.48416e-15	0.28742	0.145	0.114	4.23858e-10	CKMT1B-1	exon	3UTR	CKMT1B	chr15	43598883	43599396	+	Proximal	Glutamatergic neuron
2.35273e-14	0.255788	0.266	0.236	4.01433e-09	GOLGA8B-2	exon	3UTR	GOLGA8B	chr15	34525629	34526029	-	Distal	Glutamatergic neuron
2.69824e-13	0.333008	0.229	0.199	4.60384e-08	PIGQ-2	exon	3UTR	PIGQ	chr16	583781	584114	+	Distal	Glutamatergic neuron
6.4826e-13	0.277784	0.292	0.261	1.10609e-07	SRRM3-6	exon	3UTR	SRRM3	chr7	76287002	76287287	+	Distal	Glutamatergic neuron
8.72537e-13	0.298257	0.241	0.212	1.48876e-07	PFDN5-3	exon	3UTR	PFDN5	chr12	53297863	53299430	+	Distal	Glutamatergic neuron
1.30693e-12	0.251738	0.162	0.133	2.22994e-07	SELENOI-14	exon	3UTR	SELENOI	chr2	26395553	26395875	+	Distal	Glutamatergic neuron
4.51348e-11	0.296315	0.246	0.223	7.70108e-06	ATN1-5	exon	3UTR	ATN1	chr12	6941997	6942316	+	Distal	Glutamatergic neuron
3.62018e-10	0.274408	0.249	0.227	6.17689e-05	RPLP2-2	exon	3UTR	RPLP2	chr11	810301	812871	+	Distal	Glutamatergic neuron
6.65549e-09	0.262617	0.177	0.155	0.00113559	RPL11-2	exon	3UTR	RPL11	chr1	23693863	23696450	+	Distal	Glutamatergic neuron
8.15562e-08	0.342944	0.234	0.222	0.0139154	MAP2K1-5	exon	3UTR	MAP2K1	chr15	66491122	66491522	+	Distal	Glutamatergic neuron
1.09394e-151	-1.40598	0.573	0.842	1.86652e-146	NEAT1-10	exon	exon	NEAT1	chr11	65428424	65428824	+	Distal	Astrocyte
1.24616e-92	-1.2306	0.298	0.57	2.12625e-87	NEAT1-11	exon	exon	NEAT1	chr11	65431668	65432068	+	Distal	Astrocyte
4.1909e-91	1.30934	0.571	0.279	7.15068e-86	FTH1-1	exon	3UTR	FTH1	chr11	61964480	61964880	-	Distal	Astrocyte
2.98808e-89	-0.982916	0.42	0.676	5.09839e-84	NEAT1-14	exon	exon	NEAT1	chr11	65438199	65438599	+	Distal	Astrocyte
2.8777e-87	-0.893783	0.622	0.811	4.91005e-82	NEAT1-12	exon	exon	NEAT1	chr11	65432632	65433032	+	Distal	Astrocyte
3.14097e-85	-0.575265	0.992	0.993	5.35924e-80	MALAT1-1	exon	exon	MALAT1	chr11	65498718	65499352	+	Proximal	Astrocyte
2.21763e-80	-0.6249	0.756	0.911	3.78381e-75	MALAT1-8	exon	exon	MALAT1	chr11	65501000	65501400	+	Distal	Astrocyte
4.68133e-80	-1.3344	0.244	0.493	7.98748e-75	NEAT1-13	exon	exon	NEAT1	chr11	65435485	65435885	+	Distal	Astrocyte
1.89312e-75	-1.0323	0.474	0.702	3.23012e-70	NEAT1-15	exon	exon	NEAT1	chr11	65439759	65440159	+	Distal	Astrocyte
1.78277e-72	-0.780826	0.604	0.795	3.04183e-67	MALAT1-14	exon	exon	MALAT1	chr11	65503259	65503659	+	Distal	Astrocyte
3.09138e-60	-0.919146	0.812	0.93	5.27464e-55	NEAT1-16	exon	exon	NEAT1	chr11	65440169	65440569	+	Distal	Astrocyte
1.27211e-58	-0.464309	0.777	0.915	2.17052e-53	MALAT1-7	exon	exon	MALAT1	chr11	65500737	65501137	+	Distal	Astrocyte
4.1201e-50	-1.59201	0.134	0.302	7.02987e-45	HSPA1A-2	exon	3UTR	HSPA1A	chr6	31817594	31817925	+	Distal	Astrocyte
8.37415e-48	-0.701593	0.526	0.707	1.42883e-42	MALAT1-16	exon	exon	MALAT1	chr11	65503705	65504159	+	Distal	Astrocyte
1.94101e-40	1.17136	0.464	0.288	3.31183e-35	F3-1	exon	3UTR	F3	chr1	94529268	94529668	-	Distal	Astrocyte
1.14546e-39	-0.808617	0.13	0.292	1.95443e-34	NEAT1-5	exon	exon	NEAT1	chr11	65425518	65425918	+	Distal	Astrocyte
2.83075e-36	-0.900771	0.2	0.36	4.82994e-31	HSP90AA1-5	exon	CDS	HSP90AA1	chr14	102084833	102085858	-	Proximal	Astrocyte
6.25867e-36	-1.04472	0.107	0.244	1.06788e-30	MAP1B-15	exon	CDS	MAP1B	chr5	72195050	72195450	+	Proximal	Astrocyte
1.92545e-35	-0.446875	0.271	0.446	3.28527e-30	NEAT1-7	exon	exon	NEAT1	chr11	65425999	65426399	+	Distal	Astrocyte
6.99851e-35	-0.750543	0.173	0.33	1.19411e-29	NEAT1-9	exon	exon	NEAT1	chr11	65426555	65426955	+	Distal	Astrocyte
9.82552e-35	0.864529	0.371	0.194	1.67647e-29	CIRBP-5	exon	3UTR	CIRBP	chr19	1272981	1274810	+	Distal	Astrocyte
1.31449e-33	-0.666485	0.388	0.538	2.24283e-28	DDX17-4	exon	3UTR	DDX17	chr22	38485635	38486035	-	Distal	Astrocyte
1.95982e-31	-0.907421	0.045	0.145	3.34393e-26	HILPDA-1	exon	3UTR	HILPDA	chr7	128457516	128457916	+	Proximal	Astrocyte
2.83326e-31	-0.596211	0.202	0.362	4.83422e-26	NEAT1-6	exon	exon	NEAT1	chr11	65425571	65425971	+	Distal	Astrocyte
2.21271e-30	0.812883	0.153	0.039	3.77542e-25	GRINA-1	exon	3UTR	GRINA	chr8	143993037	143993372	+	Proximal	Astrocyte
4.15255e-30	0.840425	0.456	0.305	7.08524e-25	ITM2C-3	exon	3UTR	ITM2C	chr2	230878932	230879247	+	Distal	Astrocyte
3.12436e-29	0.715294	0.564	0.424	5.3309e-24	ADGRG1-5	exon	3UTR	ADGRG1	chr16	57664622	57665022	+	Distal	Astrocyte
8.94463e-27	-0.387106	0.296	0.451	1.52617e-21	NEAT1-4	exon	exon	NEAT1	chr11	65424692	65425092	+	Distal	Astrocyte
1.09447e-25	0.727341	0.518	0.387	1.86743e-20	NAT8L-2	exon	3UTR	NAT8L	chr4	2068746	2069071	+	Distal	Astrocyte
3.43111e-25	0.695708	0.251	0.118	5.85429e-20	GPC1-7	exon	3UTR	GPC1	chr2	240467747	240468063	+	Distal	Astrocyte
7.68698e-25	0.70947	0.338	0.194	1.31158e-19	ITM2B-7	exon	3UTR	ITM2B	chr13	48261488	48261888	+	Distal	Astrocyte
1.47508e-24	-0.687311	0.029	0.104	2.51683e-19	NEFL-3	exon	3UTR	NEFL	chr8	24952776	24953699	-	Proximal	Astrocyte
4.3952e-24	0.648341	0.125	0.033	7.49926e-19	METRN-2	exon	3UTR	METRN	chr16	717083	717483	+	Distal	Astrocyte
4.89239e-24	0.761895	0.386	0.253	8.34759e-19	PLPP3-1	exon	3UTR	PLPP3	chr1	56494767	56495065	-	Distal	Astrocyte
5.55218e-24	0.663316	0.345	0.199	9.47336e-19	PTPRZ1-23	exon	3UTR	PTPRZ1	chr7	122061714	122062025	+	Distal	Astrocyte
1.18314e-23	0.517676	0.883	0.853	2.01873e-18	PTGDS-2	exon	3UTR	PTGDS	chr9	136980038	136981741	+	Distal	Astrocyte
1.36363e-23	-0.861556	0.102	0.206	2.32667e-18	DDIT4-3	exon	3UTR	DDIT4	chr10	72275691	72276011	+	Distal	Astrocyte
1.62178e-23	0.633012	0.109	0.025	2.76715e-18	RPL19-2	exon	3UTR	RPL19	chr17	39203002	39204706	+	Distal	Astrocyte
2.94949e-21	-0.946747	0.102	0.199	5.03253e-16	NEAT1-17	exon	exon	NEAT1	chr11	65445274	65445540	+	Distal	Astrocyte
1.02597e-20	0.756244	0.356	0.234	1.75055e-15	SPARCL1-2	exon	3UTR	SPARCL1	chr4	87473506	87479532	-	Distal	Astrocyte
2.98775e-20	0.753601	0.733	0.731	5.09782e-15	GLUL-1	exon	3UTR	GLUL	chr1	182382880	182383280	-	Distal	Astrocyte
5.10616e-20	0.665405	0.225	0.114	8.71234e-15	SREBF1-2	exon	3UTR	SREBF1	chr17	17812044	17812444	-	Distal	Astrocyte
6.49669e-20	0.673122	0.222	0.112	1.10849e-14	CERS1-1	exon	3UTR	CERS1	chr19	18868545	18868720	-	Distal	Astrocyte
1.91797e-19	0.658286	0.245	0.133	3.27251e-14	SLC39A12-8	exon	3UTR	SLC39A12	chr10	18042952	18043275	+	Distal	Astrocyte
2.62552e-19	-0.376239	0.561	0.665	4.47976e-14	MALAT1-10	exon	exon	MALAT1	chr11	65502362	65502762	+	Distal	Astrocyte
3.14423e-19	-0.529084	0.341	0.455	5.36481e-14	MALAT1-18	exon	exon	MALAT1	chr11	65503747	65504463	+	Distal	Astrocyte
4.17728e-19	0.572106	0.158	0.065	7.12744e-14	ADGRB1-9	exon	3UTR	ADGRB1	chr8	142544680	142544996	+	Distal	Astrocyte
4.31527e-19	0.593087	0.294	0.173	7.36289e-14	SIRPA-12	exon	3UTR	SIRPA	chr20	1939672	1939894	+	Distal	Astrocyte
7.3795e-19	0.568667	0.149	0.057	1.25912e-13	METRN-1	exon	3UTR	METRN	chr16	717082	717482	+	Proximal	Astrocyte
9.92956e-19	0.684451	0.217	0.112	1.69422e-13	MEG3-9	exon	exon	MEG3	chr14	100860353	100861018	+	Distal	Astrocyte
1.26874e-18	0.579086	0.208	0.103	2.16477e-13	SFXN5-2	exon	3UTR	SFXN5	chr2	72942093	72942409	-	Distal	Astrocyte
2.38e-18	0.599863	0.237	0.126	4.06086e-13	LTBP3-1	exon	3UTR	LTBP3	chr11	65538805	65539029	-	Distal	Astrocyte
2.88902e-18	0.668558	0.385	0.261	4.92936e-13	MT2A-1	exon	3UTR	MT2A	chr16	56608584	56609375	+	Proximal	Astrocyte
3.26448e-18	0.563235	0.192	0.092	5.56998e-13	EIF4A2-6	exon	3UTR	EIF4A2	chr3	186789555	186789886	+	Distal	Astrocyte
4.72015e-18	0.535651	0.204	0.1	8.05372e-13	GSN-10	exon	3UTR	GSN	chr9	121332499	121332825	+	Distal	Astrocyte
5.26759e-18	0.522449	0.319	0.194	8.98777e-13	CALM2-1	exon	3UTR	CALM2	chr2	47160083	47160373	-	Distal	Astrocyte
5.69238e-18	0.436497	0.233	0.12	9.71256e-13	GPM6B-2	exon	3UTR	GPM6B	chrX	13771010	13771357	-	Distal	Astrocyte
6.69275e-18	0.54275	0.314	0.194	1.14194e-12	GPM6B-5	exon	3UTR	GPM6B	chrX	13773325	13773725	-	Distal	Astrocyte
6.99517e-18	0.670363	0.329	0.214	1.19354e-12	NTRK2-22	exon	3UTR	NTRK2	chr9	84815313	84815706	+	Distal	Astrocyte
7.44144e-18	-0.564086	0.221	0.33	1.26969e-12	PTPRZ1-1	exon	5UTR	PTPRZ1	chr7	121873120	121873520	+	Proximal	Astrocyte
9.85477e-18	-0.568687	0.038	0.103	1.68146e-12	HILPDA-2	exon	3UTR	HILPDA	chr7	128458026	128458418	+	Distal	Astrocyte
2.85441e-17	0.601451	0.477	0.371	4.87031e-12	TTYH1-1	exon	3UTR	TTYH1	chr19	54436146	54436707	+	Proximal	Astrocyte
5.47662e-17	0.560384	0.14	0.057	9.34443e-12	CALR-3	exon	3UTR	CALR	chr19	12944164	12944477	+	Distal	Astrocyte
5.83633e-17	0.537519	0.162	0.073	9.95817e-12	GRINA-2	exon	3UTR	GRINA	chr8	143993186	143993415	+	Distal	Astrocyte
6.57941e-17	0.566409	0.157	0.07	1.12261e-11	GRM3-14	exon	3UTR	GRM3	chr7	86850519	86864656	+	Distal	Astrocyte
7.25751e-17	-0.543342	0.217	0.323	1.23831e-11	RHOB-4	exon	3UTR	RHOB	chr2	20449020	20449420	+	Distal	Astrocyte
9.37814e-17	0.576479	0.2	0.104	1.60014e-11	NOVA1-30	exon	5UTR	NOVA1	chr14	26597544	26597944	-	Proximal	Astrocyte
9.95969e-17	0.578419	0.22	0.118	1.69936e-11	PREX2-33	exon	3UTR	PREX2	chr8	68236627	68237027	+	Distal	Astrocyte
1.45441e-16	0.543113	0.176	0.084	2.48158e-11	CDC42EP4-1	exon	3UTR	CDC42EP4	chr17	73283624	73283823	-	Distal	Astrocyte
2.31778e-16	0.477089	0.128	0.05	3.9547e-11	LMBRD1-1	exon	3UTR	LMBRD1	chr6	69675809	69676209	-	Distal	Astrocyte
2.65391e-16	0.613154	0.248	0.145	4.5282e-11	PTN-1	exon	3UTR	PTN	chr7	137227341	137227520	-	Distal	Astrocyte
2.79462e-16	0.424567	0.146	0.062	4.7683e-11	APLP1-2	exon	3UTR	APLP1	chr19	35879457	35879775	+	Distal	Astrocyte
3.55988e-16	-0.596627	0.266	0.366	6.074e-11	PNISR-3	exon	CDS	PNISR	chr6	99400860	99401260	-	Proximal	Astrocyte
3.81182e-16	0.624196	0.441	0.346	6.50389e-11	ATP1B2-4	exon	3UTR	ATP1B2	chr17	7657423	7657751	+	Distal	Astrocyte
5.8825e-16	0.556607	0.298	0.189	1.0037e-10	GNAS-7	exon	3UTR	GNAS	chr20	58910831	58911168	+	Distal	Astrocyte
6.7386e-16	0.553146	0.155	0.071	1.14977e-10	RPLP2-2	exon	3UTR	RPLP2	chr11	810301	812871	+	Distal	Astrocyte
9.26748e-16	-0.448018	0.044	0.108	1.58125e-10	SOX2-1	exon	5UTR	SOX2	chr3	181711925	181712182	+	Proximal	Astrocyte
1.09198e-15	0.498863	0.142	0.061	1.86318e-10	CLDND1-2	exon	3UTR	CLDND1	chr3	98515490	98515786	-	Distal	Astrocyte
1.15062e-15	0.709631	0.157	0.074	1.96323e-10	SCARA3-3	exon	3UTR	SCARA3	chr8	27672668	27672998	+	Distal	Astrocyte
1.60398e-15	0.459924	0.132	0.054	2.73678e-10	CNP-2	exon	3UTR	CNP	chr17	41974792	41975192	+	Proximal	Astrocyte
2.05763e-15	0.513477	0.135	0.058	3.51081e-10	B2M-3	exon	3UTR	B2M	chr15	44717902	44718145	+	Distal	Astrocyte
2.44069e-15	-0.410608	0.148	0.244	4.1644e-10	NEAT1-2	exon	exon	NEAT1	chr11	65423621	65424021	+	Distal	Astrocyte
3.0885e-15	0.627795	0.248	0.15	5.26972e-10	SLC4A4-39	exon	3UTR	SLC4A4	chr4	71571735	71572083	+	Distal	Astrocyte
3.78073e-15	0.473461	0.239	0.137	6.45083e-10	RTN4-1	exon	3UTR	RTN4	chr2	54972187	54972438	-	Distal	Astrocyte
4.55261e-15	0.589633	0.192	0.102	7.76784e-10	EDNRB-2	exon	3UTR	EDNRB	chr13	77895598	77895923	-	Distal	Astrocyte
4.72818e-15	0.65508	0.201	0.111	8.06741e-10	VIM-5	exon	3UTR	VIM	chr10	17237232	17237576	+	Distal	Astrocyte
7.77885e-15	0.583654	0.21	0.118	1.32726e-09	GPR37L1-2	exon	3UTR	GPR37L1	chr1	202131031	202131431	+	Distal	Astrocyte
1.05331e-14	0.544227	0.204	0.111	1.79719e-09	BCAN-6	exon	3UTR	BCAN	chr1	156659170	156659508	+	Distal	Astrocyte
1.29514e-14	0.536982	0.75	0.736	2.20981e-09	SLC1A2-1	exon	3UTR	SLC1A2	chr11	35251223	35251623	-	Distal	Astrocyte
1.5151e-14	0.534144	0.334	0.225	2.58512e-09	METTL7A-4	exon	3UTR	METTL7A	chr12	50932187	50932504	+	Distal	Astrocyte
1.72817e-14	-0.424774	0.142	0.233	2.94867e-09	NEAT1-3	exon	exon	NEAT1	chr11	65424176	65424576	+	Distal	Astrocyte
2.13817e-14	-0.50108	0.156	0.245	3.64823e-09	GJA1-4	exon	3UTR	GJA1	chr6	121448877	121449277	+	Proximal	Astrocyte
2.52637e-14	0.409976	0.291	0.182	4.31059e-09	EEF1A1-1	exon	3UTR	EEF1A1	chr6	73517466	73517866	-	Distal	Astrocyte
2.58131e-14	0.44325	0.108	0.041	4.40433e-09	TSPOAP1-1	exon	exon	TSPOAP1	chr17	58301228	58301443	-	Distal	Astrocyte
2.74238e-14	0.481735	0.158	0.076	4.67916e-09	RPL37A-1	exon	3UTR	RPL37A	chr2	216498848	216501499	+	Proximal	Astrocyte
2.86093e-14	0.626953	0.174	0.092	4.88143e-09	SLC6A11-12	exon	3UTR	SLC6A11	chr3	10940369	10940709	+	Distal	Astrocyte
3.26469e-14	-0.350251	0.423	0.521	5.57035e-09	CLU-2	exon	exon	CLU	chr8	27608968	27614700	-	Proximal	Astrocyte
3.39322e-14	0.348509	0.105	0.039	5.78966e-09	ACAP3-2	exon	3UTR	ACAP3	chr1	1292828	1293228	-	Proximal	Astrocyte
3.45677e-14	0.572626	0.188	0.102	5.89807e-09	SEC61A1-9	exon	3UTR	SEC61A1	chr3	128071361	128071679	+	Distal	Astrocyte
3.54302e-14	0.407556	0.21	0.116	6.04524e-09	SRRM2-5	exon	3UTR	SRRM2	chr16	2771087	2771400	+	Distal	Astrocyte
6.77017e-14	0.385929	0.143	0.066	1.15515e-08	KIAA1109-25	exon	3UTR	KIAA1109	chr4	122362406	122362758	+	Distal	Astrocyte
7.43658e-14	0.43139	0.282	0.176	1.26886e-08	MICALL2-2	exon	exon	MICALL2	chr7	1434320	1434720	-	Proximal	Astrocyte
9.35563e-14	0.579101	0.247	0.149	1.59629e-08	PTGDS-1	exon	exon	PTGDS	chr9	136979964	136980219	+	Proximal	Astrocyte
1.16262e-13	0.44998	0.86	0.872	1.98372e-08	CLU-1	exon	3UTR	CLU	chr8	27597975	27598584	-	Distal	Astrocyte
1.86618e-13	0.490109	0.109	0.044	3.18416e-08	HGF-1	exon	3UTR	HGF	chr7	81699010	81699225	-	Distal	Astrocyte
2.0468e-13	-0.629007	0.063	0.126	3.49234e-08	METRN-3	exon	3UTR	METRN	chr16	719344	719641	+	Distal	Astrocyte
2.08488e-13	-0.311918	0.141	0.231	3.55731e-08	NEAT1-1	exon	exon	NEAT1	chr11	65422774	65423060	+	Proximal	Astrocyte
2.19865e-13	0.517625	0.313	0.211	3.75143e-08	DKK3-3	exon	3UTR	DKK3	chr11	11962946	11963346	-	Distal	Astrocyte
2.21368e-13	0.638756	0.346	0.251	3.77707e-08	LRIG1-1	exon	3UTR	LRIG1	chr3	66378797	66378958	-	Distal	Astrocyte
2.43921e-13	0.417201	0.128	0.057	4.16188e-08	SPOCK1-1	exon	3UTR	SPOCK1	chr5	136975307	136975599	-	Distal	Astrocyte
5.05991e-13	0.478266	0.285	0.184	8.63342e-08	LRP1-8	exon	3UTR	LRP1	chr12	57212941	57213341	+	Distal	Astrocyte
5.13966e-13	0.411552	0.412	0.3	8.7695e-08	ACTB-1	exon	3UTR	ACTB	chr7	5527148	5527308	-	Distal	Astrocyte
5.36385e-13	0.468947	0.289	0.187	9.15202e-08	WDR6-2	exon	3UTR	WDR6	chr3	49015610	49015935	+	Distal	Astrocyte
5.39125e-13	0.573171	0.171	0.092	9.19876e-08	H3F3B-5	exon	3UTR	H3F3B	chr17	75778069	75778469	-	Distal	Astrocyte
6.04598e-13	0.502942	0.493	0.403	1.03159e-07	PSAP-1	exon	3UTR	PSAP	chr10	71816298	71816496	-	Distal	Astrocyte
6.8265e-13	0.499778	0.295	0.198	1.16477e-07	AGT-2	exon	3UTR	AGT	chr1	230702686	230703086	-	Proximal	Astrocyte
8.38941e-13	0.49866	0.211	0.125	1.43143e-07	RGMA-1	exon	3UTR	RGMA	chr15	93043406	93043535	-	Distal	Astrocyte
9.75511e-13	0.39243	0.1	0.039	1.66446e-07	KIDINS220-5	exon	3UTR	KIDINS220	chr2	8746457	8746697	-	Distal	Astrocyte
9.785e-13	0.558666	0.174	0.096	1.66956e-07	DNER-1	exon	3UTR	DNER	chr2	229357629	229357834	-	Distal	Astrocyte
1.01722e-12	0.485093	0.343	0.242	1.73563e-07	GPM6A-1	exon	3UTR	GPM6A	chr4	175632934	175633147	-	Distal	Astrocyte
1.06789e-12	0.485196	0.347	0.242	1.82208e-07	ACTG1-1	exon	3UTR	ACTG1	chr17	81509980	81510272	-	Distal	Astrocyte
1.30282e-12	0.487986	0.11	0.047	2.22293e-07	DDB1-1	exon	3UTR	DDB1	chr11	61299451	61299606	-	Distal	Astrocyte
1.33997e-12	0.515759	0.364	0.266	2.2863e-07	SERPINE2-1	exon	3UTR	SERPINE2	chr2	223975109	223975509	-	Distal	Astrocyte
1.45065e-12	0.415063	0.16	0.083	2.47515e-07	GRIA2-18	exon	3UTR	GRIA2	chr4	157362987	157363774	+	Distal	Astrocyte
1.64993e-12	0.373559	0.38	0.265	2.81517e-07	SNRNP70-4	exon	3UTR	SNRNP70	chr19	49108263	49108594	+	Distal	Astrocyte
1.65179e-12	-0.460147	0.102	0.174	2.81835e-07	RBMX-8	exon	3UTR	RBMX	chrX	136879113	136880725	-	Proximal	Astrocyte
1.87908e-12	0.502584	0.179	0.099	3.20617e-07	IL6ST-2	exon	3UTR	IL6ST	chr5	55936658	55937058	-	Distal	Astrocyte
2.2599e-12	0.435059	0.292	0.192	3.85594e-07	NRXN1-45	exon	5UTR	NRXN1	chr2	51028356	51028756	-	Proximal	Astrocyte
4.18465e-12	0.406239	0.169	0.092	7.14002e-07	RTN4-2	exon	3UTR	RTN4	chr2	54972819	54973583	-	Distal	Astrocyte
5.09232e-12	0.406765	0.148	0.076	8.68872e-07	TLE5-1	exon	3UTR	TLE5	chr19	3053109	3053500	-	Distal	Astrocyte
5.79431e-12	0.378382	0.141	0.071	9.88648e-07	SERINC1-1	exon	3UTR	SERINC1	chr6	122443351	122443511	-	Distal	Astrocyte
7.16665e-12	0.35721	0.195	0.112	1.2228e-06	GSTM2-2	exon	3UTR	GSTM2	chr1	109674998	109675286	+	Distal	Astrocyte
8.10894e-12	0.381737	0.19	0.109	1.38358e-06	ATN1-5	exon	3UTR	ATN1	chr12	6941997	6942316	+	Distal	Astrocyte
8.9366e-12	0.438883	0.244	0.154	1.5248e-06	PBXIP1-1	exon	3UTR	PBXIP1	chr1	154944076	154944287	-	Distal	Astrocyte
9.8019e-12	0.390178	0.107	0.047	1.67244e-06	RPL11-2	exon	3UTR	RPL11	chr1	23693863	23696450	+	Distal	Astrocyte
1.14345e-11	0.403208	0.122	0.057	1.951e-06	NPDC1-2	exon	3UTR	NPDC1	chr9	137039668	137039779	-	Proximal	Astrocyte
1.97771e-11	-0.348352	0.277	0.369	3.37445e-06	SOX9-1	exon	3UTR	SOX9	chr17	72124628	72125028	+	Proximal	Astrocyte
2.32788e-11	0.342206	0.113	0.051	3.97193e-06	RPL18-2	exon	3UTR	RPL18	chr19	48615333	48616128	-	Proximal	Astrocyte
2.58309e-11	0.424026	0.128	0.063	4.40737e-06	ID4-2	exon	3UTR	ID4	chr6	19839444	19839844	+	Distal	Astrocyte
2.63958e-11	0.562364	0.113	0.054	4.50375e-06	MEG3-8	exon	exon	MEG3	chr14	100849396	100849796	+	Distal	Astrocyte
2.73135e-11	0.394709	0.104	0.046	4.66034e-06	IDS-5	exon	3UTR	IDS	chrX	149482165	149482565	-	Proximal	Astrocyte
2.73446e-11	-0.413239	0.097	0.164	4.66565e-06	DDX17-9	exon	exon	DDX17	chr22	38498571	38506097	-	Proximal	Astrocyte
2.93327e-11	0.458941	0.338	0.245	5.00487e-06	SCD5-1	exon	3UTR	SCD5	chr4	82629539	82629708	-	Distal	Astrocyte
3.10348e-11	0.394629	0.313	0.216	5.29529e-06	DDX17-7	exon	exon	DDX17	chr22	38491878	38494121	-	Distal	Astrocyte
3.58308e-11	0.394865	0.155	0.084	6.11359e-06	NCAM1-21	exon	3UTR	NCAM1	chr11	113264856	113265180	+	Proximal	Astrocyte
4.36759e-11	0.559094	0.627	0.616	7.45216e-06	CPE-18	exon	3UTR	CPE	chr4	165497898	165498298	+	Distal	Astrocyte
4.77114e-11	0.330604	0.131	0.066	8.1407e-06	TNK2-1	exon	3UTR	TNK2	chr3	195863364	195863564	-	Distal	Astrocyte
4.79496e-11	0.441739	0.289	0.2	8.18135e-06	LIFR-1	exon	3UTR	LIFR	chr5	38474949	38475349	-	Distal	Astrocyte
5.17877e-11	0.495475	0.381	0.296	8.83623e-06	CPE-17	exon	3UTR	CPE	chr4	165495574	165497808	+	Proximal	Astrocyte
5.28227e-11	0.390064	0.112	0.052	9.01282e-06	FYN-3	exon	3UTR	FYN	chr6	111661256	111661656	-	Distal	Astrocyte
5.53025e-11	-0.354648	0.235	0.325	9.43593e-06	AHCYL1-8	exon	3UTR	AHCYL1	chr1	110023357	110023723	+	Distal	Astrocyte
6.86482e-11	0.342552	0.126	0.062	1.1713e-05	GOLGA8B-1	exon	3UTR	GOLGA8B	chr15	34525244	34525599	-	Distal	Astrocyte
6.98415e-11	0.604482	0.113	0.055	1.19166e-05	TXNIP-2	exon	3UTR	TXNIP	chr1	145993345	145993745	-	Proximal	Astrocyte
8.24602e-11	0.403308	0.171	0.097	1.40697e-05	GLUD1-1	exon	3UTR	GLUD1	chr10	87050466	87050866	-	Distal	Astrocyte
9.08025e-11	0.379822	0.126	0.063	1.54931e-05	NUCB1-2	exon	3UTR	NUCB1	chr19	48923045	48923366	+	Distal	Astrocyte
9.50062e-11	0.365907	0.165	0.093	1.62103e-05	MIAT-2	exon	exon	MIAT	chr22	26670234	26670634	+	Proximal	Astrocyte
1.07766e-10	0.358834	0.113	0.054	1.83875e-05	RPL13A-1	exon	3UTR	RPL13A	chr19	49490570	49491853	+	Proximal	Astrocyte
1.12235e-10	0.398138	0.434	0.334	1.91501e-05	PRNP-3	exon	3UTR	PRNP	chr20	4701172	4701572	+	Distal	Astrocyte
1.15105e-10	0.365654	0.182	0.106	1.96396e-05	CLK1-1	exon	3UTR	CLK1	chr2	200853031	200853356	-	Distal	Astrocyte
1.1666e-10	0.557314	0.125	0.064	1.9905e-05	VWA1-1	exon	3UTR	VWA1	chr1	1440377	1440777	+	Proximal	Astrocyte
1.22285e-10	0.47587	0.227	0.147	2.08648e-05	MFGE8-1	exon	3UTR	MFGE8	chr15	88898683	88898839	-	Distal	Astrocyte
1.27657e-10	0.35128	0.175	0.1	2.17814e-05	VSIR-4	exon	3UTR	VSIR	chr10	71750295	71750695	-	Distal	Astrocyte
1.64624e-10	0.429647	0.339	0.249	2.80887e-05	TMBIM6-5	exon	3UTR	TMBIM6	chr12	49764442	49764840	+	Distal	Astrocyte
1.98775e-10	0.424409	0.154	0.087	3.39157e-05	BBS2-4	exon	3UTR	BBS2	chr16	56484345	56484590	-	Distal	Astrocyte
1.99346e-10	0.335849	0.139	0.073	3.40132e-05	SUN1-8	exon	3UTR	SUN1	chr7	874609	874929	+	Distal	Astrocyte
2.61698e-10	0.406707	0.236	0.152	4.4652e-05	TSPAN3-1	exon	3UTR	TSPAN3	chr15	77045987	77046387	-	Distal	Astrocyte
2.77474e-10	0.291058	0.109	0.051	4.73437e-05	NACA-1	exon	3UTR	NACA	chr12	56712450	56713582	-	Distal	Astrocyte
2.87171e-10	0.397291	0.225	0.145	4.89983e-05	NPDC1-1	exon	3UTR	NPDC1	chr9	137039463	137039592	-	Distal	Astrocyte
2.88861e-10	-0.417825	0.053	0.103	4.92867e-05	WLS-19	exon	CDS	WLS	chr1	68232251	68232544	-	Proximal	Astrocyte
3.44074e-10	0.434458	0.142	0.078	5.87074e-05	TTYH2-9	exon	3UTR	TTYH2	chr17	74261684	74261998	+	Distal	Astrocyte
4.07638e-10	0.378067	0.127	0.066	6.95529e-05	NCKAP1-2	exon	3UTR	NCKAP1	chr2	182924877	182925070	-	Distal	Astrocyte
4.54675e-10	0.253014	0.137	0.073	7.75785e-05	ARFGAP1-3	exon	3UTR	ARFGAP1	chr20	63289462	63289789	+	Distal	Astrocyte
5.63154e-10	0.405221	0.121	0.063	9.60876e-05	EFEMP1-2	exon	3UTR	EFEMP1	chr2	55866560	55866960	-	Distal	Astrocyte
6.14122e-10	0.426102	0.104	0.05	0.000104784	SDC2-25	exon	3UTR	SDC2	chr8	96610285	96610685	+	Distal	Astrocyte
6.57336e-10	-0.367069	0.074	0.13	0.000112157	DTNA-15	exon	3UTR	DTNA	chr18	34827648	34829328	+	Proximal	Astrocyte
6.68426e-10	0.301927	0.103	0.049	0.00011405	SLC2A4RG-1	exon	3UTR	SLC2A4RG	chr20	63743130	63743530	+	Proximal	Astrocyte
7.52774e-10	0.324746	0.113	0.056	0.000128441	MAN2C1-2	exon	3UTR	MAN2C1	chr15	75355792	75355952	-	Proximal	Astrocyte
8.44958e-10	-0.447187	0.13	0.197	0.00014417	GPT2-8	exon	3UTR	GPT2	chr16	46930950	46931266	+	Distal	Astrocyte
8.62792e-10	0.49665	0.151	0.087	0.000147213	TXNIP-1	exon	3UTR	TXNIP	chr1	145992435	145992641	-	Distal	Astrocyte
1.09599e-09	-0.504607	0.08	0.135	0.000187002	ANKRD12-12	exon	3UTR	ANKRD12	chr18	9255138	9255538	+	Distal	Astrocyte
1.22335e-09	0.388511	0.118	0.061	0.000208732	CLDN10-8	exon	3UTR	CLDN10	chr13	95577270	95578231	+	Proximal	Astrocyte
1.28869e-09	0.530312	0.421	0.346	0.000219882	SPARCL1-1	exon	3UTR	SPARCL1	chr4	87473335	87473516	-	Distal	Astrocyte
1.74643e-09	0.341501	0.161	0.094	0.000297984	ACSL6-1	exon	3UTR	ACSL6	chr5	131949973	131950113	-	Distal	Astrocyte
2.01047e-09	0.378162	0.107	0.053	0.000343035	MIB2-2	exon	3UTR	MIB2	chr1	1629690	1630602	+	Distal	Astrocyte
2.4206e-09	0.301209	0.115	0.059	0.000413012	RNASEK-2	exon	3UTR	RNASEK	chr17	7014200	7014518	+	Distal	Astrocyte
2.72873e-09	0.386265	0.135	0.075	0.000465587	WBP2-2	exon	3UTR	WBP2	chr17	75845760	75846087	-	Proximal	Astrocyte
2.93133e-09	0.362021	0.21	0.136	0.000500155	SYNE1-1	exon	3UTR	SYNE1	chr6	152121698	152122019	-	Distal	Astrocyte
2.98498e-09	0.308133	0.108	0.054	0.000509309	TMSB4X-3	exon	3UTR	TMSB4X	chrX	12976906	12977216	+	Distal	Astrocyte
3.00213e-09	0.362198	0.105	0.052	0.000512236	INTS11-1	exon	3UTR	INTS11	chr1	1311585	1311796	-	Distal	Astrocyte
3.63833e-09	0.272143	0.136	0.075	0.000620786	TYRO3-2	exon	3UTR	TYRO3	chr15	41578929	41579329	+	Proximal	Astrocyte
3.67241e-09	0.31147	0.123	0.066	0.000626601	APLP2-17	exon	3UTR	APLP2	chr11	130144473	130144795	+	Distal	Astrocyte
3.73519e-09	0.503908	0.191	0.123	0.000637313	SNAP25-17	exon	3UTR	SNAP25	chr20	10307001	10307401	+	Distal	Astrocyte
4.12936e-09	0.34729	0.237	0.159	0.000704568	SYT11-4	exon	3UTR	SYT11	chr1	155884651	155885051	+	Distal	Astrocyte
4.62112e-09	0.298599	0.113	0.058	0.000788473	MTA1-9	exon	3UTR	MTA1	chr14	105470384	105470704	+	Distal	Astrocyte
5.59193e-09	0.416928	0.174	0.109	0.000954118	SFXN5-1	exon	3UTR	SFXN5	chr2	72942036	72942220	-	Distal	Astrocyte
5.93947e-09	0.357703	0.221	0.145	0.00101342	TMBIM6-6	exon	3UTR	TMBIM6	chr12	49764693	49764934	+	Distal	Astrocyte
5.99743e-09	0.378922	0.717	0.718	0.00102331	SLC1A3-22	exon	3UTR	SLC1A3	chr5	36687926	36688326	+	Distal	Astrocyte
6.6344e-09	0.434661	0.19	0.12	0.00113199	CHN1-1	exon	3UTR	CHN1	chr2	174799333	174799723	-	Distal	Astrocyte
6.78391e-09	0.320678	0.1	0.049	0.0011575	PIGQ-2	exon	3UTR	PIGQ	chr16	583781	584114	+	Distal	Astrocyte
6.79905e-09	0.527418	0.536	0.498	0.00116008	AQP4-1	exon	3UTR	AQP4	chr18	26852060	26852356	-	Distal	Astrocyte
7.49377e-09	0.281547	0.167	0.101	0.00127862	EIF1-3	exon	3UTR	EIF1	chr17	41691408	41691646	+	Distal	Astrocyte
7.65138e-09	0.405923	0.516	0.433	0.00130551	MT2A-2	exon	3UTR	MT2A	chr16	56609271	56609476	+	Distal	Astrocyte
9.52155e-09	0.313271	0.11	0.057	0.00162461	SLC48A1-2	exon	3UTR	SLC48A1	chr12	47781299	47781699	+	Proximal	Astrocyte
9.54824e-09	0.258763	0.109	0.057	0.00162916	ATP8A1-1	exon	3UTR	ATP8A1	chr4	42408373	42408547	-	Distal	Astrocyte
9.92421e-09	0.40174	0.215	0.144	0.00169331	LRRC8A-9	exon	3UTR	LRRC8A	chr9	128917699	128918022	+	Distal	Astrocyte
1.06524e-08	0.35858	0.152	0.091	0.00181756	NFATC4-2	exon	3UTR	NFATC4	chr14	24377767	24378055	+	Proximal	Astrocyte
1.11672e-08	0.415688	0.107	0.056	0.00190539	GPR37L1-3	exon	3UTR	GPR37L1	chr1	202133242	202133572	+	Distal	Astrocyte
1.21898e-08	0.269674	0.109	0.057	0.00207987	ARF1-5	exon	3UTR	ARF1	chr1	228098880	228099212	+	Distal	Astrocyte
1.23484e-08	0.452739	0.374	0.3	0.00210694	GPM6A-2	exon	3UTR	GPM6A	chr4	175633427	175633827	-	Distal	Astrocyte
1.24204e-08	0.332541	0.167	0.102	0.00211921	EEF1D-1	exon	3UTR	EEF1D	chr8	143579711	143580512	-	Distal	Astrocyte
1.27731e-08	0.324261	0.158	0.096	0.0021794	FOXG1-4	exon	3UTR	FOXG1	chr14	28769273	28769673	+	Distal	Astrocyte
1.34947e-08	-0.400091	0.096	0.152	0.00230252	SLC6A1-5	exon	exon	SLC6A1	chr3	11029675	11029832	+	Distal	Astrocyte
1.51612e-08	0.317854	0.224	0.151	0.00258686	PON2-1	exon	3UTR	PON2	chr7	95404862	95405074	-	Distal	Astrocyte
1.6253e-08	0.331579	0.398	0.31	0.00277315	CTSD-1	exon	3UTR	CTSD	chr11	1752765	1753055	-	Distal	Astrocyte
1.79026e-08	-0.417479	0.136	0.196	0.00305461	RORA-4	exon	3UTR	RORA	chr15	60493612	60494012	-	Distal	Astrocyte
1.96563e-08	0.364537	0.167	0.103	0.00335384	SYT11-5	exon	3UTR	SYT11	chr1	155884824	155885177	+	Distal	Astrocyte
1.99383e-08	0.299985	0.142	0.082	0.00340196	MORF4L1-7	exon	3UTR	MORF4L1	chr15	78897332	78897732	+	Distal	Astrocyte
2.61945e-08	0.422317	0.186	0.121	0.00446941	AQP4-6	exon	3UTR	AQP4	chr18	26856046	26856446	-	Proximal	Astrocyte
2.75285e-08	0.251692	0.108	0.057	0.00469702	ATP2A2-14	exon	3UTR	ATP2A2	chr12	110350778	110351093	+	Distal	Astrocyte
3.42751e-08	0.29282	0.113	0.061	0.00584816	OCIAD1-6	exon	3UTR	OCIAD1	chr4	48860834	48861234	+	Distal	Astrocyte
3.47376e-08	0.305788	0.11	0.059	0.00592707	BCAN-5	exon	3UTR	BCAN	chr1	156653150	156653461	+	Distal	Astrocyte
3.47982e-08	0.685222	0.136	0.082	0.0059374	PLP1-4	exon	3UTR	PLP1	chrX	103791745	103792145	+	Distal	Astrocyte
3.49123e-08	-0.305578	0.055	0.1	0.00595688	GABRA2-20	exon	5UTR	GABRA2	chr4	46388650	46390039	-	Distal	Astrocyte
3.90412e-08	0.347679	0.154	0.094	0.00666137	SPTAN1-10	exon	3UTR	SPTAN1	chr9	128633375	128633656	+	Distal	Astrocyte
4.41955e-08	0.267526	0.145	0.085	0.00754081	RBM5-10	exon	3UTR	RBM5	chr3	50118765	50118957	+	Distal	Astrocyte
4.46761e-08	0.330627	0.142	0.084	0.00762282	GUK1-3	exon	3UTR	GUK1	chr1	228148390	228148932	+	Distal	Astrocyte
4.53079e-08	-0.411448	0.071	0.118	0.00773061	TPD52L1-7	exon	exon	TPD52L1	chr6	125261221	125261621	+	Distal	Astrocyte
5.2648e-08	0.354859	0.268	0.195	0.00898301	SLC6A1-7	exon	3UTR	SLC6A1	chr3	11038919	11039233	+	Distal	Astrocyte
5.38578e-08	0.269137	0.174	0.109	0.00918943	PYGB-8	exon	3UTR	PYGB	chr20	25297707	25298012	+	Distal	Astrocyte
5.71658e-08	0.362013	0.131	0.076	0.00975386	RPS24-2	exon	3UTR	RPS24	chr10	78035535	78040696	+	Distal	Astrocyte
6.2366e-08	-0.552635	0.262	0.316	0.0106411	HSP90AA1-1	exon	3UTR	HSP90AA1	chr14	102081043	102081443	-	Distal	Astrocyte
6.38575e-08	0.271465	0.203	0.135	0.0108956	ADCYAP1R1-9	exon	3UTR	ADCYAP1R1	chr7	31111143	31111457	+	Distal	Astrocyte
6.41892e-08	0.423086	0.134	0.081	0.0109522	TNIK-6	exon	exon	TNIK	chr3	171066418	171068871	-	Distal	Astrocyte
6.42577e-08	0.26191	0.1	0.052	0.0109639	GALNT2-30	exon	3UTR	GALNT2	chr1	230281817	230282122	+	Distal	Astrocyte
6.80217e-08	0.300815	0.105	0.056	0.0116061	GATM-2	exon	3UTR	GATM	chr15	45361391	45361791	-	Distal	Astrocyte
7.14501e-08	-0.42313	0.146	0.202	0.0121911	HSP90AA1-2	exon	3UTR	HSP90AA1	chr14	102083072	102083814	-	Distal	Astrocyte
7.63948e-08	0.253639	0.112	0.062	0.0130348	H3F3A-5	exon	3UTR	H3F3A	chr1	226071594	226071994	+	Distal	Astrocyte
7.89197e-08	0.360797	0.137	0.082	0.0134656	PTPRF-9	exon	3UTR	PTPRF	chr1	43622466	43622866	+	Distal	Astrocyte
8.71213e-08	0.274841	0.194	0.127	0.014865	TMEM94-4	exon	3UTR	TMEM94	chr17	75499917	75500090	+	Proximal	Astrocyte
8.73819e-08	0.389913	0.109	0.06	0.0149095	ANOS1-1	exon	3UTR	ANOS1	chrX	8528876	8529161	-	Distal	Astrocyte
1.04038e-07	0.26074	0.142	0.085	0.0177515	PLSCR4-1	exon	3UTR	PLSCR4	chr3	146192360	146192647	-	Distal	Astrocyte
1.07698e-07	0.300781	0.201	0.134	0.0183759	PALM-7	exon	3UTR	PALM	chr19	747998	748315	+	Distal	Astrocyte
1.32756e-07	0.347265	0.201	0.135	0.0226514	SLC44A2-8	exon	3UTR	SLC44A2	chr19	10644194	10644555	+	Distal	Astrocyte
1.44731e-07	0.250677	0.165	0.104	0.0246947	GATM-1	exon	3UTR	GATM	chr15	45361124	45361274	-	Distal	Astrocyte
1.52206e-07	0.312472	0.114	0.065	0.0259699	CTTN-8	exon	3UTR	CTTN	chr11	70436243	70436560	+	Distal	Astrocyte
1.53889e-07	0.323073	0.106	0.059	0.0262572	SLC48A1-3	exon	3UTR	SLC48A1	chr12	47782426	47782739	+	Distal	Astrocyte
1.72366e-07	0.374206	0.106	0.059	0.0294097	S1PR1-3	exon	3UTR	S1PR1	chr1	101241133	101241518	+	Distal	Astrocyte
2.09184e-07	0.346933	0.216	0.15	0.0356918	SLC1A3-13	exon	CDS	SLC1A3	chr5	36608391	36671077	+	Distal	Astrocyte
2.11546e-07	0.26093	0.135	0.081	0.0360948	HIP1R-8	exon	3UTR	HIP1R	chr12	122862631	122862954	+	Distal	Astrocyte
2.5146e-07	0.344228	0.283	0.21	0.0429051	LGI4-1	exon	3UTR	LGI4	chr19	35124513	35124699	-	Distal	Astrocyte
2.61621e-07	0.365742	0.237	0.17	0.0446389	APC2-6	exon	3UTR	APC2	chr19	1472909	1473229	+	Distal	Astrocyte
8.57907e-18	0.657292	0.993	0.968	1.4638e-12	MALAT1-9	exon	exon	MALAT1	chr11	65501567	65501967	+	Distal	Microglia
5.15767e-14	-1.84255	0.092	0.327	8.80022e-09	MAP1B-15	exon	CDS	MAP1B	chr5	72195050	72195450	+	Proximal	Microglia
3.43609e-13	-1.87499	0.156	0.41	5.86279e-08	SPP1-1	exon	exon	SPP1	chr4	87977688	87978002	+	Proximal	Microglia
1.31063e-10	-1.23106	0.44	0.641	2.23624e-05	NEAT1-10	exon	exon	NEAT1	chr11	65428424	65428824	+	Distal	Microglia
2.42739e-08	0.887178	0.626	0.353	0.00414171	MALAT1-15	exon	exon	MALAT1	chr11	65503321	65503721	+	Distal	Microglia
2.27233e-07	-1.4481	0.088	0.237	0.0387714	HSP90AA1-2	exon	3UTR	HSP90AA1	chr14	102083072	102083814	-	Distal	Microglia
5.0524e-15	-2.00062	0.144	0.512	8.62061e-10	MAP1B-15	exon	CDS	MAP1B	chr5	72195050	72195450	+	Proximal	Endothelial
4.21153e-09	-0.91798	0.04	0.226	0.000718589	MAP1A-2	exon	CDS	MAP1A	chr15	43522319	43522719	+	Proximal	Endothelial
3.83623e-08	-1.11646	0.031	0.19	0.00654553	PRKCE-20	exon	3UTR	PRKCE	chr2	46187326	46187726	+	Distal	Endothelial
8.07852e-08	0.580206	0.98	0.94	0.0137839	MALAT1-9	exon	exon	MALAT1	chr11	65501567	65501967	+	Distal	Endothelial
2.67848e-07	-1.12671	0.023	0.155	0.0457012	CLASP2-4	exon	3UTR	CLASP2	chr3	33497707	33498107	-	Distal	Endothelial
2.80875e-07	-0.938258	0.014	0.131	0.047924	CNTNAP2-28	exon	3UTR	CNTNAP2	chr7	148420678	148420998	+	Distal	Endothelial
8.4474e-62	0.594787	0.994	0.966	1.44133e-56	MALAT1-9	exon	exon	MALAT1	chr11	65501567	65501967	+	Distal	OPC
1.10935e-32	-1.43459	0.121	0.324	1.89281e-27	MAP1B-15	exon	CDS	MAP1B	chr5	72195050	72195450	+	Proximal	OPC
7.15317e-25	0.856803	0.62	0.387	1.2205e-19	NOVA1-30	exon	5UTR	NOVA1	chr14	26597544	26597944	-	Proximal	OPC
1.25777e-23	0.898181	0.44	0.218	2.14606e-18	GRIA2-18	exon	3UTR	GRIA2	chr4	157362987	157363774	+	Distal	OPC
6.5039e-20	0.383764	0.988	0.976	1.10972e-14	MALAT1-13	exon	exon	MALAT1	chr11	65502656	65503056	+	Distal	OPC
2.97695e-18	-0.984487	0.09	0.221	5.07939e-13	APOD-1	exon	3UTR	APOD	chr3	195568705	195568844	-	Distal	OPC
1.99674e-16	-0.745282	0.022	0.104	3.40691e-11	NEFL-3	exon	3UTR	NEFL	chr8	24952776	24953699	-	Proximal	OPC
2.39858e-15	-0.979343	0.172	0.31	4.09255e-10	HSP90AA1-5	exon	CDS	HSP90AA1	chr14	102084833	102085858	-	Proximal	OPC
3.93922e-15	0.781939	0.645	0.51	6.72125e-10	PTPRZ1-23	exon	3UTR	PTPRZ1	chr7	122061714	122062025	+	Distal	OPC
2.52801e-14	0.426489	0.512	0.316	4.31339e-09	MALAT1-12	exon	exon	MALAT1	chr11	65502466	65502866	+	Distal	OPC
1.61005e-13	0.77557	0.253	0.112	2.74713e-08	B2M-3	exon	3UTR	B2M	chr15	44717902	44718145	+	Distal	OPC
6.68836e-13	0.595464	0.113	0.019	1.14119e-07	DST-6	exon	exon	DST	chr6	56483529	56483794	-	Distal	OPC
3.3315e-12	0.517669	0.25	0.113	5.68434e-07	SRRM2-5	exon	3UTR	SRRM2	chr16	2771087	2771400	+	Distal	OPC
1.71827e-11	0.691942	0.239	0.113	2.93179e-06	ITM2C-3	exon	3UTR	ITM2C	chr2	230878932	230879247	+	Distal	OPC
2.05676e-11	0.479393	0.605	0.451	3.50933e-06	MALAT1-15	exon	exon	MALAT1	chr11	65503321	65503721	+	Distal	OPC
2.35516e-11	-0.739808	0.06	0.146	4.01848e-06	WASHC1-1	exon	3UTR	WASHC1	chr9	14475	14679	-	Distal	OPC
2.90569e-11	0.533037	0.105	0.021	4.95781e-06	SOX10-3	exon	3UTR	SOX10	chr22	37972294	37972552	-	Distal	OPC
5.15882e-11	0.502622	0.462	0.304	8.80219e-06	WSB1-3	exon	3UTR	WSB1	chr17	27312727	27313127	+	Distal	OPC
5.92307e-11	0.252188	0.96	0.899	1.01062e-05	MALAT1-20	exon	exon	MALAT1	chr11	65504525	65504925	+	Distal	OPC
1.81635e-10	0.340006	0.825	0.727	3.09912e-05	MALAT1-11	exon	exon	MALAT1	chr11	65502207	65502850	+	Distal	OPC
2.08754e-10	0.538247	0.202	0.09	3.56184e-05	SYT11-4	exon	3UTR	SYT11	chr1	155884651	155885051	+	Distal	OPC
3.16679e-10	0.591646	0.175	0.072	5.4033e-05	TRIO-25	exon	3UTR	TRIO	chr5	14509869	14510182	+	Distal	OPC
1.35788e-09	0.459538	0.395	0.252	0.000231688	SNRNP70-4	exon	3UTR	SNRNP70	chr19	49108263	49108594	+	Distal	OPC
1.45045e-09	0.483733	0.555	0.416	0.000247481	VCAN-18	exon	3UTR	VCAN	chr5	83581035	83581435	+	Distal	OPC
2.16265e-09	0.55951	0.211	0.104	0.000368999	SRSF11-9	exon	3UTR	SRSF11	chr1	70251361	70251761	+	Distal	OPC
2.5995e-09	-0.572676	0.368	0.472	0.000443537	MT3-2	exon	3UTR	MT3	chr16	56589593	56591077	+	Distal	OPC
3.32522e-09	0.756102	0.114	0.036	0.000567362	IL1RAP-15	exon	3UTR	IL1RAP	chr3	190651104	190651504	+	Distal	OPC
3.45318e-09	0.450195	0.522	0.384	0.000589195	TNK2-1	exon	3UTR	TNK2	chr3	195863364	195863564	-	Distal	OPC
7.43643e-09	0.432664	0.269	0.149	0.00126883	HIP1R-8	exon	3UTR	HIP1R	chr12	122862631	122862954	+	Distal	OPC
9.16159e-09	-0.569384	0.443	0.522	0.00156319	SCD5-2	exon	3UTR	SCD5	chr4	82630265	82630665	-	Proximal	OPC
1.12957e-08	0.54672	0.321	0.201	0.00192731	NRXN1-45	exon	5UTR	NRXN1	chr2	51028356	51028756	-	Proximal	OPC
1.78343e-08	0.568992	0.185	0.091	0.00304296	EIF4A2-6	exon	3UTR	EIF4A2	chr3	186789555	186789886	+	Distal	OPC
2.00007e-08	-0.73272	0.078	0.154	0.0034126	PRRC2C-5	exon	CDS	PRRC2C	chr1	171532490	171532890	+	Distal	OPC
2.47627e-08	0.534784	0.214	0.112	0.00422511	ADGRB1-9	exon	3UTR	ADGRB1	chr8	142544680	142544996	+	Distal	OPC
2.77818e-08	0.51021	0.13	0.051	0.00474023	WSB1-4	exon	3UTR	WSB1	chr17	27313096	27313496	+	Distal	OPC
6.12876e-08	-0.664092	0.252	0.348	0.0104571	PNISR-3	exon	CDS	PNISR	chr6	99400860	99401260	-	Proximal	OPC
6.4454e-08	0.351693	0.618	0.479	0.0109974	PTPRZ1-1	exon	5UTR	PTPRZ1	chr7	121873120	121873520	+	Proximal	OPC
7.56925e-08	0.407086	0.37	0.245	0.012915	FTH1-1	exon	3UTR	FTH1	chr11	61964480	61964880	-	Distal	OPC
8.40558e-08	0.364469	0.255	0.145	0.0143419	HNRNPA2B1-4	exon	3UTR	HNRNPA2B1	chr7	26191863	26192263	-	Distal	OPC
8.53205e-08	0.478014	0.161	0.076	0.0145577	RTN4-2	exon	3UTR	RTN4	chr2	54972819	54973583	-	Distal	OPC
9.82435e-08	-0.704672	0.108	0.188	0.0167627	SELENOW-2	exon	3UTR	SELENOW	chr19	47784359	47784680	+	Distal	OPC
1.0052e-07	-0.860204	0.123	0.204	0.0171512	TF-6	exon	3UTR	TF	chr3	133775615	133778793	+	Distal	OPC
1.7802e-07	0.390198	0.345	0.227	0.0303745	LRP1-8	exon	3UTR	LRP1	chr12	57212941	57213341	+	Distal	OPC
0	0.790824	0.998	0.974	0	MALAT1-9	exon	exon	MALAT1	chr11	65501567	65501967	+	Distal	Oligodendrocyte
0	0.637979	0.997	0.984	0	MALAT1-13	exon	exon	MALAT1	chr11	65502656	65503056	+	Distal	Oligodendrocyte
3.5915e-189	0.558753	0.975	0.909	6.12797e-184	MALAT1-20	exon	exon	MALAT1	chr11	65504525	65504925	+	Distal	Oligodendrocyte
7.51986e-174	-1.52611	0.18	0.429	1.28307e-168	MAP1B-15	exon	CDS	MAP1B	chr5	72195050	72195450	+	Proximal	Oligodendrocyte
4.42325e-162	0.682842	0.901	0.733	7.54712e-157	MALAT1-11	exon	exon	MALAT1	chr11	65502207	65502850	+	Distal	Oligodendrocyte
3.24667e-153	0.825899	0.737	0.459	5.5396e-148	FTH1-1	exon	3UTR	FTH1	chr11	61964480	61964880	-	Distal	Oligodendrocyte
3.30644e-143	0.88461	0.706	0.456	5.64159e-138	MALAT1-15	exon	exon	MALAT1	chr11	65503321	65503721	+	Distal	Oligodendrocyte
3.28055e-117	0.487831	0.939	0.836	5.59741e-112	MALAT1-19	exon	exon	MALAT1	chr11	65504153	65504553	+	Distal	Oligodendrocyte
2.82852e-98	-1.1932	0.149	0.325	4.82614e-93	MT3-2	exon	3UTR	MT3	chr16	56589593	56591077	+	Distal	Oligodendrocyte
1.30387e-85	0.622162	0.613	0.389	2.22472e-80	MALAT1-12	exon	exon	MALAT1	chr11	65502466	65502866	+	Distal	Oligodendrocyte
4.95789e-83	0.778404	0.274	0.098	8.45935e-78	CD9-6	exon	3UTR	CD9	chr12	6237928	6238253	+	Distal	Oligodendrocyte
1.21509e-76	0.685174	0.352	0.16	2.07324e-71	RTN4-2	exon	3UTR	RTN4	chr2	54972819	54973583	-	Distal	Oligodendrocyte
2.33105e-74	0.312062	0.991	0.995	3.97734e-69	MALAT1-4	exon	exon	MALAT1	chr11	65499438	65499838	+	Distal	Oligodendrocyte
6.57179e-74	0.709621	0.363	0.175	1.12131e-68	ENPP2-1	exon	3UTR	ENPP2	chr8	119557086	119557241	-	Distal	Oligodendrocyte
3.21091e-67	0.587808	0.381	0.191	5.47857e-62	GPR37-4	exon	3UTR	GPR37	chr7	124746387	124746787	-	Proximal	Oligodendrocyte
1.47849e-66	-1.00987	0.173	0.311	2.52266e-61	GPRC5B-5	exon	3UTR	GPRC5B	chr16	19858971	19859113	-	Distal	Oligodendrocyte
2.34397e-64	0.578273	0.492	0.291	3.99938e-59	NEAT1-8	exon	exon	NEAT1	chr11	65426179	65426513	+	Distal	Oligodendrocyte
1.65305e-60	0.533658	0.525	0.324	2.8205e-55	WSB1-3	exon	3UTR	WSB1	chr17	27312727	27313127	+	Distal	Oligodendrocyte
1.68642e-60	0.679984	0.221	0.084	2.87744e-55	B2M-3	exon	3UTR	B2M	chr15	44717902	44718145	+	Distal	Oligodendrocyte
8.6913e-59	0.709265	0.226	0.091	1.48294e-53	SYT11-4	exon	3UTR	SYT11	chr1	155884651	155885051	+	Distal	Oligodendrocyte
1.07041e-57	-0.538264	0.706	0.734	1.82638e-52	TF-6	exon	3UTR	TF	chr3	133775615	133778793	+	Distal	Oligodendrocyte
3.43836e-55	-0.896849	0.026	0.107	5.86667e-50	NEFL-3	exon	3UTR	NEFL	chr8	24952776	24953699	-	Proximal	Oligodendrocyte
1.06919e-53	0.578939	0.252	0.111	1.8243e-48	OPALIN-4	exon	3UTR	OPALIN	chr10	96345201	96345601	-	Proximal	Oligodendrocyte
5.56302e-53	0.67443	0.172	0.058	9.49185e-48	CA2-5	exon	3UTR	CA2	chr8	85481143	85481473	+	Distal	Oligodendrocyte
2.0423e-51	-0.895134	0.06	0.156	3.48465e-46	APOD-1	exon	3UTR	APOD	chr3	195568705	195568844	-	Distal	Oligodendrocyte
2.11969e-50	-0.805376	0.075	0.177	3.61669e-45	SCD-5	exon	3UTR	SCD	chr10	100363851	100364251	+	Distal	Oligodendrocyte
3.58323e-50	-0.889782	0.043	0.129	6.11385e-45	LINC00632-11	exon	exon	LINC00632	chrX	140783341	140783741	+	Distal	Oligodendrocyte
3.08694e-49	-0.81747	0.321	0.432	5.26706e-44	HSP90AA1-5	exon	CDS	HSP90AA1	chr14	102084833	102085858	-	Proximal	Oligodendrocyte
4.28443e-48	-0.910251	0.049	0.136	7.31026e-43	LINC00632-12	exon	exon	LINC00632	chrX	140783572	140783972	+	Distal	Oligodendrocyte
1.41086e-44	-0.778061	0.393	0.484	2.40727e-39	JUND-1	exon	3UTR	JUND	chr19	18279723	18280074	-	Distal	Oligodendrocyte
4.02398e-44	0.513916	0.208	0.091	6.86587e-39	RPL18-2	exon	3UTR	RPL18	chr19	48615333	48616128	-	Proximal	Oligodendrocyte
8.3431e-43	0.501283	0.103	0.025	1.42353e-37	ITM2A-1	exon	3UTR	ITM2A	chrX	79360384	79360554	-	Distal	Oligodendrocyte
3.32862e-42	-0.789131	0.387	0.473	5.67942e-37	SPP1-3	exon	3UTR	SPP1	chr4	87983060	87983426	+	Distal	Oligodendrocyte
2.42426e-41	0.483812	0.148	0.053	4.13637e-36	HIP1R-8	exon	3UTR	HIP1R	chr12	122862631	122862954	+	Distal	Oligodendrocyte
2.48055e-41	0.456725	0.199	0.087	4.23241e-36	ANK3-1	exon	3UTR	ANK3	chr10	60028371	60028771	-	Distal	Oligodendrocyte
3.41898e-41	0.444333	0.208	0.094	5.8336e-36	APP-2	exon	3UTR	APP	chr21	25880550	25880826	-	Distal	Oligodendrocyte
5.0075e-41	0.55372	0.125	0.04	8.544e-36	ZFYVE16-1	exon	exon	ZFYVE16	chr5	80410026	80410332	+	Proximal	Oligodendrocyte
9.54594e-41	0.470599	0.258	0.133	1.62877e-35	NOVA1-30	exon	5UTR	NOVA1	chr14	26597544	26597944	-	Proximal	Oligodendrocyte
5.85945e-40	0.499049	0.177	0.075	9.99763e-35	WSB1-4	exon	3UTR	WSB1	chr17	27313096	27313496	+	Distal	Oligodendrocyte
5.52818e-39	0.446854	0.167	0.068	9.43241e-34	SQSTM1-9	exon	3UTR	SQSTM1	chr5	179836903	179837303	+	Distal	Oligodendrocyte
1.10306e-38	0.501008	0.203	0.095	1.88208e-33	OMG-3	exon	exon	OMG	chr17	31294612	31294987	-	Distal	Oligodendrocyte
1.11181e-38	0.451093	0.201	0.093	1.89702e-33	SRSF11-9	exon	3UTR	SRSF11	chr1	70251361	70251761	+	Distal	Oligodendrocyte
2.2447e-38	0.43984	0.301	0.169	3.82999e-33	NCAM1-21	exon	3UTR	NCAM1	chr11	113264856	113265180	+	Proximal	Oligodendrocyte
1.03442e-37	0.405073	0.332	0.192	1.76497e-32	PXK-12	exon	3UTR	PXK	chr3	58425655	58426046	+	Distal	Oligodendrocyte
8.86185e-37	0.450556	0.216	0.106	1.51204e-31	HHIP-13	exon	3UTR	HHIP	chr4	144740424	144740824	+	Distal	Oligodendrocyte
3.55108e-36	0.389476	0.176	0.077	6.05899e-31	WBP2-2	exon	3UTR	WBP2	chr17	75845760	75846087	-	Proximal	Oligodendrocyte
4.69311e-36	0.398676	0.114	0.037	8.00757e-31	DST-6	exon	exon	DST	chr6	56483529	56483794	-	Distal	Oligodendrocyte
5.76204e-36	0.416455	0.203	0.097	9.83141e-31	WSB1-5	exon	3UTR	WSB1	chr17	27313223	27313623	+	Distal	Oligodendrocyte
1.10842e-35	0.435823	0.196	0.093	1.89123e-30	CNDP1-7	exon	3UTR	CNDP1	chr18	74584627	74585027	+	Distal	Oligodendrocyte
1.71935e-35	-0.739006	0.326	0.406	2.93362e-30	PEBP1-3	exon	3UTR	PEBP1	chr12	118145242	118145560	+	Distal	Oligodendrocyte
7.45033e-35	0.397918	0.103	0.031	1.27121e-29	OGA-2	exon	3UTR	OGA	chr10	101784443	101784688	-	Distal	Oligodendrocyte
8.20691e-35	0.519489	0.2	0.099	1.4003e-29	SYT11-5	exon	3UTR	SYT11	chr1	155884824	155885177	+	Distal	Oligodendrocyte
3.16737e-34	0.352655	0.166	0.072	5.40429e-29	SLC44A1-8	exon	3UTR	SLC44A1	chr9	105389333	105389733	+	Proximal	Oligodendrocyte
3.38595e-34	-0.775986	0.152	0.244	5.77724e-29	FAM107B-1	exon	3UTR	FAM107B	chr10	14518570	14518854	-	Distal	Oligodendrocyte
5.69674e-34	-0.70995	0.039	0.103	9.72001e-29	RPRD1A-1	exon	3UTR	RPRD1A	chr18	35989824	35989970	-	Distal	Oligodendrocyte
7.27924e-34	-0.77302	0.078	0.157	1.24201e-28	C21orf91-1	exon	3UTR	C21orf91	chr21	17788974	17789205	-	Distal	Oligodendrocyte
8.06039e-34	0.378811	0.107	0.035	1.3753e-28	CNDP1-6	exon	3UTR	CNDP1	chr18	74580262	74584738	+	Proximal	Oligodendrocyte
1.06578e-33	0.431221	0.135	0.053	1.81848e-28	RBM5-10	exon	3UTR	RBM5	chr3	50118765	50118957	+	Distal	Oligodendrocyte
3.48528e-33	-0.852569	0.145	0.231	5.94673e-28	NORAD-1	exon	exon	NORAD	chr20	36045618	36045781	-	Distal	Oligodendrocyte
4.18539e-33	0.387027	0.301	0.176	7.14127e-28	PTK2-1	exon	3UTR	PTK2	chr8	140658356	140658756	-	Distal	Oligodendrocyte
5.21738e-32	-0.794144	0.06	0.132	8.9021e-27	PEA15-5	exon	3UTR	PEA15	chr1	160215002	160215376	+	Distal	Oligodendrocyte
6.30375e-32	0.357038	0.244	0.133	1.07557e-26	ATP1B1-2	exon	3UTR	ATP1B1	chr1	169131365	169131765	+	Proximal	Oligodendrocyte
1.28727e-31	0.445581	0.135	0.056	2.1964e-26	FNBP1-7	exon	exon	FNBP1	chr9	129919019	129919193	-	Proximal	Oligodendrocyte
4.80291e-31	0.307759	0.281	0.162	8.19491e-26	GPM6B-6	exon	3UTR	GPM6B	chrX	13774016	13774321	-	Proximal	Oligodendrocyte
7.55767e-31	0.378636	0.121	0.047	1.28952e-25	SLC44A2-8	exon	3UTR	SLC44A2	chr19	10644194	10644555	+	Distal	Oligodendrocyte
9.80635e-31	0.322239	0.68	0.52	1.6732e-25	CNP-2	exon	3UTR	CNP	chr17	41974792	41975192	+	Proximal	Oligodendrocyte
1.18177e-30	-0.701535	0.091	0.169	2.01639e-25	GAS7-5	exon	3UTR	GAS7	chr17	9910609	9910836	-	Distal	Oligodendrocyte
2.16521e-30	0.389548	0.167	0.079	3.69436e-25	ARGLU1-2	exon	3UTR	ARGLU1	chr13	106543327	106543478	-	Distal	Oligodendrocyte
3.77441e-30	-0.771451	0.068	0.138	6.44005e-25	ZNF652-1	exon	exon	ZNF652	chr17	49289206	49289410	-	Distal	Oligodendrocyte
1.17254e-29	-1.0242	0.102	0.178	2.00064e-24	HSPA1A-2	exon	3UTR	HSPA1A	chr6	31817594	31817925	+	Distal	Oligodendrocyte
1.3311e-29	0.30764	0.59	0.434	2.27118e-24	MBP-10	exon	3UTR	MBP	chr18	77016152	77016552	-	Distal	Oligodendrocyte
1.62654e-29	0.293878	0.742	0.586	2.77527e-24	APLP1-2	exon	3UTR	APLP1	chr19	35879457	35879775	+	Distal	Oligodendrocyte
2.57661e-29	-0.716679	0.204	0.291	4.39632e-24	PNISR-3	exon	CDS	PNISR	chr6	99400860	99401260	-	Proximal	Oligodendrocyte
3.25501e-29	0.315088	0.512	0.362	5.55382e-24	SLC44A1-9	exon	3UTR	SLC44A1	chr9	105389998	105390398	+	Distal	Oligodendrocyte
3.42053e-29	0.381237	0.108	0.04	5.83624e-24	LARP6-4	exon	3UTR	LARP6	chr15	70851427	70851647	-	Proximal	Oligodendrocyte
4.67224e-29	0.353808	0.147	0.066	7.97196e-24	CLMN-2	exon	3UTR	CLMN	chr14	95182069	95182469	-	Distal	Oligodendrocyte
4.69134e-29	0.284133	0.358	0.224	8.00455e-24	SPOCK1-1	exon	3UTR	SPOCK1	chr5	136975307	136975599	-	Distal	Oligodendrocyte
7.25338e-29	0.252379	0.44	0.29	1.2376e-23	DDX17-1	exon	3UTR	DDX17	chr22	38483440	38483596	-	Distal	Oligodendrocyte
1.41944e-28	-0.743798	0.104	0.18	2.4219e-23	CDKN1C-1	exon	3UTR	CDKN1C	chr11	2883213	2883419	-	Distal	Oligodendrocyte
5.37833e-28	0.357258	0.195	0.103	9.17673e-23	SREBF1-2	exon	3UTR	SREBF1	chr17	17812044	17812444	-	Distal	Oligodendrocyte
9.42384e-28	0.300782	0.204	0.108	1.60793e-22	SRRM2-5	exon	3UTR	SRRM2	chr16	2771087	2771400	+	Distal	Oligodendrocyte
1.39966e-27	0.345191	0.211	0.115	2.38815e-22	EVI2A-1	exon	3UTR	EVI2A	chr17	31317625	31318005	-	Distal	Oligodendrocyte
2.0266e-27	0.337006	0.131	0.058	3.45786e-22	SPOCK3-4	exon	3UTR	SPOCK3	chr4	166734946	166754562	-	Proximal	Oligodendrocyte
3.88685e-27	0.357774	0.144	0.067	6.63191e-22	KLK6-2	exon	3UTR	KLK6	chr19	50958631	50958869	-	Proximal	Oligodendrocyte
4.01841e-27	0.333637	0.285	0.172	6.85637e-22	PXK-8	exon	3UTR	PXK	chr3	58414159	58414501	+	Distal	Oligodendrocyte
1.08032e-26	-0.734692	0.09	0.162	1.84329e-21	PRRC2C-5	exon	CDS	PRRC2C	chr1	171532490	171532890	+	Distal	Oligodendrocyte
1.21633e-26	0.300784	0.168	0.084	2.07534e-21	LAMP2-14	exon	3UTR	LAMP2	chrX	120438992	120441828	-	Proximal	Oligodendrocyte
1.30612e-26	-0.754323	0.143	0.221	2.22856e-21	LHPP-15	exon	3UTR	LHPP	chr10	124613812	124614128	+	Distal	Oligodendrocyte
3.1745e-26	-0.688436	0.099	0.171	5.41647e-21	KIF1A-1	exon	3UTR	KIF1A	chr2	240713761	240713918	-	Distal	Oligodendrocyte
3.49971e-26	-0.707095	0.1	0.172	5.97134e-21	MAP1A-2	exon	CDS	MAP1A	chr15	43522319	43522719	+	Proximal	Oligodendrocyte
5.30118e-26	0.323642	0.12	0.051	9.04508e-21	CA2-4	exon	3UTR	CA2	chr8	85480929	85481329	+	Distal	Oligodendrocyte
7.00878e-26	-0.638291	0.284	0.359	1.19587e-20	SCD5-2	exon	3UTR	SCD5	chr4	82630265	82630665	-	Proximal	Oligodendrocyte
2.40803e-25	0.330061	0.165	0.084	4.10868e-20	PRUNE2-1	exon	3UTR	PRUNE2	chr9	76611397	76611664	-	Distal	Oligodendrocyte
2.71009e-25	0.301865	0.116	0.049	4.62406e-20	TMEM144-16	exon	3UTR	TMEM144	chr4	158254784	158255184	+	Distal	Oligodendrocyte
3.32448e-25	0.328963	0.11	0.046	5.67237e-20	SGTA-2	exon	3UTR	SGTA	chr19	2754760	2755060	-	Proximal	Oligodendrocyte
6.26856e-25	-0.608103	0.337	0.401	1.06957e-19	DDX17-4	exon	3UTR	DDX17	chr22	38485635	38486035	-	Distal	Oligodendrocyte
9.90043e-25	0.407688	0.17	0.091	1.68925e-19	UBB-3	exon	3UTR	UBB	chr17	16382354	16382740	+	Distal	Oligodendrocyte
1.61199e-24	0.366117	0.133	0.063	2.75045e-19	RPL19-2	exon	3UTR	RPL19	chr17	39203002	39204706	+	Distal	Oligodendrocyte
1.0762e-23	-0.610082	0.211	0.291	1.83625e-18	SELENOW-2	exon	3UTR	SELENOW	chr19	47784359	47784680	+	Distal	Oligodendrocyte
3.77696e-23	0.28727	0.132	0.063	6.4444e-18	SRSF5-10	exon	3UTR	SRSF5	chr14	69770214	69771068	+	Distal	Oligodendrocyte
5.29474e-23	-0.670463	0.098	0.163	9.03409e-18	PAQR8-13	exon	3UTR	PAQR8	chr6	52405481	52405881	+	Distal	Oligodendrocyte
7.59288e-23	0.272051	0.383	0.261	1.29553e-17	SNRNP70-4	exon	3UTR	SNRNP70	chr19	49108263	49108594	+	Distal	Oligodendrocyte
8.17751e-23	-0.673049	0.19	0.261	1.39528e-17	TPPP-1	exon	3UTR	TPPP	chr5	659862	660052	-	Distal	Oligodendrocyte
8.49694e-23	0.285295	0.146	0.074	1.44978e-17	GPBP1-14	exon	exon	GPBP1	chr5	57245825	57246225	+	Distal	Oligodendrocyte
9.3203e-23	0.314101	0.102	0.043	1.59027e-17	CD46-13	exon	3UTR	CD46	chr1	207795157	207795493	+	Distal	Oligodendrocyte
1.95407e-22	0.258162	0.273	0.171	3.33412e-17	ARHGAP21-1	exon	3UTR	ARHGAP21	chr10	24583628	24583939	-	Distal	Oligodendrocyte
2.36197e-22	0.322943	0.359	0.249	4.03009e-17	STMN4-2	exon	3UTR	STMN4	chr8	27236265	27236665	-	Proximal	Oligodendrocyte
3.20687e-22	0.280277	0.386	0.272	5.47169e-17	GPRC5B-6	exon	3UTR	GPRC5B	chr16	19858988	19859388	-	Distal	Oligodendrocyte
4.11781e-22	0.259702	0.21	0.122	7.02596e-17	SELENOP-2	exon	3UTR	SELENOP	chr5	42800112	42800270	-	Distal	Oligodendrocyte
5.55848e-22	0.275167	0.118	0.055	9.4841e-17	PRUNE2-16	exon	exon	PRUNE2	chr9	76823248	76823474	-	Proximal	Oligodendrocyte
1.0075e-21	0.334666	0.121	0.058	1.71904e-16	PTK2-14	exon	CDS	PTK2	chr8	140752251	140764413	-	Distal	Oligodendrocyte
1.53011e-21	0.271149	0.147	0.076	2.61073e-16	LAMP2-3	exon	3UTR	LAMP2	chrX	120430826	120431171	-	Distal	Oligodendrocyte
1.7592e-21	-0.67594	0.167	0.235	3.00162e-16	RAPGEF5-1	exon	3UTR	RAPGEF5	chr7	22118256	22118550	-	Distal	Oligodendrocyte
2.82541e-21	0.284187	0.131	0.066	4.82083e-16	SNHG14-10	exon	exon	SNHG14	chr15	25034350	25034750	+	Distal	Oligodendrocyte
2.90637e-21	-0.652288	0.095	0.157	4.95896e-16	NUCKS1-5	exon	CDS	NUCKS1	chr1	205718410	205723953	-	Proximal	Oligodendrocyte
4.47271e-21	0.32812	0.112	0.053	7.63151e-16	GRIA2-18	exon	3UTR	GRIA2	chr4	157362987	157363774	+	Distal	Oligodendrocyte
9.45071e-21	-0.452917	0.484	0.536	1.61252e-15	PCDH9-39	exon	CDS	PCDH9	chr13	67225769	67226169	-	Distal	Oligodendrocyte
1.15198e-20	0.306148	0.134	0.068	1.96555e-15	MAN2A2-3	exon	3UTR	MAN2A2	chr15	90920806	90921206	+	Proximal	Oligodendrocyte
1.16961e-20	0.280735	0.126	0.063	1.99564e-15	SRSF5-14	exon	3UTR	SRSF5	chr14	69771671	69772004	+	Distal	Oligodendrocyte
1.33275e-20	0.251436	0.221	0.134	2.27398e-15	SLC48A1-2	exon	3UTR	SLC48A1	chr12	47781299	47781699	+	Proximal	Oligodendrocyte
1.37369e-20	-0.543059	0.423	0.461	2.34385e-15	VAMP2-2	exon	3UTR	VAMP2	chr17	8160373	8160773	-	Proximal	Oligodendrocyte
1.64383e-20	0.274034	0.218	0.132	2.80476e-15	H3F3B-5	exon	3UTR	H3F3B	chr17	75778069	75778469	-	Distal	Oligodendrocyte
2.16924e-20	-0.64181	0.115	0.177	3.70124e-15	NUCKS1-2	exon	3UTR	NUCKS1	chr1	205713302	205713702	-	Distal	Oligodendrocyte
3.7593e-20	0.271995	0.177	0.101	6.41426e-15	SYNJ2-18	exon	3UTR	SYNJ2	chr6	158098229	158098629	+	Distal	Oligodendrocyte
5.09117e-20	-0.5524	0.456	0.479	8.68676e-15	PTMA-1	exon	3UTR	PTMA	chr2	231708663	231712872	+	Proximal	Oligodendrocyte
5.93751e-20	0.270855	0.12	0.059	1.01308e-14	RNF13-12	exon	3UTR	RNF13	chr3	149961116	149961516	+	Distal	Oligodendrocyte
8.24884e-20	-0.614786	0.077	0.134	1.40745e-14	HSP90AA1-4	exon	3UTR	HSP90AA1	chr14	102083902	102084833	-	Distal	Oligodendrocyte
1.34111e-19	-0.592366	0.38	0.42	2.28826e-14	TUBA1A-1	exon	3UTR	TUBA1A	chr12	49184810	49185110	-	Distal	Oligodendrocyte
1.49517e-19	0.263331	0.129	0.066	2.55111e-14	LINC01608-18	exon	exon	LINC01608	chr8	110983008	111027593	-	Proximal	Oligodendrocyte
1.52363e-19	0.270444	0.174	0.1	2.59968e-14	SPOCK3-1	exon	3UTR	SPOCK3	chr4	166733384	166733568	-	Distal	Oligodendrocyte
1.53381e-19	0.301771	0.118	0.058	2.61704e-14	AATK-1	exon	3UTR	AATK	chr17	81110487	81110710	-	Distal	Oligodendrocyte
2.36829e-19	0.287586	0.116	0.057	4.04088e-14	SRRM1-2	exon	3UTR	SRRM1	chr1	24643327	24648060	+	Distal	Oligodendrocyte
6.30225e-19	-0.606774	0.057	0.107	1.07532e-13	ZBTB7A-5	exon	3UTR	ZBTB7A	chr19	4044647	4045047	-	Distal	Oligodendrocyte
6.64261e-19	0.321902	0.111	0.055	1.13339e-13	MOG-3	exon	3UTR	MOG	chr6	29671171	29671571	+	Distal	Oligodendrocyte
6.89536e-19	0.25342	0.154	0.086	1.17651e-13	KIDINS220-5	exon	3UTR	KIDINS220	chr2	8746457	8746697	-	Distal	Oligodendrocyte
8.25679e-19	-0.677697	0.107	0.166	1.40881e-13	ANLN-9	exon	3UTR	ANLN	chr7	36453237	36453637	+	Distal	Oligodendrocyte
8.64512e-19	0.26787	0.109	0.053	1.47506e-13	POGZ-1	exon	3UTR	POGZ	chr1	151402724	151402922	-	Distal	Oligodendrocyte
8.76592e-19	0.291305	0.115	0.057	1.49568e-13	ARHGEF7-23	exon	3UTR	ARHGEF7	chr13	111305376	111305731	+	Distal	Oligodendrocyte
9.17458e-19	0.271914	0.108	0.053	1.5654e-13	UBXN4-11	exon	3UTR	UBXN4	chr2	135784715	135785056	+	Distal	Oligodendrocyte
1.04747e-18	0.272698	0.105	0.05	1.78723e-13	LPGAT1-12	exon	3UTR	LPGAT1	chr1	211749787	211778947	-	Proximal	Oligodendrocyte
2.15779e-18	-0.556451	0.333	0.392	3.68171e-13	PTMA-3	exon	3UTR	PTMA	chr2	231713210	231713536	+	Distal	Oligodendrocyte
2.54843e-18	-0.630896	0.139	0.199	4.34823e-13	SLC6A8-2	exon	3UTR	SLC6A8	chrX	153696256	153696574	+	Distal	Oligodendrocyte
2.88433e-18	-0.686316	0.188	0.25	4.92136e-13	DST-10	exon	CDS	DST	chr6	56553461	56555550	-	Distal	Oligodendrocyte
5.97061e-18	0.274225	0.182	0.11	1.01873e-12	PDE8A-14	exon	3UTR	PDE8A	chr15	85075910	85097978	+	Proximal	Oligodendrocyte
7.19602e-18	0.257146	0.185	0.112	1.22781e-12	MAP4K5-2	exon	3UTR	MAP4K5	chr14	50418837	50419237	-	Distal	Oligodendrocyte
9.39149e-18	-0.526466	0.293	0.351	1.60241e-12	PTMA-2	exon	3UTR	PTMA	chr2	231713046	231713415	+	Distal	Oligodendrocyte
1.12691e-17	0.315847	0.112	0.058	1.92278e-12	SPARC-2	exon	3UTR	SPARC	chr5	151662407	151662807	-	Distal	Oligodendrocyte
1.35097e-17	0.271841	0.123	0.065	2.30508e-12	RPS27A-2	exon	3UTR	RPS27A	chr2	55233410	55235602	+	Distal	Oligodendrocyte
2.84562e-17	-0.601864	0.132	0.192	4.8553e-12	ARGLU1-8	exon	exon	ARGLU1	chr13	106559576	106567891	-	Proximal	Oligodendrocyte
3.35306e-17	0.281114	0.133	0.074	5.72113e-12	PCDH9-2	exon	3UTR	PCDH9	chr13	66303015	66303403	-	Distal	Oligodendrocyte
3.50977e-17	0.335142	0.143	0.081	5.98852e-12	GLUL-7	exon	exon	GLUL	chr1	182389227	182389627	-	Distal	Oligodendrocyte
3.75776e-17	-0.661756	0.183	0.243	6.41164e-12	PREX1-1	exon	3UTR	PREX1	chr20	48624252	48624391	-	Distal	Oligodendrocyte
8.41316e-17	-0.603834	0.153	0.211	1.43549e-11	ADIPOR2-18	exon	3UTR	ADIPOR2	chr12	1788318	1788665	+	Distal	Oligodendrocyte
9.21713e-17	-0.569523	0.059	0.106	1.57266e-11	MYO9B-9	exon	exon	MYO9B	chr19	17175673	17184002	+	Proximal	Oligodendrocyte
9.27713e-17	0.301338	0.117	0.062	1.5829e-11	NRBP2-2	exon	3UTR	NRBP2	chr8	143833754	143834154	-	Distal	Oligodendrocyte
2.23265e-16	0.283082	0.16	0.096	3.80944e-11	SLC31A2-2	exon	3UTR	SLC31A2	chr9	113163771	113164127	+	Distal	Oligodendrocyte
3.61547e-16	-0.518768	0.088	0.141	6.16885e-11	SGTA-1	exon	3UTR	SGTA	chr19	2754715	2754886	-	Distal	Oligodendrocyte
3.73687e-16	0.263906	0.14	0.081	6.376e-11	RPL11-2	exon	3UTR	RPL11	chr1	23693863	23696450	+	Distal	Oligodendrocyte
4.52329e-16	0.254897	0.106	0.055	7.71782e-11	COLGALT2-5	exon	3UTR	COLGALT2	chr1	183938210	183938610	-	Distal	Oligodendrocyte
2.90014e-15	0.295479	0.114	0.063	4.94833e-10	ARGLU1-4	exon	exon	ARGLU1	chr13	106544021	106557308	-	Distal	Oligodendrocyte
3.1675e-15	-0.760303	0.32	0.362	5.40451e-10	NEAT1-10	exon	exon	NEAT1	chr11	65428424	65428824	+	Distal	Oligodendrocyte
3.21026e-15	-0.587566	0.075	0.122	5.47747e-10	NUCKS1-1	exon	3UTR	NUCKS1	chr1	205713037	205713437	-	Distal	Oligodendrocyte
4.17355e-15	-0.590194	0.085	0.134	7.12108e-10	LANCL1-3	exon	3UTR	LANCL1	chr2	210433017	210433417	-	Distal	Oligodendrocyte
4.35878e-15	0.253809	0.217	0.144	7.43713e-10	NEAT1-6	exon	exon	NEAT1	chr11	65425571	65425971	+	Distal	Oligodendrocyte
1.59103e-14	-0.389088	0.45	0.478	2.71468e-09	SOX2-OT-22	exon	exon	SOX2-OT	chr3	181740854	181741254	+	Distal	Oligodendrocyte
1.7865e-14	-0.608043	0.069	0.113	3.0482e-09	ZBTB16-20	exon	3UTR	ZBTB16	chr11	114255361	114255761	+	Distal	Oligodendrocyte
1.82666e-14	-0.610836	0.098	0.146	3.11671e-09	DYNLL2-5	exon	3UTR	DYNLL2	chr17	58090804	58091204	+	Distal	Oligodendrocyte
5.61175e-14	-0.447615	0.122	0.176	9.57499e-09	SCD-2	exon	3UTR	SCD	chr10	100361610	100362010	+	Distal	Oligodendrocyte
9.01543e-14	-0.486249	0.059	0.101	1.53825e-08	HMGB1-5	exon	CDS	HMGB1	chr13	30462703	30465876	-	Proximal	Oligodendrocyte
1.12418e-13	-0.316637	0.742	0.69	1.91812e-08	PLP1-3	exon	3UTR	PLP1	chrX	103790714	103791114	+	Proximal	Oligodendrocyte
1.17654e-13	-0.541332	0.239	0.288	2.00745e-08	SGK1-1	exon	3UTR	SGK1	chr6	134169252	134169404	-	Distal	Oligodendrocyte
1.20584e-13	-0.479824	0.098	0.146	2.05746e-08	PIP4K2A-5	exon	CDS	PIP4K2A	chr10	22537228	22542046	-	Distal	Oligodendrocyte
1.48961e-13	-0.53739	0.075	0.119	2.54163e-08	TPPP-3	exon	3UTR	TPPP	chr5	660181	660581	-	Distal	Oligodendrocyte
1.57685e-13	-0.552089	0.109	0.159	2.69049e-08	PRPF38B-4	exon	CDS	PRPF38B	chr1	108699352	108699752	+	Distal	Oligodendrocyte
1.72651e-13	-0.551254	0.098	0.145	2.94583e-08	LIPE-1	exon	3UTR	LIPE	chr19	42401514	42401679	-	Distal	Oligodendrocyte
2.67365e-13	-0.557405	0.149	0.199	4.56188e-08	KIF1B-23	exon	3UTR	KIF1B	chr1	10381197	10381597	+	Distal	Oligodendrocyte
3.40404e-13	-0.478698	0.063	0.105	5.8081e-08	NACC2-3	exon	3UTR	NACC2	chr9	136007207	136007607	-	Proximal	Oligodendrocyte
3.7446e-13	-0.481837	0.069	0.111	6.38918e-08	PLCL1-23	exon	3UTR	PLCL1	chr2	198148007	198148407	+	Distal	Oligodendrocyte
8.06679e-13	-0.53341	0.074	0.116	1.37639e-07	RTN3-17	exon	3UTR	RTN3	chr11	63759628	63759882	+	Distal	Oligodendrocyte
1.04292e-12	-0.47111	0.06	0.1	1.77946e-07	ZEB2-6	exon	3UTR	ZEB2	chr2	144388742	144389092	-	Distal	Oligodendrocyte
1.59533e-12	-0.533847	0.104	0.15	2.72202e-07	YWHAG-1	exon	3UTR	YWHAG	chr7	76326799	76326970	-	Distal	Oligodendrocyte
1.69788e-12	-0.517737	0.245	0.289	2.89699e-07	DPYSL2-7	exon	3UTR	DPYSL2	chr8	26657364	26657764	+	Proximal	Oligodendrocyte
2.53222e-12	-0.506852	0.107	0.153	4.32057e-07	CLDN11-2	exon	3UTR	CLDN11	chr3	170432636	170433036	+	Proximal	Oligodendrocyte
3.99817e-12	-0.526715	0.161	0.209	6.82184e-07	RHOB-4	exon	3UTR	RHOB	chr2	20449020	20449420	+	Distal	Oligodendrocyte
7.12684e-12	-0.574824	0.229	0.27	1.21601e-06	NEAT1-14	exon	exon	NEAT1	chr11	65438199	65438599	+	Distal	Oligodendrocyte
7.27603e-12	-0.514427	0.065	0.103	1.24146e-06	CDC42SE2-19	exon	3UTR	CDC42SE2	chr5	131394349	131394671	+	Distal	Oligodendrocyte
1.26991e-11	-0.542973	0.198	0.244	2.16677e-06	ANLN-10	exon	3UTR	ANLN	chr7	36453430	36453774	+	Distal	Oligodendrocyte
1.51088e-11	-0.524975	0.169	0.213	2.57792e-06	ZCCHC24-3	exon	3UTR	ZCCHC24	chr10	79383626	79384026	-	Distal	Oligodendrocyte
1.56922e-11	-0.49549	0.106	0.15	2.67746e-06	FAM133B-4	exon	3UTR	FAM133B	chr7	92565961	92577670	-	Proximal	Oligodendrocyte
1.67683e-11	-0.551526	0.147	0.191	2.86107e-06	AGAP1-44	exon	3UTR	AGAP1	chr2	236131458	236131789	+	Distal	Oligodendrocyte
2.28918e-11	-0.433014	0.088	0.131	3.90589e-06	STMN1-7	exon	exon	STMN1	chr1	25901517	25904725	-	Proximal	Oligodendrocyte
2.74615e-11	-0.472236	0.111	0.155	4.68559e-06	SECISBP2L-1	exon	3UTR	SECISBP2L	chr15	48988638	48988825	-	Distal	Oligodendrocyte
3.27832e-11	-0.532657	0.158	0.204	5.59361e-06	HNRNPDL-6	exon	CDS	HNRNPDL	chr4	82428371	82429447	-	Proximal	Oligodendrocyte
3.4397e-11	-0.559922	0.142	0.185	5.86895e-06	NEAT1-11	exon	exon	NEAT1	chr11	65431668	65432068	+	Distal	Oligodendrocyte
3.80154e-11	-0.478548	0.091	0.132	6.48635e-06	MTUS1-2	exon	3UTR	MTUS1	chr8	17644748	17645148	-	Distal	Oligodendrocyte
3.84305e-11	-0.534826	0.157	0.201	6.55716e-06	POU3F3-6	exon	3UTR	POU3F3	chr2	104858224	104858567	+	Distal	Oligodendrocyte
6.77692e-11	-0.496351	0.096	0.136	1.1563e-05	MVB12B-22	exon	3UTR	MVB12B	chr9	126506706	126507026	+	Distal	Oligodendrocyte
1.02694e-10	-0.425052	0.064	0.1	1.75221e-05	PIP4K2A-2	exon	3UTR	PIP4K2A	chr10	22535214	22535614	-	Distal	Oligodendrocyte
1.40654e-10	-0.497549	0.136	0.179	2.3999e-05	GAS7-7	exon	3UTR	GAS7	chr17	9913774	9914174	-	Distal	Oligodendrocyte
2.95966e-10	-0.542149	0.208	0.249	5.04989e-05	HSP90AA1-2	exon	3UTR	HSP90AA1	chr14	102083072	102083814	-	Distal	Oligodendrocyte
1.76943e-09	-0.562051	0.111	0.148	0.000301906	AMER2-6	exon	3UTR	AMER2	chr13	25168347	25168747	-	Distal	Oligodendrocyte
3.50336e-09	-0.52825	0.215	0.249	0.000597757	STMN1-6	exon	3UTR	STMN1	chr1	25900521	25900921	-	Distal	Oligodendrocyte
5.035e-09	-0.48309	0.183	0.221	0.000859091	LAMP2-6	exon	3UTR	LAMP2	chrX	120437446	120437846	-	Distal	Oligodendrocyte
5.22079e-09	-0.472194	0.124	0.161	0.000890792	NUCKS1-3	exon	3UTR	NUCKS1	chr1	205717354	205717754	-	Distal	Oligodendrocyte
7.08727e-09	-0.490869	0.073	0.106	0.00120926	PEX5L-3	exon	3UTR	PEX5L	chr3	179795297	179795697	-	Distal	Oligodendrocyte
7.42666e-09	-0.561694	0.199	0.233	0.00126717	NEAT1-15	exon	exon	NEAT1	chr11	65439759	65440159	+	Distal	Oligodendrocyte
9.90215e-09	-0.363141	0.068	0.101	0.00168954	ADIPOR2-16	exon	3UTR	ADIPOR2	chr12	1784001	1786271	+	Distal	Oligodendrocyte
1.12928e-08	-0.394182	0.087	0.122	0.00192681	DNM1-3	exon	exon	DNM1	chr9	128254936	128255247	+	Distal	Oligodendrocyte
1.52996e-08	-0.254494	0.43	0.462	0.00261048	ACTB-1	exon	3UTR	ACTB	chr7	5527148	5527308	-	Distal	Oligodendrocyte
1.70224e-08	-0.447254	0.106	0.142	0.00290444	SLC24A2-3	exon	3UTR	SLC24A2	chr9	19509229	19509629	-	Distal	Oligodendrocyte
2.39604e-08	-0.498853	0.086	0.119	0.00408822	FAM53B-1	exon	3UTR	FAM53B	chr10	124619292	124619493	-	Distal	Oligodendrocyte
2.53074e-08	-0.441304	0.126	0.162	0.00431806	MAP1B-19	exon	3UTR	MAP1B	chr5	72209214	72209551	+	Distal	Oligodendrocyte
2.82737e-08	-0.496716	0.452	0.469	0.00482418	NEAT1-16	exon	exon	NEAT1	chr11	65440169	65440569	+	Distal	Oligodendrocyte
3.43315e-08	-0.466876	0.076	0.107	0.00585778	CLK1-5	exon	exon	CLK1	chr2	200859834	200860234	-	Distal	Oligodendrocyte
4.93409e-08	-0.5298	0.113	0.145	0.00841874	CXXC5-8	exon	3UTR	CXXC5	chr5	139683475	139683875	+	Distal	Oligodendrocyte
6.22951e-08	-0.365301	0.072	0.103	0.010629	ZCCHC24-2	exon	3UTR	ZCCHC24	chr10	79383185	79383585	-	Distal	Oligodendrocyte
8.66532e-08	-0.367573	0.326	0.351	0.0147851	MBP-11	exon	3UTR	MBP	chr18	76980339	77017024	-	Distal	Oligodendrocyte
1.44009e-07	-0.413245	0.345	0.362	0.0245714	SORT1-1	exon	3UTR	SORT1	chr1	109309594	109309906	-	Distal	Oligodendrocyte
1.51099e-07	-0.510181	0.101	0.133	0.0257811	ELAVL3-4	exon	3UTR	ELAVL3	chr19	11453946	11454346	-	Distal	Oligodendrocyte
1.64444e-07	-0.479318	0.156	0.189	0.0280582	PAQR8-14	exon	3UTR	PAQR8	chr6	52407406	52407763	+	Distal	Oligodendrocyte
1.7813e-07	-0.417301	0.086	0.116	0.0303933	PIP4K2A-3	exon	3UTR	PIP4K2A	chr10	22535874	22536274	-	Distal	Oligodendrocyte
1.83872e-07	-0.439832	0.078	0.108	0.031373	CCP110-3	exon	CDS	CCP110	chr16	19537179	19537579	+	Distal	Oligodendrocyte
2.54013e-07	-0.441804	0.087	0.117	0.0433407	ZDHHC20-1	exon	3UTR	ZDHHC20	chr13	21372573	21372786	-	Distal	Oligodendrocyte
2.5803e-07	-0.458131	0.146	0.178	0.0440262	NCOA7-13	exon	CDS	NCOA7	chr6	125790972	125878369	+	Proximal	Oligodendrocyte
2.91372e-07	-0.437945	0.138	0.17	0.0497151	SHTN1-20	exon	CDS	SHTN1	chr10	116954159	117005161	-	Proximal	Oligodendrocyte
