# Supplementary material for: Single-cell alternative polyadenylation analysis reveals mechanistic insights of COVID-19-associated neurological and psychiatric effects
Source: PLoS One. 2025 Dec 26;20(12):e0324689. doi: 10.1371/journal.pone.0324689 (PMC12742782; doi:10.1371/journal.pone.0324689)
Supplement: S5 Table — (XLSX) [file pone.0324689.s012.xlsx]

## Sheet: Sheet1
Supplementary table 5. PAS changes in different cell types from SCAPTURE results.
PAS name	Chromosome	Strand	Start	End	Avg_log2FC	Cell type
RPL37A-1	Chr2	+	216498848	216501499	0.8075	Excitatory neurons
CIRBP-5	Chr19	+	1272981	1274810	0.456	Inhibitory neurons
F3-1	Chr1	-	94529268	94529668	1.17136	Astrocyte
MT3-2	Chr16	+	56589593	56591077	-1.1932	Oligodendrocyte
B2M-3	Chr8	+	44717902	44718145	0.7756	Oligodendrocyte
JUND-1	Chr19	-	18279723	18280074	0.5702	Microglia
