# Supplementary material for: Single-cell alternative polyadenylation analysis reveals mechanistic insights of COVID-19-associated neurological and psychiatric effects
Source: PLoS One. 2025 Dec 26;20(12):e0324689. doi: 10.1371/journal.pone.0324689 (PMC12742782; doi:10.1371/journal.pone.0324689)
Supplement: S6 Table — (XLSX) [file pone.0324689.s013.xlsx]

## Sheet: Glutamatergic_neuron
Supplementary table 6. The 408 genes in the four quadrants of all cell types.
ensembl_transcript_id	control	version	case	diff_usage	ensembl_gene_id	hgnc_symbol	chromosome_name	start_position	end_position	avg_log2FC	group
ENST00000219476	0.139878	9	0.0385769	-0.101301	ENSG00000103197	TSC2	16	2047967	2089491	0.227386	2
ENST00000249700	0.602213	9	0.726629	0.124416	ENSG00000128872	TMOD2	15	51751597	51816363	-0.645548	4
ENST00000254977	0.735563	7	0.84557	0.110007	ENSG00000132640	BTBD3	20	11890723	11926609	-0.2087	4
ENST00000256062	0.736899	9	0.851134	0.114235	ENSG00000133687	TMTC1	12	29500840	29784759	-0.266423	4
ENST00000259119	0.666372	9	0.850936	0.184564	ENSG00000136603	SKIL	3	170357678	170396835	-0.368208	4
ENST00000261180	0.397563	10	0.505695	0.108132	ENSG00000072657	TRHDE	12	72087266	72670758	-0.243553	4
ENST00000261427	0.476735	10	0.592991	0.116256	ENSG00000078140	UBE2K	4	39698109	39782792	-0.207957	4
ENST00000263377	0.208825	6	0.341715	0.13289	ENSG00000141867	BRD4	19	15235519	15332545	-0.396413	4
ENST00000263773	0.670921	10	0.786201	0.115281	ENSG00000109920	FNBP4	11	47716494	47767443	0.288301	1
ENST00000265717	0.373828	5	0.561831	0.188003	ENSG00000005249	PRKAR2B	7	107044705	107161811	-0.303109	4
ENST00000265997	0.440075	5	0.638124	0.198049	ENSG00000107864	CPEB3	10	92046692	92291078	-0.345672	4
ENST00000267068	0.303997	5	0.50541	0.201413	ENSG00000244754	N4BP2L2	13	32432417	32538885	0.293261	1
ENST00000267836	0.575315	10	0.724367	0.149052	ENSG00000104177	MYEF2	15	48134632	48178353	0.23941	1
ENST00000269321	0.809337	12	0.667245	-0.142091	ENSG00000141522	ARHGDIA	17	81867721	81871378	-0.25587	3
ENST00000274242	0.382205	10	0.219208	-0.162996	ENSG00000145592	RPL37	5	40825262	40835222	0.47205	2
ENST00000278935	0.433447	8	0.308794	-0.124653	ENSG00000110274	CEP164	11	117314557	117413266	0.24569	2
ENST00000282486	0.536039	10	0.636087	0.100048	ENSG00000152601	MBNL1	3	152243828	152465780	-0.230492	4
ENST00000286548	0.154692	9	0.322174	0.167481	ENSG00000156052	GNAQ	9	77716097	78031811	-0.270568	4
ENST00000287022	0.65586	10	0.530726	-0.125134	ENSG00000156467	UQCRB	8	96222947	96235546	0.420286	2
ENST00000289013	0.485457	11	0.366762	-0.118695	ENSG00000158106	RHPN1	8	143368876	143384221	0.285955	2
ENST00000295101	0.602306	3	0.746026	0.14372	ENSG00000162989	KCNJ3	2	154697855	154858354	-0.262545	4
ENST00000296953	0.372409	6	0.486923	0.114514	ENSG00000164463	CREBRF	5	173056352	173139284	-0.222047	4
ENST00000297404	0.333526	1	0.447605	0.114078	ENSG00000164794	KCNV1	8	109963636	109975771	-0.234427	4
ENST00000297598	0.3951	5	0.509409	0.114308	ENSG00000164951	PDP1	8	93857807	93926068	-0.503156	4
ENST00000299084	0.502998	9	0.686497	0.183499	ENSG00000166068	SPRED1	15	38252836	38357249	-0.26273	4
ENST00000303230	0.518957	6	0.701948	0.182991	ENSG00000164588	HCN1	5	45254948	45696498	-0.337751	4
ENST00000304834	0.336489	11	0.202649	-0.13384	ENSG00000189159	JPT1	17	75135248	75168281	-0.289574	3
ENST00000306764	0.606207	11	0.77748	0.171273	ENSG00000172348	RCAN2	6	46220736	46491972	-0.439559	4
ENST00000306821	0.533015	3	0.730202	0.197187	ENSG00000172260	NEGR1	1	71395943	72282539	-0.217959	4
ENST00000309737	0.746059	11	0.632487	-0.113571	ENSG00000166405	RIC3	11	8106056	8169055	0.257612	2
ENST00000311151	0.572838	9	0.740913	0.168075	ENSG00000092964	DPYSL2	8	26514031	26658178	-0.595125	4
ENST00000311745	0.716978	9	0.553418	-0.16356	ENSG00000078328	RBFOX1	16	5239802	7713340	-0.210601	3
ENST00000312046	0.482868	10	0.591837	0.108969	ENSG00000164830	OXR1	8	106270144	106752694	-0.226849	4
ENST00000313117	0.637576	11	0.53205	-0.105526	ENSG00000115875	SRSF7	2	38743599	38751494	0.475208	2
ENST00000313269	0.731015	5	0.579947	-0.151068	ENSG00000178719	GRINA	8	143990056	143993415	0.324529	2
ENST00000319540	0.334021	9	0.615015	0.280994	ENSG00000145284	SCD5	4	82629539	82798796	-0.281081	4
ENST00000320389	0.579213	12	0.413479	-0.165734	ENSG00000130294	KIF1A	2	240713761	240824293	-0.244895	3
ENST00000320936	0.624763	9	0.457942	-0.166821	ENSG00000099622	CIRBP	19	1259384	1274880	0.556959	2
ENST00000322989	0.382854	8	0.191761	-0.191093	ENSG00000134419	RPS15A	16	18781295	18790383	0.248199	2
ENST00000323348	0.76755	10	0.652236	-0.115314	ENSG00000163516	ANKZF1	2	219229783	219236679	0.320661	2
ENST00000327040	0.553471	13	0.683724	0.130253	ENSG00000156011	PSD3	8	18527303	19084730	-0.246969	4
ENST00000330736	0.737331	10	0.617272	-0.120058	ENSG00000167522	ANKRD11	16	89267630	89490561	-0.316826	3
ENST00000332065	0.542717	9	0.658188	0.115471	ENSG00000182473	EXOC7	17	76081016	76121576	0.274996	1
ENST00000332687	0.711414	11	0.834369	0.122955	ENSG00000131263	RLIM	X	74582976	74614624	-0.358633	4
ENST00000338042	0.611406	11	0.714485	0.10308	ENSG00000068305	MEF2A	15	99565417	99716488	-0.279253	4
ENST00000338222	0.577609	7	0.686663	0.109054	ENSG00000188021	UBQLN2	X	56563627	56567868	-0.210264	4
ENST00000338700	0.580201	10	0.691365	0.111164	ENSG00000109654	TRIM2	4	153152163	153339319	-0.261982	4
ENST00000340360	0.587549	10	0.381459	-0.20609	ENSG00000166435	XRRA1	11	74807739	74949200	0.252094	2
ENST00000347616	0.447055	5	0.644954	0.197899	ENSG00000018236	CNTN1	12	40692439	41072415	-0.283231	4
ENST00000352832	0.322612	9	0.207317	-0.115295	ENSG00000006283	CACNA1G	17	50560715	50627474	0.209968	2
ENST00000354667	0.458455	8	0.583043	0.124587	ENSG00000122566	HNRNPA2B1	7	26171151	26201529	0.266073	1
ENST00000360273	0.476609	7	0.336203	-0.140405	ENSG00000157087	ATP2B2	3	10324023	10708007	-0.202591	3
ENST00000367142	0.539385	5	0.786461	0.247076	ENSG00000069275	NUCKS1	1	205712822	205750182	-0.286914	4
ENST00000368357	0.485656	7	0.637315	0.151659	ENSG00000111912	NCOA7	6	125781161	125932034	-0.316089	4
ENST00000371730	0.744431	6	0.865675	0.121244	ENSG00000085832	EPS15	1	51354263	51519266	-0.249858	4
ENST00000373299	0.822334	5	0.933626	0.111292	ENSG00000136854	STXBP1	9	127579370	127696027	-0.289215	4
ENST00000373502	0.760238	10	0.890415	0.130177	ENSG00000204116	CHIC1	X	73563197	73687111	-0.245904	4
ENST00000373517	0.73616	4	0.856938	0.120777	ENSG00000186462	NAP1L2	X	73212299	73214851	-0.218121	4
ENST00000375201	0.546111	8	0.356439	-0.189671	ENSG00000213676	ATF6B	6	32115264	32128253	0.344316	2
ENST00000378735	0.671984	5	0.4959	-0.176084	ENSG00000131437	KIF3A	5	132692628	132737638	-0.210872	3
ENST00000378746	0.641921	8	0.778582	0.136661	ENSG00000131437	KIF3A	5	132692628	132737638	-0.210872	4
ENST00000379607	0.567974	10	0.700622	0.132648	ENSG00000173674	EIF1AX	X	20124525	20141838	-0.544069	4
ENST00000379643	0.486002	10	0.367682	-0.118319	ENSG00000184368	MAP7D2	X	20006713	20116907	-0.47317	3
ENST00000380715	0.733857	5	0.576501	-0.157355	ENSG00000164985	PSIP1	9	15464066	15510995	-0.210803	3
ENST00000391857	0.297198	9	0.170349	-0.126849	ENSG00000142541	RPL13A	19	49487510	49493057	0.581046	2
ENST00000392038	0.303593	7	0.185145	-0.118447	ENSG00000105221	AKT2	19	40230317	40285536	0.29777	2
ENST00000392649	0.750206	7	0.877381	0.127175	ENSG00000114757	PEX5L	3	179794958	180037053	-0.353544	4
ENST00000395862	0.241451	7	0.391013	0.149562	ENSG00000155097	ATP6V1C1	8	103021063	103073051	-0.348736	4
ENST00000396821	0.521105	8	0.685699	0.164594	ENSG00000100201	DDX17	22	38483438	38507660	0.254724	1
ENST00000398637	0.631827	10	0.798852	0.167026	ENSG00000111371	SLC38A1	12	46183063	46270017	-0.227586	4
ENST00000399161	0.78613	8	0.900514	0.114384	ENSG00000186487	MYT1L	2	1789113	2331664	-0.272918	4
ENST00000400274	0.552693	5	0.435962	-0.116731	ENSG00000160305	DIP2A	21	46458891	46570015	0.338153	2
ENST00000400546	0.821939	6	0.939007	0.117068	ENSG00000154654	NCAM2	21	20998409	21543329	-0.334145	4
ENST00000403542	0.57664	6	0.696862	0.120223	ENSG00000131051	RBM39	20	35701347	35742312	0.29907	1
ENST00000409623	0.752113	8	0.608333	-0.143779	ENSG00000164953	TMEM67	8	93754844	93819234	0.22704	2
ENST00000411529	0.494079	6	0.647427	0.153348	ENSG00000170144	HNRNPA3	2	177212694	177223959	-0.260217	4
ENST00000417640	0.769489	7	0.880339	0.11085	ENSG00000123119	NECAB1	8	90791741	90959393	-0.229084	4
ENST00000424373	0.531261	5	0.410736	-0.120525	ENSG00000164114	MAP9	4	155342658	155376970	-0.21511	3
ENST00000428708	0.752861	7	0.615739	-0.137122	ENSG00000175866	BAIAP2	17	81035122	81117434	-0.293688	3
ENST00000430069	0.353771	5	0.552505	0.198735	ENSG00000177565	TBL1XR1	3	177019340	177228000	-0.242543	4
ENST00000442744	0.452633	7	0.351446	-0.101188	ENSG00000221983	UBA52	19	18571730	18577550	-0.211829	3
ENST00000452918	0.645659	7	0.747932	0.102273	ENSG00000064607	SUGP2	19	18990888	19034023	0.276243	1
ENST00000465254	0.506871	2	0.347391	-0.15948	ENSG00000189367	KIAA0408	6	127438406	127459389	-0.276043	3
ENST00000481195	0.321057	6	0.477485	0.156428	ENSG00000113575	PPP2CA	5	134194035	134226073	-0.308721	4
ENST00000494254	0.229789	3	0.376778	0.146989	ENSG00000136854	STXBP1	9	127579370	127696027	-0.289215	4
ENST00000515818	0.595604	5	0.455951	-0.139654	ENSG00000145425	RPS3A	4	151099624	151104642	0.322296	2
ENST00000518850	0.429194	5	0.609974	0.180781	ENSG00000156482	RPL30	8	98024851	98046469	0.262559	1
ENST00000521621	0.628499	5	0.517974	-0.110525	ENSG00000113240	CLK4	5	178602664	178630615	0.280187	2
ENST00000526355	0.629827	7	0.746187	0.11636	ENSG00000152402	GUCY1A2	11	106674019	107018476	-0.311315	4
ENST00000536441	0.78762	7	0.900406	0.112786	ENSG00000149212	SESN3	11	95165513	95232541	-0.200919	4
ENST00000554401	0.256455	1	0.394042	0.137588	ENSG00000080824	HSP90AA1	14	102080742	102139699	-0.577325	4
ENST00000555547	0.456589	5	0.63284	0.176251	ENSG00000100650	SRSF5	14	69726900	69772005	0.236778	1
ENST00000561903	0.601485	6	0.370899	-0.230586	ENSG00000197774	EME2	16	1772810	1781708	0.211371	2
ENST00000610854	0.160531	2	0.505499	0.344967	ENSG00000277586	NEFL	8	24950955	24956721	-0.93245	4
ENST00000634658	0.473282	1	0.352151	-0.121132	ENSG00000164588	HCN1	5	45254948	45696498	-0.337751	3
ENST00000678721	0.444973	1	0.579388	0.134416	ENSG00000138398	PPIG	2	169584342	169641406	-0.222901	4

## Sheet: GABAergic_interneuron
ensembl_transcript_id	control	version	case	diff_usage	ensembl_gene_id	hgnc_symbol	chromosome_name	start_position	end_position	avg_log2FC	quadrant
ENST00000025008	0.635983	10	0.827586	0.191603	ENSG00000023287	RB1CC1	8	52622458	52745843	-0.208428	4
ENST00000195649	0.740741	10	1	0.259259	ENSG00000065609	SNAP91	6	83552880	83709691	-0.30161	4
ENST00000202028	0.763407	9	0.931193	0.167786	ENSG00000088367	EPB41L1	20	36091504	36232799	-0.253743	4
ENST00000209875	0.985938	9	0.883333	-0.102604	ENSG00000094916	CBX5	12	54230942	54280133	-0.217864	3
ENST00000216218	0.869091	8	0.71521	-0.153881	ENSG00000100380	ST13	22	40824535	40856639	-0.210381	3
ENST00000220876	0.762295	12	0.62963	-0.132665	ENSG00000104435	STMN2	8	79611117	79666158	-0.304235	3
ENST00000221166	0.868379	10	0.714286	-0.154093	ENSG00000104722	NEFM	8	24913758	24919098	-0.516791	3
ENST00000237019	0.829027	11	0.9375	0.108473	ENSG00000118276	B4GALT6	18	31622246	31685836	-0.204721	4
ENST00000237654	0.170434	9	0.336399	0.165965	ENSG00000118816	CCNI	4	77047155	77076309	-0.480368	4
ENST00000253122	0.839847	10	0.736726	-0.103122	ENSG00000130821	SLC6A8	X	153687926	153696588	-0.219075	3
ENST00000257435	0.713208	12	0.5	-0.213208	ENSG00000134986	NREP	5	111662621	111997464	-0.206377	3
ENST00000259271	0.613556	7	0.888889	0.275333	ENSG00000136750	GAD2	10	26216665	26304558	-0.251359	4
ENST00000261302	0.644	9	0.810345	0.166345	ENSG00000053254	FOXN3	14	89124871	89619149	-0.392617	4
ENST00000261847	0.46904	7	0.717703	0.248663	ENSG00000138593	SECISBP2L	15	48988476	49046447	-0.209875	4
ENST00000261868	0.37931	10	0.56	0.18069	ENSG00000104131	EIF3J	15	44537125	44563029	-0.262507	4
ENST00000262033	0.692216	11	0.584158	-0.108057	ENSG00000110958	PTGES3	12	56663341	56688408	-0.251613	3
ENST00000262126	0.324675	9	0.123596	-0.20108	ENSG00000101745	ANKRD12	18	9136228	9285985	-0.423302	3
ENST00000262768	0.942907	11	0.801948	-0.140959	ENSG00000035862	TIMP2	17	78852977	78925387	-0.444399	3
ENST00000263967	0.591781	4	0.47619	-0.11559	ENSG00000121879	PIK3CA	3	179148114	179240093	-0.243662	3
ENST00000264235	0.442231	13	0.180952	-0.261279	ENSG00000082701	GSK3B	3	119821321	120094994	-0.323856	3
ENST00000264360	0.731755	7	0.627273	-0.104483	ENSG00000138650	PCDH10	4	133149294	133208606	-0.218244	3
ENST00000265381	0.379859	7	0.278481	-0.101378	ENSG00000107282	APBA1	9	69427532	69672371	-0.20944	3
ENST00000265709	0.134592	13	0.428571	0.293979	ENSG00000029534	ANK1	8	41653220	41896762	-0.207715	4
ENST00000265997	0.456492	5	0.222222	-0.234269	ENSG00000107864	CPEB3	10	92046692	92291078	-0.289825	3
ENST00000266508	0.384401	14	0.528302	0.143901	ENSG00000139154	AEBP2	12	19404045	19720801	-0.277638	4
ENST00000286181	0.643162	7	0.5	-0.143162	ENSG00000155744	FAM126B	2	200973718	201071671	-0.216003	3
ENST00000286437	0.702326	7	0	-0.702326	ENSG00000155966	AFF2	X	148500617	149000663	-0.211721	3
ENST00000286548	0.133005	9	0.267516	0.134511	ENSG00000156052	GNAQ	9	77716097	78031811	-0.318871	4
ENST00000287766	0.601903	10	0.740668	0.138765	ENSG00000157103	SLC6A1	3	10992186	11039247	-0.213315	4
ENST00000295101	0.577653	3	0.826087	0.248434	ENSG00000162989	KCNJ3	2	154697855	154858354	-0.353464	4
ENST00000295887	0.776527	6	0.888889	0.112362	ENSG00000163624	CDS1	4	84583127	84651334	-0.256218	4
ENST00000297598	0.376801	5	0.545455	0.168653	ENSG00000164951	PDP1	8	93857807	93926068	-0.237838	4
ENST00000300086	0.743961	5	0.506478	-0.237483	ENSG00000166848	TERF2IP	16	75647773	75761872	-0.275063	3
ENST00000300105	0.591358	7	1	0.408642	ENSG00000166862	CACNG2	22	36560857	36703752	-0.215906	4
ENST00000300571	0.656522	7	0.4416	-0.214922	ENSG00000167191	GPRC5B	16	19856691	19886167	-0.236942	3
ENST00000303230	0.447917	6	0	-0.447917	ENSG00000164588	HCN1	5	45254948	45696498	-0.312706	3
ENST00000303635	0.43485	12	0.332425	-0.102425	ENSG00000171735	CAMTA1	1	6785454	7769706	-0.29596	3
ENST00000306851	0.846958	10	0.964286	0.117328	ENSG00000118276	B4GALT6	18	31622246	31685836	-0.204721	4
ENST00000308275	0.707921	8	0.511111	-0.19681	ENSG00000167196	FBXO22	15	75903876	75942511	-0.235581	3
ENST00000310528	0.886463	9	0.583333	-0.30313	ENSG00000165416	SUGT1	13	52652709	52700909	-0.247405	3
ENST00000311151	0.550942	9	0.658356	0.107414	ENSG00000092964	DPYSL2	8	26514031	26658178	-0.60593	4
ENST00000311277	0.674679	9	0.807692	0.133013	ENSG00000164114	MAP9	4	155342658	155376970	-0.248143	4
ENST00000311417	0.721362	7	0.542636	-0.178727	ENSG00000172667	ZMAT3	3	178960121	179072215	-0.297512	3
ENST00000311745	0.745059	9	0.62069	-0.12437	ENSG00000078328	RBFOX1	16	5239802	7713340	-0.226636	3
ENST00000313117	0.555944	11	0.39576	-0.160184	ENSG00000115875	SRSF7	2	38743599	38751494	0.63045	2
ENST00000314833	0.421875	10	0.6	0.178125	ENSG00000180287	PLD5	1	242082986	242524697	-0.233243	4
ENST00000315872	0.814867	11	0.677778	-0.137089	ENSG00000134318	ROCK2	2	11179759	11348330	-0.220454	3
ENST00000316509	0.0872203	11	0.20542	0.1182	ENSG00000220205	VAMP2	17	8159149	8163546	-0.464634	4
ENST00000318008	0.646717	11	0.774194	0.127477	ENSG00000002834	LASP1	17	38869859	38921770	-0.226106	4
ENST00000318801	0.2	8	0.354839	0.154839	ENSG00000100321	SYNGR1	22	39349925	39385575	-0.248243	4
ENST00000318948	0.801158	7	0.684211	-0.116948	ENSG00000180530	NRIP1	21	14961235	15065936	-0.222708	3
ENST00000320389	0.654762	12	0.191781	-0.462981	ENSG00000130294	KIF1A	2	240713761	240824293	-0.213328	3
ENST00000320634	0.887911	8	0.615134	-0.272778	ENSG00000135472	FAIM2	12	49866896	49904217	-0.202398	3
ENST00000320936	0.567613	9	0.192308	-0.375305	ENSG00000099622	CIRBP	19	1259384	1274880	0.464784	2
ENST00000323061	0.861142	7	0.714286	-0.146857	ENSG00000177432	NAP1L5	4	88695913	88697829	-0.296255	3
ENST00000324453	0.917297	13	0.810934	-0.106363	ENSG00000180354	MTURN	7	30134986	30162762	-0.278177	3
ENST00000327835	0.744318	7	0.633065	-0.111254	ENSG00000164684	ZNF704	8	80628451	80874781	-0.241991	3
ENST00000328457	0.571795	5	0.75	0.178205	ENSG00000182836	PLCXD3	5	41306952	41510628	-0.364069	4
ENST00000329008	0.850602	9	0.7	-0.150602	ENSG00000183166	CALN1	7	71779491	72447151	-0.398102	3
ENST00000332687	0.760684	11	0.641975	-0.118708	ENSG00000131263	RLIM	X	74582976	74614624	-0.297775	3
ENST00000333209	0.415094	4	0	-0.415094	ENSG00000185477	GPRIN3	4	89236383	89307800	-0.269789	3
ENST00000333896	0.488189	5	0.595563	0.107374	ENSG00000115306	SPTBN1	2	54456317	54671446	-0.322624	4
ENST00000334025	0.621377	3	0.5	-0.121377	ENSG00000186479	RGS7BP	5	64506015	64612319	-0.388704	3
ENST00000334049	0.774775	11	0.933333	0.158559	ENSG00000141404	GNAL	18	11689264	11885685	-0.252407	4
ENST00000334635	0.380142	10	0.503497	0.123355	ENSG00000109184	DCUN1D4	4	51843000	51916837	-0.224336	4
ENST00000336735	0.54964	9	0.687873	0.138232	ENSG00000071537	SEL1L	14	81471547	81533853	-0.201158	4
ENST00000337225	0.437086	5	0.666667	0.229581	ENSG00000145824	CXCL14	5	135570679	135579279	-0.370888	4
ENST00000340208	0.565719	9	0.666667	0.100947	ENSG00000081189	MEF2C	5	88717117	88904257	-0.208279	4
ENST00000340635	0.533019	11	0.888889	0.35587	ENSG00000113448	PDE4D	5	58969038	60522120	-0.311206	4
ENST00000342192	0.637081	9	0.498328	-0.138753	ENSG00000185651	UBE2L3	22	21549447	21624034	-0.235661	3
ENST00000345097	0.716033	8	0.461538	-0.254494	ENSG00000053254	FOXN3	14	89124871	89619149	-0.392617	3
ENST00000346248	0.814672	7	0.666667	-0.148005	ENSG00000182022	CHST15	10	124007668	124093598	-0.268386	3
ENST00000356321	0.836141	4	0.732143	-0.103998	ENSG00000198146	ZNF770	15	34978341	34988287	-0.206763	3
ENST00000356978	0.81861	9	0.648469	-0.170142	ENSG00000198668	CALM1	14	90396502	90408268	-0.265601	3
ENST00000357816	0.563053	2	0.409886	-0.153167	ENSG00000165566	AMER2	13	25161679	25172288	-0.283209	3
ENST00000358293	0.731061	7	0.536585	-0.194475	ENSG00000196227	FAM217B	20	59933764	59948680	-0.254039	3
ENST00000359678	0.709677	10	0.608696	-0.100982	ENSG00000198130	HIBCH	2	190189735	190344193	-0.228852	3
ENST00000360472	0.17101	9	0.412587	0.241578	ENSG00000162734	PEA15	1	160205380	160215376	-0.283041	4
ENST00000362052	0.711864	7	0.892857	0.180993	ENSG00000143420	ENSA	1	150600851	150629612	-0.234118	4
ENST00000366597	0.314286	5	0.2	-0.114286	ENSG00000168243	GNG4	1	235547685	235650754	-0.208842	3
ENST00000366609	0.933911	4	0.828947	-0.104964	ENSG00000168264	IRF2BP2	1	234604269	234610178	-0.2464	3
ENST00000366843	0.904709	7	0.68	-0.224709	ENSG00000154380	ENAH	1	225486765	225653142	-0.253856	3
ENST00000367142	0.532689	5	0.688192	0.155502	ENSG00000069275	NUCKS1	1	205712822	205750182	-0.290571	4
ENST00000367651	0.881438	4	0.666667	-0.214772	ENSG00000164442	CITED2	6	139371807	139374648	-0.244364	3
ENST00000368564	0.597173	7	0.765432	0.168259	ENSG00000196911	KPNA5	6	116681187	116741867	-0.238921	4
ENST00000369146	0.599601	8	0.86194	0.262339	ENSG00000159164	SV2A	1	149903318	149917844	-0.340962	4
ENST00000369864	0.875252	5	0.75	-0.125252	ENSG00000181754	AMIGO1	1	109504178	109509738	-0.262416	3
ENST00000370508	0.894768	7	0.702381	-0.192387	ENSG00000120053	GOT1	10	99396870	99430624	-0.256132	3
ENST00000373313	0.773256	3	0.6	-0.173256	ENSG00000204103	MAFB	20	40685848	40689236	-0.222733	3
ENST00000377685	0.653462	9	0.753623	0.100161	ENSG00000174437	ATP2A2	12	110280756	110351093	-0.235682	4
ENST00000378609	0.454662	9	0.290323	-0.164339	ENSG00000078369	GNB1	1	1785285	1891117	-0.41259	3
ENST00000378619	0.947368	4	0	-0.947368	ENSG00000147036	LANCL3	X	37571569	37684463	-0.20596	3
ENST00000378735	0.64	5	0.465347	-0.174653	ENSG00000131437	KIF3A	5	132692628	132737638	-0.252559	3
ENST00000379485	0.568996	2	0.672956	0.10396	ENSG00000165572	KBTBD6	13	41127569	41132802	-0.254751	4
ENST00000379643	0.760599	10	0.571429	-0.18917	ENSG00000184368	MAP7D2	X	20006713	20116907	-0.56229	3
ENST00000380715	0.755768	5	0.54386	-0.211908	ENSG00000164985	PSIP1	9	15464066	15510995	-0.244908	3
ENST00000389744	0.0775348	8	0.585366	0.507831	ENSG00000126214	KLC1	14	103561896	103714249	-0.572177	4
ENST00000392455	0.56092	9	0.287671	-0.273248	ENSG00000152492	CCDC50	3	191329085	191398659	-0.209197	3
ENST00000393085	0.75523	4	0.62201	-0.133221	ENSG00000105887	MTPN	7	135926760	135977359	-0.251984	3
ENST00000393350	0.267564	1	0.153846	-0.113717	ENSG00000178573	MAF	16	79585843	79600737	-0.385458	3
ENST00000393943	0.222914	10	0.0491803	-0.173734	ENSG00000022355	GABRA1	5	161847063	161899981	-0.323669	3
ENST00000394166	0.512456	8	0	-0.512456	ENSG00000185551	NR2F2	15	96325938	96340263	-0.341041	3
ENST00000396418	0.511278	7	0.342857	-0.168421	ENSG00000171033	PKIA	8	78516340	78605267	-0.241578	3
ENST00000396667	0.518543	7	0.6234	0.104857	ENSG00000106460	TMEM106B	7	12211270	12243367	-0.238677	4
ENST00000399075	0.884276	6	0.606061	-0.278215	ENSG00000164096	C4orf3	4	119296419	119304445	-0.341149	3
ENST00000399850	0.472347	7	0.0625	-0.409847	ENSG00000048740	CELF2	10	10798397	11336675	-0.203253	3
ENST00000400000	0.297131	7	0.181034	-0.116097	ENSG00000101558	VAPA	18	9914016	9960021	-0.235266	3
ENST00000400274	0.545035	5	0.387195	-0.15784	ENSG00000160305	DIP2A	21	46458891	46570015	0.387485	2
ENST00000402676	0.770992	7	0.666667	-0.104326	ENSG00000131016	AKAP12	6	151239967	151358559	-0.268032	3
ENST00000407627	0.846667	7	0.595238	-0.251429	ENSG00000066044	ELAVL1	19	7958573	8005659	-0.231185	3
ENST00000411529	0.454174	6	0.561181	0.107007	ENSG00000170144	HNRNPA3	2	177212694	177223959	-0.220704	4
ENST00000428708	0.767742	7	0.529412	-0.23833	ENSG00000175866	BAIAP2	17	81035122	81117434	-0.238234	3
ENST00000430297	0.259414	7	0.447154	0.18774	ENSG00000144567	RETREG2	2	219176225	219185475	-0.330932	4
ENST00000442744	0.443836	7	0.149378	-0.294458	ENSG00000221983	UBA52	19	18571730	18577550	-0.255297	3
ENST00000477560	0.586207	5	0.289655	-0.296552	ENSG00000109184	DCUN1D4	4	51843000	51916837	-0.224336	3
ENST00000477973	0.733333	5	0.423077	-0.310256	ENSG00000163602	RYBP	3	72371825	72446621	-0.353702	3
ENST00000487519	0.604396	6	0.307692	-0.296703	ENSG00000108064	TFAM	10	58385345	58399220	-0.23531	3
ENST00000502346	0.84131	2	0.672131	-0.169179	ENSG00000174695	TMEM167A	5	83052846	83077863	-0.214615	3
ENST00000507359	0.653514	3	0.8	0.146486	ENSG00000183775	KCTD16	5	144170873	144485686	-0.270256	4
ENST00000511685	0.64277	6	0.526316	-0.116455	ENSG00000218336	TENM3	4	182143987	182803024	-0.234717	3
ENST00000517371	0.587629	5	0.756757	0.169128	ENSG00000185728	YTHDF3	8	63168553	63212786	-0.251026	4
ENST00000519948	0.731936	4	0.560554	-0.171383	ENSG00000253719	ATXN7L3B	12	74537835	74545430	-0.298176	3
ENST00000521420	0.429887	5	0.209756	-0.220131	ENSG00000055163	CYFIP2	5	157266079	157395595	-0.414493	3
ENST00000536441	0.825549	7	0.956522	0.130973	ENSG00000149212	SESN3	11	95165513	95232541	-0.330292	4
ENST00000536534	0.540636	7	0.363636	-0.177	ENSG00000180287	PLD5	1	242082986	242524697	-0.233243	3
ENST00000542267	0.798107	7	0.918367	0.12026	ENSG00000145743	FBXL17	5	107859035	108382098	-0.239186	4
ENST00000553461	0.740821	1	0.558621	-0.1822	ENSG00000090060	PAPOLA	14	96501433	96567116	-0.273267	3
ENST00000568344	0.61294	5	0.434211	-0.178729	ENSG00000139973	SYT16	14	61811974	62112550	-0.271454	3
ENST00000580974	0.968198	5	0.833333	-0.134865	ENSG00000154217	PITPNC1	17	67377281	67697256	-0.200628	3
ENST00000583458	0.376975	5	0.597222	0.220247	ENSG00000167281	RBFOX3	17	79089345	79611051	-0.222911	4
ENST00000585953	0.437158	5	0.165354	-0.271804	ENSG00000141425	RPRD1A	18	35984387	36067576	-0.304929	3
ENST00000601048	0.852849	6	0.739696	-0.113152	ENSG00000178980	SELENOW	19	47778677	47784686	-0.424115	3
ENST00000609438	0.412214	2	1	0.587786	ENSG00000185477	GPRIN3	4	89236383	89307800	-0.269789	4
ENST00000610854	0.149317	2	0.303279	0.153962	ENSG00000277586	NEFL	8	24950955	24956721	-0.680347	4
ENST00000620175	0.653602	4	0.821138	0.167537	ENSG00000157152	SYN2	3	12004388	12192032	-0.359334	4
ENST00000634658	0.433225	1	0.666667	0.233442	ENSG00000164588	HCN1	5	45254948	45696498	-0.312706	4

## Sheet: Astrocyte
ensembl_transcript_id	control	version	case	diff_usage	ensembl_gene_id	hgnc_symbol	chromosome_name	start_position	end_position	avg_log2FC	group
ENST00000215631	0.684211	9	1	0.315789	ENSG00000099860	GADD45B	19	2476122	2478259	-0.414067	4
ENST00000238994	0.69403	6	0.857143	0.163113	ENSG00000119938	PPP1R3C	10	91628442	91633071	-0.464206	4
ENST00000245185	0.687683	6	0.587302	-0.100382	ENSG00000125148	MT2A	16	56608584	56609497	0.675535	2
ENST00000245479	0.46729	3	0.6	0.13271	ENSG00000125398	SOX9	17	72121020	72126416	-0.271437	4
ENST00000250896	0.784314	9	0.916667	0.132353	ENSG00000099875	MKNK2	19	2037465	2051244	-0.501643	4
ENST00000257696	0.362919	5	0.478261	0.115342	ENSG00000135245	HILPDA	7	128455849	128458418	-1.14916	4
ENST00000259818	0.405594	8	0.261745	-0.143849	ENSG00000137285	TUBB2B	6	3223324	3231730	0.439834	2
ENST00000260505	0.684211	13	0.545455	-0.138756	ENSG00000137941	TTLL7	1	83865024	83999150	0.48741	2
ENST00000260777	0.857143	14	0.428571	-0.428571	ENSG00000187164	SHTN1	10	116881477	117126586	0.441187	2
ENST00000261173	0.571429	6	0.429907	-0.141522	ENSG00000070961	ATP2B1	12	89588049	89709300	0.431985	2
ENST00000261973	0.512821	12	0.390244	-0.122577	ENSG00000119707	RBM25	14	73058532	73123899	0.347901	2
ENST00000262719	0.824561	10	0.973684	0.149123	ENSG00000081913	PHLPP1	18	62715541	62980433	0.430707	1
ENST00000266077	0.0657895	5	0.202532	0.136742	ENSG00000125520	SLC2A4RG	20	63739776	63744050	0.355018	1
ENST00000266085	0.685976	7	0.85119	0.165215	ENSG00000100234	TIMP3	22	32801705	32863041	0.329755	1
ENST00000267115	0.658537	10	0.760518	0.101981	ENSG00000139644	TMBIM6	12	49707725	49764934	0.396508	1
ENST00000271915	0.833333	9	1	0.166667	ENSG00000143603	KCNN3	1	154697455	154870281	-0.349312	4
ENST00000272542	0.861538	8	0.641026	-0.220513	ENSG00000144136	SLC20A1	2	112645939	112663825	0.456356	2
ENST00000273258	0.55102	4	0.690141	0.13912	ENSG00000144746	ARL6IP5	3	69084937	69106092	0.250884	1
ENST00000273261	0.792453	8	0.913043	0.120591	ENSG00000144749	LRIG1	3	66378797	66501263	0.553048	1
ENST00000276569	0.35	8	0.676471	0.326471	ENSG00000104442	ARMC1	8	65602458	65634217	0.31809	1
ENST00000277120	0.557047	8	0.700935	0.143888	ENSG00000148053	NTRK2	9	84668375	85095751	0.458346	1
ENST00000280612	0.847737	9	1	0.152263	ENSG00000151012	SLC7A11	4	138164097	138242349	-0.521359	4
ENST00000280772	0.181818	7	0.563636	0.381818	ENSG00000151150	ANK3	10	60026298	60733490	0.910536	1
ENST00000282223	0.581818	11	0.729167	0.147348	ENSG00000152377	SPOCK1	5	136975298	137598379	0.536349	1
ENST00000287022	0.176471	10	0.466667	0.290196	ENSG00000156467	UQCRB	8	96222947	96235546	0.375169	1
ENST00000296530	0.764706	12	0.6	-0.164706	ENSG00000164125	GASK1B	4	158124474	158173318	0.278948	2
ENST00000296783	0.916667	7	0.775	-0.141667	ENSG00000164329	TENT2	5	79612120	79688246	0.321955	2
ENST00000297338	0.629213	7	0.793388	0.164175	ENSG00000164754	RAD21	8	116845934	116874776	0.341814	1
ENST00000299767	0.693333	10	0.90184	0.208507	ENSG00000166598	HSP90B1	12	103930107	103953931	0.485592	1
ENST00000306749	0.741176	4	0.436893	-0.304283	ENSG00000169710	FASN	17	82078338	82098294	0.614579	2
ENST00000307808	0.676923	10	0.78125	0.104327	ENSG00000172493	AFF1	4	86935002	87141039	-0.586828	4
ENST00000313071	0.439024	7	0.176471	-0.262554	ENSG00000176165	FOXG1	14	28766787	28770277	0.333317	2
ENST00000313269	0.701987	5	0.509317	-0.19267	ENSG00000178719	GRINA	8	143990056	143993415	0.883938	2
ENST00000319540	0.529501	9	0.638929	0.109428	ENSG00000145284	SCD5	4	82629539	82798796	0.420022	1
ENST00000320027	0.5625	10	1	0.4375	ENSG00000120694	HSPH1	13	31134973	31162388	-0.704253	4
ENST00000323848	0.548387	14	0.8	0.251613	ENSG00000133226	SRRM1	1	24631716	24673281	0.242966	1
ENST00000324333	0.567568	14	0	-0.567568	ENSG00000107249	GLIS3	9	3824127	4348392	-0.641212	3
ENST00000333891	0.892857	14	0.526316	-0.366541	ENSG00000186472	PCLO	7	82754012	83162930	0.520501	2
ENST00000335793	0.668919	4	0.852941	0.184022	ENSG00000179604	CDC42EP4	17	73283624	73312005	0.485249	1
ENST00000336273	0.333333	8	0.529412	0.196078	ENSG00000147649	MTDH	8	97644184	97730260	0.380995	1
ENST00000337659	0.781818	11	0.547945	-0.233873	ENSG00000112739	PRPF4B	6	4021267	4064983	-0.469622	3
ENST00000338244	0.25	6	0.529412	0.279412	ENSG00000089057	SLC23A2	20	4852356	5010293	0.36751	1
ENST00000346798	0.875	8	0.181818	-0.693182	ENSG00000142192	APP	21	25880550	26171128	0.426253	2
ENST00000351325	0.681275	9	0.8	0.118725	ENSG00000266964	FXYD1	19	35138824	35143109	0.409668	1
ENST00000354212	0.542857	9	0.689655	0.146798	ENSG00000187391	MAGI2	7	78017055	79453667	-0.522753	4
ENST00000355371	1	9	0	-1	ENSG00000187164	SHTN1	10	116881477	117126586	0.441187	2
ENST00000355426	0.614035	8	0	-0.614035	ENSG00000115380	EFEMP1	2	55865967	55924139	0.392347	2
ENST00000355622	0.208955	8	0.428571	0.219616	ENSG00000136869	TLR4	9	117704175	117724735	-0.453007	4
ENST00000356151	0.652174	7	0.772727	0.120553	ENSG00000168297	PXK	3	58332880	58426127	0.56373	1
ENST00000359847	0.487069	4	0.609626	0.122557	ENSG00000148053	NTRK2	9	84668375	85095751	0.458346	1
ENST00000360228	0.315789	11	0.438878	0.123088	ENSG00000141837	CACNA1A	19	13206442	13633025	0.463244	1
ENST00000361842	0.657143	8	0.8	0.142857	ENSG00000132530	XAF1	17	6755447	6775647	-0.530202	4
ENST00000361927	0.5	9	0.34	-0.16	ENSG00000198756	COLGALT2	1	183929854	184037729	0.313392	2
ENST00000362052	1	7	0.842105	-0.157895	ENSG00000143420	ENSA	1	150600851	150629612	-0.423702	3
ENST00000367282	0.133005	6	0.289524	0.156519	ENSG00000170075	GPR37L1	1	202122886	202133592	0.408785	1
ENST00000367921	0.392857	8	0	-0.392857	ENSG00000162733	DDR2	1	162631373	162787405	-0.679008	3
ENST00000369002	0	9	0.833333	0.833333	ENSG00000025796	SEC63	6	107867756	107958208	0.375349	1
ENST00000369239	0.336449	10	0.446237	0.109788	ENSG00000132424	PNISR	6	99397629	99425331	-0.390214	4
ENST00000371250	0.475169	4	0.59306	0.117891	ENSG00000162407	PLPP3	1	56494761	56645301	0.516643	1
ENST00000372231	0.310345	7	0	-0.310345	ENSG00000122359	ANXA11	10	80150889	80205572	-0.448991	3
ENST00000373264	0.284211	5	0.0813953	-0.202815	ENSG00000136807	CDK9	9	127785679	127790792	0.218547	2
ENST00000374724	0.5	1	0.25	-0.25	ENSG00000070214	SLC44A1	9	105244622	105439171	0.477006	2
ENST00000377122	0.538462	9	1	0.461538	ENSG00000078114	NEBL	10	20779973	21293011	-0.433076	4
ENST00000377211	0.659722	8	0.527778	-0.131944	ENSG00000136160	EDNRB	13	77895481	77975529	0.574946	2
ENST00000377369	0.82266	7	1	0.17734	ENSG00000148482	SLC39A12	10	17951839	18043292	0.612856	1
ENST00000379361	0.74359	5	1	0.25641	ENSG00000165186	PTCHD1	X	23334849	23404374	-0.393288	4
ENST00000379561	0.435714	6	0.25	-0.185714	ENSG00000150907	FOXO1	13	40555667	40666641	-0.440947	3
ENST00000380633	0.238095	1	0.421053	0.182957	ENSG00000205542	TMSB4X	X	12975110	12977227	0.321011	1
ENST00000383168	0.805031	9	0.655172	-0.149859	ENSG00000171885	AQP4	18	26852043	26865771	0.439986	2
ENST00000391857	0.33	9	0.210046	-0.119954	ENSG00000142541	RPL13A	19	49487510	49493057	0.325426	2
ENST00000392952	0.640625	7	0.752941	0.112316	ENSG00000099204	ABLIM1	10	114431112	114768061	-0.422141	4
ENST00000393265	0.4	6	1	0.6	ENSG00000140090	SLC24A4	14	92322581	92501481	-0.567985	4
ENST00000393892	0.268519	8	0.103896	-0.164622	ENSG00000173786	CNP	17	41966763	41977740	0.632041	2
ENST00000394957	0.105263	8	0	-0.105263	ENSG00000107738	VSIR	10	71747556	71773520	0.277975	2
ENST00000395715	0.321839	8	0.184211	-0.137629	ENSG00000104447	TRPS1	8	115408496	115809673	-0.41379	3
ENST00000396821	0.409542	8	0.581037	0.171496	ENSG00000100201	DDX17	22	38483438	38507660	-0.290989	4
ENST00000397860	0.232558	7	0.0869565	-0.145602	ENSG00000197971	MBP	18	76978827	77133683	1.01098	2
ENST00000404627	0.538462	3	1	0.461538	ENSG00000116641	DOCK7	1	62454298	62688386	-0.595473	4
ENST00000404914	0.552	8	0.412698	-0.139302	ENSG00000168397	ATG4B	2	241637213	241673857	0.332784	2
ENST00000411529	0.377622	6	0.541096	0.163474	ENSG00000170144	HNRNPA3	2	177212694	177223959	-0.322066	4
ENST00000423517	1	6	0.3125	-0.6875	ENSG00000186472	PCLO	7	82754012	83162930	0.520501	2
ENST00000425660	0.585366	5	0.723684	0.138318	ENSG00000075624	ACTB	7	5526409	5563902	0.442081	1
ENST00000434494	0.413793	5	0.666667	0.252874	ENSG00000167004	PDIA3	15	43746394	43773279	0.347732	1
ENST00000448850	0.785714	5	0.661017	-0.124697	ENSG00000142192	APP	21	25880550	26171128	0.426253	2
ENST00000451599	0.0555556	6	0.4	0.344444	ENSG00000123104	ITPR2	12	26335352	26833194	0.454974	1
ENST00000452959	0.96	6	0.852941	-0.107059	ENSG00000168314	MOBP	3	39467198	39529479	0.657395	2
ENST00000456936	0.160714	4	0.430108	0.269393	ENSG00000134970	TMED7	5	115613210	115632992	0.293868	1
ENST00000465357	0.9375	6	0.7	-0.2375	ENSG00000139910	NOVA1	14	26443090	26598033	0.467719	2
ENST00000469257	0.227273	2	0.0714286	-0.155844	ENSG00000173812	EIF1	17	41688885	41692668	0.295213	2
ENST00000528081	0.320513	5	0.153333	-0.167179	ENSG00000119707	RBM25	14	73058532	73123899	0.347901	2
ENST00000533616	0.612903	5	0.3	-0.312903	ENSG00000084234	APLP2	11	130068147	130144811	0.364898	2
ENST00000542713	0.410256	1	0.1875	-0.222756	ENSG00000096060	FKBP5	6	35573585	35728583	-0.671341	3
ENST00000544604	0.533007	7	0.695652	0.162645	ENSG00000183579	ZNRF3	22	28883572	29057488	0.361565	1
ENST00000546395	0.95	5	0.846591	-0.103409	ENSG00000219200	RNASEK	17	7012417	7014532	0.307836	2
ENST00000561877	0.455357	2	0.617391	0.162034	ENSG00000125124	BBS2	16	56465640	56582667	0.355675	1
ENST00000621999	0.346154	5	0.816327	0.470173	ENSG00000085365	SCAMP1	5	78360611	78480739	0.295711	1
ENST00000636748	0.259259	1	0.0967742	-0.162485	ENSG00000049618	ARID1B	6	156776020	157210779	-0.386321	3
ENST00000647800	0.222222	2	0.425532	0.20331	ENSG00000136156	ITM2B	13	48232612	48270357	0.478826	1
ENST00000648349	0.745455	2	0.5	-0.245455	ENSG00000261609	GAN	16	81314944	81390809	-0.366079	3
ENST00000679538	0.548387	1	0.441176	-0.107211	ENSG00000166598	HSP90B1	12	103930107	103953931	0.485592	2

## Sheet: Oligodendrocyte
ensembl_transcript_id	control	version	case	diff_usage	ensembl_gene_id	hgnc_symbol	chromosome_name	start_position	end_position	avg_log2FC	group
ENST00000219368	0.280088	8	0.157895	-0.122193	ENSG00000103089	FA2H	16	74712955	74774831	-0.374669	3
ENST00000219400	0.2	8	0.698413	0.498413	ENSG00000103121	CMC2	16	80966448	81020270	0.326079	1
ENST00000223122	0.730769	4	0.439024	-0.291745	ENSG00000106392	C1GALT1	7	7156934	7248616	0.210922	2
ENST00000228425	0.709091	11	0.811404	0.102313	ENSG00000110841	PPFIBP1	12	27523431	27695564	0.472598	1
ENST00000231061	0.758621	9	0.955556	0.196935	ENSG00000113140	SPARC	5	151661096	151686975	0.346998	1
ENST00000234831	0.261538	10	0.444444	0.182906	ENSG00000116209	TMEM59	1	54026681	54053504	0.259576	1
ENST00000242848	0.361702	8	0.526066	0.164364	ENSG00000123200	ZC3H13	13	45954465	46052759	-0.493721	4
ENST00000244364	0.454237	10	0.565585	0.111348	ENSG00000151914	DST	6	56457987	56954830	-0.52749	4
ENST00000245680	0.619048	7	0.72043	0.101382	ENSG00000115084	SLC35F5	2	113705011	113756693	0.322993	1
ENST00000247270	0.505236	3	0.684932	0.179696	ENSG00000126860	EVI2A	17	31316410	31321749	0.335594	1
ENST00000250457	0.505495	9	0.316667	-0.188828	ENSG00000129521	EGLN3	14	33924227	34462774	0.243199	2
ENST00000251250	0.352941	7	0.558621	0.20568	ENSG00000104047	DTWD1	15	49621037	49656232	0.293098	1
ENST00000253083	0.897849	9	0.744186	-0.153663	ENSG00000130787	HIP1R	12	122834453	122862961	0.28451	2
ENST00000254806	0.460648	8	0.274803	-0.185845	ENSG00000132471	WBP2	17	75845699	75856507	0.360303	2
ENST00000254976	0.717949	7	0.832356	0.114407	ENSG00000132639	SNAP25	20	10172395	10308258	-0.749654	4
ENST00000256255	0.572347	11	0.706996	0.134649	ENSG00000133872	SARAF	8	30063003	30083208	0.265784	1
ENST00000256999	0.13806	7	0.24	0.10194	ENSG00000086205	FOLH1	11	49145092	49208638	0.338355	1
ENST00000257430	0.207547	9	0.466667	0.259119	ENSG00000134982	APC	5	112707498	112846239	-0.524486	4
ENST00000259751	0.233438	5	0.10219	-0.131249	ENSG00000137221	TJAP1	6	43477523	43506556	0.311021	2
ENST00000260505	0.446429	13	0.632588	0.186159	ENSG00000137941	TTLL7	1	83865024	83999150	-0.213754	4
ENST00000261349	0.897727	9	0.74026	-0.157468	ENSG00000070018	LRP6	12	12116025	12267044	0.415717	2
ENST00000261847	0.567568	7	0.67033	0.102762	ENSG00000138593	SECISBP2L	15	48988476	49046447	-0.570926	4
ENST00000262461	0.787234	7	0.664474	-0.12276	ENSG00000064651	SLC12A2	5	128083766	128189677	0.328812	2
ENST00000262815	0.5	13	0.603015	0.103015	ENSG00000129933	MAU2	19	19320829	19358754	0.214576	1
ENST00000263377	0.0447761	6	0.267045	0.222269	ENSG00000141867	BRD4	19	15235519	15332545	-0.467472	4
ENST00000264360	0.571429	7	0.739726	0.168297	ENSG00000138650	PCDH10	4	133149294	133208606	0.216782	1
ENST00000265748	0.621758	7	0.843137	0.221379	ENSG00000011426	ANLN	7	36389821	36453791	-0.512431	4
ENST00000272771	0.0671642	10	0.234615	0.167451	ENSG00000144339	TMEFF2	2	191949043	192194933	0.384594	1
ENST00000273308	0.333333	9	0.586957	0.253623	ENSG00000257727	CNPY2	12	56309842	56316119	0.29163	1
ENST00000275262	0.878112	11	0.645933	-0.232179	ENSG00000112531	QKI	6	163414000	163578592	-0.218443	3
ENST00000278353	0.912162	10	0.705882	-0.20628	ENSG00000149084	HSD17B12	11	43680680	43856617	0.277878	2
ENST00000278544	0.897059	9	0.74359	-0.153469	ENSG00000078124	ACER3	11	76860859	77026797	0.306842	2
ENST00000282223	0.610509	11	0.769879	0.15937	ENSG00000152377	SPOCK1	5	136975298	137598379	0.514235	1
ENST00000282849	0.5	10	0.222222	-0.277778	ENSG00000140873	ADAMTS18	16	77247813	77435034	0.686555	2
ENST00000284984	0.678161	8	0.5	-0.178161	ENSG00000154734	ADAMTS1	21	26835755	26845409	0.285646	2
ENST00000287957	0.174026	5	0.303544	0.129518	ENSG00000157259	GATAD1	7	92447482	92460075	0.249962	1
ENST00000296873	0.660256	11	0.8125	0.152244	ENSG00000164402	SEPTIN8	5	132750819	132807241	0.237982	1
ENST00000296953	0.235023	6	0.474868	0.239845	ENSG00000164463	CREBRF	5	173056352	173139284	-0.480777	4
ENST00000299167	0.6	12	0.479167	-0.120833	ENSG00000102893	PHKB	16	47461123	47701523	0.267366	2
ENST00000304381	0.712121	10	0.455882	-0.256239	ENSG00000170537	TMC7	16	18983934	19063942	0.246754	2
ENST00000306315	0.4	9	0.705882	0.305882	ENSG00000168916	ZNF608	5	124636913	124748807	-0.469298	4
ENST00000307138	0.641026	10	0.768116	0.12709	ENSG00000174373	RALGAPA1	14	35538352	35809304	0.249546	1
ENST00000307296	0.321839	8	0.608871	0.287032	ENSG00000170248	PDCD6IP	3	33798571	33869707	0.386997	1
ENST00000307378	0.852055	10	0.5	-0.352055	ENSG00000084453	SLCO1A2	12	21264600	21419594	0.273628	2
ENST00000307441	0.938776	13	0.821192	-0.117583	ENSG00000189180	ZNF33A	10	38010650	38065088	0.263244	2
ENST00000307839	0.284987	10	0.432592	0.147604	ENSG00000174748	RPL15	3	23916591	23924374	0.24064	1
ENST00000310045	0.651163	9	0.793333	0.142171	ENSG00000171451	DSEL	18	67506587	67516720	0.227318	1
ENST00000312280	0.42094	9	0.685714	0.264774	ENSG00000109099	PMP22	17	15229773	15272292	0.247637	1
ENST00000322475	0.531073	13	0.378378	-0.152695	ENSG00000150510	FAM124A	13	51222334	51284239	0.395755	2
ENST00000324324	0.363636	12	0.586634	0.222997	ENSG00000104177	MYEF2	15	48134632	48178353	0.306992	1
ENST00000324545	0.114286	9	0.254902	0.140616	ENSG00000124486	USP9X	X	41085445	41236579	0.236376	1
ENST00000325805	0.384615	13	0.588235	0.20362	ENSG00000114439	BBX	3	107522936	107811339	-0.374888	4
ENST00000326793	0.365591	11	0.192192	-0.173399	ENSG00000114331	ACAP2	3	195274745	195443044	0.244484	2
ENST00000326799	0.651613	7	0.493308	-0.158305	ENSG00000136758	YME1L1	10	27110111	27155266	0.267924	2
ENST00000327300	0.55414	12	0.429471	-0.124669	ENSG00000121774	KHDRBS1	1	32013868	32060850	0.286462	2
ENST00000327492	0.523551	4	0.416244	-0.107307	ENSG00000183864	TOB2	22	41433494	41446801	-0.518143	3
ENST00000329654	0.3	8	0.0769231	-0.223077	ENSG00000184588	PDE4B	1	65792514	66374579	0.200396	2
ENST00000330684	0.545455	4	0.383966	-0.161488	ENSG00000183454	GRIN2A	16	9753404	10182928	0.490318	2
ENST00000332160	0.467018	5	0.64	0.172982	ENSG00000185432	METTL7A	12	50923472	50932510	-0.634313	4
ENST00000336125	0.549296	6	0.69697	0.147674	ENSG00000185829	ARL17A	17	46516702	46579691	0.275691	1
ENST00000336617	0.37931	8	0.535714	0.156404	ENSG00000136104	RNASEH2B	13	50909747	51024120	0.242214	1
ENST00000339594	0.474747	9	0.594972	0.120225	ENSG00000009954	BAZ1B	7	73440406	73522293	-0.543177	4
ENST00000340360	0.625	10	0.419048	-0.205952	ENSG00000166435	XRRA1	11	74807739	74949200	0.325344	2
ENST00000340645	0.461538	10	0.781132	0.319594	ENSG00000173230	GOLGB1	3	121663199	121749966	-0.49323	4
ENST00000343600	0.648402	9	0.461187	-0.187215	ENSG00000139793	MBNL2	13	97221434	97394120	-0.304559	3
ENST00000344041	0.47234	10	0.335766	-0.136574	ENSG00000136237	RAPGEF5	7	22118236	22357154	-0.38623	3
ENST00000346964	0.721973	6	0.845771	0.123798	ENSG00000075711	DLG1	3	197042560	197299330	0.253576	1
ENST00000354212	0.766667	9	0.609756	-0.156911	ENSG00000187391	MAGI2	7	78017055	79453667	0.286215	2
ENST00000354570	0.335423	8	0.472103	0.13668	ENSG00000135525	MAP7	6	136342281	136550819	-0.254169	4
ENST00000355354	0.321739	13	0.564232	0.242493	ENSG00000196776	CD47	3	108043091	108091862	0.207783	1
ENST00000355504	0.777778	4	0.612903	-0.164875	ENSG00000196268	ZNF493	19	21397119	21427577	0.273534	2
ENST00000356151	0.639059	7	0.81069	0.171631	ENSG00000168297	PXK	3	58332880	58426127	0.378181	1
ENST00000357816	0.407201	2	0.570983	0.163782	ENSG00000165566	AMER2	13	25161679	25172288	-0.234177	4
ENST00000359933	0.05	6	0.185185	0.135185	ENSG00000066739	ATG2B	14	96279195	96363341	0.20706	1
ENST00000360105	0.707775	8	0.83653	0.128755	ENSG00000008441	NFIX	19	12995475	13098796	-0.410787	4
ENST00000360472	0.53913	9	0.26378	-0.275351	ENSG00000162734	PEA15	1	160205380	160215376	-0.656099	3
ENST00000360506	0.5	6	0.810056	0.310056	ENSG00000174606	ANGEL2	1	212992182	213015867	0.242116	1
ENST00000361927	0.472131	9	0.180328	-0.291803	ENSG00000198756	COLGALT2	1	183929854	184037729	0.316615	2
ENST00000367064	0.190476	9	0.09	-0.100476	ENSG00000196352	CD55	1	207321519	207386804	0.401116	2
ENST00000367142	0.619718	5	0.737898	0.118179	ENSG00000069275	NUCKS1	1	205712822	205750182	-0.823932	4
ENST00000367826	0.616279	6	0.42029	-0.195989	ENSG00000112339	HBS1L	6	134960378	135103056	0.202458	2
ENST00000367837	0.128	10	0.546763	0.418763	ENSG00000112339	HBS1L	6	134960378	135103056	0.202458	1
ENST00000369151	0.02	8	0.192453	0.172453	ENSG00000151893	CACUL1	10	118674167	118755249	0.218218	1
ENST00000369239	0.335052	10	0.579477	0.244425	ENSG00000132424	PNISR	6	99397629	99425331	-0.469091	4
ENST00000371347	0.5625	10	0.693069	0.130569	ENSG00000153291	SLC25A27	6	46652915	46678190	0.240595	1
ENST00000371835	0.585366	8	0.226804	-0.358562	ENSG00000141867	BRD4	19	15235519	15332545	-0.467472	3
ENST00000372336	0.698957	4	0.5	-0.198957	ENSG00000165424	ZCCHC24	10	79382325	79445624	-0.519561	3
ENST00000373299	0.615385	5	0.952082	0.336697	ENSG00000136854	STXBP1	9	127579370	127696027	-0.392269	4
ENST00000373554	0.416667	6	0.590909	0.174242	ENSG00000147099	HDAC8	X	72329516	72573101	0.220865	1
ENST00000373560	0.4	7	0.615385	0.215385	ENSG00000147099	HDAC8	X	72329516	72573101	0.220865	1
ENST00000374461	0.454545	1	0.25	-0.204545	ENSG00000165124	SVEP1	9	110365248	110579880	0.235738	2
ENST00000374720	0.683453	8	0.467456	-0.215998	ENSG00000070214	SLC44A1	9	105244622	105439171	0.357236	2
ENST00000374724	0.570552	1	0.322581	-0.247972	ENSG00000070214	SLC44A1	9	105244622	105439171	0.357236	2
ENST00000377093	0.5625	9	0.400844	-0.161656	ENSG00000054523	KIF1B	1	10210570	10381603	-0.417023	3
ENST00000377453	0.195122	9	0.534884	0.339762	ENSG00000102805	CLN5	13	76990660	77019143	0.328046	1
ENST00000379449	0.714286	10	0.84127	0.126984	ENSG00000198363	ASPH	8	61500556	61714640	0.240707	1
ENST00000379454	0.454545	9	0.278689	-0.175857	ENSG00000198363	ASPH	8	61500556	61714640	0.240707	2
ENST00000379599	0.581633	6	0.707254	0.125621	ENSG00000188811	NHLRC3	13	39038306	39050109	0.289177	1
ENST00000379644	0.827586	9	0.948718	0.121132	ENSG00000165102	HGSNAT	8	43140464	43202855	0.366793	1
ENST00000379997	0.375	7	0.164251	-0.210749	ENSG00000147894	C9orf72	9	27535640	27573866	0.208876	2
ENST00000381271	0.710145	7	0.823377	0.113232	ENSG00000087448	KLHL42	12	27780048	27803040	0.277186	1
ENST00000383578	0.65	7	0.444444	-0.205556	ENSG00000132199	ENOSF1	18	670318	712662	0.36616	2
ENST00000389622	0.72093	7	0.608696	-0.112235	ENSG00000080200	CRYBG3	3	97822011	97944984	-0.477989	3
ENST00000391611	0.111111	6	0.254902	0.143791	ENSG00000126773	PCNX4	14	60091911	60169133	0.244544	1
ENST00000392288	0.666667	7	0.827586	0.16092	ENSG00000196268	ZNF493	19	21397119	21427577	0.273534	1
ENST00000393346	0.291391	8	0.42268	0.13129	ENSG00000073921	PICALM	11	85957175	86069882	0.249328	1
ENST00000393630	0.142857	8	0.25	0.107143	ENSG00000061987	MON2	12	62466817	62600476	0.265128	1
ENST00000397126	0.888889	9	0.666667	-0.222222	ENSG00000160321	ZNF208	19	21932958	22010949	0.590731	2
ENST00000397492	0.909091	1	0.695652	-0.213439	ENSG00000128245	YWHAH	22	31944522	31957603	-0.544684	3
ENST00000398204	0.804348	8	0.694656	-0.109691	ENSG00000008277	ADAM22	7	87934143	88202889	0.229626	2
ENST00000398637	0.54717	10	0.734115	0.186946	ENSG00000111371	SLC38A1	12	46183063	46270017	0.432154	1
ENST00000400274	0.698113	5	0.48	-0.218113	ENSG00000160305	DIP2A	21	46458891	46570015	0.479573	2
ENST00000402905	0.125	7	0.227273	0.102273	ENSG00000138380	CARF	2	202912214	202988263	0.223852	1
ENST00000403542	0.529412	6	0.701058	0.171646	ENSG00000131051	RBM39	20	35701347	35742312	0.220818	1
ENST00000409342	0.368421	1	0.491228	0.122807	ENSG00000115084	SLC35F5	2	113705011	113756693	0.322993	1
ENST00000409657	0.333333	5	0.488889	0.155556	ENSG00000175455	CCDC14	3	123897305	123961408	0.250752	1
ENST00000412887	0.826389	5	0.704225	-0.122164	ENSG00000170248	PDCD6IP	3	33798571	33869707	0.386997	2
ENST00000416529	0.8	5	0.935484	0.135484	ENSG00000131051	RBM39	20	35701347	35742312	0.220818	1
ENST00000422660	0.1	6	0.428571	0.328571	ENSG00000136104	RNASEH2B	13	50909747	51024120	0.242214	1
ENST00000424459	0.368056	7	0.516304	0.148249	ENSG00000062194	GPBP1	5	57173948	57264679	0.249479	1
ENST00000425562	0.627907	7	0.765625	0.137718	ENSG00000186001	LRCH3	3	197791226	197888436	0.251359	1
ENST00000438828	0.8	4	0.948276	0.148276	ENSG00000138380	CARF	2	202912214	202988263	0.223852	1
ENST00000442218	0.364276	3	0.518797	0.154521	ENSG00000211584	SLC48A1	12	47753916	47782751	0.294342	1
ENST00000442898	0.758242	5	0.5722	-0.186042	ENSG00000181404	WASHC1	9	14475	73865	-0.433249	3
ENST00000448850	0.637255	5	0.813305	0.17605	ENSG00000142192	APP	21	25880550	26171128	0.288339	1
ENST00000449131	0.802292	6	0.65	-0.152292	ENSG00000167995	BEST1	11	61950063	61965515	0.324788	2
ENST00000457714	0.735294	5	0.5	-0.235294	ENSG00000169760	NLGN1	3	173396284	174294372	0.472712	2
ENST00000462788	0.37931	6	0.268657	-0.110654	ENSG00000121749	TBC1D15	12	71839707	71927248	0.270943	2
ENST00000472059	0.652174	6	0.3	-0.352174	ENSG00000072210	ALDH3A2	17	19648136	19685760	0.265765	2
ENST00000472555	0.611111	5	0.363636	-0.247475	ENSG00000068885	IFT80	3	160256986	160399880	0.205546	2
ENST00000476722	0.546875	6	0.443137	-0.103738	ENSG00000054282	SDCCAG8	1	243256034	243500091	0.201859	2
ENST00000479930	0.455782	5	0.57572	0.119937	ENSG00000182670	TTC3	21	37073226	37203112	-0.298102	4
ENST00000482512	0.300813	6	0.503333	0.20252	ENSG00000173230	GOLGB1	3	121663199	121749966	-0.49323	4
ENST00000485303	0.56	6	0.338462	-0.221538	ENSG00000177707	NECTIN3	3	111070071	111275563	0.556367	2
ENST00000485938	0.37931	4	0.261538	-0.117772	ENSG00000102805	CLN5	13	76990660	77019143	0.328046	2
ENST00000494254	0.277778	3	0.418033	0.140255	ENSG00000136854	STXBP1	9	127579370	127696027	-0.392269	4
ENST00000507668	0.835484	7	0.680672	-0.154812	ENSG00000164300	SERINC5	5	80111651	80256048	0.227514	2
ENST00000509018	0.767123	6	0.648536	-0.118588	ENSG00000158987	RAPGEF6	5	131423921	131635231	0.221168	2
ENST00000517856	0.285714	5	0.166667	-0.119048	ENSG00000198363	ASPH	8	61500556	61714640	0.240707	2
ENST00000518958	0.850575	1	0.75	-0.100575	ENSG00000136960	ENPP2	8	119557086	119673453	0.667402	2
ENST00000519973	0.730769	6	0.869792	0.139022	ENSG00000147454	SLC25A37	8	23528956	23575463	0.264424	1
ENST00000526755	0.461538	5	0.606061	0.144522	ENSG00000168522	FNTA	8	43034194	43085788	0.216704	1
ENST00000547327	0.25	2	0.0769231	-0.173077	ENSG00000129521	EGLN3	14	33924227	34462774	0.243199	2
ENST00000560830	0.842105	1	1	0.157895	ENSG00000166923	GREM1	15	32718004	32745106	0.395017	1
ENST00000588883	0.128205	5	0.242938	0.114733	ENSG00000167380	ZNF226	19	44165073	44178381	0.228651	1
ENST00000591790	0.555556	5	0.446903	-0.108653	ENSG00000198046	ZNF667	19	56439325	56478065	0.237096	2
ENST00000598742	0.0444444	6	0.303922	0.259477	ENSG00000105372	RPS19	19	41860255	41872925	0.418295	1
ENST00000610854	0.156627	2	0.369439	0.212813	ENSG00000277586	NEFL	8	24950955	24956721	-0.933702	4
ENST00000642207	0.0833333	1	0.219512	0.136179	ENSG00000136104	RNASEH2B	13	50909747	51024120	0.242214	1
ENST00000648298	0.5	1	0.243243	-0.256757	ENSG00000147099	HDAC8	X	72329516	72573101	0.220865	2
ENST00000648577	0.625	1	0.275	-0.35	ENSG00000147099	HDAC8	X	72329516	72573101	0.220865	2
ENST00000649046	0.477876	1	0.727273	0.249397	ENSG00000081479	LRP2	2	169127109	169362534	-0.623783	4
ENST00000651154	0.217391	1	0	-0.217391	ENSG00000166923	GREM1	15	32718004	32745106	0.395017	2
ENST00000658155	0.48	1	0.36	-0.12	ENSG00000075711	DLG1	3	197042560	197299330	0.253576	2
ENST00000659108	0.135135	1	0.300699	0.165564	ENSG00000162601	MYSM1	1	58643440	58700090	0.237549	1
ENST00000677958	0.588235	1	0.461538	-0.126697	ENSG00000154734	ADAMTS1	21	26835755	26845409	0.285646	2

## Sheet: OPC
ensembl_transcript_id	control	version	case	diff_usage	ensembl_gene_id	hgnc_symbol	chromosome_name	start_position	end_position	avg_log2FC	group
ENST00000320936	0.451613	9	0.341365	-0.110247	ENSG00000099622	CIRBP	19	1259384	1274880	0.486409	2
ENST00000344135	0.398148	5	0.698565	0.300416	ENSG00000038382	TRIO	5	14143342	14532128	0.510396	1
ENST00000422485	1	5	0.5	-0.5	ENSG00000196083	IL1RAP	3	190514051	190659750	0.741529	2
ENST00000574031	0.5	1	0.222222	-0.277778	ENSG00000139910	NOVA1	14	26443090	26598033	0.629621	2
ENST00000610854	0.240964	2	0.378641	0.137677	ENSG00000277586	NEFL	8	24950955	24956721	-0.64165	4
ENST00000612661	0.561404	2	0.457143	-0.104261	ENSG00000277443	MARCKS	6	113857345	113863475	-0.366318	3

## Sheet: Microglia
ensembl_transcript_id	control	version	case	diff_usage	ensembl_gene_id	hgnc_symbol	chromosome_name	start_position	end_position	avg_log2FC	group
ENST00000367558	0.230769	6	0.375	0.144231	ENSG00000143333	RGS16	1	182598623	182604389	-1.52688	4
ENST00000610854	0	2	0.142857	0.142857	ENSG00000277586	NEFL	8	24950955	24956721	-1.26115	4

## Sheet: Endothelial
ensembl_transcript_id	control	version	case	diff_usage	ensembl_gene_id	hgnc_symbol	chromosome_name	start_position	end_position	avg_log2FC	group
ENST00000237853	0	9	0.4	0.4	ENSG00000118985	ELL2	5	95885098	95961851	-1.47697	4
ENST00000278379	1	9	0.963855	-0.0361446	ENSG00000110436	SLC1A2	11	35251205	35420063	-1.6176
ENST00000315579	1	10	1	0	ENSG00000010292	NCAPD2	12	6493356	6531955	-0.922707
ENST00000374943	0	8	0.4	0.4	ENSG00000179344	HLA-DQB1	6	32659467	32668383	-1.12734	4

## Sheet: All
cell type	quadrant1	quadrant2	quadrant3	quadrant4
Glutamatergic_neuron	10	21	14	51
GABAergic_interneuron	0	3	81	52
Astrocyte	35	35	10	20
Oligodendrocyte	63	56	12	25
OPC	1	3	1	1
Microglia	0	0	0	2
Endothelial	0	0	0	2
