# Supplementary material for: Single-cell alternative polyadenylation analysis reveals mechanistic insights of COVID-19-associated neurological and psychiatric effects
Source: PLoS One. 2025 Dec 26;20(12):e0324689. doi: 10.1371/journal.pone.0324689 (PMC12742782; doi:10.1371/journal.pone.0324689)
Supplement: S7 Table — (XLSX) [file pone.0324689.s014.xlsx]

## Sheet: Glutamatergic_neuron
Supplementary table 7. The predicted microRNA targeting the 408 genes in the four quadrants of all cell types.
Gene	miRNA	Group
TRIM2	hsa-miR-1-3p	4
PPP2CA	hsa-miR-125b-5p	4
AKT2	hsa-miR-137	2
CREBRF	hsa-miR-320a	4
SRSF7	hsa-miR-320a	2
ARHGDIA	hsa-miR-375	3
HSP90AA1	hsa-miR-375	4
JPT1	hsa-miR-375	3
NCOA7	hsa-miR-375	4
PSIP1	hsa-miR-375	3
SPRED1	hsa-miR-375	4
RPL30	hsa-let-7a-5p	1
RPS15A	hsa-let-7a-5p	2
ANKZF1	hsa-let-7b-5p	2
DDX17	hsa-let-7b-5p	1
HSP90AA1	hsa-let-7b-5p	4
NUCKS1	hsa-let-7b-5p	4
OXR1	hsa-let-7b-5p	4
PSD3	hsa-let-7b-5p	4
RBFOX1	hsa-let-7b-5p	3
SLC38A1	hsa-let-7b-5p	4
UBA52	hsa-let-7c-5p	3
PPIG	hsa-let-7e-5p	4
ARHGDIA	hsa-miR-15a-5p	3
CPEB3	hsa-miR-15a-5p	4
CREBRF	hsa-miR-15a-5p	4
HNRNPA2B1	hsa-miR-15a-5p	1
NUCKS1	hsa-miR-15a-5p	4
PPIG	hsa-miR-15a-5p	4
SPRED1	hsa-miR-15a-5p	4
TBL1XR1	hsa-miR-15a-5p	4
ARHGDIA	hsa-miR-16-5p	3
CPEB3	hsa-miR-16-5p	4
CREBRF	hsa-miR-16-5p	4
EIF1AX	hsa-miR-16-5p	4
HNRNPA2B1	hsa-miR-16-5p	1
HSP90AA1	hsa-miR-16-5p	4
NUCKS1	hsa-miR-16-5p	4
PPIG	hsa-miR-16-5p	4
RPL30	hsa-miR-16-5p	1
RPS3A	hsa-miR-16-5p	2
SLC38A1	hsa-miR-16-5p	4
SPRED1	hsa-miR-16-5p	4
TBL1XR1	hsa-miR-16-5p	4
CHIC1	hsa-miR-17-5p	4
DPYSL2	hsa-miR-17-5p	4
JPT1	hsa-miR-17-5p	3
MBNL1	hsa-miR-17-5p	4
NUCKS1	hsa-miR-17-5p	4
OXR1	hsa-miR-17-5p	4
PSD3	hsa-miR-17-5p	4
RLIM	hsa-miR-17-5p	4
SESN3	hsa-miR-17-5p	4
SKIL	hsa-miR-17-5p	4
TBL1XR1	hsa-miR-17-5p	4
EIF1AX	hsa-miR-17-3p	4
CREBRF	hsa-miR-19a-3p	4
DPYSL2	hsa-miR-19a-3p	4
EXOC7	hsa-miR-19a-3p	1
MBNL1	hsa-miR-19a-3p	4
SESN3	hsa-miR-19a-3p	4
SKIL	hsa-miR-19a-3p	4
BTBD3	hsa-miR-19b-3p	4
CREBRF	hsa-miR-19b-3p	4
EXOC7	hsa-miR-19b-3p	1
MBNL1	hsa-miR-19b-3p	4
SESN3	hsa-miR-19b-3p	4
SKIL	hsa-miR-19b-3p	4
TRIM2	hsa-miR-19b-3p	4
OXR1	hsa-miR-20a-5p	4
PSD3	hsa-miR-20a-5p	4
RLIM	hsa-miR-20a-5p	4
SESN3	hsa-miR-20a-5p	4
SKIL	hsa-miR-20a-5p	4
SPRED1	hsa-miR-20a-5p	4
BTBD3	hsa-miR-21-5p	4
CPEB3	hsa-miR-21-5p	4
EIF1AX	hsa-miR-21-5p	4
GNAQ	hsa-miR-21-5p	4
MBNL1	hsa-miR-21-5p	4
MEF2A	hsa-miR-21-5p	4
MYEF2	hsa-miR-21-5p	1
TBL1XR1	hsa-miR-21-5p	4
TRIM2	hsa-miR-21-5p	4
HNRNPA3	hsa-miR-22-3p	4
SRSF7	hsa-miR-22-3p	2
BTBD3	hsa-miR-24-3p	4
CIRBP	hsa-miR-24-3p	2
GRINA	hsa-miR-24-3p	2
UBE2K	hsa-miR-24-3p	4
CPEB3	hsa-miR-25-3p	4
GNAQ	hsa-miR-25-3p	4
NUCKS1	hsa-miR-25-3p	4
SESN3	hsa-miR-25-3p	4
BTBD3	hsa-miR-26a-5p	4
CPEB3	hsa-miR-26a-5p	4
CREBRF	hsa-miR-26a-5p	4
NUCKS1	hsa-miR-26a-5p	4
RPL37	hsa-miR-26a-5p	2
BRD4	hsa-miR-26b-5p	4
CREBRF	hsa-miR-26b-5p	4
EIF1AX	hsa-miR-26b-5p	4
MYEF2	hsa-miR-26b-5p	1
MYT1L	hsa-miR-26b-5p	4
NCAM2	hsa-miR-26b-5p	4
NUCKS1	hsa-miR-26b-5p	4
PEX5L	hsa-miR-26b-5p	4
SKIL	hsa-miR-26b-5p	4
UBE2K	hsa-miR-26b-5p	4
AKT2	hsa-miR-29a-3p	2
CPEB3	hsa-miR-29a-3p	4
ATP6V1C1	hsa-miR-30a-5p	4
CIRBP	hsa-miR-30a-5p	2
MBNL1	hsa-miR-30a-5p	4
RBFOX1	hsa-miR-30a-5p	3
SLC38A1	hsa-miR-30a-5p	4
SRSF7	hsa-miR-30a-5p	2
SPRED1	hsa-miR-31-5p	4
CPEB3	hsa-miR-32-5p	4
NEFL	hsa-miR-32-5p	4
NUCKS1	hsa-miR-32-5p	4
SESN3	hsa-miR-32-5p	4
SKIL	hsa-miR-33a-5p	4
CPEB3	hsa-miR-92a-3p	4
DDX17	hsa-miR-92a-3p	1
GNAQ	hsa-miR-92a-3p	4
HNRNPA2B1	hsa-miR-92a-3p	1
MBNL1	hsa-miR-92a-3p	4
NUCKS1	hsa-miR-92a-3p	4
SCD5	hsa-miR-92a-3p	4
SESN3	hsa-miR-92a-3p	4
CHIC1	hsa-miR-93-5p	4
DPYSL2	hsa-miR-93-5p	4
OXR1	hsa-miR-93-5p	4
RLIM	hsa-miR-93-5p	4
SESN3	hsa-miR-93-5p	4
SKIL	hsa-miR-93-5p	4
TBL1XR1	hsa-miR-93-5p	4
ANKRD11	hsa-miR-98-5p	3
BTBD3	hsa-miR-98-5p	4
ANKRD11	hsa-miR-101-3p	3
MBNL1	hsa-miR-101-3p	4
AKT2	hsa-miR-29b-3p	2
CPEB3	hsa-miR-103a-3p	4
CREBRF	hsa-miR-103a-3p	4
HNRNPA2B1	hsa-miR-103a-3p	1
NUCKS1	hsa-miR-103a-3p	4
SPRED1	hsa-miR-103a-3p	4
RLIM	hsa-miR-106a-5p	4
SKIL	hsa-miR-106a-5p	4
CPEB3	hsa-miR-107	4
CREBRF	hsa-miR-107	4
HNRNPA2B1	hsa-miR-107	1
NUCKS1	hsa-miR-107	4
CLK4	hsa-miR-192-5p	2
NUCKS1	hsa-miR-192-5p	4
CPEB3	hsa-miR-196a-5p	4
BTBD3	hsa-miR-148a-3p	4
HSP90AA1	hsa-miR-148a-3p	4
SESN3	hsa-miR-148a-3p	4
DPYSL2	hsa-miR-30c-5p	4
HSP90AA1	hsa-miR-30c-5p	4
SCD5	hsa-miR-30c-5p	4
SRSF7	hsa-miR-30c-5p	2
TBL1XR1	hsa-miR-30c-5p	4
SRSF7	hsa-miR-30d-5p	2
CREBRF	hsa-miR-147a	4
GRINA	hsa-miR-7-5p	2
RLIM	hsa-miR-10a-5p	4
TRIM2	hsa-miR-10a-5p	4
MBNL1	hsa-miR-10b-5p	4
TRIM2	hsa-miR-10b-5p	4
GRINA	hsa-miR-34a-5p	2
NUCKS1	hsa-miR-34a-5p	4
RPL37	hsa-miR-34a-5p	2
TMOD2	hsa-miR-34a-5p	4
UBQLN2	hsa-miR-34a-5p	4
BTBD3	hsa-miR-181a-5p	4
EPS15	hsa-miR-181a-5p	4
RLIM	hsa-miR-181a-5p	4
RPL13A	hsa-miR-181a-5p	2
SRSF7	hsa-miR-181a-5p	2
TBL1XR1	hsa-miR-181a-5p	4
TRIM2	hsa-miR-181a-5p	4
RLIM	hsa-miR-181b-5p	4
TBL1XR1	hsa-miR-181b-5p	4
BTBD3	hsa-miR-181c-5p	4
TBL1XR1	hsa-miR-181c-5p	4
HSP90AA1	hsa-miR-204-5p	4
DDX17	hsa-miR-218-5p	1
FNBP4	hsa-miR-218-5p	1
HNRNPA3	hsa-miR-218-5p	4
MBNL1	hsa-miR-218-5p	4
PSD3	hsa-miR-218-5p	4
SLC38A1	hsa-miR-218-5p	4
MBNL1	hsa-miR-221-3p	4
DPYSL2	hsa-miR-224-5p	4
HSP90AA1	hsa-miR-224-5p	4
ATP6V1C1	hsa-miR-1-3p	4
EIF1AX	hsa-miR-1-3p	4
HNRNPA3	hsa-miR-1-3p	4
MEF2A	hsa-miR-1-3p	4
MYEF2	hsa-miR-1-3p	1
PSIP1	hsa-miR-1-3p	3
RBM39	hsa-miR-1-3p	1
SPRED1	hsa-miR-1-3p	4
SRSF5	hsa-miR-1-3p	1
SRSF7	hsa-miR-1-3p	2
ARHGDIA	hsa-miR-15b-5p	3
CPEB3	hsa-miR-15b-5p	4
CREBRF	hsa-miR-15b-5p	4
HNRNPA2B1	hsa-miR-15b-5p	1
NUCKS1	hsa-miR-15b-5p	4
PPIG	hsa-miR-15b-5p	4
SPRED1	hsa-miR-15b-5p	4
TBL1XR1	hsa-miR-15b-5p	4
CPEB3	hsa-miR-23b-3p	4
DDX17	hsa-miR-27b-3p	1
HNRNPA2B1	hsa-miR-27b-3p	1
MBNL1	hsa-miR-30b-5p	4
SKIL	hsa-miR-30b-5p	4
SRSF7	hsa-miR-30b-5p	2
CLK4	hsa-miR-122-5p	2
RPS15A	hsa-miR-122-5p	2
TBL1XR1	hsa-miR-122-5p	4
UBE2K	hsa-miR-122-5p	4
AKT2	hsa-miR-124-3p	2
CREBRF	hsa-miR-124-3p	4
HNRNPA2B1	hsa-miR-124-3p	1
MBNL1	hsa-miR-124-3p	4
SKIL	hsa-miR-124-3p	4
SRSF5	hsa-miR-124-3p	1
EXOC7	hsa-miR-125b-5p	1
NEGR1	hsa-miR-125b-5p	4
SUGP2	hsa-miR-125b-5p	1
ATP6V1C1	hsa-miR-128-3p	4
GNAQ	hsa-miR-128-3p	4
BTBD3	hsa-miR-130a-3p	4
MBNL1	hsa-miR-130a-3p	4
RLIM	hsa-miR-130a-3p	4
UQCRB	hsa-miR-130a-3p	2
MEF2A	hsa-miR-132-3p	4
SPRED1	hsa-miR-132-3p	4
SESN3	hsa-miR-133a-3p	4
GNAQ	hsa-miR-142-3p	4
NAP1L2	hsa-miR-142-3p	4
MBNL1	hsa-miR-144-3p	4
BTBD3	hsa-miR-152-3p	4
HSP90AA1	hsa-miR-152-3p	4
SESN3	hsa-miR-152-3p	4
NEGR1	hsa-miR-125a-5p	4
PPP2CA	hsa-miR-125a-5p	4
SPRED1	hsa-miR-126-5p	4
AKT2	hsa-miR-126-3p	2
SPRED1	hsa-miR-126-3p	4
ANKRD11	hsa-miR-149-5p	3
NUCKS1	hsa-miR-149-5p	4
AKT2	hsa-miR-184	2
ARHGDIA	hsa-miR-184	3
UBA52	hsa-miR-185-5p	3
CREBRF	hsa-miR-186-5p	4
HSP90AA1	hsa-miR-186-5p	4
PPIG	hsa-miR-186-5p	4
ARHGDIA	hsa-miR-195-5p	3
CPEB3	hsa-miR-195-5p	4
CREBRF	hsa-miR-195-5p	4
NUCKS1	hsa-miR-195-5p	4
PPIG	hsa-miR-195-5p	4
SPRED1	hsa-miR-195-5p	4
TBL1XR1	hsa-miR-195-5p	4
ATP6V1C1	hsa-miR-155-5p	4
CREBRF	hsa-miR-155-5p	4
DDX17	hsa-miR-155-5p	1
EXOC7	hsa-miR-155-5p	1
HNRNPA3	hsa-miR-155-5p	4
KIF3A	hsa-miR-155-5p	3
KIF3A	hsa-miR-155-5p	4
MEF2A	hsa-miR-155-5p	4
NUCKS1	hsa-miR-155-5p	4
PSIP1	hsa-miR-155-5p	3
SPRED1	hsa-miR-155-5p	4
UBQLN2	hsa-miR-155-5p	4
UQCRB	hsa-miR-155-5p	2
DDX17	hsa-miR-106b-5p	1
JPT1	hsa-miR-106b-5p	3
OXR1	hsa-miR-106b-5p	4
RLIM	hsa-miR-106b-5p	4
SESN3	hsa-miR-106b-5p	4
SKIL	hsa-miR-106b-5p	4
AKT2	hsa-miR-29c-3p	2
HNRNPA2B1	hsa-miR-302a-5p	1
MBNL1	hsa-miR-302a-3p	4
SPRED1	hsa-miR-302a-3p	4
BTBD3	hsa-miR-301a-3p	4
DPYSL2	hsa-miR-301a-3p	4
MBNL1	hsa-miR-301a-3p	4
NUCKS1	hsa-miR-301a-3p	4
RLIM	hsa-miR-301a-3p	4
TMTC1	hsa-miR-301a-3p	4
BTBD3	hsa-miR-130b-3p	4
MBNL1	hsa-miR-130b-3p	4
RLIM	hsa-miR-130b-3p	4
SRSF7	hsa-miR-130b-3p	2
TMTC1	hsa-miR-130b-3p	4
HSP90AA1	hsa-miR-30e-5p	4
MBNL1	hsa-miR-30e-5p	4
SRSF7	hsa-miR-30e-5p	2
HNRNPA2B1	hsa-miR-361-5p	1
HSP90AA1	hsa-miR-361-5p	4
KCNJ3	hsa-miR-361-5p	4
CPEB3	hsa-miR-363-3p	4
NUCKS1	hsa-miR-363-3p	4
SESN3	hsa-miR-363-3p	4
ANKRD11	hsa-miR-365a-3p	3
NUCKS1	hsa-miR-365a-3p	4
AKT2	hsa-miR-302b-3p	2
MBNL1	hsa-miR-302b-3p	4
SPRED1	hsa-miR-302b-3p	4
NUCKS1	hsa-miR-302c-5p	4
MBNL1	hsa-miR-302c-3p	4
SPRED1	hsa-miR-302c-3p	4
MBNL1	hsa-miR-302d-3p	4
SPRED1	hsa-miR-302d-3p	4
CPEB3	hsa-miR-367-3p	4
NUCKS1	hsa-miR-367-3p	4
SESN3	hsa-miR-367-3p	4
BTBD3	hsa-miR-369-3p	4
CREBRF	hsa-miR-369-3p	4
NAP1L2	hsa-miR-369-3p	4
TRIM2	hsa-miR-369-3p	4
NUCKS1	hsa-miR-370-3p	4
CREBRF	hsa-miR-372-3p	4
BTBD3	hsa-miR-374a-5p	4
EPS15	hsa-miR-374a-5p	4
SLC38A1	hsa-miR-374a-5p	4
SRSF7	hsa-miR-374a-5p	2
TMTC1	hsa-miR-374a-5p	4
TRIM2	hsa-miR-374a-5p	4
DDX17	hsa-miR-377-3p	1
RBM39	hsa-miR-382-5p	1
RPS3A	hsa-miR-342-3p	2
MBNL1	hsa-miR-135b-5p	4
BTBD3	hsa-miR-148b-3p	4
HSP90AA1	hsa-miR-148b-3p	4
SESN3	hsa-miR-148b-3p	4
TBL1XR1	hsa-miR-148b-3p	4
RLIM	hsa-miR-338-3p	4
ANKRD11	hsa-miR-335-5p	3
ANKZF1	hsa-miR-335-5p	2
CREBRF	hsa-miR-335-5p	4
DIP2A	hsa-miR-335-5p	2
GUCY1A2	hsa-miR-335-5p	4
MEF2A	hsa-miR-335-5p	4
MYT1L	hsa-miR-335-5p	4
NCAM2	hsa-miR-335-5p	4
NECAB1	hsa-miR-335-5p	4
PDP1	hsa-miR-335-5p	4
SESN3	hsa-miR-335-5p	4
SPRED1	hsa-miR-335-5p	4
TMOD2	hsa-miR-335-5p	4
TRIM2	hsa-miR-335-5p	4
XRRA1	hsa-miR-335-5p	2
EIF1AX	hsa-miR-345-5p	4
AKT2	hsa-miR-423-3p	2
ARHGDIA	hsa-miR-424-5p	3
CHIC1	hsa-miR-424-5p	4
CPEB3	hsa-miR-424-5p	4
CREBRF	hsa-miR-424-5p	4
EIF1AX	hsa-miR-424-5p	4
NUCKS1	hsa-miR-424-5p	4
SPRED1	hsa-miR-424-5p	4
CHIC1	hsa-miR-20b-5p	4
DPYSL2	hsa-miR-20b-5p	4
OXR1	hsa-miR-20b-5p	4
PSD3	hsa-miR-20b-5p	4
RLIM	hsa-miR-20b-5p	4
SKIL	hsa-miR-20b-5p	4
TBL1XR1	hsa-miR-20b-5p	4
DPYSL2	hsa-miR-452-5p	4
BRD4	hsa-miR-484	4
HNRNPA3	hsa-miR-484	4
HSP90AA1	hsa-miR-484	4
N4BP2L2	hsa-miR-484	1
SLC38A1	hsa-miR-484	4
UBQLN2	hsa-miR-484	4
KIF3A	hsa-miR-485-5p	3
KIF3A	hsa-miR-485-5p	4
SKIL	hsa-miR-485-3p	4
TRIM2	hsa-miR-493-5p	4
HNRNPA3	hsa-miR-494-3p	4
HSP90AA1	hsa-miR-495-3p	4
NCAM2	hsa-miR-495-3p	4
NUCKS1	hsa-miR-193b-3p	4
PSIP1	hsa-miR-193b-3p	3
TMTC1	hsa-miR-193b-3p	4
ARHGDIA	hsa-miR-497-5p	3
CPEB3	hsa-miR-497-5p	4
CREBRF	hsa-miR-497-5p	4
HNRNPA2B1	hsa-miR-497-5p	1
NUCKS1	hsa-miR-497-5p	4
SPRED1	hsa-miR-497-5p	4
TBL1XR1	hsa-miR-181d-5p	4
PPIG	hsa-miR-525-3p	4
CREBRF	hsa-miR-522-3p	4
CREBRF	hsa-miR-503-5p	4
NUCKS1	hsa-miR-503-5p	4
SPRED1	hsa-miR-503-5p	4
RLIM	hsa-miR-507	4
RPL30	hsa-miR-507	1
CPEB3	hsa-miR-92b-3p	4
MBNL1	hsa-miR-92b-3p	4
NUCKS1	hsa-miR-92b-3p	4
SESN3	hsa-miR-92b-3p	4
CHIC1	hsa-miR-561-3p	4
MBNL1	hsa-miR-580-3p	4
NUCKS1	hsa-miR-589-3p	4
HSP90AA1	hsa-miR-550a-3p	4
HNRNPA2B1	hsa-miR-615-3p	1
MBNL1	hsa-miR-629-3p	4
HNRNPA3	hsa-miR-636	4
ARHGDIA	hsa-miR-637	3
ARHGDIA	hsa-miR-650	3
SKIL	hsa-miR-548d-3p	4
SPRED1	hsa-miR-425-5p	4
SLC38A1	hsa-miR-758-3p	4
BTBD3	hsa-miR-454-3p	4
MBNL1	hsa-miR-454-3p	4
RLIM	hsa-miR-454-3p	4
UQCRB	hsa-miR-454-3p	2
CREBRF	hsa-let-7b-3p	4
MBNL1	hsa-let-7f-2-3p	4
NUCKS1	hsa-miR-93-3p	4
NUCKS1	hsa-miR-16-2-3p	4
AKT2	hsa-miR-148a-5p	2
ARHGDIA	hsa-miR-221-5p	3
SKIL	hsa-let-7g-3p	4
HNRNPA2B1	hsa-miR-140-3p	1
HSP90AA1	hsa-miR-141-5p	4
DPYSL2	hsa-miR-125a-3p	4
RPL13A	hsa-miR-125a-3p	2
RPL30	hsa-miR-125a-3p	1
HSP90AA1	hsa-miR-200c-5p	4
SESN3	hsa-miR-219a-2-3p	4
PSD3	hsa-miR-130b-5p	4
ARHGDIA	hsa-miR-361-3p	3
HSP90AA1	hsa-miR-374a-3p	4
KCNJ3	hsa-miR-374a-3p	4
BRD4	hsa-miR-379-3p	4
HNRNPA2B1	hsa-miR-340-5p	1
PPIG	hsa-miR-340-5p	4
SRSF7	hsa-miR-340-5p	2
ARHGDIA	hsa-miR-151a-5p	3
ARHGDIA	hsa-miR-423-5p	3
DIP2A	hsa-miR-423-5p	2
SPRED1	hsa-miR-486-3p	4
TBL1XR1	hsa-miR-501-3p	4
TBL1XR1	hsa-miR-502-3p	4
NUCKS1	hsa-miR-505-5p	4
SRSF7	hsa-miR-455-3p	2
CHIC1	hsa-miR-590-3p	4
MBNL1	hsa-miR-590-3p	4
PRKAR2B	hsa-miR-590-3p	4
RPL30	hsa-miR-450b-5p	1
SESN3	hsa-miR-450b-5p	4
ARHGDIA	hsa-miR-744-5p	3
NUCKS1	hsa-miR-877-5p	4
ARHGDIA	hsa-miR-877-3p	3
NUCKS1	hsa-miR-877-3p	4
RPL13A	hsa-miR-877-3p	2
TMTC1	hsa-miR-665	4
ATP6V1C1	hsa-miR-374b-5p	4
BTBD3	hsa-miR-374b-5p	4
SRSF7	hsa-miR-374b-5p	2
CREBRF	hsa-miR-374b-3p	4
BTBD3	hsa-miR-301b-3p	4
DPYSL2	hsa-miR-301b-3p	4
MBNL1	hsa-miR-301b-3p	4
RLIM	hsa-miR-301b-3p	4
TMTC1	hsa-miR-301b-3p	4
TBL1XR1	hsa-miR-942-5p	4
UQCRB	hsa-miR-942-5p	2
DPYSL2	hsa-miR-944	4
PPP2CA	hsa-miR-522-5p	4
CREBRF	hsa-miR-320b	4
CREBRF	hsa-miR-320c	4
MBNL1	hsa-miR-1301-3p	4
SKIL	hsa-miR-1301-3p	4
CREBRF	hsa-miR-1179	4
TBL1XR1	hsa-miR-548e-3p	4
TBL1XR1	hsa-miR-548f-3p	4
CREBRF	hsa-miR-1246	4
HNRNPA2B1	hsa-miR-548o-3p	1
CREBRF	hsa-miR-320d	4
CREBRF	hsa-miR-224-3p	4
BRD4	hsa-miR-2110	4
PDP1	hsa-miR-2278	4
TMTC1	hsa-miR-3157-5p	4
RPS15A	hsa-miR-3065-5p	2
NUCKS1	hsa-miR-3065-3p	4
SESN3	hsa-miR-3657	4
RPL13A	hsa-miR-3150b-3p	2
CREBRF	hsa-miR-4524a-5p	4
ARHGDIA	hsa-miR-4525	3
ARHGDIA	hsa-miR-1343-3p	3
ARHGDIA	hsa-miR-2467-5p	3
NUCKS1	hsa-miR-4803	4
SKIL	hsa-miR-5008-3p	4
HNRNPA2B1	hsa-miR-5582-3p	1
DDX17	hsa-miR-1277-5p	1
SPRED1	hsa-miR-1277-5p	4
ANKRD11	hsa-miR-365b-3p	3
NUCKS1	hsa-miR-365b-3p	4
CNTN1	hsa-miR-137	4
GUCY1A2	hsa-miR-137	4
HNRNPA2B1	hsa-miR-137	1
HNRNPA3	hsa-miR-137	4
N4BP2L2	hsa-miR-137	1
NAP1L2	hsa-miR-137	4
NECAB1	hsa-miR-137	4
NEFL	hsa-miR-137	4
NUCKS1	hsa-miR-137	4
OXR1	hsa-miR-137	4
PPIG	hsa-miR-137	4
PRKAR2B	hsa-miR-137	4
PSD3	hsa-miR-137	4
RPL37	hsa-miR-137	2
SLC38A1	hsa-miR-137	4
SPRED1	hsa-miR-137	4
SRSF7	hsa-miR-137	2
SUGP2	hsa-miR-137	1
TBL1XR1	hsa-miR-137	4
TMOD2	hsa-miR-137	4
TRIM2	hsa-miR-137	4
UBE2K	hsa-miR-137	4
FNBP4	hsa-miR-147b	1
BRD4	hsa-miR-190b	4
CPEB3	hsa-miR-190b	4
RLIM	hsa-miR-190b	4
SESN3	hsa-miR-190b	4
SPRED1	hsa-miR-190b	4
RLIM	hsa-miR-1912	4
EIF1AX	hsa-miR-217	4
TMEM67	hsa-miR-217	2
TRIM2	hsa-miR-217	4
ATP6V1C1	hsa-miR-320a	4
BRD4	hsa-miR-320a	4
BTBD3	hsa-miR-320a	4
CHIC1	hsa-miR-320a	4
CPEB3	hsa-miR-320a	4
DDX17	hsa-miR-320a	1
DPYSL2	hsa-miR-320a	4
HNRNPA2B1	hsa-miR-320a	1
KCNV1	hsa-miR-320a	4
MYEF2	hsa-miR-320a	1
N4BP2L2	hsa-miR-320a	1
NECAB1	hsa-miR-320a	4
NEFL	hsa-miR-320a	4
NEGR1	hsa-miR-320a	4
NUCKS1	hsa-miR-320a	4
PEX5L	hsa-miR-320a	4
PPP2CA	hsa-miR-320a	4
PSD3	hsa-miR-320a	4
RLIM	hsa-miR-320a	4
RPL13A	hsa-miR-320a	2
RPL30	hsa-miR-320a	1
SESN3	hsa-miR-320a	4
SPRED1	hsa-miR-320a	4
SUGP2	hsa-miR-320a	1
TBL1XR1	hsa-miR-320a	4
TMTC1	hsa-miR-320a	4
UBA52	hsa-miR-320a	3
UBE2K	hsa-miR-320a	4
NCAM2	hsa-miR-3591-3p	4
MBNL1	hsa-miR-3591-5p	4
CACNA1G	hsa-miR-375	2
CHIC1	hsa-miR-375	4
CNTN1	hsa-miR-375	4
CREBRF	hsa-miR-375	4
HNRNPA2B1	hsa-miR-375	1
KCNJ3	hsa-miR-375	4
MYT1L	hsa-miR-375	4
NUCKS1	hsa-miR-375	4
SESN3	hsa-miR-375	4
SKIL	hsa-miR-375	4
NCOA7	hsa-miR-498	4
RBFOX1	hsa-miR-498	3
RPL37	hsa-miR-498	2
ATP6V1C1	hsa-miR-520b	4
CREBRF	hsa-miR-520b	4
DPYSL2	hsa-miR-520b	4
MBNL1	hsa-miR-520b	4
N4BP2L2	hsa-miR-520b	1
PSD3	hsa-miR-520b	4
SPRED1	hsa-miR-520b	4
ATP6V1C1	hsa-miR-520e	4
CREBRF	hsa-miR-520e	4
DPYSL2	hsa-miR-520e	4
MBNL1	hsa-miR-520e	4
N4BP2L2	hsa-miR-520e	1
PSD3	hsa-miR-520e	4
SPRED1	hsa-miR-520e	4
CREBRF	hsa-miR-526a	4
PPP2CA	hsa-miR-526a	4
RPL13A	hsa-miR-526a	2
SUGP2	hsa-miR-526a	1
ARHGDIA	hsa-let-7a-5p	3
ATF6B	hsa-let-7a-5p	2
ATP2B2	hsa-let-7a-5p	3
ATP6V1C1	hsa-let-7a-5p	4
BRD4	hsa-let-7a-5p	4
BTBD3	hsa-let-7a-5p	4
DDX17	hsa-let-7a-5p	1
EIF1AX	hsa-let-7a-5p	4
FNBP4	hsa-let-7a-5p	1
HNRNPA2B1	hsa-let-7a-5p	1
HSP90AA1	hsa-let-7a-5p	4
JPT1	hsa-let-7a-5p	3
MAP9	hsa-let-7a-5p	3
NCOA7	hsa-let-7a-5p	4
NEFL	hsa-let-7a-5p	4
NEGR1	hsa-let-7a-5p	4
NUCKS1	hsa-let-7a-5p	4
OXR1	hsa-let-7a-5p	4
PPIG	hsa-let-7a-5p	4
PPP2CA	hsa-let-7a-5p	4
PSD3	hsa-let-7a-5p	4
RPS3A	hsa-let-7a-5p	2
SESN3	hsa-let-7a-5p	4
SKIL	hsa-let-7a-5p	4
TMOD2	hsa-let-7a-5p	4
TRHDE	hsa-let-7a-5p	4
UBE2K	hsa-let-7a-5p	4
UBQLN2	hsa-let-7a-5p	4
UQCRB	hsa-let-7a-5p	2
AKT2	hsa-let-7b-5p	2
ANKRD11	hsa-let-7b-5p	3
ARHGDIA	hsa-let-7b-5p	3
ATF6B	hsa-let-7b-5p	2
ATP2B2	hsa-let-7b-5p	3
ATP6V1C1	hsa-let-7b-5p	4
BRD4	hsa-let-7b-5p	4
BTBD3	hsa-let-7b-5p	4
CLK4	hsa-let-7b-5p	2
CPEB3	hsa-let-7b-5p	4
CREBRF	hsa-let-7b-5p	4
DIP2A	hsa-let-7b-5p	2
EIF1AX	hsa-let-7b-5p	4
FNBP4	hsa-let-7b-5p	1
GRINA	hsa-let-7b-5p	2
HNRNPA2B1	hsa-let-7b-5p	1
HNRNPA3	hsa-let-7b-5p	4
KIF3A	hsa-let-7b-5p	3
KIF3A	hsa-let-7b-5p	4
MAP7D2	hsa-let-7b-5p	3
MAP9	hsa-let-7b-5p	3
MBNL1	hsa-let-7b-5p	4
N4BP2L2	hsa-let-7b-5p	1
NCOA7	hsa-let-7b-5p	4
NEFL	hsa-let-7b-5p	4
NEGR1	hsa-let-7b-5p	4
PDP1	hsa-let-7b-5p	4
PPIG	hsa-let-7b-5p	4
PPP2CA	hsa-let-7b-5p	4
PRKAR2B	hsa-let-7b-5p	4
RPL30	hsa-let-7b-5p	1
SESN3	hsa-let-7b-5p	4
SKIL	hsa-let-7b-5p	4
TBL1XR1	hsa-let-7b-5p	4
TMOD2	hsa-let-7b-5p	4
TRHDE	hsa-let-7b-5p	4
TSC2	hsa-let-7b-5p	2
UBE2K	hsa-let-7b-5p	4
UBQLN2	hsa-let-7b-5p	4
UQCRB	hsa-let-7b-5p	2
ARHGDIA	hsa-let-7c-5p	3
ATF6B	hsa-let-7c-5p	2
ATP2B2	hsa-let-7c-5p	3
ATP6V1C1	hsa-let-7c-5p	4
BTBD3	hsa-let-7c-5p	4
DDX17	hsa-let-7c-5p	1
EIF1AX	hsa-let-7c-5p	4
HNRNPA2B1	hsa-let-7c-5p	1
HSP90AA1	hsa-let-7c-5p	4
MAP9	hsa-let-7c-5p	3
NCOA7	hsa-let-7c-5p	4
NEFL	hsa-let-7c-5p	4
NEGR1	hsa-let-7c-5p	4
NUCKS1	hsa-let-7c-5p	4
OXR1	hsa-let-7c-5p	4
PPP2CA	hsa-let-7c-5p	4
RPL30	hsa-let-7c-5p	1
SESN3	hsa-let-7c-5p	4
SKIL	hsa-let-7c-5p	4
TMOD2	hsa-let-7c-5p	4
TRHDE	hsa-let-7c-5p	4
UBE2K	hsa-let-7c-5p	4
UBQLN2	hsa-let-7c-5p	4
UQCRB	hsa-let-7c-5p	2
ATF6B	hsa-let-7d-5p	2
ATP2B2	hsa-let-7d-5p	3
ATP6V1C1	hsa-let-7d-5p	4
BRD4	hsa-let-7d-5p	4
CREBRF	hsa-let-7d-5p	4
DIP2A	hsa-let-7d-5p	2
HSP90AA1	hsa-let-7d-5p	4
JPT1	hsa-let-7d-5p	3
MBNL1	hsa-let-7d-5p	4
NUCKS1	hsa-let-7d-5p	4
OXR1	hsa-let-7d-5p	4
PPP2CA	hsa-let-7d-5p	4
SESN3	hsa-let-7d-5p	4
SKIL	hsa-let-7d-5p	4
TBL1XR1	hsa-let-7d-5p	4
TMOD2	hsa-let-7d-5p	4
UBE2K	hsa-let-7d-5p	4
UBQLN2	hsa-let-7d-5p	4
ARHGDIA	hsa-let-7e-5p	3
ATF6B	hsa-let-7e-5p	2
ATP2B2	hsa-let-7e-5p	3
ATP6V1C1	hsa-let-7e-5p	4
BTBD3	hsa-let-7e-5p	4
DDX17	hsa-let-7e-5p	1
FNBP4	hsa-let-7e-5p	1
MAP9	hsa-let-7e-5p	3
NUCKS1	hsa-let-7e-5p	4
PPP2CA	hsa-let-7e-5p	4
PSD3	hsa-let-7e-5p	4
SESN3	hsa-let-7e-5p	4
SKIL	hsa-let-7e-5p	4
SUGP2	hsa-let-7e-5p	1
TMOD2	hsa-let-7e-5p	4
TRHDE	hsa-let-7e-5p	4
UBE2K	hsa-let-7e-5p	4
UQCRB	hsa-let-7e-5p	2
ARHGDIA	hsa-let-7f-5p	3
ATF6B	hsa-let-7f-5p	2
ATP2B2	hsa-let-7f-5p	3
ATP6V1C1	hsa-let-7f-5p	4
BRD4	hsa-let-7f-5p	4
BTBD3	hsa-let-7f-5p	4
DDX17	hsa-let-7f-5p	1
FNBP4	hsa-let-7f-5p	1
HNRNPA2B1	hsa-let-7f-5p	1
KIF1A	hsa-let-7f-5p	3
MAP9	hsa-let-7f-5p	3
NCOA7	hsa-let-7f-5p	4
NEFL	hsa-let-7f-5p	4
NEGR1	hsa-let-7f-5p	4
PPP2CA	hsa-let-7f-5p	4
PSD3	hsa-let-7f-5p	4
SESN3	hsa-let-7f-5p	4
SKIL	hsa-let-7f-5p	4
TMOD2	hsa-let-7f-5p	4
TRHDE	hsa-let-7f-5p	4
UBE2K	hsa-let-7f-5p	4
UBQLN2	hsa-let-7f-5p	4
UQCRB	hsa-let-7f-5p	2
BTBD3	hsa-miR-15a-5p	4
CHIC1	hsa-miR-15a-5p	4
CIRBP	hsa-miR-15a-5p	2
DDX17	hsa-miR-15a-5p	1
EIF1AX	hsa-miR-15a-5p	4
EPS15	hsa-miR-15a-5p	4
EXOC7	hsa-miR-15a-5p	1
FNBP4	hsa-miR-15a-5p	1
GNAQ	hsa-miR-15a-5p	4
GUCY1A2	hsa-miR-15a-5p	4
HSP90AA1	hsa-miR-15a-5p	4
KIF1A	hsa-miR-15a-5p	3
MBNL1	hsa-miR-15a-5p	4
NECAB1	hsa-miR-15a-5p	4
NEGR1	hsa-miR-15a-5p	4
OXR1	hsa-miR-15a-5p	4
PDP1	hsa-miR-15a-5p	4
PPP2CA	hsa-miR-15a-5p	4
PSD3	hsa-miR-15a-5p	4
SESN3	hsa-miR-15a-5p	4
SKIL	hsa-miR-15a-5p	4
SLC38A1	hsa-miR-15a-5p	4
TMTC1	hsa-miR-15a-5p	4
TRIM2	hsa-miR-15a-5p	4
ANKRD11	hsa-miR-16-5p	3
ATP6V1C1	hsa-miR-16-5p	4
BRD4	hsa-miR-16-5p	4
BTBD3	hsa-miR-16-5p	4
CHIC1	hsa-miR-16-5p	4
CIRBP	hsa-miR-16-5p	2
CLK4	hsa-miR-16-5p	2
DDX17	hsa-miR-16-5p	1
DIP2A	hsa-miR-16-5p	2
DPYSL2	hsa-miR-16-5p	4
EME2	hsa-miR-16-5p	2
EPS15	hsa-miR-16-5p	4
EXOC7	hsa-miR-16-5p	1
FNBP4	hsa-miR-16-5p	1
GNAQ	hsa-miR-16-5p	4
GUCY1A2	hsa-miR-16-5p	4
KIF3A	hsa-miR-16-5p	3
KIF3A	hsa-miR-16-5p	4
MAP7D2	hsa-miR-16-5p	3
MBNL1	hsa-miR-16-5p	4
MEF2A	hsa-miR-16-5p	4
N4BP2L2	hsa-miR-16-5p	1
NCOA7	hsa-miR-16-5p	4
NECAB1	hsa-miR-16-5p	4
NEGR1	hsa-miR-16-5p	4
PDP1	hsa-miR-16-5p	4
PPP2CA	hsa-miR-16-5p	4
PRKAR2B	hsa-miR-16-5p	4
PSD3	hsa-miR-16-5p	4
PSIP1	hsa-miR-16-5p	3
RBM39	hsa-miR-16-5p	1
RCAN2	hsa-miR-16-5p	4
RLIM	hsa-miR-16-5p	4
RPS15A	hsa-miR-16-5p	2
SCD5	hsa-miR-16-5p	4
SESN3	hsa-miR-16-5p	4
SKIL	hsa-miR-16-5p	4
STXBP1	hsa-miR-16-5p	4
SUGP2	hsa-miR-16-5p	1
TMOD2	hsa-miR-16-5p	4
TRHDE	hsa-miR-16-5p	4
TRIM2	hsa-miR-16-5p	4
UBQLN2	hsa-miR-16-5p	4
ANKRD11	hsa-miR-17-5p	3
ATP6V1C1	hsa-miR-17-5p	4
BTBD3	hsa-miR-17-5p	4
CREBRF	hsa-miR-17-5p	4
GNAQ	hsa-miR-17-5p	4
HCN1	hsa-miR-17-5p	4
HCN1	hsa-miR-17-5p	3
HSP90AA1	hsa-miR-17-5p	4
KIF1A	hsa-miR-17-5p	3
MAP9	hsa-miR-17-5p	3
MEF2A	hsa-miR-17-5p	4
MYEF2	hsa-miR-17-5p	1
N4BP2L2	hsa-miR-17-5p	1
NAP1L2	hsa-miR-17-5p	4
NCOA7	hsa-miR-17-5p	4
PEX5L	hsa-miR-17-5p	4
PPP2CA	hsa-miR-17-5p	4
PRKAR2B	hsa-miR-17-5p	4
RPL37	hsa-miR-17-5p	2
RPS15A	hsa-miR-17-5p	2
SCD5	hsa-miR-17-5p	4
SLC38A1	hsa-miR-17-5p	4
SPRED1	hsa-miR-17-5p	4
TMEM67	hsa-miR-17-5p	2
TSC2	hsa-miR-17-5p	2
CEP164	hsa-miR-17-3p	2
DPYSL2	hsa-miR-17-3p	4
EME2	hsa-miR-17-3p	2
GRINA	hsa-miR-17-3p	2
JPT1	hsa-miR-17-3p	3
MEF2A	hsa-miR-17-3p	4
NUCKS1	hsa-miR-17-3p	4
OXR1	hsa-miR-17-3p	4
PPP2CA	hsa-miR-17-3p	4
RPL13A	hsa-miR-17-3p	2
RPL30	hsa-miR-17-3p	1
SRSF7	hsa-miR-17-3p	2
TBL1XR1	hsa-miR-17-3p	4
ATP6V1C1	hsa-miR-18a-5p	4
HNRNPA2B1	hsa-miR-18a-5p	1
KIF3A	hsa-miR-18a-5p	3
KIF3A	hsa-miR-18a-5p	4
MBNL1	hsa-miR-18a-5p	4
NUCKS1	hsa-miR-18a-5p	4
OXR1	hsa-miR-18a-5p	4
RLIM	hsa-miR-18a-5p	4
RPL30	hsa-miR-18a-5p	1
AKT2	hsa-miR-19a-3p	2
ATP2B2	hsa-miR-19a-3p	3
BTBD3	hsa-miR-19a-3p	4
CHIC1	hsa-miR-19a-3p	4
CLK4	hsa-miR-19a-3p	2
DDX17	hsa-miR-19a-3p	1
DIP2A	hsa-miR-19a-3p	2
EIF1AX	hsa-miR-19a-3p	4
EPS15	hsa-miR-19a-3p	4
GNAQ	hsa-miR-19a-3p	4
JPT1	hsa-miR-19a-3p	3
KIF3A	hsa-miR-19a-3p	3
KIF3A	hsa-miR-19a-3p	4
MEF2A	hsa-miR-19a-3p	4
MYEF2	hsa-miR-19a-3p	1
N4BP2L2	hsa-miR-19a-3p	1
NAP1L2	hsa-miR-19a-3p	4
NCOA7	hsa-miR-19a-3p	4
NECAB1	hsa-miR-19a-3p	4
PEX5L	hsa-miR-19a-3p	4
PPP2CA	hsa-miR-19a-3p	4
RLIM	hsa-miR-19a-3p	4
SLC38A1	hsa-miR-19a-3p	4
TBL1XR1	hsa-miR-19a-3p	4
TMOD2	hsa-miR-19a-3p	4
TMTC1	hsa-miR-19a-3p	4
TRIM2	hsa-miR-19a-3p	4
UBA52	hsa-miR-19a-3p	3
UBE2K	hsa-miR-19a-3p	4
UBQLN2	hsa-miR-19a-3p	4
ATP2B2	hsa-miR-19b-3p	3
ATP6V1C1	hsa-miR-19b-3p	4
CHIC1	hsa-miR-19b-3p	4
CLK4	hsa-miR-19b-3p	2
DDX17	hsa-miR-19b-3p	1
DIP2A	hsa-miR-19b-3p	2
EIF1AX	hsa-miR-19b-3p	4
EPS15	hsa-miR-19b-3p	4
GNAQ	hsa-miR-19b-3p	4
KIF3A	hsa-miR-19b-3p	3
KIF3A	hsa-miR-19b-3p	4
MEF2A	hsa-miR-19b-3p	4
MYEF2	hsa-miR-19b-3p	1
N4BP2L2	hsa-miR-19b-3p	1
NAP1L2	hsa-miR-19b-3p	4
NCOA7	hsa-miR-19b-3p	4
NECAB1	hsa-miR-19b-3p	4
NUCKS1	hsa-miR-19b-3p	4
PEX5L	hsa-miR-19b-3p	4
PPP2CA	hsa-miR-19b-3p	4
RLIM	hsa-miR-19b-3p	4
SLC38A1	hsa-miR-19b-3p	4
SRSF7	hsa-miR-19b-3p	2
TBL1XR1	hsa-miR-19b-3p	4
TMOD2	hsa-miR-19b-3p	4
TMTC1	hsa-miR-19b-3p	4
UBA52	hsa-miR-19b-3p	3
UBE2K	hsa-miR-19b-3p	4
UBQLN2	hsa-miR-19b-3p	4
ANKRD11	hsa-miR-20a-5p	3
ARHGDIA	hsa-miR-20a-5p	3
BTBD3	hsa-miR-20a-5p	4
CHIC1	hsa-miR-20a-5p	4
CREBRF	hsa-miR-20a-5p	4
DDX17	hsa-miR-20a-5p	1
DPYSL2	hsa-miR-20a-5p	4
HNRNPA2B1	hsa-miR-20a-5p	1
HNRNPA3	hsa-miR-20a-5p	4
HSP90AA1	hsa-miR-20a-5p	4
JPT1	hsa-miR-20a-5p	3
MAP7D2	hsa-miR-20a-5p	3
MBNL1	hsa-miR-20a-5p	4
MEF2A	hsa-miR-20a-5p	4
N4BP2L2	hsa-miR-20a-5p	1
NCOA7	hsa-miR-20a-5p	4
NUCKS1	hsa-miR-20a-5p	4
PEX5L	hsa-miR-20a-5p	4
PPP2CA	hsa-miR-20a-5p	4
PRKAR2B	hsa-miR-20a-5p	4
RPL30	hsa-miR-20a-5p	1
SCD5	hsa-miR-20a-5p	4
SLC38A1	hsa-miR-20a-5p	4
TBL1XR1	hsa-miR-20a-5p	4
TMEM67	hsa-miR-20a-5p	2
TMOD2	hsa-miR-20a-5p	4
AKT2	hsa-miR-21-5p	2
ARHGDIA	hsa-miR-21-5p	3
CREBRF	hsa-miR-21-5p	4
DDX17	hsa-miR-21-5p	1
DPYSL2	hsa-miR-21-5p	4
HNRNPA2B1	hsa-miR-21-5p	1
HNRNPA3	hsa-miR-21-5p	4
PEX5L	hsa-miR-21-5p	4
SKIL	hsa-miR-21-5p	4
UQCRB	hsa-miR-21-5p	2
ARHGDIA	hsa-miR-22-3p	3
BRD4	hsa-miR-22-3p	4
DDX17	hsa-miR-22-3p	1
DIP2A	hsa-miR-22-3p	2
GNAQ	hsa-miR-22-3p	4
HCN1	hsa-miR-22-3p	4
HCN1	hsa-miR-22-3p	3
HNRNPA2B1	hsa-miR-22-3p	1
MAP9	hsa-miR-22-3p	3
MBNL1	hsa-miR-22-3p	4
MYEF2	hsa-miR-22-3p	1
NEGR1	hsa-miR-22-3p	4
NUCKS1	hsa-miR-22-3p	4
PPIG	hsa-miR-22-3p	4
PRKAR2B	hsa-miR-22-3p	4
PSIP1	hsa-miR-22-3p	3
RBM39	hsa-miR-22-3p	1
SLC38A1	hsa-miR-22-3p	4
TMOD2	hsa-miR-22-3p	4
UBE2K	hsa-miR-22-3p	4
UBQLN2	hsa-miR-22-3p	4
ATP6V1C1	hsa-miR-23a-3p	4
BRD4	hsa-miR-23a-3p	4
BTBD3	hsa-miR-23a-3p	4
CLK4	hsa-miR-23a-3p	2
DDX17	hsa-miR-23a-3p	1
EPS15	hsa-miR-23a-3p	4
GUCY1A2	hsa-miR-23a-3p	4
HSP90AA1	hsa-miR-23a-3p	4
MAP9	hsa-miR-23a-3p	3
MBNL1	hsa-miR-23a-3p	4
N4BP2L2	hsa-miR-23a-3p	1
NAP1L2	hsa-miR-23a-3p	4
NCAM2	hsa-miR-23a-3p	4
NUCKS1	hsa-miR-23a-3p	4
PEX5L	hsa-miR-23a-3p	4
PPIG	hsa-miR-23a-3p	4
PSD3	hsa-miR-23a-3p	4
RPS15A	hsa-miR-23a-3p	2
SCD5	hsa-miR-23a-3p	4
SESN3	hsa-miR-23a-3p	4
SKIL	hsa-miR-23a-3p	4
SLC38A1	hsa-miR-23a-3p	4
TMOD2	hsa-miR-23a-3p	4
TRIM2	hsa-miR-23a-3p	4
UBE2K	hsa-miR-23a-3p	4
ARHGDIA	hsa-miR-24-3p	3
ATP6V1C1	hsa-miR-24-3p	4
CHIC1	hsa-miR-24-3p	4
EXOC7	hsa-miR-24-3p	1
HNRNPA2B1	hsa-miR-24-3p	1
HSP90AA1	hsa-miR-24-3p	4
JPT1	hsa-miR-24-3p	3
KIF1A	hsa-miR-24-3p	3
KIF3A	hsa-miR-24-3p	3
KIF3A	hsa-miR-24-3p	4
MBNL1	hsa-miR-24-3p	4
MEF2A	hsa-miR-24-3p	4
NEGR1	hsa-miR-24-3p	4
NUCKS1	hsa-miR-24-3p	4
OXR1	hsa-miR-24-3p	4
PDP1	hsa-miR-24-3p	4
PPIG	hsa-miR-24-3p	4
RLIM	hsa-miR-24-3p	4
SCD5	hsa-miR-24-3p	4
SLC38A1	hsa-miR-24-3p	4
SPRED1	hsa-miR-24-3p	4
STXBP1	hsa-miR-24-3p	4
TBL1XR1	hsa-miR-24-3p	4
TSC2	hsa-miR-24-3p	2
UBA52	hsa-miR-24-3p	3
UBQLN2	hsa-miR-24-3p	4
EME2	hsa-miR-25-3p	2
HSP90AA1	hsa-miR-25-3p	4
MYEF2	hsa-miR-25-3p	1
NEFL	hsa-miR-25-3p	4
RLIM	hsa-miR-25-3p	4
RPS3A	hsa-miR-25-3p	2
SLC38A1	hsa-miR-25-3p	4
STXBP1	hsa-miR-25-3p	4
TBL1XR1	hsa-miR-25-3p	4
ANKRD11	hsa-miR-26a-5p	3
CHIC1	hsa-miR-26a-5p	4
CNTN1	hsa-miR-26a-5p	4
DDX17	hsa-miR-26a-5p	1
DIP2A	hsa-miR-26a-5p	2
DPYSL2	hsa-miR-26a-5p	4
EIF1AX	hsa-miR-26a-5p	4
EME2	hsa-miR-26a-5p	2
EPS15	hsa-miR-26a-5p	4
GNAQ	hsa-miR-26a-5p	4
HNRNPA2B1	hsa-miR-26a-5p	1
HNRNPA3	hsa-miR-26a-5p	4
JPT1	hsa-miR-26a-5p	3
KIAA0408	hsa-miR-26a-5p	3
KIF3A	hsa-miR-26a-5p	3
KIF3A	hsa-miR-26a-5p	4
MAP7D2	hsa-miR-26a-5p	3
MBNL1	hsa-miR-26a-5p	4
MEF2A	hsa-miR-26a-5p	4
N4BP2L2	hsa-miR-26a-5p	1
NECAB1	hsa-miR-26a-5p	4
NEFL	hsa-miR-26a-5p	4
PPP2CA	hsa-miR-26a-5p	4
PSD3	hsa-miR-26a-5p	4
PSIP1	hsa-miR-26a-5p	3
RBM39	hsa-miR-26a-5p	1
RPL13A	hsa-miR-26a-5p	2
SESN3	hsa-miR-26a-5p	4
SKIL	hsa-miR-26a-5p	4
SLC38A1	hsa-miR-26a-5p	4
STXBP1	hsa-miR-26a-5p	4
SUGP2	hsa-miR-26a-5p	1
TBL1XR1	hsa-miR-26a-5p	4
UBE2K	hsa-miR-26a-5p	4
ANKRD11	hsa-miR-26b-5p	3
BTBD3	hsa-miR-26b-5p	4
CHIC1	hsa-miR-26b-5p	4
CPEB3	hsa-miR-26b-5p	4
DDX17	hsa-miR-26b-5p	1
DIP2A	hsa-miR-26b-5p	2
EPS15	hsa-miR-26b-5p	4
HNRNPA2B1	hsa-miR-26b-5p	1
KIAA0408	hsa-miR-26b-5p	3
KIF3A	hsa-miR-26b-5p	3
KIF3A	hsa-miR-26b-5p	4
MEF2A	hsa-miR-26b-5p	4
PSD3	hsa-miR-26b-5p	4
RPL37	hsa-miR-26b-5p	2
SESN3	hsa-miR-26b-5p	4
SLC38A1	hsa-miR-26b-5p	4
SUGP2	hsa-miR-26b-5p	1
TBL1XR1	hsa-miR-26b-5p	4
ARHGDIA	hsa-miR-27a-3p	3
ATP6V1C1	hsa-miR-27a-3p	4
BRD4	hsa-miR-27a-3p	4
CIRBP	hsa-miR-27a-3p	2
CNTN1	hsa-miR-27a-3p	4
CPEB3	hsa-miR-27a-3p	4
CREBRF	hsa-miR-27a-3p	4
DDX17	hsa-miR-27a-3p	1
EPS15	hsa-miR-27a-3p	4
GUCY1A2	hsa-miR-27a-3p	4
HNRNPA2B1	hsa-miR-27a-3p	1
HSP90AA1	hsa-miR-27a-3p	4
JPT1	hsa-miR-27a-3p	3
KCNJ3	hsa-miR-27a-3p	4
KCNV1	hsa-miR-27a-3p	4
KIAA0408	hsa-miR-27a-3p	3
KIF3A	hsa-miR-27a-3p	3
KIF3A	hsa-miR-27a-3p	4
MAP7D2	hsa-miR-27a-3p	3
MBNL1	hsa-miR-27a-3p	4
MEF2A	hsa-miR-27a-3p	4
MYT1L	hsa-miR-27a-3p	4
N4BP2L2	hsa-miR-27a-3p	1
NAP1L2	hsa-miR-27a-3p	4
NCAM2	hsa-miR-27a-3p	4
NCOA7	hsa-miR-27a-3p	4
NECAB1	hsa-miR-27a-3p	4
NEFL	hsa-miR-27a-3p	4
NEGR1	hsa-miR-27a-3p	4
NUCKS1	hsa-miR-27a-3p	4
OXR1	hsa-miR-27a-3p	4
PDP1	hsa-miR-27a-3p	4
PPIG	hsa-miR-27a-3p	4
PRKAR2B	hsa-miR-27a-3p	4
PSD3	hsa-miR-27a-3p	4
RBFOX1	hsa-miR-27a-3p	3
RBM39	hsa-miR-27a-3p	1
RCAN2	hsa-miR-27a-3p	4
RLIM	hsa-miR-27a-3p	4
RPS15A	hsa-miR-27a-3p	2
SESN3	hsa-miR-27a-3p	4
SKIL	hsa-miR-27a-3p	4
SRSF5	hsa-miR-27a-3p	1
SUGP2	hsa-miR-27a-3p	1
TBL1XR1	hsa-miR-27a-3p	4
TMOD2	hsa-miR-27a-3p	4
TRHDE	hsa-miR-27a-3p	4
TRIM2	hsa-miR-27a-3p	4
TSC2	hsa-miR-27a-3p	2
UBE2K	hsa-miR-27a-3p	4
ANKZF1	hsa-miR-28-5p	2
BRD4	hsa-miR-28-5p	4
EME2	hsa-miR-28-5p	2
GUCY1A2	hsa-miR-28-5p	4
HNRNPA3	hsa-miR-28-5p	4
NAP1L2	hsa-miR-28-5p	4
NEFL	hsa-miR-28-5p	4
SESN3	hsa-miR-28-5p	4
ANKRD11	hsa-miR-29a-3p	3
BRD4	hsa-miR-29a-3p	4
BTBD3	hsa-miR-29a-3p	4
CNTN1	hsa-miR-29a-3p	4
DDX17	hsa-miR-29a-3p	1
DIP2A	hsa-miR-29a-3p	2
DPYSL2	hsa-miR-29a-3p	4
EPS15	hsa-miR-29a-3p	4
GRINA	hsa-miR-29a-3p	2
JPT1	hsa-miR-29a-3p	3
KCNJ3	hsa-miR-29a-3p	4
MEF2A	hsa-miR-29a-3p	4
NEGR1	hsa-miR-29a-3p	4
NUCKS1	hsa-miR-29a-3p	4
PDP1	hsa-miR-29a-3p	4
PPIG	hsa-miR-29a-3p	4
PPP2CA	hsa-miR-29a-3p	4
RPS15A	hsa-miR-29a-3p	2
SLC38A1	hsa-miR-29a-3p	4
BRD4	hsa-miR-30a-5p	4
BTBD3	hsa-miR-30a-5p	4
CHIC1	hsa-miR-30a-5p	4
CPEB3	hsa-miR-30a-5p	4
DDX17	hsa-miR-30a-5p	1
DPYSL2	hsa-miR-30a-5p	4
EIF1AX	hsa-miR-30a-5p	4
GRINA	hsa-miR-30a-5p	2
HSP90AA1	hsa-miR-30a-5p	4
NAP1L2	hsa-miR-30a-5p	4
NEFL	hsa-miR-30a-5p	4
NUCKS1	hsa-miR-30a-5p	4
RPS15A	hsa-miR-30a-5p	2
SESN3	hsa-miR-30a-5p	4
SKIL	hsa-miR-30a-5p	4
TBL1XR1	hsa-miR-30a-5p	4
UBE2K	hsa-miR-30a-5p	4
CNTN1	hsa-miR-30a-3p	4
DDX17	hsa-miR-30a-3p	1
MBNL1	hsa-miR-30a-3p	4
MEF2A	hsa-miR-30a-3p	4
NUCKS1	hsa-miR-30a-3p	4
TRIM2	hsa-miR-30a-3p	4
BTBD3	hsa-miR-31-5p	4
CHIC1	hsa-miR-31-5p	4
CREBRF	hsa-miR-31-5p	4
GNAQ	hsa-miR-31-5p	4
RCAN2	hsa-miR-31-5p	4
RPL13A	hsa-miR-31-5p	2
TMTC1	hsa-miR-31-5p	4
TRIM2	hsa-miR-31-5p	4
UBA52	hsa-miR-31-5p	3
UBQLN2	hsa-miR-31-5p	4
AKT2	hsa-miR-32-5p	2
BTBD3	hsa-miR-32-5p	4
CNTN1	hsa-miR-32-5p	4
EPS15	hsa-miR-32-5p	4
GNAQ	hsa-miR-32-5p	4
HNRNPA2B1	hsa-miR-32-5p	1
RLIM	hsa-miR-32-5p	4
RPL30	hsa-miR-32-5p	1
RPL37	hsa-miR-32-5p	2
SKIL	hsa-miR-32-5p	4
SUGP2	hsa-miR-32-5p	1
TBL1XR1	hsa-miR-32-5p	4
UBE2K	hsa-miR-32-5p	4
BTBD3	hsa-miR-33a-5p	4
CLK4	hsa-miR-33a-5p	2
CNTN1	hsa-miR-33a-5p	4
CPEB3	hsa-miR-33a-5p	4
CREBRF	hsa-miR-33a-5p	4
DDX17	hsa-miR-33a-5p	1
GUCY1A2	hsa-miR-33a-5p	4
HNRNPA2B1	hsa-miR-33a-5p	1
NAP1L2	hsa-miR-33a-5p	4
RBM39	hsa-miR-33a-5p	1
RLIM	hsa-miR-33a-5p	4
RPL37	hsa-miR-33a-5p	2
SPRED1	hsa-miR-33a-5p	4
TBL1XR1	hsa-miR-33a-5p	4
TMTC1	hsa-miR-33a-5p	4
UBQLN2	hsa-miR-33a-5p	4
ARHGDIA	hsa-miR-92a-3p	3
BRD4	hsa-miR-92a-3p	4
GUCY1A2	hsa-miR-92a-3p	4
KIF1A	hsa-miR-92a-3p	3
MYEF2	hsa-miR-92a-3p	1
NEFL	hsa-miR-92a-3p	4
RLIM	hsa-miR-92a-3p	4
RPL13A	hsa-miR-92a-3p	2
RPL30	hsa-miR-92a-3p	1
RPL37	hsa-miR-92a-3p	2
RPS15A	hsa-miR-92a-3p	2
RPS3A	hsa-miR-92a-3p	2
SKIL	hsa-miR-92a-3p	4
SPRED1	hsa-miR-92a-3p	4
SRSF5	hsa-miR-92a-3p	1
SUGP2	hsa-miR-92a-3p	1
TBL1XR1	hsa-miR-92a-3p	4
UBE2K	hsa-miR-92a-3p	4
ANKRD11	hsa-miR-93-5p	3
ATP6V1C1	hsa-miR-93-5p	4
CPEB3	hsa-miR-93-5p	4
CREBRF	hsa-miR-93-5p	4
HCN1	hsa-miR-93-5p	4
HCN1	hsa-miR-93-5p	3
HSP90AA1	hsa-miR-93-5p	4
JPT1	hsa-miR-93-5p	3
MAP9	hsa-miR-93-5p	3
MEF2A	hsa-miR-93-5p	4
MYEF2	hsa-miR-93-5p	1
N4BP2L2	hsa-miR-93-5p	1
NAP1L2	hsa-miR-93-5p	4
NCOA7	hsa-miR-93-5p	4
NUCKS1	hsa-miR-93-5p	4
PEX5L	hsa-miR-93-5p	4
PPP2CA	hsa-miR-93-5p	4
PRKAR2B	hsa-miR-93-5p	4
PSD3	hsa-miR-93-5p	4
RPL30	hsa-miR-93-5p	1
SCD5	hsa-miR-93-5p	4
SLC38A1	hsa-miR-93-5p	4
SPRED1	hsa-miR-93-5p	4
TMEM67	hsa-miR-93-5p	2
TMOD2	hsa-miR-93-5p	4
PSIP1	hsa-miR-95-3p	3
BRD4	hsa-miR-96-5p	4
BTBD3	hsa-miR-96-5p	4
CHIC1	hsa-miR-96-5p	4
MBNL1	hsa-miR-96-5p	4
MEF2A	hsa-miR-96-5p	4
NCAM2	hsa-miR-96-5p	4
NUCKS1	hsa-miR-96-5p	4
PPP2CA	hsa-miR-96-5p	4
PSD3	hsa-miR-96-5p	4
RLIM	hsa-miR-96-5p	4
SESN3	hsa-miR-96-5p	4
SKIL	hsa-miR-96-5p	4
TBL1XR1	hsa-miR-96-5p	4
UBE2K	hsa-miR-96-5p	4
ATF6B	hsa-miR-98-5p	2
ATP2B2	hsa-miR-98-5p	3
ATP6V1C1	hsa-miR-98-5p	4
BRD4	hsa-miR-98-5p	4
DDX17	hsa-miR-98-5p	1
FNBP4	hsa-miR-98-5p	1
MAP9	hsa-miR-98-5p	3
NEGR1	hsa-miR-98-5p	4
PPP2CA	hsa-miR-98-5p	4
SESN3	hsa-miR-98-5p	4
SKIL	hsa-miR-98-5p	4
TMOD2	hsa-miR-98-5p	4
TRHDE	hsa-miR-98-5p	4
UBE2K	hsa-miR-98-5p	4
UBQLN2	hsa-miR-98-5p	4
ARHGDIA	hsa-miR-99a-5p	3
ATP6V1C1	hsa-miR-99a-5p	4
BTBD3	hsa-miR-99a-5p	4
CIRBP	hsa-miR-99a-5p	2
CPEB3	hsa-miR-99a-5p	4
MAP9	hsa-miR-99a-5p	3
MBNL1	hsa-miR-99a-5p	4
RBM39	hsa-miR-99a-5p	1
SESN3	hsa-miR-99a-5p	4
TMTC1	hsa-miR-99a-5p	4
ATP6V1C1	hsa-miR-100-5p	4
BTBD3	hsa-miR-100-5p	4
CIRBP	hsa-miR-100-5p	2
CPEB3	hsa-miR-100-5p	4
MAP9	hsa-miR-100-5p	3
RBM39	hsa-miR-100-5p	1
RLIM	hsa-miR-100-5p	4
RPS15A	hsa-miR-100-5p	2
SESN3	hsa-miR-100-5p	4
TMTC1	hsa-miR-100-5p	4
ATP2B2	hsa-miR-101-3p	3
BTBD3	hsa-miR-101-3p	4
CIRBP	hsa-miR-101-3p	2
CPEB3	hsa-miR-101-3p	4
DDX17	hsa-miR-101-3p	1
DPYSL2	hsa-miR-101-3p	4
GNAQ	hsa-miR-101-3p	4
GUCY1A2	hsa-miR-101-3p	4
HCN1	hsa-miR-101-3p	4
HCN1	hsa-miR-101-3p	3
HNRNPA2B1	hsa-miR-101-3p	1
HSP90AA1	hsa-miR-101-3p	4
JPT1	hsa-miR-101-3p	3
KIAA0408	hsa-miR-101-3p	3
KIF3A	hsa-miR-101-3p	3
KIF3A	hsa-miR-101-3p	4
MAP9	hsa-miR-101-3p	3
MEF2A	hsa-miR-101-3p	4
MYEF2	hsa-miR-101-3p	1
MYT1L	hsa-miR-101-3p	4
N4BP2L2	hsa-miR-101-3p	1
NCAM2	hsa-miR-101-3p	4
NECAB1	hsa-miR-101-3p	4
NEFL	hsa-miR-101-3p	4
NEGR1	hsa-miR-101-3p	4
NUCKS1	hsa-miR-101-3p	4
OXR1	hsa-miR-101-3p	4
PDP1	hsa-miR-101-3p	4
PEX5L	hsa-miR-101-3p	4
PPIG	hsa-miR-101-3p	4
RHPN1	hsa-miR-101-3p	2
RLIM	hsa-miR-101-3p	4
SESN3	hsa-miR-101-3p	4
SKIL	hsa-miR-101-3p	4
SLC38A1	hsa-miR-101-3p	4
TBL1XR1	hsa-miR-101-3p	4
TMOD2	hsa-miR-101-3p	4
TRHDE	hsa-miR-101-3p	4
TRIM2	hsa-miR-101-3p	4
ANKRD11	hsa-miR-29b-3p	3
BRD4	hsa-miR-29b-3p	4
BTBD3	hsa-miR-29b-3p	4
CNTN1	hsa-miR-29b-3p	4
CPEB3	hsa-miR-29b-3p	4
DDX17	hsa-miR-29b-3p	1
DPYSL2	hsa-miR-29b-3p	4
EPS15	hsa-miR-29b-3p	4
GRINA	hsa-miR-29b-3p	2
JPT1	hsa-miR-29b-3p	3
KCNJ3	hsa-miR-29b-3p	4
MEF2A	hsa-miR-29b-3p	4
NEGR1	hsa-miR-29b-3p	4
NUCKS1	hsa-miR-29b-3p	4
PDP1	hsa-miR-29b-3p	4
PPIG	hsa-miR-29b-3p	4
PPP2CA	hsa-miR-29b-3p	4
RPS15A	hsa-miR-29b-3p	2
SLC38A1	hsa-miR-29b-3p	4
AKT2	hsa-miR-103a-3p	2
ANKRD11	hsa-miR-103a-3p	3
ARHGDIA	hsa-miR-103a-3p	3
ATP6V1C1	hsa-miR-103a-3p	4
BRD4	hsa-miR-103a-3p	4
BTBD3	hsa-miR-103a-3p	4
CEP164	hsa-miR-103a-3p	2
CHIC1	hsa-miR-103a-3p	4
DDX17	hsa-miR-103a-3p	1
DPYSL2	hsa-miR-103a-3p	4
EIF1AX	hsa-miR-103a-3p	4
EPS15	hsa-miR-103a-3p	4
GNAQ	hsa-miR-103a-3p	4
GUCY1A2	hsa-miR-103a-3p	4
HSP90AA1	hsa-miR-103a-3p	4
MAP9	hsa-miR-103a-3p	3
MBNL1	hsa-miR-103a-3p	4
MYEF2	hsa-miR-103a-3p	1
NEFL	hsa-miR-103a-3p	4
PDP1	hsa-miR-103a-3p	4
PPIG	hsa-miR-103a-3p	4
PPP2CA	hsa-miR-103a-3p	4
PRKAR2B	hsa-miR-103a-3p	4
RBM39	hsa-miR-103a-3p	1
RCAN2	hsa-miR-103a-3p	4
RPL37	hsa-miR-103a-3p	2
SLC38A1	hsa-miR-103a-3p	4
STXBP1	hsa-miR-103a-3p	4
TBL1XR1	hsa-miR-103a-3p	4
UBE2K	hsa-miR-103a-3p	4
UBQLN2	hsa-miR-103a-3p	4
HNRNPA3	hsa-miR-105-5p	4
ANKRD11	hsa-miR-106a-5p	3
BTBD3	hsa-miR-106a-5p	4
CHIC1	hsa-miR-106a-5p	4
CPEB3	hsa-miR-106a-5p	4
CREBRF	hsa-miR-106a-5p	4
DPYSL2	hsa-miR-106a-5p	4
EPS15	hsa-miR-106a-5p	4
HNRNPA2B1	hsa-miR-106a-5p	1
JPT1	hsa-miR-106a-5p	3
MEF2A	hsa-miR-106a-5p	4
N4BP2L2	hsa-miR-106a-5p	1
OXR1	hsa-miR-106a-5p	4
PSD3	hsa-miR-106a-5p	4
SCD5	hsa-miR-106a-5p	4
SESN3	hsa-miR-106a-5p	4
SPRED1	hsa-miR-106a-5p	4
TBL1XR1	hsa-miR-106a-5p	4
UBE2K	hsa-miR-106a-5p	4
XRRA1	hsa-miR-106a-5p	2
AKT2	hsa-miR-107	2
ANKRD11	hsa-miR-107	3
ARHGDIA	hsa-miR-107	3
ATP6V1C1	hsa-miR-107	4
BRD4	hsa-miR-107	4
BTBD3	hsa-miR-107	4
CEP164	hsa-miR-107	2
CHIC1	hsa-miR-107	4
DDX17	hsa-miR-107	1
DPYSL2	hsa-miR-107	4
EIF1AX	hsa-miR-107	4
EPS15	hsa-miR-107	4
GNAQ	hsa-miR-107	4
GUCY1A2	hsa-miR-107	4
HSP90AA1	hsa-miR-107	4
MAP7D2	hsa-miR-107	3
MAP9	hsa-miR-107	3
MBNL1	hsa-miR-107	4
MYEF2	hsa-miR-107	1
NEFL	hsa-miR-107	4
PDP1	hsa-miR-107	4
PPIG	hsa-miR-107	4
PPP2CA	hsa-miR-107	4
PRKAR2B	hsa-miR-107	4
PSD3	hsa-miR-107	4
RBM39	hsa-miR-107	1
RCAN2	hsa-miR-107	4
SKIL	hsa-miR-107	4
SLC38A1	hsa-miR-107	4
SPRED1	hsa-miR-107	4
TBL1XR1	hsa-miR-107	4
TRIM2	hsa-miR-107	4
UBE2K	hsa-miR-107	4
UBQLN2	hsa-miR-107	4
XRRA1	hsa-miR-107	2
CREBRF	hsa-miR-192-5p	4
RLIM	hsa-miR-192-5p	4
TMEM67	hsa-miR-192-5p	2
TRIM2	hsa-miR-192-5p	4
UBA52	hsa-miR-192-5p	3
UBE2K	hsa-miR-192-5p	4
CREBRF	hsa-miR-196a-5p	4
DIP2A	hsa-miR-196a-5p	2
EIF1AX	hsa-miR-196a-5p	4
EPS15	hsa-miR-196a-5p	4
HSP90AA1	hsa-miR-196a-5p	4
MBNL1	hsa-miR-196a-5p	4
NCAM2	hsa-miR-196a-5p	4
NUCKS1	hsa-miR-196a-5p	4
PDP1	hsa-miR-196a-5p	4
PPP2CA	hsa-miR-196a-5p	4
RLIM	hsa-miR-196a-5p	4
SKIL	hsa-miR-196a-5p	4
TBL1XR1	hsa-miR-196a-5p	4
TMOD2	hsa-miR-196a-5p	4
TSC2	hsa-miR-196a-5p	2
UBE2K	hsa-miR-196a-5p	4
ATF6B	hsa-miR-197-3p	2
FNBP4	hsa-miR-197-3p	1
HNRNPA2B1	hsa-miR-197-3p	1
KIF3A	hsa-miR-197-3p	3
KIF3A	hsa-miR-197-3p	4
NUCKS1	hsa-miR-197-3p	4
PPP2CA	hsa-miR-197-3p	4
RPL13A	hsa-miR-197-3p	2
SLC38A1	hsa-miR-197-3p	4
SPRED1	hsa-miR-197-3p	4
TBL1XR1	hsa-miR-197-3p	4
UQCRB	hsa-miR-197-3p	2
DDX17	hsa-miR-199a-5p	1
PSIP1	hsa-miR-199a-5p	3
TMOD2	hsa-miR-199a-5p	4
XRRA1	hsa-miR-199a-5p	2
CPEB3	hsa-miR-199a-3p	4
HNRNPA2B1	hsa-miR-199a-3p	1
MBNL1	hsa-miR-199a-3p	4
MEF2A	hsa-miR-199a-3p	4
MYT1L	hsa-miR-199a-3p	4
N4BP2L2	hsa-miR-199a-3p	1
OXR1	hsa-miR-199a-3p	4
SKIL	hsa-miR-199a-3p	4
EIF1AX	hsa-miR-129-5p	4
GNAQ	hsa-miR-129-5p	4
HNRNPA3	hsa-miR-129-5p	4
HSP90AA1	hsa-miR-129-5p	4
KCNJ3	hsa-miR-129-5p	4
KIAA0408	hsa-miR-129-5p	3
KIF3A	hsa-miR-129-5p	3
KIF3A	hsa-miR-129-5p	4
MEF2A	hsa-miR-129-5p	4
NUCKS1	hsa-miR-129-5p	4
SESN3	hsa-miR-129-5p	4
SUGP2	hsa-miR-129-5p	1
ANKRD11	hsa-miR-148a-3p	3
BRD4	hsa-miR-148a-3p	4
EPS15	hsa-miR-148a-3p	4
HNRNPA3	hsa-miR-148a-3p	4
MEF2A	hsa-miR-148a-3p	4
N4BP2L2	hsa-miR-148a-3p	1
NUCKS1	hsa-miR-148a-3p	4
PEX5L	hsa-miR-148a-3p	4
PPIG	hsa-miR-148a-3p	4
PSIP1	hsa-miR-148a-3p	3
SLC38A1	hsa-miR-148a-3p	4
SPRED1	hsa-miR-148a-3p	4
TBL1XR1	hsa-miR-148a-3p	4
UBE2K	hsa-miR-148a-3p	4
ATP6V1C1	hsa-miR-30c-5p	4
BRD4	hsa-miR-30c-5p	4
BTBD3	hsa-miR-30c-5p	4
CHIC1	hsa-miR-30c-5p	4
CNTN1	hsa-miR-30c-5p	4
CPEB3	hsa-miR-30c-5p	4
EIF1AX	hsa-miR-30c-5p	4
GNAQ	hsa-miR-30c-5p	4
HNRNPA2B1	hsa-miR-30c-5p	1
HNRNPA3	hsa-miR-30c-5p	4
KIF3A	hsa-miR-30c-5p	3
KIF3A	hsa-miR-30c-5p	4
MBNL1	hsa-miR-30c-5p	4
MEF2A	hsa-miR-30c-5p	4
MYEF2	hsa-miR-30c-5p	1
NECAB1	hsa-miR-30c-5p	4
NEFL	hsa-miR-30c-5p	4
NUCKS1	hsa-miR-30c-5p	4
OXR1	hsa-miR-30c-5p	4
PPIG	hsa-miR-30c-5p	4
PPP2CA	hsa-miR-30c-5p	4
PSD3	hsa-miR-30c-5p	4
RBFOX1	hsa-miR-30c-5p	3
RLIM	hsa-miR-30c-5p	4
RPS15A	hsa-miR-30c-5p	2
SESN3	hsa-miR-30c-5p	4
SKIL	hsa-miR-30c-5p	4
STXBP1	hsa-miR-30c-5p	4
TMOD2	hsa-miR-30c-5p	4
UBE2K	hsa-miR-30c-5p	4
ATP6V1C1	hsa-miR-30d-5p	4
BRD4	hsa-miR-30d-5p	4
CHIC1	hsa-miR-30d-5p	4
CPEB3	hsa-miR-30d-5p	4
DPYSL2	hsa-miR-30d-5p	4
EIF1AX	hsa-miR-30d-5p	4
GNAQ	hsa-miR-30d-5p	4
HSP90AA1	hsa-miR-30d-5p	4
MBNL1	hsa-miR-30d-5p	4
NAP1L2	hsa-miR-30d-5p	4
NEFL	hsa-miR-30d-5p	4
NUCKS1	hsa-miR-30d-5p	4
RPS15A	hsa-miR-30d-5p	2
SESN3	hsa-miR-30d-5p	4
SKIL	hsa-miR-30d-5p	4
SLC38A1	hsa-miR-30d-5p	4
TBL1XR1	hsa-miR-30d-5p	4
UBE2K	hsa-miR-30d-5p	4
ATP2B2	hsa-miR-139-5p	3
DDX17	hsa-miR-139-5p	1
FNBP4	hsa-miR-139-5p	1
HNRNPA2B1	hsa-miR-139-5p	1
HSP90AA1	hsa-miR-139-5p	4
KIF1A	hsa-miR-139-5p	3
KIF3A	hsa-miR-139-5p	3
KIF3A	hsa-miR-139-5p	4
MAP9	hsa-miR-139-5p	3
MBNL1	hsa-miR-139-5p	4
MYEF2	hsa-miR-139-5p	1
N4BP2L2	hsa-miR-139-5p	1
NAP1L2	hsa-miR-139-5p	4
NECAB1	hsa-miR-139-5p	4
PEX5L	hsa-miR-139-5p	4
PSD3	hsa-miR-139-5p	4
RLIM	hsa-miR-139-5p	4
SESN3	hsa-miR-139-5p	4
TMOD2	hsa-miR-139-5p	4
AKT2	hsa-miR-147a	2
ANKRD11	hsa-miR-147a	3
ARHGDIA	hsa-miR-147a	3
ATP6V1C1	hsa-miR-147a	4
BRD4	hsa-miR-147a	4
DIP2A	hsa-miR-147a	2
DPYSL2	hsa-miR-147a	4
EME2	hsa-miR-147a	2
EPS15	hsa-miR-147a	4
GNAQ	hsa-miR-147a	4
GRINA	hsa-miR-147a	2
HNRNPA3	hsa-miR-147a	4
JPT1	hsa-miR-147a	3
MAP7D2	hsa-miR-147a	3
MBNL1	hsa-miR-147a	4
MEF2A	hsa-miR-147a	4
PRKAR2B	hsa-miR-147a	4
PSIP1	hsa-miR-147a	3
RCAN2	hsa-miR-147a	4
RHPN1	hsa-miR-147a	2
RPS15A	hsa-miR-147a	2
SLC38A1	hsa-miR-147a	4
SPRED1	hsa-miR-147a	4
TMOD2	hsa-miR-147a	4
TRHDE	hsa-miR-147a	4
UBE2K	hsa-miR-147a	4
UBQLN2	hsa-miR-147a	4
UQCRB	hsa-miR-147a	2
AKT2	hsa-miR-7-5p	2
CPEB3	hsa-miR-7-5p	4
CREBRF	hsa-miR-7-5p	4
DDX17	hsa-miR-7-5p	1
DPYSL2	hsa-miR-7-5p	4
EIF1AX	hsa-miR-7-5p	4
EPS15	hsa-miR-7-5p	4
GNAQ	hsa-miR-7-5p	4
KIAA0408	hsa-miR-7-5p	3
KIF3A	hsa-miR-7-5p	3
KIF3A	hsa-miR-7-5p	4
MAP9	hsa-miR-7-5p	3
MBNL1	hsa-miR-7-5p	4
MEF2A	hsa-miR-7-5p	4
NEFL	hsa-miR-7-5p	4
NEGR1	hsa-miR-7-5p	4
NUCKS1	hsa-miR-7-5p	4
OXR1	hsa-miR-7-5p	4
PDP1	hsa-miR-7-5p	4
PPIG	hsa-miR-7-5p	4
PPP2CA	hsa-miR-7-5p	4
PRKAR2B	hsa-miR-7-5p	4
PSD3	hsa-miR-7-5p	4
RBFOX1	hsa-miR-7-5p	3
RCAN2	hsa-miR-7-5p	4
RPL37	hsa-miR-7-5p	2
RPS15A	hsa-miR-7-5p	2
RPS3A	hsa-miR-7-5p	2
SESN3	hsa-miR-7-5p	4
SKIL	hsa-miR-7-5p	4
SLC38A1	hsa-miR-7-5p	4
SPRED1	hsa-miR-7-5p	4
STXBP1	hsa-miR-7-5p	4
TMOD2	hsa-miR-7-5p	4
UBA52	hsa-miR-7-5p	3
UBE2K	hsa-miR-7-5p	4
CREBRF	hsa-miR-10a-5p	4
DPYSL2	hsa-miR-10a-5p	4
HSP90AA1	hsa-miR-10a-5p	4
MBNL1	hsa-miR-10a-5p	4
MYEF2	hsa-miR-10a-5p	1
NEFL	hsa-miR-10a-5p	4
NUCKS1	hsa-miR-10a-5p	4
RIC3	hsa-miR-10a-5p	2
RPS15A	hsa-miR-10a-5p	2
CIRBP	hsa-miR-10b-5p	2
CREBRF	hsa-miR-10b-5p	4
GNAQ	hsa-miR-10b-5p	4
GRINA	hsa-miR-10b-5p	2
PDP1	hsa-miR-10b-5p	4
PPP2CA	hsa-miR-10b-5p	4
PRKAR2B	hsa-miR-10b-5p	4
RPL13A	hsa-miR-10b-5p	2
RPS15A	hsa-miR-10b-5p	2
SLC38A1	hsa-miR-10b-5p	4
AKT2	hsa-miR-34a-5p	2
ARHGDIA	hsa-miR-34a-5p	3
BRD4	hsa-miR-34a-5p	4
CHIC1	hsa-miR-34a-5p	4
CIRBP	hsa-miR-34a-5p	2
CNTN1	hsa-miR-34a-5p	4
CPEB3	hsa-miR-34a-5p	4
CREBRF	hsa-miR-34a-5p	4
DDX17	hsa-miR-34a-5p	1
DIP2A	hsa-miR-34a-5p	2
EPS15	hsa-miR-34a-5p	4
GNAQ	hsa-miR-34a-5p	4
JPT1	hsa-miR-34a-5p	3
KIF3A	hsa-miR-34a-5p	3
KIF3A	hsa-miR-34a-5p	4
MBNL1	hsa-miR-34a-5p	4
NCAM2	hsa-miR-34a-5p	4
NEFL	hsa-miR-34a-5p	4
PPIG	hsa-miR-34a-5p	4
PPP2CA	hsa-miR-34a-5p	4
PRKAR2B	hsa-miR-34a-5p	4
PSD3	hsa-miR-34a-5p	4
RHPN1	hsa-miR-34a-5p	2
RPS15A	hsa-miR-34a-5p	2
SCD5	hsa-miR-34a-5p	4
SLC38A1	hsa-miR-34a-5p	4
TBL1XR1	hsa-miR-34a-5p	4
TMTC1	hsa-miR-34a-5p	4
TRIM2	hsa-miR-34a-5p	4
TSC2	hsa-miR-34a-5p	2
UBA52	hsa-miR-34a-5p	3
UBE2K	hsa-miR-34a-5p	4
ATP6V1C1	hsa-miR-181a-5p	4
CNTN1	hsa-miR-181a-5p	4
CREBRF	hsa-miR-181a-5p	4
DDX17	hsa-miR-181a-5p	1
DPYSL2	hsa-miR-181a-5p	4
EIF1AX	hsa-miR-181a-5p	4
GNAQ	hsa-miR-181a-5p	4
GUCY1A2	hsa-miR-181a-5p	4
HNRNPA2B1	hsa-miR-181a-5p	1
HSP90AA1	hsa-miR-181a-5p	4
KIF3A	hsa-miR-181a-5p	3
KIF3A	hsa-miR-181a-5p	4
MAP9	hsa-miR-181a-5p	3
MBNL1	hsa-miR-181a-5p	4
N4BP2L2	hsa-miR-181a-5p	1
NAP1L2	hsa-miR-181a-5p	4
NCOA7	hsa-miR-181a-5p	4
NEGR1	hsa-miR-181a-5p	4
NUCKS1	hsa-miR-181a-5p	4
PPP2CA	hsa-miR-181a-5p	4
PRKAR2B	hsa-miR-181a-5p	4
PSD3	hsa-miR-181a-5p	4
PSIP1	hsa-miR-181a-5p	3
RBFOX1	hsa-miR-181a-5p	3
RBM39	hsa-miR-181a-5p	1
SCD5	hsa-miR-181a-5p	4
SESN3	hsa-miR-181a-5p	4
SLC38A1	hsa-miR-181a-5p	4
SPRED1	hsa-miR-181a-5p	4
SRSF5	hsa-miR-181a-5p	1
SUGP2	hsa-miR-181a-5p	1
UBQLN2	hsa-miR-181a-5p	4
ATF6B	hsa-miR-181b-5p	2
BTBD3	hsa-miR-181b-5p	4
CREBRF	hsa-miR-181b-5p	4
EPS15	hsa-miR-181b-5p	4
KIF3A	hsa-miR-181b-5p	3
KIF3A	hsa-miR-181b-5p	4
MBNL1	hsa-miR-181b-5p	4
NCOA7	hsa-miR-181b-5p	4
NUCKS1	hsa-miR-181b-5p	4
OXR1	hsa-miR-181b-5p	4
PSD3	hsa-miR-181b-5p	4
RBM39	hsa-miR-181b-5p	1
RPL13A	hsa-miR-181b-5p	2
RPL37	hsa-miR-181b-5p	2
SLC38A1	hsa-miR-181b-5p	4
SPRED1	hsa-miR-181b-5p	4
SRSF7	hsa-miR-181b-5p	2
UBE2K	hsa-miR-181b-5p	4
UBQLN2	hsa-miR-181b-5p	4
CREBRF	hsa-miR-181c-5p	4
DDX17	hsa-miR-181c-5p	1
DPYSL2	hsa-miR-181c-5p	4
EIF1AX	hsa-miR-181c-5p	4
EPS15	hsa-miR-181c-5p	4
HSP90AA1	hsa-miR-181c-5p	4
MBNL1	hsa-miR-181c-5p	4
NCOA7	hsa-miR-181c-5p	4
NUCKS1	hsa-miR-181c-5p	4
PPP2CA	hsa-miR-181c-5p	4
PSD3	hsa-miR-181c-5p	4
RBM39	hsa-miR-181c-5p	1
RLIM	hsa-miR-181c-5p	4
RPL13A	hsa-miR-181c-5p	2
SESN3	hsa-miR-181c-5p	4
SLC38A1	hsa-miR-181c-5p	4
SPRED1	hsa-miR-181c-5p	4
SRSF7	hsa-miR-181c-5p	2
TRIM2	hsa-miR-181c-5p	4
UBQLN2	hsa-miR-181c-5p	4
ARHGDIA	hsa-miR-182-5p	3
BRD4	hsa-miR-182-5p	4
BTBD3	hsa-miR-182-5p	4
CHIC1	hsa-miR-182-5p	4
CIRBP	hsa-miR-182-5p	2
CLK4	hsa-miR-182-5p	2
CREBRF	hsa-miR-182-5p	4
DDX17	hsa-miR-182-5p	1
EPS15	hsa-miR-182-5p	4
FNBP4	hsa-miR-182-5p	1
GNAQ	hsa-miR-182-5p	4
HNRNPA2B1	hsa-miR-182-5p	1
HNRNPA3	hsa-miR-182-5p	4
MAP9	hsa-miR-182-5p	3
MBNL1	hsa-miR-182-5p	4
MEF2A	hsa-miR-182-5p	4
N4BP2L2	hsa-miR-182-5p	1
NCAM2	hsa-miR-182-5p	4
NCOA7	hsa-miR-182-5p	4
NEFL	hsa-miR-182-5p	4
NEGR1	hsa-miR-182-5p	4
NUCKS1	hsa-miR-182-5p	4
OXR1	hsa-miR-182-5p	4
PPIG	hsa-miR-182-5p	4
PPP2CA	hsa-miR-182-5p	4
PRKAR2B	hsa-miR-182-5p	4
PSD3	hsa-miR-182-5p	4
PSIP1	hsa-miR-182-5p	3
RBM39	hsa-miR-182-5p	1
RCAN2	hsa-miR-182-5p	4
RLIM	hsa-miR-182-5p	4
SESN3	hsa-miR-182-5p	4
SLC38A1	hsa-miR-182-5p	4
SRSF7	hsa-miR-182-5p	2
SUGP2	hsa-miR-182-5p	1
TBL1XR1	hsa-miR-182-5p	4
TRIM2	hsa-miR-182-5p	4
TSC2	hsa-miR-182-5p	2
UBE2K	hsa-miR-182-5p	4
NUCKS1	hsa-miR-182-3p	4
PSD3	hsa-miR-182-3p	4
UBA52	hsa-miR-182-3p	3
ARHGDIA	hsa-miR-183-5p	3
ATF6B	hsa-miR-183-5p	2
BRD4	hsa-miR-183-5p	4
HSP90AA1	hsa-miR-183-5p	4
MBNL1	hsa-miR-183-5p	4
NCOA7	hsa-miR-183-5p	4
NEFL	hsa-miR-183-5p	4
OXR1	hsa-miR-183-5p	4
PPP2CA	hsa-miR-183-5p	4
RPS15A	hsa-miR-183-5p	2
SPRED1	hsa-miR-183-5p	4
ANKRD11	hsa-miR-187-3p	3
MBNL1	hsa-miR-187-3p	4
DDX17	hsa-miR-199b-5p	1
PSIP1	hsa-miR-199b-5p	3
TMOD2	hsa-miR-199b-5p	4
XRRA1	hsa-miR-199b-5p	2
AKT2	hsa-miR-203a-3p	2
ANKRD11	hsa-miR-203a-3p	3
CREBRF	hsa-miR-203a-3p	4
DPYSL2	hsa-miR-203a-3p	4
KIAA0408	hsa-miR-203a-3p	3
MBNL1	hsa-miR-203a-3p	4
NAP1L2	hsa-miR-203a-3p	4
NCAM2	hsa-miR-203a-3p	4
PPP2CA	hsa-miR-203a-3p	4
PRKAR2B	hsa-miR-203a-3p	4
PSD3	hsa-miR-203a-3p	4
RLIM	hsa-miR-203a-3p	4
SCD5	hsa-miR-203a-3p	4
SLC38A1	hsa-miR-203a-3p	4
STXBP1	hsa-miR-203a-3p	4
TBL1XR1	hsa-miR-203a-3p	4
UBE2K	hsa-miR-203a-3p	4
ATF6B	hsa-miR-204-5p	2
BRD4	hsa-miR-204-5p	4
HNRNPA2B1	hsa-miR-204-5p	1
MBNL1	hsa-miR-204-5p	4
NUCKS1	hsa-miR-204-5p	4
SLC38A1	hsa-miR-204-5p	4
TMOD2	hsa-miR-204-5p	4
XRRA1	hsa-miR-204-5p	2
ARHGDIA	hsa-miR-205-5p	3
CIRBP	hsa-miR-205-5p	2
CLK4	hsa-miR-205-5p	2
CPEB3	hsa-miR-205-5p	4
MAP9	hsa-miR-205-5p	3
NAP1L2	hsa-miR-205-5p	4
SLC38A1	hsa-miR-205-5p	4
ATP6V1C1	hsa-miR-210-3p	4
BTBD3	hsa-miR-210-3p	4
CHIC1	hsa-miR-210-3p	4
CREBRF	hsa-miR-210-3p	4
EPS15	hsa-miR-210-3p	4
HNRNPA3	hsa-miR-210-3p	4
JPT1	hsa-miR-210-3p	3
KIF1A	hsa-miR-210-3p	3
KIF3A	hsa-miR-210-3p	3
KIF3A	hsa-miR-210-3p	4
MAP7D2	hsa-miR-210-3p	3
MBNL1	hsa-miR-210-3p	4
MEF2A	hsa-miR-210-3p	4
N4BP2L2	hsa-miR-210-3p	1
NUCKS1	hsa-miR-210-3p	4
OXR1	hsa-miR-210-3p	4
PDP1	hsa-miR-210-3p	4
PPIG	hsa-miR-210-3p	4
PPP2CA	hsa-miR-210-3p	4
PSD3	hsa-miR-210-3p	4
RBM39	hsa-miR-210-3p	1
RCAN2	hsa-miR-210-3p	4
RLIM	hsa-miR-210-3p	4
RPS15A	hsa-miR-210-3p	2
SKIL	hsa-miR-210-3p	4
SLC38A1	hsa-miR-210-3p	4
SPRED1	hsa-miR-210-3p	4
UBE2K	hsa-miR-210-3p	4
ATF6B	hsa-miR-211-5p	2
BRD4	hsa-miR-211-5p	4
HNRNPA2B1	hsa-miR-211-5p	1
HSP90AA1	hsa-miR-211-5p	4
MBNL1	hsa-miR-211-5p	4
SLC38A1	hsa-miR-211-5p	4
XRRA1	hsa-miR-211-5p	2
JPT1	hsa-miR-212-3p	3
MAP7D2	hsa-miR-212-3p	3
MBNL1	hsa-miR-212-3p	4
NUCKS1	hsa-miR-212-3p	4
SLC38A1	hsa-miR-212-3p	4
TBL1XR1	hsa-miR-212-3p	4
ARHGDIA	hsa-miR-181a-3p	3
DDX17	hsa-miR-181a-3p	1
FNBP4	hsa-miR-181a-3p	1
RPL30	hsa-miR-181a-3p	1
BAIAP2	hsa-miR-214-3p	3
CREBRF	hsa-miR-214-3p	4
GUCY1A2	hsa-miR-214-3p	4
N4BP2L2	hsa-miR-214-3p	1
NUCKS1	hsa-miR-214-3p	4
PDP1	hsa-miR-214-3p	4
RLIM	hsa-miR-214-3p	4
SPRED1	hsa-miR-214-3p	4
TBL1XR1	hsa-miR-214-3p	4
AKT2	hsa-miR-215-5p	2
CLK4	hsa-miR-215-5p	2
DPYSL2	hsa-miR-215-5p	4
HSP90AA1	hsa-miR-215-5p	4
NUCKS1	hsa-miR-215-5p	4
TRIM2	hsa-miR-215-5p	4
UBA52	hsa-miR-215-5p	3
UBE2K	hsa-miR-215-5p	4
CLK4	hsa-miR-216a-5p	2
NEFL	hsa-miR-216a-5p	4
PPP2CA	hsa-miR-216a-5p	4
PSD3	hsa-miR-216a-5p	4
RPS15A	hsa-miR-216a-5p	2
SRSF7	hsa-miR-216a-5p	2
STXBP1	hsa-miR-216a-5p	4
ATP2B2	hsa-miR-218-5p	3
BTBD3	hsa-miR-218-5p	4
GRINA	hsa-miR-218-5p	2
GUCY1A2	hsa-miR-218-5p	4
HNRNPA2B1	hsa-miR-218-5p	1
HSP90AA1	hsa-miR-218-5p	4
MEF2A	hsa-miR-218-5p	4
MYT1L	hsa-miR-218-5p	4
N4BP2L2	hsa-miR-218-5p	1
NECAB1	hsa-miR-218-5p	4
OXR1	hsa-miR-218-5p	4
PEX5L	hsa-miR-218-5p	4
RLIM	hsa-miR-218-5p	4
SESN3	hsa-miR-218-5p	4
STXBP1	hsa-miR-218-5p	4
SUGP2	hsa-miR-218-5p	1
TMOD2	hsa-miR-218-5p	4
UBQLN2	hsa-miR-218-5p	4
GUCY1A2	hsa-miR-219a-5p	4
MBNL1	hsa-miR-219a-5p	4
MYEF2	hsa-miR-219a-5p	1
MYT1L	hsa-miR-219a-5p	4
N4BP2L2	hsa-miR-219a-5p	1
NCAM2	hsa-miR-219a-5p	4
PDP1	hsa-miR-219a-5p	4
PPP2CA	hsa-miR-219a-5p	4
PRKAR2B	hsa-miR-219a-5p	4
PSD3	hsa-miR-219a-5p	4
RBFOX1	hsa-miR-219a-5p	3
BTBD3	hsa-miR-221-3p	4
DDX17	hsa-miR-221-3p	1
DPYSL2	hsa-miR-221-3p	4
GNAQ	hsa-miR-221-3p	4
HNRNPA2B1	hsa-miR-221-3p	1
HNRNPA3	hsa-miR-221-3p	4
MYEF2	hsa-miR-221-3p	1
NAP1L2	hsa-miR-221-3p	4
NUCKS1	hsa-miR-221-3p	4
[truncated: 6,492 more rows]

## Sheet: GABAergic_interneuron
Gene	miRNA	Group
CAMTA1	hsa-miR-129-5p	3
LASP1	hsa-miR-218-5p	4
LASP1	hsa-miR-1-3p	4
ROCK2	hsa-miR-124-3p	3
MAFB	hsa-miR-130a-3p	3
ROCK2	hsa-miR-138-5p	3
CBX5	hsa-miR-320a	3
PAPOLA	hsa-miR-320a	3
SRSF7	hsa-miR-320a	2
AEBP2	hsa-miR-375	4
CELF2	hsa-miR-375	3
DCUN1D4	hsa-miR-375	4
DCUN1D4	hsa-miR-375	3
ENAH	hsa-miR-375	3
FAM126B	hsa-miR-375	3
MTPN	hsa-miR-375	3
PSIP1	hsa-miR-375	3
RB1CC1	hsa-miR-375	4
TMEM106B	hsa-miR-375	4
ATP2A2	hsa-let-7a-5p	4
ATXN7L3B	hsa-let-7a-5p	3
CBX5	hsa-let-7a-5p	3
KPNA5	hsa-let-7a-5p	4
ATP2A2	hsa-let-7b-5p	4
ATXN7L3B	hsa-let-7b-5p	3
CBX5	hsa-let-7b-5p	3
GNB1	hsa-let-7b-5p	3
IRF2BP2	hsa-let-7b-5p	3
KPNA5	hsa-let-7b-5p	4
MTPN	hsa-let-7b-5p	3
NUCKS1	hsa-let-7b-5p	4
PAPOLA	hsa-let-7b-5p	3
RBFOX1	hsa-let-7b-5p	3
TENM3	hsa-let-7b-5p	3
TERF2IP	hsa-let-7b-5p	3
TMEM167A	hsa-let-7b-5p	3
ATP2A2	hsa-let-7c-5p	4
ATXN7L3B	hsa-let-7c-5p	3
CBX5	hsa-let-7c-5p	3
KPNA5	hsa-let-7c-5p	4
MEF2C	hsa-let-7c-5p	4
UBA52	hsa-let-7c-5p	3
CBX5	hsa-let-7d-5p	3
KPNA5	hsa-let-7d-5p	4
ATXN7L3B	hsa-let-7e-5p	3
CBX5	hsa-let-7e-5p	3
EIF3J	hsa-let-7e-5p	4
KPNA5	hsa-let-7e-5p	4
ATP2A2	hsa-let-7f-5p	4
ATXN7L3B	hsa-let-7f-5p	3
CALM1	hsa-let-7f-5p	3
CBX5	hsa-let-7f-5p	3
KPNA5	hsa-let-7f-5p	4
ATXN7L3B	hsa-miR-15a-5p	3
CPEB3	hsa-miR-15a-5p	3
GNB1	hsa-miR-15a-5p	3
NUCKS1	hsa-miR-15a-5p	4
PDE4D	hsa-miR-15a-5p	4
ZMAT3	hsa-miR-15a-5p	3
ZNF704	hsa-miR-15a-5p	3
ATXN7L3B	hsa-miR-16-5p	3
CPEB3	hsa-miR-16-5p	3
GNAL	hsa-miR-16-5p	4
GNB1	hsa-miR-16-5p	3
NUCKS1	hsa-miR-16-5p	4
PDE4D	hsa-miR-16-5p	4
TERF2IP	hsa-miR-16-5p	3
ZMAT3	hsa-miR-16-5p	3
ZNF704	hsa-miR-16-5p	3
ANKRD12	hsa-miR-17-5p	3
CAMTA1	hsa-miR-17-5p	3
CBX5	hsa-miR-17-5p	3
DPYSL2	hsa-miR-17-5p	4
FAM126B	hsa-miR-17-5p	3
LASP1	hsa-miR-17-5p	4
NUCKS1	hsa-miR-17-5p	4
PTGES3	hsa-miR-17-5p	3
RLIM	hsa-miR-17-5p	3
SESN3	hsa-miR-17-5p	4
TFAM	hsa-miR-17-5p	3
TMEM167A	hsa-miR-17-5p	3
ZNF770	hsa-miR-17-5p	3
PEA15	hsa-miR-17-3p	4
PDE4D	hsa-miR-18a-5p	4
CALM1	hsa-miR-19a-3p	3
CAMTA1	hsa-miR-19a-3p	3
DPYSL2	hsa-miR-19a-3p	4
PCDH10	hsa-miR-19a-3p	3
SECISBP2L	hsa-miR-19a-3p	4
SEL1L	hsa-miR-19a-3p	4
SESN3	hsa-miR-19a-3p	4
SLC6A8	hsa-miR-19a-3p	3
ZMAT3	hsa-miR-19a-3p	3
CALM1	hsa-miR-19b-3p	3
CAMTA1	hsa-miR-19b-3p	3
PCDH10	hsa-miR-19b-3p	3
SECISBP2L	hsa-miR-19b-3p	4
SEL1L	hsa-miR-19b-3p	4
SESN3	hsa-miR-19b-3p	4
SLC6A8	hsa-miR-19b-3p	3
TMEM106B	hsa-miR-19b-3p	4
ZMAT3	hsa-miR-19b-3p	3
ANKRD12	hsa-miR-20a-5p	3
ATXN7L3B	hsa-miR-20a-5p	3
CAMTA1	hsa-miR-20a-5p	3
CBX5	hsa-miR-20a-5p	3
FAM126B	hsa-miR-20a-5p	3
GPRIN3	hsa-miR-20a-5p	3
GPRIN3	hsa-miR-20a-5p	4
LASP1	hsa-miR-20a-5p	4
RLIM	hsa-miR-20a-5p	3
SESN3	hsa-miR-20a-5p	4
TFAM	hsa-miR-20a-5p	3
TIMP2	hsa-miR-20a-5p	3
TMEM167A	hsa-miR-20a-5p	3
ZNF770	hsa-miR-20a-5p	3
CPEB3	hsa-miR-21-5p	3
ENAH	hsa-miR-21-5p	3
FAM126B	hsa-miR-21-5p	3
FAM217B	hsa-miR-21-5p	3
FBXL17	hsa-miR-21-5p	4
FOXN3	hsa-miR-21-5p	4
FOXN3	hsa-miR-21-5p	3
GNAQ	hsa-miR-21-5p	4
KBTBD6	hsa-miR-21-5p	4
MTPN	hsa-miR-21-5p	3
HNRNPA3	hsa-miR-22-3p	4
SRSF7	hsa-miR-22-3p	2
ATXN7L3B	hsa-miR-23a-3p	3
MEF2C	hsa-miR-23a-3p	4
CIRBP	hsa-miR-24-3p	2
NRIP1	hsa-miR-24-3p	3
ATP2A2	hsa-miR-25-3p	4
CPEB3	hsa-miR-25-3p	3
GNAQ	hsa-miR-25-3p	4
NUCKS1	hsa-miR-25-3p	4
SESN3	hsa-miR-25-3p	4
CPEB3	hsa-miR-26a-5p	3
FAM126B	hsa-miR-26a-5p	3
GSK3B	hsa-miR-26a-5p	3
NUCKS1	hsa-miR-26a-5p	4
RETREG2	hsa-miR-26a-5p	4
SPTBN1	hsa-miR-26a-5p	4
TFAM	hsa-miR-26a-5p	3
ATP2A2	hsa-miR-26b-5p	4
CCNI	hsa-miR-26b-5p	4
CHST15	hsa-miR-26b-5p	3
GSK3B	hsa-miR-26b-5p	3
MEF2C	hsa-miR-26b-5p	4
NUCKS1	hsa-miR-26b-5p	4
PITPNC1	hsa-miR-26b-5p	3
PKIA	hsa-miR-26b-5p	3
SNAP91	hsa-miR-26b-5p	4
CELF2	hsa-miR-27a-3p	3
DCUN1D4	hsa-miR-27a-3p	4
DCUN1D4	hsa-miR-27a-3p	3
FAM217B	hsa-miR-27a-3p	3
GSK3B	hsa-miR-27a-3p	3
NR2F2	hsa-miR-27a-3p	3
RYBP	hsa-miR-27a-3p	3
SLC6A8	hsa-miR-27a-3p	3
TMEM167A	hsa-miR-27a-3p	3
CPEB3	hsa-miR-29a-3p	3
GSK3B	hsa-miR-29a-3p	3
ATP2A2	hsa-miR-30a-5p	4
CIRBP	hsa-miR-30a-5p	2
KBTBD6	hsa-miR-30a-5p	4
RBFOX1	hsa-miR-30a-5p	3
RPRD1A	hsa-miR-30a-5p	3
SRSF7	hsa-miR-30a-5p	2
GNAL	hsa-miR-30a-3p	4
ATP2A2	hsa-miR-32-5p	4
CPEB3	hsa-miR-32-5p	3
FAM126B	hsa-miR-32-5p	3
NEFL	hsa-miR-32-5p	4
NUCKS1	hsa-miR-32-5p	4
SESN3	hsa-miR-32-5p	4
SECISBP2L	hsa-miR-33a-5p	4
ATP2A2	hsa-miR-92a-3p	4
CBX5	hsa-miR-92a-3p	3
CPEB3	hsa-miR-92a-3p	3
FAM126B	hsa-miR-92a-3p	3
GNAQ	hsa-miR-92a-3p	4
GSK3B	hsa-miR-92a-3p	3
NUCKS1	hsa-miR-92a-3p	4
SESN3	hsa-miR-92a-3p	4
ANKRD12	hsa-miR-93-5p	3
CAMTA1	hsa-miR-93-5p	3
CBX5	hsa-miR-93-5p	3
DPYSL2	hsa-miR-93-5p	4
FAM126B	hsa-miR-93-5p	3
GPRIN3	hsa-miR-93-5p	3
GPRIN3	hsa-miR-93-5p	4
LASP1	hsa-miR-93-5p	4
PAPOLA	hsa-miR-93-5p	3
PTGES3	hsa-miR-93-5p	3
RLIM	hsa-miR-93-5p	3
RYBP	hsa-miR-93-5p	3
SESN3	hsa-miR-93-5p	4
TFAM	hsa-miR-93-5p	3
TMEM167A	hsa-miR-93-5p	3
UBE2L3	hsa-miR-93-5p	3
ZNF770	hsa-miR-93-5p	3
CAMTA1	hsa-miR-96-5p	3
CBX5	hsa-miR-98-5p	3
EIF3J	hsa-miR-98-5p	4
NREP	hsa-miR-98-5p	3
RB1CC1	hsa-miR-98-5p	4
AEBP2	hsa-miR-101-3p	4
FAM217B	hsa-miR-101-3p	3
GNB1	hsa-miR-101-3p	3
NR2F2	hsa-miR-101-3p	3
GSK3B	hsa-miR-29b-3p	3
LASP1	hsa-miR-29b-3p	4
NREP	hsa-miR-29b-3p	3
AEBP2	hsa-miR-103a-3p	4
CPEB3	hsa-miR-103a-3p	3
IRF2BP2	hsa-miR-103a-3p	3
NUCKS1	hsa-miR-103a-3p	4
PDE4D	hsa-miR-103a-3p	4
PEA15	hsa-miR-103a-3p	4
FAM126B	hsa-miR-106a-5p	3
GPRIN3	hsa-miR-106a-5p	3
GPRIN3	hsa-miR-106a-5p	4
LASP1	hsa-miR-106a-5p	4
RLIM	hsa-miR-106a-5p	3
TIMP2	hsa-miR-106a-5p	3
CPEB3	hsa-miR-107	3
NUCKS1	hsa-miR-107	4
PEA15	hsa-miR-107	4
B4GALT6	hsa-miR-192-5p	4
FAM126B	hsa-miR-192-5p	3
KPNA5	hsa-miR-192-5p	4
NREP	hsa-miR-192-5p	3
NUCKS1	hsa-miR-192-5p	4
PITPNC1	hsa-miR-192-5p	3
SPTBN1	hsa-miR-192-5p	4
SYNGR1	hsa-miR-192-5p	4
ZMAT3	hsa-miR-192-5p	3
ZNF704	hsa-miR-192-5p	3
CALM1	hsa-miR-196a-5p	3
CPEB3	hsa-miR-196a-5p	3
KPNA5	hsa-miR-196a-5p	4
ATP2A2	hsa-miR-197-3p	4
KPNA5	hsa-miR-197-3p	4
GSK3B	hsa-miR-199a-5p	3
PDE4D	hsa-miR-199a-5p	4
TFAM	hsa-miR-199a-3p	3
KBTBD6	hsa-miR-129-5p	4
NR2F2	hsa-miR-129-5p	3
CCNI	hsa-miR-148a-3p	4
SECISBP2L	hsa-miR-148a-3p	4
SESN3	hsa-miR-148a-3p	4
ATP2A2	hsa-miR-30c-5p	4
DPYSL2	hsa-miR-30c-5p	4
KBTBD6	hsa-miR-30c-5p	4
SRSF7	hsa-miR-30c-5p	2
ATP2A2	hsa-miR-30d-5p	4
KBTBD6	hsa-miR-30d-5p	4
SRSF7	hsa-miR-30d-5p	2
PIK3CA	hsa-miR-139-5p	3
ROCK2	hsa-miR-139-5p	3
FAM126B	hsa-miR-7-5p	3
NREP	hsa-miR-7-5p	3
PDE4D	hsa-miR-7-5p	4
PITPNC1	hsa-miR-7-5p	3
TMEM106B	hsa-miR-7-5p	4
RLIM	hsa-miR-10a-5p	3
RPRD1A	hsa-miR-10a-5p	3
KBTBD6	hsa-miR-10b-5p	4
PIK3CA	hsa-miR-10b-5p	3
FOXN3	hsa-miR-34a-5p	4
FOXN3	hsa-miR-34a-5p	3
KBTBD6	hsa-miR-34a-5p	4
KLC1	hsa-miR-34a-5p	4
NUCKS1	hsa-miR-34a-5p	4
PEA15	hsa-miR-34a-5p	4
SPTBN1	hsa-miR-34a-5p	4
SUGT1	hsa-miR-34a-5p	3
TFAM	hsa-miR-34a-5p	3
TMEM167A	hsa-miR-34a-5p	3
VAMP2	hsa-miR-34a-5p	4
AKAP12	hsa-miR-181a-5p	3
ENAH	hsa-miR-181a-5p	3
RLIM	hsa-miR-181a-5p	3
SRSF7	hsa-miR-181a-5p	2
RLIM	hsa-miR-181b-5p	3
RPRD1A	hsa-miR-181b-5p	3
CITED2	hsa-miR-182-5p	3
GSK3B	hsa-miR-182-5p	3
GSK3B	hsa-miR-203a-3p	3
LASP1	hsa-miR-203a-3p	4
ENAH	hsa-miR-204-5p	3
IRF2BP2	hsa-miR-204-5p	3
FOXN3	hsa-miR-210-3p	4
FOXN3	hsa-miR-210-3p	3
PEA15	hsa-miR-212-3p	4
ELAVL1	hsa-miR-218-5p	3
FAM217B	hsa-miR-218-5p	3
GNB1	hsa-miR-218-5p	3
GPRC5B	hsa-miR-218-5p	3
HNRNPA3	hsa-miR-218-5p	4
FAM126B	hsa-miR-222-3p	3
DPYSL2	hsa-miR-224-5p	4
GSK3B	hsa-miR-224-5p	3
ROCK2	hsa-miR-200b-3p	3
SECISBP2L	hsa-miR-200b-3p	4
ZMAT3	hsa-miR-200b-3p	3
ATXN7L3B	hsa-let-7g-5p	3
CBX5	hsa-let-7g-5p	3
KPNA5	hsa-let-7g-5p	4
ATXN7L3B	hsa-let-7i-5p	3
CBX5	hsa-let-7i-5p	3
KPNA5	hsa-let-7i-5p	4
AKAP12	hsa-miR-1-3p	3
CALM1	hsa-miR-1-3p	3
CBX5	hsa-miR-1-3p	3
FBXO22	hsa-miR-1-3p	3
GNB1	hsa-miR-1-3p	3
HNRNPA3	hsa-miR-1-3p	4
PIK3CA	hsa-miR-1-3p	3
PSIP1	hsa-miR-1-3p	3
SRSF7	hsa-miR-1-3p	2
TFAM	hsa-miR-1-3p	3
ATP2A2	hsa-miR-15b-5p	4
ATXN7L3B	hsa-miR-15b-5p	3
CPEB3	hsa-miR-15b-5p	3
GNB1	hsa-miR-15b-5p	3
NUCKS1	hsa-miR-15b-5p	4
PDE4D	hsa-miR-15b-5p	4
ZMAT3	hsa-miR-15b-5p	3
ZNF704	hsa-miR-15b-5p	3
ATXN7L3B	hsa-miR-23b-3p	3
CPEB3	hsa-miR-23b-3p	3
LASP1	hsa-miR-23b-3p	4
CELF2	hsa-miR-27b-3p	3
DCUN1D4	hsa-miR-27b-3p	4
DCUN1D4	hsa-miR-27b-3p	3
FAM217B	hsa-miR-27b-3p	3
NR2F2	hsa-miR-27b-3p	3
RYBP	hsa-miR-27b-3p	3
TMEM167A	hsa-miR-27b-3p	3
ATP2A2	hsa-miR-30b-5p	4
KBTBD6	hsa-miR-30b-5p	4
SRSF7	hsa-miR-30b-5p	2
TMEM106B	hsa-miR-30b-5p	4
ZNF770	hsa-miR-30b-5p	3
MTPN	hsa-miR-122-5p	3
PEA15	hsa-miR-122-5p	4
UBE2L3	hsa-miR-122-5p	3
CAMTA1	hsa-miR-124-3p	3
ENAH	hsa-miR-124-3p	3
MTPN	hsa-miR-124-3p	3
PEA15	hsa-miR-124-3p	4
SEL1L	hsa-miR-125b-5p	4
EPB41L1	hsa-miR-128-3p	4
FAM217B	hsa-miR-128-3p	3
GNAQ	hsa-miR-128-3p	4
TMEM167A	hsa-miR-128-3p	3
FAM217B	hsa-miR-130a-3p	3
RLIM	hsa-miR-130a-3p	3
SECISBP2L	hsa-miR-130a-3p	4
ZMAT3	hsa-miR-130a-3p	3
GNB1	hsa-miR-132-3p	3
LASP1	hsa-miR-133a-3p	4
SESN3	hsa-miR-133a-3p	4
ATXN7L3B	hsa-miR-142-5p	3
CALM1	hsa-miR-142-5p	3
ATP2A2	hsa-miR-142-3p	4
ENAH	hsa-miR-142-3p	3
GNAQ	hsa-miR-142-3p	4
PITPNC1	hsa-miR-142-3p	3
ROCK2	hsa-miR-142-3p	3
SECISBP2L	hsa-miR-143-3p	4
SPTBN1	hsa-miR-145-5p	4
MAFB	hsa-miR-152-3p	3
SESN3	hsa-miR-152-3p	4
CAMTA1	hsa-miR-9-5p	3
RYBP	hsa-miR-9-5p	3
SPTBN1	hsa-miR-9-5p	4
CBX5	hsa-miR-126-5p	3
VAPA	hsa-miR-126-5p	3
PITPNC1	hsa-miR-126-3p	3
CYFIP2	hsa-miR-149-5p	3
NUCKS1	hsa-miR-149-5p	4
AFF2	hsa-miR-185-5p	3
LASP1	hsa-miR-185-5p	4
SUGT1	hsa-miR-185-5p	3
UBA52	hsa-miR-185-5p	3
SUGT1	hsa-miR-186-5p	3
TERF2IP	hsa-miR-186-5p	3
ZNF770	hsa-miR-186-5p	3
ZMAT3	hsa-miR-193a-3p	3
ATXN7L3B	hsa-miR-195-5p	3
CPEB3	hsa-miR-195-5p	3
GNB1	hsa-miR-195-5p	3
NUCKS1	hsa-miR-195-5p	4
ZMAT3	hsa-miR-195-5p	3
VAMP2	hsa-miR-206	4
ROCK2	hsa-miR-200c-3p	3
SECISBP2L	hsa-miR-200c-3p	4
TIMP2	hsa-miR-200c-3p	3
ZMAT3	hsa-miR-200c-3p	3
ANKRD12	hsa-miR-155-5p	3
EIF3J	hsa-miR-155-5p	4
GSK3B	hsa-miR-155-5p	3
HNRNPA3	hsa-miR-155-5p	4
IRF2BP2	hsa-miR-155-5p	3
KIF3A	hsa-miR-155-5p	3
KPNA5	hsa-miR-155-5p	4
MAFB	hsa-miR-155-5p	3
NUCKS1	hsa-miR-155-5p	4
PAPOLA	hsa-miR-155-5p	3
PEA15	hsa-miR-155-5p	4
PIK3CA	hsa-miR-155-5p	3
PKIA	hsa-miR-155-5p	3
PSIP1	hsa-miR-155-5p	3
RPRD1A	hsa-miR-155-5p	3
SEL1L	hsa-miR-155-5p	4
TFAM	hsa-miR-155-5p	3
TMEM167A	hsa-miR-155-5p	3
ANKRD12	hsa-miR-106b-5p	3
ATXN7L3B	hsa-miR-106b-5p	3
CAMTA1	hsa-miR-106b-5p	3
CBX5	hsa-miR-106b-5p	3
FAM126B	hsa-miR-106b-5p	3
FBXO22	hsa-miR-106b-5p	3
GPRIN3	hsa-miR-106b-5p	3
GPRIN3	hsa-miR-106b-5p	4
LASP1	hsa-miR-106b-5p	4
RLIM	hsa-miR-106b-5p	3
SESN3	hsa-miR-106b-5p	4
TFAM	hsa-miR-106b-5p	3
TMEM167A	hsa-miR-106b-5p	3
ZMAT3	hsa-miR-106b-5p	3
ZNF770	hsa-miR-106b-5p	3
FAM126B	hsa-miR-29c-3p	3
ZMAT3	hsa-miR-302a-3p	3
DPYSL2	hsa-miR-301a-3p	4
NUCKS1	hsa-miR-301a-3p	4
RLIM	hsa-miR-301a-3p	3
SECISBP2L	hsa-miR-301a-3p	4
ZMAT3	hsa-miR-301a-3p	3
ELAVL1	hsa-miR-296-5p	3
MTPN	hsa-miR-130b-3p	3
RLIM	hsa-miR-130b-3p	3
SECISBP2L	hsa-miR-130b-3p	4
SRSF7	hsa-miR-130b-3p	2
ZMAT3	hsa-miR-130b-3p	3
ATP2A2	hsa-miR-30e-5p	4
KBTBD6	hsa-miR-30e-5p	4
SRSF7	hsa-miR-30e-5p	2
GNAL	hsa-miR-30e-3p	4
KCNJ3	hsa-miR-361-5p	4
ZMAT3	hsa-miR-361-5p	3
CPEB3	hsa-miR-363-3p	3
NUCKS1	hsa-miR-363-3p	4
SESN3	hsa-miR-363-3p	4
ANKRD12	hsa-miR-365a-3p	3
NUCKS1	hsa-miR-365a-3p	4
ZMAT3	hsa-miR-302b-3p	3
NUCKS1	hsa-miR-302c-5p	4
ZMAT3	hsa-miR-302c-3p	3
ZMAT3	hsa-miR-302d-3p	3
CPEB3	hsa-miR-367-3p	3
NUCKS1	hsa-miR-367-3p	4
SESN3	hsa-miR-367-3p	4
PITPNC1	hsa-miR-369-3p	3
NUCKS1	hsa-miR-370-3p	4
ANKRD12	hsa-miR-374a-5p	3
GSK3B	hsa-miR-374a-5p	3
PITPNC1	hsa-miR-374a-5p	3
SRSF7	hsa-miR-374a-5p	2
GSK3B	hsa-miR-377-3p	3
KCTD16	hsa-miR-377-3p	4
ENAH	hsa-miR-378a-5p	3
MTPN	hsa-miR-382-5p	3
VAPA	hsa-miR-342-3p	3
CALN1	hsa-miR-148b-3p	3
PIK3CA	hsa-miR-148b-3p	3
SECISBP2L	hsa-miR-148b-3p	4
SESN3	hsa-miR-148b-3p	4
SPTBN1	hsa-miR-331-3p	4
GNB1	hsa-miR-324-5p	3
RLIM	hsa-miR-338-3p	3
B4GALT6	hsa-miR-335-5p	4
CDS1	hsa-miR-335-5p	4
CITED2	hsa-miR-335-5p	3
DIP2A	hsa-miR-335-5p	2
GABRA1	hsa-miR-335-5p	3
MAFB	hsa-miR-335-5p	3
NEFM	hsa-miR-335-5p	3
PDE4D	hsa-miR-335-5p	4
PDP1	hsa-miR-335-5p	4
PIK3CA	hsa-miR-335-5p	3
PITPNC1	hsa-miR-335-5p	3
RGS7BP	hsa-miR-335-5p	3
SEL1L	hsa-miR-335-5p	4
SESN3	hsa-miR-335-5p	4
SNAP91	hsa-miR-335-5p	4
RB1CC1	hsa-miR-133b	4
CALM1	hsa-miR-196b-5p	3
ATXN7L3B	hsa-miR-424-5p	3
CPEB3	hsa-miR-424-5p	3
GNB1	hsa-miR-424-5p	3
NUCKS1	hsa-miR-424-5p	4
ZMAT3	hsa-miR-424-5p	3
ZNF704	hsa-miR-424-5p	3
ANKRD12	hsa-miR-20b-5p	3
CAMTA1	hsa-miR-20b-5p	3
DPYSL2	hsa-miR-20b-5p	4
FAM126B	hsa-miR-20b-5p	3
LASP1	hsa-miR-20b-5p	4
RLIM	hsa-miR-20b-5p	3
TMEM167A	hsa-miR-20b-5p	3
ZNF770	hsa-miR-20b-5p	3
SECISBP2L	hsa-miR-429	4
TIMP2	hsa-miR-429	3
DPYSL2	hsa-miR-452-5p	4
AEBP2	hsa-miR-484	4
ATP2A2	hsa-miR-484	4
HNRNPA3	hsa-miR-484	4
SLC6A8	hsa-miR-484	3
KIF3A	hsa-miR-485-5p	3
IRF2BP2	hsa-miR-432-5p	3
HNRNPA3	hsa-miR-494-3p	4
LASP1	hsa-miR-193b-3p	4
NUCKS1	hsa-miR-193b-3p	4
PSIP1	hsa-miR-193b-3p	3
ZMAT3	hsa-miR-193b-3p	3
ATXN7L3B	hsa-miR-497-5p	3
CPEB3	hsa-miR-497-5p	3
GNB1	hsa-miR-497-5p	3
NUCKS1	hsa-miR-497-5p	4
ZMAT3	hsa-miR-497-5p	3
TIMP2	hsa-miR-519c-3p	3
TIMP2	hsa-miR-519d-3p	3
NUCKS1	hsa-miR-503-5p	4
ZMAT3	hsa-miR-503-5p	3
RLIM	hsa-miR-507	3
GNB1	hsa-miR-493-3p	3
ATP2A2	hsa-miR-92b-3p	4
CPEB3	hsa-miR-92b-3p	3
FAM126B	hsa-miR-92b-3p	3
FOXN3	hsa-miR-92b-3p	4
FOXN3	hsa-miR-92b-3p	3
NUCKS1	hsa-miR-92b-3p	4
SESN3	hsa-miR-92b-3p	4
ATP2A2	hsa-miR-575	4
NUCKS1	hsa-miR-589-3p	4
CALM1	hsa-miR-625-5p	3
HNRNPA3	hsa-miR-636	4
SECISBP2L	hsa-miR-647	4
NR2F2	hsa-miR-548d-3p	3
VAPA	hsa-miR-421	3
RLIM	hsa-miR-454-3p	3
SECISBP2L	hsa-miR-454-3p	4
ZMAT3	hsa-miR-454-3p	3
GSK3B	hsa-miR-769-5p	3
FAM126B	hsa-miR-769-3p	3
FAM126B	hsa-miR-766-3p	3
GSK3B	hsa-let-7b-3p	3
GSK3B	hsa-let-7f-2-3p	3
IRF2BP2	hsa-let-7f-2-3p	3
MTPN	hsa-miR-20a-3p	3
CALM1	hsa-miR-21-3p	3
GSK3B	hsa-miR-29a-5p	3
PEA15	hsa-miR-92a-2-5p	4
ENAH	hsa-miR-93-3p	3
NUCKS1	hsa-miR-93-3p	4
NUCKS1	hsa-miR-16-2-3p	4
SUGT1	hsa-miR-148a-5p	3
ATXN7L3B	hsa-miR-130a-5p	3
NRIP1	hsa-miR-140-3p	3
DPYSL2	hsa-miR-125a-3p	4
LASP1	hsa-miR-125a-3p	4
FAM126B	hsa-miR-138-1-3p	3
SESN3	hsa-miR-219a-2-3p	4
GSK3B	hsa-miR-99b-3p	3
ZNF704	hsa-miR-130b-5p	3
FAM126B	hsa-miR-362-3p	3
KCNJ3	hsa-miR-374a-3p	4
ZMAT3	hsa-miR-374a-3p	3
CALM1	hsa-miR-340-5p	3
PDE4D	hsa-miR-340-5p	4
SRSF7	hsa-miR-340-5p	2
CCNI	hsa-miR-423-5p	4
DIP2A	hsa-miR-423-5p	2
LASP1	hsa-miR-423-5p	4
ZMAT3	hsa-miR-488-3p	3
ATXN7L3B	hsa-miR-505-5p	3
NUCKS1	hsa-miR-505-5p	4
SRSF7	hsa-miR-455-3p	2
IRF2BP2	hsa-miR-551b-5p	3
ROCK2	hsa-miR-574-5p	3
AEBP2	hsa-miR-590-3p	4
RYBP	hsa-miR-548a-5p	3
IRF2BP2	hsa-miR-629-5p	3
CALM1	hsa-miR-450b-5p	3
SESN3	hsa-miR-450b-5p	4
NUCKS1	hsa-miR-877-5p	4
AKAP12	hsa-miR-877-3p	3
GSK3B	hsa-miR-877-3p	3
NUCKS1	hsa-miR-877-3p	4
PEA15	hsa-miR-877-3p	4
SRSF7	hsa-miR-374b-5p	2
ZMAT3	hsa-miR-374b-3p	3
AKAP12	hsa-miR-760	3
DPYSL2	hsa-miR-301b-3p	4
RLIM	hsa-miR-301b-3p	3
SECISBP2L	hsa-miR-301b-3p	4
ZMAT3	hsa-miR-301b-3p	3
ENAH	hsa-miR-940	3
DPYSL2	hsa-miR-944	4
ZMAT3	hsa-miR-944	3
CALM1	hsa-miR-522-5p	3
ATXN7L3B	hsa-miR-1226-5p	3
ATP2A2	hsa-miR-1226-3p	4
ATXN7L3B	hsa-miR-1226-3p	3
YTHDF3	hsa-miR-513c-5p	4
CBX5	hsa-miR-1207-5p	3
ATP2A2	hsa-miR-548e-3p	4
TERF2IP	hsa-miR-548e-3p	3
RYBP	hsa-miR-548j-5p	3
RYBP	hsa-miR-548k	3
RYBP	hsa-miR-548l	3
CBX5	hsa-miR-1304-5p	3
RYBP	hsa-miR-548h-5p	3
CALM1	hsa-miR-1276	3
ZMAT3	hsa-miR-302e	3
ELAVL1	hsa-miR-224-3p	3
AFF2	hsa-miR-1976	3
PDP1	hsa-miR-2278	4
NUCKS1	hsa-miR-3065-3p	4
ZMAT3	hsa-miR-2355-3p	3
ZMAT3	hsa-miR-3613-3p	3
SUGT1	hsa-miR-3619-5p	3
ATXN7L3B	hsa-miR-23c	3
ELAVL1	hsa-miR-23c	3
SESN3	hsa-miR-3657	4
TFAM	hsa-miR-3912-3p	3
ZMAT3	hsa-miR-3928-3p	3
KPNA5	hsa-miR-4458	4
ZMAT3	hsa-miR-4524a-5p	3
CBX5	hsa-miR-1343-3p	3
ZNF704	hsa-miR-1343-3p	3
ATP2A2	hsa-miR-4786-3p	4
NUCKS1	hsa-miR-4803	4
IRF2BP2	hsa-miR-5006-3p	3
NUCKS1	hsa-miR-365b-3p	4
AMER2	hsa-miR-137	3
ATP2A2	hsa-miR-137	4
ATXN7L3B	hsa-miR-137	3
B4GALT6	hsa-miR-137	4
CALN1	hsa-miR-137	3
EIF3J	hsa-miR-137	4
FAM126B	hsa-miR-137	3
FAM217B	hsa-miR-137	3
GABRA1	hsa-miR-137	3
GAD2	hsa-miR-137	4
HNRNPA3	hsa-miR-137	4
MTPN	hsa-miR-137	3
NEFL	hsa-miR-137	4
NREP	hsa-miR-137	3
NUCKS1	hsa-miR-137	4
PCDH10	hsa-miR-137	3
SECISBP2L	hsa-miR-137	4
SLC6A1	hsa-miR-137	4
SRSF7	hsa-miR-137	2
SUGT1	hsa-miR-137	3
SYN2	hsa-miR-137	4
SYT16	hsa-miR-137	3
TIMP2	hsa-miR-137	3
TMEM106B	hsa-miR-137	4
YTHDF3	hsa-miR-137	4
ZNF770	hsa-miR-137	3
AKAP12	hsa-miR-147b	3
FOXN3	hsa-miR-147b	4
FOXN3	hsa-miR-147b	3
LASP1	hsa-miR-147b	4
PKIA	hsa-miR-147b	3
ATXN7L3B	hsa-miR-190b	3
CPEB3	hsa-miR-190b	3
KPNA5	hsa-miR-190b	4
RLIM	hsa-miR-190b	3
SESN3	hsa-miR-190b	4
RLIM	hsa-miR-1912	3
FAM126B	hsa-miR-217	3
MTPN	hsa-miR-217	3
MTURN	hsa-miR-217	3
RETREG2	hsa-miR-217	4
AKAP12	hsa-miR-320a	3
ATP2A2	hsa-miR-320a	4
ATXN7L3B	hsa-miR-320a	3
CALM1	hsa-miR-320a	3
CAMTA1	hsa-miR-320a	3
CCDC50	hsa-miR-320a	3
CCNI	hsa-miR-320a	4
CELF2	hsa-miR-320a	3
CPEB3	hsa-miR-320a	3
DPYSL2	hsa-miR-320a	4
EIF3J	hsa-miR-320a	4
ENAH	hsa-miR-320a	3
ENSA	hsa-miR-320a	4
FAM126B	hsa-miR-320a	3
FBXL17	hsa-miR-320a	4
GABRA1	hsa-miR-320a	3
GPRIN3	hsa-miR-320a	3
GPRIN3	hsa-miR-320a	4
IRF2BP2	hsa-miR-320a	3
MTPN	hsa-miR-320a	3
NEFL	hsa-miR-320a	4
NUCKS1	hsa-miR-320a	4
PEA15	hsa-miR-320a	4
PTGES3	hsa-miR-320a	3
RLIM	hsa-miR-320a	3
RYBP	hsa-miR-320a	3
SECISBP2L	hsa-miR-320a	4
SESN3	hsa-miR-320a	4
SLC6A8	hsa-miR-320a	3
TIMP2	hsa-miR-320a	3
TMEM106B	hsa-miR-320a	4
UBA52	hsa-miR-320a	3
YTHDF3	hsa-miR-320a	4
CALM1	hsa-miR-3591-3p	3
ST13	hsa-miR-3591-3p	3
GOT1	hsa-miR-3591-5p	3
SLC6A8	hsa-miR-3591-5p	3
ZMAT3	hsa-miR-3591-5p	3
B4GALT6	hsa-miR-375	4
C4orf3	hsa-miR-375	3
CAMTA1	hsa-miR-375	3
CBX5	hsa-miR-375	3
CCNI	hsa-miR-375	4
ELAVL1	hsa-miR-375	3
ENSA	hsa-miR-375	4
KCNJ3	hsa-miR-375	4
NR2F2	hsa-miR-375	3
NUCKS1	hsa-miR-375	4
PCDH10	hsa-miR-375	3
PIK3CA	hsa-miR-375	3
PKIA	hsa-miR-375	3
PTGES3	hsa-miR-375	3
SESN3	hsa-miR-375	4
SPTBN1	hsa-miR-375	4
ZNF704	hsa-miR-375	3
EPB41L1	hsa-miR-498	4
FAM217B	hsa-miR-498	3
IRF2BP2	hsa-miR-498	3
RBFOX1	hsa-miR-498	3
CBX5	hsa-miR-520b	3
DPYSL2	hsa-miR-520b	4
GPRIN3	hsa-miR-520b	3
GPRIN3	hsa-miR-520b	4
KBTBD6	hsa-miR-520b	4
NR2F2	hsa-miR-520b	3
ZMAT3	hsa-miR-520b	3
CBX5	hsa-miR-520e	3
DPYSL2	hsa-miR-520e	4
GPRIN3	hsa-miR-520e	3
GPRIN3	hsa-miR-520e	4
KBTBD6	hsa-miR-520e	4
NR2F2	hsa-miR-520e	3
ZMAT3	hsa-miR-520e	3
CALM1	hsa-miR-526a	3
TERF2IP	hsa-miR-526a	3
TIMP2	hsa-miR-526a	3
GOT1	hsa-miR-549a	3
APBA1	hsa-let-7a-5p	3
B4GALT6	hsa-let-7a-5p	4
CALM1	hsa-let-7a-5p	3
CCDC50	hsa-let-7a-5p	3
ELAVL1	hsa-let-7a-5p	3
FAM217B	hsa-let-7a-5p	3
FBXO22	hsa-let-7a-5p	3
GNB1	hsa-let-7a-5p	3
GOT1	hsa-let-7a-5p	3
GPRIN3	hsa-let-7a-5p	3
GPRIN3	hsa-let-7a-5p	4
KBTBD6	hsa-let-7a-5p	4
KCTD16	hsa-let-7a-5p	4
LASP1	hsa-let-7a-5p	4
MAFB	hsa-let-7a-5p	3
MAP9	hsa-let-7a-5p	4
MTPN	hsa-let-7a-5p	3
NEFL	hsa-let-7a-5p	4
NEFM	hsa-let-7a-5p	3
NR2F2	hsa-let-7a-5p	3
NUCKS1	hsa-let-7a-5p	4
PAPOLA	hsa-let-7a-5p	3
PTGES3	hsa-let-7a-5p	3
RB1CC1	hsa-let-7a-5p	4
SECISBP2L	hsa-let-7a-5p	4
SEL1L	hsa-let-7a-5p	4
SESN3	hsa-let-7a-5p	4
SLC6A8	hsa-let-7a-5p	3
SPTBN1	hsa-let-7a-5p	4
SYT16	hsa-let-7a-5p	3
TMEM167A	hsa-let-7a-5p	3
VAPA	hsa-let-7a-5p	3
YTHDF3	hsa-let-7a-5p	4
ZMAT3	hsa-let-7a-5p	3
AEBP2	hsa-let-7b-5p	4
ANKRD12	hsa-let-7b-5p	3
APBA1	hsa-let-7b-5p	3
B4GALT6	hsa-let-7b-5p	4
C4orf3	hsa-let-7b-5p	3
CALM1	hsa-let-7b-5p	3
CCDC50	hsa-let-7b-5p	3
CDS1	hsa-let-7b-5p	4
CITED2	hsa-let-7b-5p	3
CPEB3	hsa-let-7b-5p	3
CYFIP2	hsa-let-7b-5p	3
DCUN1D4	hsa-let-7b-5p	4
DCUN1D4	hsa-let-7b-5p	3
DIP2A	hsa-let-7b-5p	2
ELAVL1	hsa-let-7b-5p	3
EPB41L1	hsa-let-7b-5p	4
FAM126B	hsa-let-7b-5p	3
FAM217B	hsa-let-7b-5p	3
FBXO22	hsa-let-7b-5p	3
GOT1	hsa-let-7b-5p	3
GPRIN3	hsa-let-7b-5p	3
GPRIN3	hsa-let-7b-5p	4
HNRNPA3	hsa-let-7b-5p	4
KBTBD6	hsa-let-7b-5p	4
KCTD16	hsa-let-7b-5p	4
KIF3A	hsa-let-7b-5p	3
LASP1	hsa-let-7b-5p	4
MAFB	hsa-let-7b-5p	3
MAP7D2	hsa-let-7b-5p	3
MAP9	hsa-let-7b-5p	4
MEF2C	hsa-let-7b-5p	4
NAP1L5	hsa-let-7b-5p	3
NEFL	hsa-let-7b-5p	4
NR2F2	hsa-let-7b-5p	3
NRIP1	hsa-let-7b-5p	3
PDE4D	hsa-let-7b-5p	4
PDP1	hsa-let-7b-5p	4
PIK3CA	hsa-let-7b-5p	3
PITPNC1	hsa-let-7b-5p	3
PLCXD3	hsa-let-7b-5p	4
PTGES3	hsa-let-7b-5p	3
RB1CC1	hsa-let-7b-5p	4
RPRD1A	hsa-let-7b-5p	3
SECISBP2L	hsa-let-7b-5p	4
SEL1L	hsa-let-7b-5p	4
SELENOW	hsa-let-7b-5p	3
SESN3	hsa-let-7b-5p	4
SLC6A8	hsa-let-7b-5p	3
ST13	hsa-let-7b-5p	3
SUGT1	hsa-let-7b-5p	3
SV2A	hsa-let-7b-5p	4
SYT16	hsa-let-7b-5p	3
TFAM	hsa-let-7b-5p	3
TIMP2	hsa-let-7b-5p	3
VAPA	hsa-let-7b-5p	3
YTHDF3	hsa-let-7b-5p	4
ZMAT3	hsa-let-7b-5p	3
ZNF770	hsa-let-7b-5p	3
APBA1	hsa-let-7c-5p	3
B4GALT6	hsa-let-7c-5p	4
CALM1	hsa-let-7c-5p	3
CCDC50	hsa-let-7c-5p	3
ELAVL1	hsa-let-7c-5p	3
FBXO22	hsa-let-7c-5p	3
GNB1	hsa-let-7c-5p	3
GOT1	hsa-let-7c-5p	3
GPRIN3	hsa-let-7c-5p	3
GPRIN3	hsa-let-7c-5p	4
IRF2BP2	hsa-let-7c-5p	3
KBTBD6	hsa-let-7c-5p	4
KCTD16	hsa-let-7c-5p	4
LASP1	hsa-let-7c-5p	4
MAP9	hsa-let-7c-5p	4
MTPN	hsa-let-7c-5p	3
NEFL	hsa-let-7c-5p	4
NUCKS1	hsa-let-7c-5p	4
RB1CC1	hsa-let-7c-5p	4
SECISBP2L	hsa-let-7c-5p	4
SEL1L	hsa-let-7c-5p	4
SESN3	hsa-let-7c-5p	4
TENM3	hsa-let-7c-5p	3
YTHDF3	hsa-let-7c-5p	4
ZMAT3	hsa-let-7c-5p	3
APBA1	hsa-let-7d-5p	3
ATXN7L3B	hsa-let-7d-5p	3
B4GALT6	hsa-let-7d-5p	4
C4orf3	hsa-let-7d-5p	3
DCUN1D4	hsa-let-7d-5p	4
DCUN1D4	hsa-let-7d-5p	3
DIP2A	hsa-let-7d-5p	2
ELAVL1	hsa-let-7d-5p	3
FBXO22	hsa-let-7d-5p	3
GAD2	hsa-let-7d-5p	4
GNB1	hsa-let-7d-5p	3
GPRC5B	hsa-let-7d-5p	3
KBTBD6	hsa-let-7d-5p	4
LASP1	hsa-let-7d-5p	4
NR2F2	hsa-let-7d-5p	3
NUCKS1	hsa-let-7d-5p	4
PAPOLA	hsa-let-7d-5p	3
PKIA	hsa-let-7d-5p	3
RB1CC1	hsa-let-7d-5p	4
RPRD1A	hsa-let-7d-5p	3
SESN3	hsa-let-7d-5p	4
SLC6A8	hsa-let-7d-5p	3
SPTBN1	hsa-let-7d-5p	4
SYT16	hsa-let-7d-5p	3
TMEM167A	hsa-let-7d-5p	3
VAMP2	hsa-let-7d-5p	4
VAPA	hsa-let-7d-5p	3
ZNF704	hsa-let-7d-5p	3
AEBP2	hsa-let-7e-5p	4
ATP2A2	hsa-let-7e-5p	4
B4GALT6	hsa-let-7e-5p	4
CALM1	hsa-let-7e-5p	3
CCDC50	hsa-let-7e-5p	3
CCNI	hsa-let-7e-5p	4
CELF2	hsa-let-7e-5p	3
ELAVL1	hsa-let-7e-5p	3
ENSA	hsa-let-7e-5p	4
FBXO22	hsa-let-7e-5p	3
GOT1	hsa-let-7e-5p	3
GPRIN3	hsa-let-7e-5p	3
GPRIN3	hsa-let-7e-5p	4
IRF2BP2	hsa-let-7e-5p	3
KBTBD6	hsa-let-7e-5p	4
MAP9	hsa-let-7e-5p	4
MTPN	hsa-let-7e-5p	3
NR2F2	hsa-let-7e-5p	3
NUCKS1	hsa-let-7e-5p	4
PAPOLA	hsa-let-7e-5p	3
PDE4D	hsa-let-7e-5p	4
PTGES3	hsa-let-7e-5p	3
RB1CC1	hsa-let-7e-5p	4
SECISBP2L	hsa-let-7e-5p	4
SEL1L	hsa-let-7e-5p	4
SESN3	hsa-let-7e-5p	4
SPTBN1	hsa-let-7e-5p	4
TENM3	hsa-let-7e-5p	3
TIMP2	hsa-let-7e-5p	3
VAMP2	hsa-let-7e-5p	4
VAPA	hsa-let-7e-5p	3
YTHDF3	hsa-let-7e-5p	4
ZNF770	hsa-let-7e-5p	3
ANKRD12	hsa-let-7f-5p	3
APBA1	hsa-let-7f-5p	3
B4GALT6	hsa-let-7f-5p	4
CCDC50	hsa-let-7f-5p	3
ELAVL1	hsa-let-7f-5p	3
FAM217B	hsa-let-7f-5p	3
FBXO22	hsa-let-7f-5p	3
GNB1	hsa-let-7f-5p	3
GOT1	hsa-let-7f-5p	3
GPRIN3	hsa-let-7f-5p	3
GPRIN3	hsa-let-7f-5p	4
KIF1A	hsa-let-7f-5p	3
LASP1	hsa-let-7f-5p	4
MAP9	hsa-let-7f-5p	4
MTPN	hsa-let-7f-5p	3
NEFL	hsa-let-7f-5p	4
NR2F2	hsa-let-7f-5p	3
PAPOLA	hsa-let-7f-5p	3
PTGES3	hsa-let-7f-5p	3
RB1CC1	hsa-let-7f-5p	4
SECISBP2L	hsa-let-7f-5p	4
SEL1L	hsa-let-7f-5p	4
SESN3	hsa-let-7f-5p	4
SLC6A8	hsa-let-7f-5p	3
SYT16	hsa-let-7f-5p	3
TENM3	hsa-let-7f-5p	3
TMEM167A	hsa-let-7f-5p	3
VAPA	hsa-let-7f-5p	3
YTHDF3	hsa-let-7f-5p	4
ZMAT3	hsa-let-7f-5p	3
AEBP2	hsa-miR-15a-5p	4
AMIGO1	hsa-miR-15a-5p	3
ANKRD12	hsa-miR-15a-5p	3
ATP2A2	hsa-miR-15a-5p	4
CALM1	hsa-miR-15a-5p	3
CBX5	hsa-miR-15a-5p	3
CDS1	hsa-miR-15a-5p	4
CIRBP	hsa-miR-15a-5p	2
ENAH	hsa-miR-15a-5p	3
ENSA	hsa-miR-15a-5p	4
FAM126B	hsa-miR-15a-5p	3
FAM217B	hsa-miR-15a-5p	3
GABRA1	hsa-miR-15a-5p	3
GNAL	hsa-miR-15a-5p	4
GNAQ	hsa-miR-15a-5p	4
GSK3B	hsa-miR-15a-5p	3
IRF2BP2	hsa-miR-15a-5p	3
KCTD16	hsa-miR-15a-5p	4
KIF1A	hsa-miR-15a-5p	3
KLC1	hsa-miR-15a-5p	4
KPNA5	hsa-miR-15a-5p	4
MTURN	hsa-miR-15a-5p	3
NRIP1	hsa-miR-15a-5p	3
PDP1	hsa-miR-15a-5p	4
PIK3CA	hsa-miR-15a-5p	3
RETREG2	hsa-miR-15a-5p	4
RGS7BP	hsa-miR-15a-5p	3
RYBP	hsa-miR-15a-5p	3
SECISBP2L	hsa-miR-15a-5p	4
SESN3	hsa-miR-15a-5p	4
SLC6A8	hsa-miR-15a-5p	3
SUGT1	hsa-miR-15a-5p	3
VAPA	hsa-miR-15a-5p	3
AEBP2	hsa-miR-16-5p	4
AMIGO1	hsa-miR-16-5p	3
ANKRD12	hsa-miR-16-5p	3
ATP2A2	hsa-miR-16-5p	4
CALM1	hsa-miR-16-5p	3
CBX5	hsa-miR-16-5p	3
CDS1	hsa-miR-16-5p	4
CELF2	hsa-miR-16-5p	3
CIRBP	hsa-miR-16-5p	2
CITED2	hsa-miR-16-5p	3
CXCL14	hsa-miR-16-5p	4
CYFIP2	hsa-miR-16-5p	3
DCUN1D4	hsa-miR-16-5p	4
DCUN1D4	hsa-miR-16-5p	3
DIP2A	hsa-miR-16-5p	2
DPYSL2	hsa-miR-16-5p	4
EIF3J	hsa-miR-16-5p	4
ENAH	hsa-miR-16-5p	3
ENSA	hsa-miR-16-5p	4
EPB41L1	hsa-miR-16-5p	4
FAIM2	hsa-miR-16-5p	3
FAM126B	hsa-miR-16-5p	3
FAM217B	hsa-miR-16-5p	3
FBXL17	hsa-miR-16-5p	4
GABRA1	hsa-miR-16-5p	3
GNAQ	hsa-miR-16-5p	4
GPRC5B	hsa-miR-16-5p	3
GSK3B	hsa-miR-16-5p	3
IRF2BP2	hsa-miR-16-5p	3
KBTBD6	hsa-miR-16-5p	4
KCTD16	hsa-miR-16-5p	4
KIF3A	hsa-miR-16-5p	3
KLC1	hsa-miR-16-5p	4
KPNA5	hsa-miR-16-5p	4
LASP1	hsa-miR-16-5p	4
MAFB	hsa-miR-16-5p	3
MAP7D2	hsa-miR-16-5p	3
MTPN	hsa-miR-16-5p	3
MTURN	hsa-miR-16-5p	3
NAP1L5	hsa-miR-16-5p	3
NREP	hsa-miR-16-5p	3
NRIP1	hsa-miR-16-5p	3
PCDH10	hsa-miR-16-5p	3
PDP1	hsa-miR-16-5p	4
PIK3CA	hsa-miR-16-5p	3
PITPNC1	hsa-miR-16-5p	3
PKIA	hsa-miR-16-5p	3
PLCXD3	hsa-miR-16-5p	4
PSIP1	hsa-miR-16-5p	3
RETREG2	hsa-miR-16-5p	4
RGS7BP	hsa-miR-16-5p	3
RLIM	hsa-miR-16-5p	3
ROCK2	hsa-miR-16-5p	3
RPRD1A	hsa-miR-16-5p	3
SECISBP2L	hsa-miR-16-5p	4
SEL1L	hsa-miR-16-5p	4
SELENOW	hsa-miR-16-5p	3
SESN3	hsa-miR-16-5p	4
SLC6A8	hsa-miR-16-5p	3
SPTBN1	hsa-miR-16-5p	4
SUGT1	hsa-miR-16-5p	3
SV2A	hsa-miR-16-5p	4
TENM3	hsa-miR-16-5p	3
TFAM	hsa-miR-16-5p	3
TIMP2	hsa-miR-16-5p	3
VAPA	hsa-miR-16-5p	3
ATP2A2	hsa-miR-17-5p	4
ATXN7L3B	hsa-miR-17-5p	3
CALM1	hsa-miR-17-5p	3
CCDC50	hsa-miR-17-5p	3
CCNI	hsa-miR-17-5p	4
CELF2	hsa-miR-17-5p	3
CITED2	hsa-miR-17-5p	3
CYFIP2	hsa-miR-17-5p	3
DCUN1D4	hsa-miR-17-5p	4
DCUN1D4	hsa-miR-17-5p	3
ENAH	hsa-miR-17-5p	3
FAM217B	hsa-miR-17-5p	3
FBXO22	hsa-miR-17-5p	3
GABRA1	hsa-miR-17-5p	3
GNAQ	hsa-miR-17-5p	4
GNB1	hsa-miR-17-5p	3
GPRIN3	hsa-miR-17-5p	3
GPRIN3	hsa-miR-17-5p	4
GSK3B	hsa-miR-17-5p	3
HCN1	hsa-miR-17-5p	3
HCN1	hsa-miR-17-5p	4
IRF2BP2	hsa-miR-17-5p	3
KIF1A	hsa-miR-17-5p	3
KLC1	hsa-miR-17-5p	4
KPNA5	hsa-miR-17-5p	4
MAF	hsa-miR-17-5p	3
MAP9	hsa-miR-17-5p	4
MEF2C	hsa-miR-17-5p	4
MTPN	hsa-miR-17-5p	3
MTURN	hsa-miR-17-5p	3
NR2F2	hsa-miR-17-5p	3
PAPOLA	hsa-miR-17-5p	3
PCDH10	hsa-miR-17-5p	3
PEA15	hsa-miR-17-5p	4
PIK3CA	hsa-miR-17-5p	3
PKIA	hsa-miR-17-5p	3
ROCK2	hsa-miR-17-5p	3
RYBP	hsa-miR-17-5p	3
SECISBP2L	hsa-miR-17-5p	4
ST13	hsa-miR-17-5p	3
SUGT1	hsa-miR-17-5p	3
TERF2IP	hsa-miR-17-5p	3
TIMP2	hsa-miR-17-5p	3
VAMP2	hsa-miR-17-5p	4
YTHDF3	hsa-miR-17-5p	4
ZMAT3	hsa-miR-17-5p	3
ZNF704	hsa-miR-17-5p	3
AKAP12	hsa-miR-17-3p	3
CALM1	hsa-miR-17-3p	3
CAMTA1	hsa-miR-17-3p	3
CBX5	hsa-miR-17-3p	3
CCNI	hsa-miR-17-3p	4
CELF2	hsa-miR-17-3p	3
CITED2	hsa-miR-17-3p	3
DPYSL2	hsa-miR-17-3p	4
FAM126B	hsa-miR-17-3p	3
IRF2BP2	hsa-miR-17-3p	3
MTPN	hsa-miR-17-3p	3
NR2F2	hsa-miR-17-3p	3
NUCKS1	hsa-miR-17-3p	4
PDE4D	hsa-miR-17-3p	4
RB1CC1	hsa-miR-17-3p	4
RYBP	hsa-miR-17-3p	3
SPTBN1	hsa-miR-17-3p	4
SRSF7	hsa-miR-17-3p	2
TENM3	hsa-miR-17-3p	3
TMEM167A	hsa-miR-17-3p	3
ZMAT3	hsa-miR-17-3p	3
AEBP2	hsa-miR-18a-5p	4
ATP2A2	hsa-miR-18a-5p	4
CAMTA1	hsa-miR-18a-5p	3
CCNI	hsa-miR-18a-5p	4
ELAVL1	hsa-miR-18a-5p	3
GPRIN3	hsa-miR-18a-5p	3
GPRIN3	hsa-miR-18a-5p	4
KIF3A	hsa-miR-18a-5p	3
KLC1	hsa-miR-18a-5p	4
MTPN	hsa-miR-18a-5p	3
NUCKS1	hsa-miR-18a-5p	4
RLIM	hsa-miR-18a-5p	3
SECISBP2L	hsa-miR-18a-5p	4
SEL1L	hsa-miR-18a-5p	4
SV2A	hsa-miR-18a-5p	4
SYT16	hsa-miR-18a-5p	3
TIMP2	hsa-miR-18a-5p	3
VAMP2	hsa-miR-18a-5p	4
YTHDF3	hsa-miR-18a-5p	4
ZMAT3	hsa-miR-18a-5p	3
ZNF770	hsa-miR-18a-5p	3
ANKRD12	hsa-miR-19a-3p	3
ATP2A2	hsa-miR-19a-3p	4
ATXN7L3B	hsa-miR-19a-3p	3
C4orf3	hsa-miR-19a-3p	3
CBX5	hsa-miR-19a-3p	3
CDS1	hsa-miR-19a-3p	4
CITED2	hsa-miR-19a-3p	3
CYFIP2	hsa-miR-19a-3p	3
DCUN1D4	hsa-miR-19a-3p	4
DCUN1D4	hsa-miR-19a-3p	3
DIP2A	hsa-miR-19a-3p	2
ELAVL1	hsa-miR-19a-3p	3
FAM126B	hsa-miR-19a-3p	3
FAM217B	hsa-miR-19a-3p	3
GNAQ	hsa-miR-19a-3p	4
GSK3B	hsa-miR-19a-3p	3
IRF2BP2	hsa-miR-19a-3p	3
KIF3A	hsa-miR-19a-3p	3
MAF	hsa-miR-19a-3p	3
MTPN	hsa-miR-19a-3p	3
NRIP1	hsa-miR-19a-3p	3
PIK3CA	hsa-miR-19a-3p	3
PTGES3	hsa-miR-19a-3p	3
RB1CC1	hsa-miR-19a-3p	4
RLIM	hsa-miR-19a-3p	3
RYBP	hsa-miR-19a-3p	3
SV2A	hsa-miR-19a-3p	4
SYN2	hsa-miR-19a-3p	4
TMEM106B	hsa-miR-19a-3p	4
UBA52	hsa-miR-19a-3p	3
VAPA	hsa-miR-19a-3p	3
YTHDF3	hsa-miR-19a-3p	4
ZNF704	hsa-miR-19a-3p	3
ANKRD12	hsa-miR-19b-3p	3
ATP2A2	hsa-miR-19b-3p	4
ATXN7L3B	hsa-miR-19b-3p	3
C4orf3	hsa-miR-19b-3p	3
CBX5	hsa-miR-19b-3p	3
CDS1	hsa-miR-19b-3p	4
CITED2	hsa-miR-19b-3p	3
CYFIP2	hsa-miR-19b-3p	3
DCUN1D4	hsa-miR-19b-3p	4
DCUN1D4	hsa-miR-19b-3p	3
DIP2A	hsa-miR-19b-3p	2
ELAVL1	hsa-miR-19b-3p	3
FAM126B	hsa-miR-19b-3p	3
FAM217B	hsa-miR-19b-3p	3
GNAQ	hsa-miR-19b-3p	4
GSK3B	hsa-miR-19b-3p	3
IRF2BP2	hsa-miR-19b-3p	3
KBTBD6	hsa-miR-19b-3p	4
KIF3A	hsa-miR-19b-3p	3
MAF	hsa-miR-19b-3p	3
MTPN	hsa-miR-19b-3p	3
NUCKS1	hsa-miR-19b-3p	4
PDE4D	hsa-miR-19b-3p	4
PEA15	hsa-miR-19b-3p	4
PTGES3	hsa-miR-19b-3p	3
RB1CC1	hsa-miR-19b-3p	4
RLIM	hsa-miR-19b-3p	3
RYBP	hsa-miR-19b-3p	3
SRSF7	hsa-miR-19b-3p	2
ST13	hsa-miR-19b-3p	3
SV2A	hsa-miR-19b-3p	4
SYN2	hsa-miR-19b-3p	4
UBA52	hsa-miR-19b-3p	3
VAPA	hsa-miR-19b-3p	3
YTHDF3	hsa-miR-19b-3p	4
ZNF704	hsa-miR-19b-3p	3
ATP2A2	hsa-miR-20a-5p	4
B4GALT6	hsa-miR-20a-5p	4
CALM1	hsa-miR-20a-5p	3
CCDC50	hsa-miR-20a-5p	3
CCNI	hsa-miR-20a-5p	4
CELF2	hsa-miR-20a-5p	3
CITED2	hsa-miR-20a-5p	3
DPYSL2	hsa-miR-20a-5p	4
HNRNPA3	hsa-miR-20a-5p	4
KLC1	hsa-miR-20a-5p	4
MAP7D2	hsa-miR-20a-5p	3
MTPN	hsa-miR-20a-5p	3
MTURN	hsa-miR-20a-5p	3
NR2F2	hsa-miR-20a-5p	3
NREP	hsa-miR-20a-5p	3
NUCKS1	hsa-miR-20a-5p	4
PAPOLA	hsa-miR-20a-5p	3
PCDH10	hsa-miR-20a-5p	3
PEA15	hsa-miR-20a-5p	4
PKIA	hsa-miR-20a-5p	3
PTGES3	hsa-miR-20a-5p	3
RB1CC1	hsa-miR-20a-5p	4
ROCK2	hsa-miR-20a-5p	3
RPRD1A	hsa-miR-20a-5p	3
RYBP	hsa-miR-20a-5p	3
VAMP2	hsa-miR-20a-5p	4
YTHDF3	hsa-miR-20a-5p	4
ZMAT3	hsa-miR-20a-5p	3
ZNF704	hsa-miR-20a-5p	3
ATXN7L3B	hsa-miR-21-5p	3
CBX5	hsa-miR-21-5p	3
CCNI	hsa-miR-21-5p	4
CDS1	hsa-miR-21-5p	4
CELF2	hsa-miR-21-5p	3
DPYSL2	hsa-miR-21-5p	4
EIF3J	hsa-miR-21-5p	4
HNRNPA3	hsa-miR-21-5p	4
MEF2C	hsa-miR-21-5p	4
NRIP1	hsa-miR-21-5p	3
PAPOLA	hsa-miR-21-5p	3
PEA15	hsa-miR-21-5p	4
ROCK2	hsa-miR-21-5p	3
RYBP	hsa-miR-21-5p	3
SECISBP2L	hsa-miR-21-5p	4
SPTBN1	hsa-miR-21-5p	4
SUGT1	hsa-miR-21-5p	3
VAPA	hsa-miR-21-5p	3
ZMAT3	hsa-miR-21-5p	3
AKAP12	hsa-miR-22-3p	3
AMER2	hsa-miR-22-3p	3
CALM1	hsa-miR-22-3p	3
CBX5	hsa-miR-22-3p	3
CCDC50	hsa-miR-22-3p	3
CCNI	hsa-miR-22-3p	4
DIP2A	hsa-miR-22-3p	2
FOXN3	hsa-miR-22-3p	4
FOXN3	hsa-miR-22-3p	3
GAD2	hsa-miR-22-3p	4
GNAQ	hsa-miR-22-3p	4
GSK3B	hsa-miR-22-3p	3
HCN1	hsa-miR-22-3p	3
HCN1	hsa-miR-22-3p	4
MAP9	hsa-miR-22-3p	4
MTPN	hsa-miR-22-3p	3
NUCKS1	hsa-miR-22-3p	4
PAPOLA	hsa-miR-22-3p	3
PLCXD3	hsa-miR-22-3p	4
PSIP1	hsa-miR-22-3p	3
PTGES3	hsa-miR-22-3p	3
RETREG2	hsa-miR-22-3p	4
SEL1L	hsa-miR-22-3p	4
SLC6A8	hsa-miR-22-3p	3
SNAP91	hsa-miR-22-3p	4
SPTBN1	hsa-miR-22-3p	4
SV2A	hsa-miR-22-3p	4
TENM3	hsa-miR-22-3p	3
TIMP2	hsa-miR-22-3p	3
YTHDF3	hsa-miR-22-3p	4
AEBP2	hsa-miR-23a-3p	4
AKAP12	hsa-miR-23a-3p	3
B4GALT6	hsa-miR-23a-3p	4
CAMTA1	hsa-miR-23a-3p	3
CBX5	hsa-miR-23a-3p	3
CCNI	hsa-miR-23a-3p	4
CELF2	hsa-miR-23a-3p	3
CITED2	hsa-miR-23a-3p	3
ELAVL1	hsa-miR-23a-3p	3
FAM126B	hsa-miR-23a-3p	3
GSK3B	hsa-miR-23a-3p	3
IRF2BP2	hsa-miR-23a-3p	3
KPNA5	hsa-miR-23a-3p	4
LASP1	hsa-miR-23a-3p	4
MAP9	hsa-miR-23a-3p	4
NAP1L5	hsa-miR-23a-3p	3
NRIP1	hsa-miR-23a-3p	3
NUCKS1	hsa-miR-23a-3p	4
PAPOLA	hsa-miR-23a-3p	3
PCDH10	hsa-miR-23a-3p	3
PKIA	hsa-miR-23a-3p	3
RPRD1A	hsa-miR-23a-3p	3
RYBP	hsa-miR-23a-3p	3
SESN3	hsa-miR-23a-3p	4
SPTBN1	hsa-miR-23a-3p	4
ST13	hsa-miR-23a-3p	3
TFAM	hsa-miR-23a-3p	3
TIMP2	hsa-miR-23a-3p	3
VAPA	hsa-miR-23a-3p	3
ZNF704	hsa-miR-23a-3p	3
FAM126B	hsa-miR-24-1-5p	3
SUGT1	hsa-miR-24-1-5p	3
ZNF770	hsa-miR-24-1-5p	3
AEBP2	hsa-miR-24-3p	4
APBA1	hsa-miR-24-3p	3
ATP2A2	hsa-miR-24-3p	4
ATXN7L3B	hsa-miR-24-3p	3
C4orf3	hsa-miR-24-3p	3
CALM1	hsa-miR-24-3p	3
CBX5	hsa-miR-24-3p	3
CITED2	hsa-miR-24-3p	3
ELAVL1	hsa-miR-24-3p	3
FAM217B	hsa-miR-24-3p	3
GOT1	hsa-miR-24-3p	3
GSK3B	hsa-miR-24-3p	3
IRF2BP2	hsa-miR-24-3p	3
KIF1A	hsa-miR-24-3p	3
KIF3A	hsa-miR-24-3p	3
LASP1	hsa-miR-24-3p	4
MAFB	hsa-miR-24-3p	3
MTURN	hsa-miR-24-3p	3
NAP1L5	hsa-miR-24-3p	3
NR2F2	hsa-miR-24-3p	3
NREP	hsa-miR-24-3p	3
NUCKS1	hsa-miR-24-3p	4
PAPOLA	hsa-miR-24-3p	3
PCDH10	hsa-miR-24-3p	3
PDP1	hsa-miR-24-3p	4
PEA15	hsa-miR-24-3p	4
RETREG2	hsa-miR-24-3p	4
RLIM	hsa-miR-24-3p	3
SECISBP2L	hsa-miR-24-3p	4
SLC6A8	hsa-miR-24-3p	3
SUGT1	hsa-miR-24-3p	3
SV2A	hsa-miR-24-3p	4
TIMP2	hsa-miR-24-3p	3
UBA52	hsa-miR-24-3p	3
VAMP2	hsa-miR-24-3p	4
ZMAT3	hsa-miR-24-3p	3
ZNF704	hsa-miR-24-3p	3
AEBP2	hsa-miR-25-3p	4
CAMTA1	hsa-miR-25-3p	3
CBX5	hsa-miR-25-3p	3
FAM126B	hsa-miR-25-3p	3
GSK3B	hsa-miR-25-3p	3
KBTBD6	hsa-miR-25-3p	4
KPNA5	hsa-miR-25-3p	4
MTPN	hsa-miR-25-3p	3
NEFL	hsa-miR-25-3p	4
RB1CC1	hsa-miR-25-3p	4
RLIM	hsa-miR-25-3p	3
ROCK2	hsa-miR-25-3p	3
SEL1L	hsa-miR-25-3p	4
SUGT1	hsa-miR-25-3p	3
SYN2	hsa-miR-25-3p	4
ZMAT3	hsa-miR-25-3p	3
AEBP2	hsa-miR-26a-5p	4
ANKRD12	hsa-miR-26a-5p	3
ATXN7L3B	hsa-miR-26a-5p	3
C4orf3	hsa-miR-26a-5p	3
CALM1	hsa-miR-26a-5p	3
CAMTA1	hsa-miR-26a-5p	3
CBX5	hsa-miR-26a-5p	3
CDS1	hsa-miR-26a-5p	4
DIP2A	hsa-miR-26a-5p	2
DPYSL2	hsa-miR-26a-5p	4
FAM217B	hsa-miR-26a-5p	3
GNAL	hsa-miR-26a-5p	4
GNAQ	hsa-miR-26a-5p	4
GNB1	hsa-miR-26a-5p	3
HNRNPA3	hsa-miR-26a-5p	4
IRF2BP2	hsa-miR-26a-5p	3
KCTD16	hsa-miR-26a-5p	4
KIF3A	hsa-miR-26a-5p	3
LASP1	hsa-miR-26a-5p	4
MAP7D2	hsa-miR-26a-5p	3
MTPN	hsa-miR-26a-5p	3
NAP1L5	hsa-miR-26a-5p	3
NEFL	hsa-miR-26a-5p	4
PDE4D	hsa-miR-26a-5p	4
PEA15	hsa-miR-26a-5p	4
PSIP1	hsa-miR-26a-5p	3
PTGES3	hsa-miR-26a-5p	3
ROCK2	hsa-miR-26a-5p	3
RPRD1A	hsa-miR-26a-5p	3
RYBP	hsa-miR-26a-5p	3
SECISBP2L	hsa-miR-26a-5p	4
SEL1L	hsa-miR-26a-5p	4
SELENOW	hsa-miR-26a-5p	3
SESN3	hsa-miR-26a-5p	4
SLC6A8	hsa-miR-26a-5p	3
ST13	hsa-miR-26a-5p	3
STMN2	hsa-miR-26a-5p	3
TIMP2	hsa-miR-26a-5p	3
TMEM106B	hsa-miR-26a-5p	4
YTHDF3	hsa-miR-26a-5p	4
ZNF770	hsa-miR-26a-5p	3
AEBP2	hsa-miR-26b-5p	4
CAMTA1	hsa-miR-26b-5p	3
CDS1	hsa-miR-26b-5p	4
CPEB3	hsa-miR-26b-5p	3
DIP2A	hsa-miR-26b-5p	2
FAM126B	hsa-miR-26b-5p	3
FAM217B	hsa-miR-26b-5p	3
GNB1	hsa-miR-26b-5p	3
KIF3A	hsa-miR-26b-5p	3
LASP1	hsa-miR-26b-5p	4
MTPN	hsa-miR-26b-5p	3
NAP1L5	hsa-miR-26b-5p	3
RETREG2	hsa-miR-26b-5p	4
ROCK2	hsa-miR-26b-5p	3
RYBP	hsa-miR-26b-5p	3
SEL1L	hsa-miR-26b-5p	4
SESN3	hsa-miR-26b-5p	4
SLC6A8	hsa-miR-26b-5p	3
SPTBN1	hsa-miR-26b-5p	4
TFAM	hsa-miR-26b-5p	3
TMEM106B	hsa-miR-26b-5p	4
YTHDF3	hsa-miR-26b-5p	4
ZNF770	hsa-miR-26b-5p	3
AKAP12	hsa-miR-27a-3p	3
AMER2	hsa-miR-27a-3p	3
AMIGO1	hsa-miR-27a-3p	3
ANKRD12	hsa-miR-27a-3p	3
ATP2A2	hsa-miR-27a-3p	4
B4GALT6	hsa-miR-27a-3p	4
CALN1	hsa-miR-27a-3p	3
CBX5	hsa-miR-27a-3p	3
CCDC50	hsa-miR-27a-3p	3
CCNI	hsa-miR-27a-3p	4
CHST15	hsa-miR-27a-3p	3
CIRBP	hsa-miR-27a-3p	2
CPEB3	hsa-miR-27a-3p	3
CYFIP2	hsa-miR-27a-3p	3
ENAH	hsa-miR-27a-3p	3
FAM126B	hsa-miR-27a-3p	3
FBXO22	hsa-miR-27a-3p	3
FOXN3	hsa-miR-27a-3p	4
FOXN3	hsa-miR-27a-3p	3
GAD2	hsa-miR-27a-3p	4
GNB1	hsa-miR-27a-3p	3
GNG4	hsa-miR-27a-3p	3
GPRIN3	hsa-miR-27a-3p	3
GPRIN3	hsa-miR-27a-3p	4
IRF2BP2	hsa-miR-27a-3p	3
KBTBD6	hsa-miR-27a-3p	4
KCNJ3	hsa-miR-27a-3p	4
KCTD16	hsa-miR-27a-3p	4
KIF3A	hsa-miR-27a-3p	3
KLC1	hsa-miR-27a-3p	4
KPNA5	hsa-miR-27a-3p	4
LANCL3	hsa-miR-27a-3p	3
LASP1	hsa-miR-27a-3p	4
MAP7D2	hsa-miR-27a-3p	3
MEF2C	hsa-miR-27a-3p	4
MTURN	hsa-miR-27a-3p	3
NAP1L5	hsa-miR-27a-3p	3
NEFL	hsa-miR-27a-3p	4
NUCKS1	hsa-miR-27a-3p	4
PAPOLA	hsa-miR-27a-3p	3
PCDH10	hsa-miR-27a-3p	3
PDE4D	hsa-miR-27a-3p	4
PDP1	hsa-miR-27a-3p	4
PEA15	hsa-miR-27a-3p	4
PKIA	hsa-miR-27a-3p	3
RB1CC1	hsa-miR-27a-3p	4
RBFOX1	hsa-miR-27a-3p	3
RETREG2	hsa-miR-27a-3p	4
RLIM	hsa-miR-27a-3p	3
ROCK2	hsa-miR-27a-3p	3
SECISBP2L	hsa-miR-27a-3p	4
SEL1L	hsa-miR-27a-3p	4
SESN3	hsa-miR-27a-3p	4
SLC6A1	hsa-miR-27a-3p	4
SNAP91	hsa-miR-27a-3p	4
SPTBN1	hsa-miR-27a-3p	4
SYN2	hsa-miR-27a-3p	4
SYNGR1	hsa-miR-27a-3p	4
TERF2IP	hsa-miR-27a-3p	3
TIMP2	hsa-miR-27a-3p	3
VAMP2	hsa-miR-27a-3p	4
ZMAT3	hsa-miR-27a-3p	3
ZNF770	hsa-miR-27a-3p	3
ATP2A2	hsa-miR-28-5p	4
CBX5	hsa-miR-28-5p	3
CDS1	hsa-miR-28-5p	4
CELF2	hsa-miR-28-5p	3
FAM217B	hsa-miR-28-5p	3
GABRA1	hsa-miR-28-5p	3
GNB1	hsa-miR-28-5p	3
HNRNPA3	hsa-miR-28-5p	4
MEF2C	hsa-miR-28-5p	4
NEFL	hsa-miR-28-5p	4
RETREG2	hsa-miR-28-5p	4
RPRD1A	hsa-miR-28-5p	3
SESN3	hsa-miR-28-5p	4
SLC6A1	hsa-miR-28-5p	4
SPTBN1	hsa-miR-28-5p	4
TERF2IP	hsa-miR-28-5p	3
TMEM167A	hsa-miR-28-5p	3
ZMAT3	hsa-miR-28-5p	3
ATP2A2	hsa-miR-29a-3p	4
ATXN7L3B	hsa-miR-29a-3p	3
CBX5	hsa-miR-29a-3p	3
CXCL14	hsa-miR-29a-3p	4
DIP2A	hsa-miR-29a-3p	2
DPYSL2	hsa-miR-29a-3p	4
ENAH	hsa-miR-29a-3p	3
FAM126B	hsa-miR-29a-3p	3
GNB1	hsa-miR-29a-3p	3
KCNJ3	hsa-miR-29a-3p	4
LASP1	hsa-miR-29a-3p	4
MAFB	hsa-miR-29a-3p	3
MEF2C	hsa-miR-29a-3p	4
MTPN	hsa-miR-29a-3p	3
MTURN	hsa-miR-29a-3p	3
NEFM	hsa-miR-29a-3p	3
NREP	hsa-miR-29a-3p	3
NRIP1	hsa-miR-29a-3p	3
NUCKS1	hsa-miR-29a-3p	4
PAPOLA	hsa-miR-29a-3p	3
PDE4D	hsa-miR-29a-3p	4
PDP1	hsa-miR-29a-3p	4
PEA15	hsa-miR-29a-3p	4
RB1CC1	hsa-miR-29a-3p	4
SNAP91	hsa-miR-29a-3p	4
SPTBN1	hsa-miR-29a-3p	4
STMN2	hsa-miR-29a-3p	3
SUGT1	hsa-miR-29a-3p	3
SYT16	hsa-miR-29a-3p	3
TERF2IP	hsa-miR-29a-3p	3
TIMP2	hsa-miR-29a-3p	3
ZNF770	hsa-miR-29a-3p	3
ATXN7L3B	hsa-miR-30a-5p	3
B4GALT6	hsa-miR-30a-5p	4
C4orf3	hsa-miR-30a-5p	3
CALM1	hsa-miR-30a-5p	3
CBX5	hsa-miR-30a-5p	3
CHST15	hsa-miR-30a-5p	3
CPEB3	hsa-miR-30a-5p	3
CYFIP2	hsa-miR-30a-5p	3
DCUN1D4	hsa-miR-30a-5p	4
DCUN1D4	hsa-miR-30a-5p	3
DPYSL2	hsa-miR-30a-5p	4
FAM126B	hsa-miR-30a-5p	3
GNB1	hsa-miR-30a-5p	3
MAF	hsa-miR-30a-5p	3
NEFL	hsa-miR-30a-5p	4
NUCKS1	hsa-miR-30a-5p	4
PAPOLA	hsa-miR-30a-5p	3
PCDH10	hsa-miR-30a-5p	3
PIK3CA	hsa-miR-30a-5p	3
ROCK2	hsa-miR-30a-5p	3
RYBP	hsa-miR-30a-5p	3
SECISBP2L	hsa-miR-30a-5p	4
SESN3	hsa-miR-30a-5p	4
TIMP2	hsa-miR-30a-5p	3
TMEM167A	hsa-miR-30a-5p	3
VAPA	hsa-miR-30a-5p	3
YTHDF3	hsa-miR-30a-5p	4
ZNF770	hsa-miR-30a-5p	3
CBX5	hsa-miR-30a-3p	3
CELF2	hsa-miR-30a-3p	3
ENSA	hsa-miR-30a-3p	4
FAM126B	hsa-miR-30a-3p	3
FBXO22	hsa-miR-30a-3p	3
HIBCH	hsa-miR-30a-3p	3
NUCKS1	hsa-miR-30a-3p	4
SELENOW	hsa-miR-30a-3p	3
SYT16	hsa-miR-30a-3p	3
TMEM167A	hsa-miR-30a-3p	3
YTHDF3	hsa-miR-30a-3p	4
ZMAT3	hsa-miR-30a-3p	3
AFF2	hsa-miR-31-5p	3
ATP2A2	hsa-miR-31-5p	4
C4orf3	hsa-miR-31-5p	3
CALM1	hsa-miR-31-5p	3
CAMTA1	hsa-miR-31-5p	3
ELAVL1	hsa-miR-31-5p	3
ENSA	hsa-miR-31-5p	4
GNAQ	hsa-miR-31-5p	4
LASP1	hsa-miR-31-5p	4
RB1CC1	hsa-miR-31-5p	4
TIMP2	hsa-miR-31-5p	3
TMEM167A	hsa-miR-31-5p	3
UBA52	hsa-miR-31-5p	3
CAMTA1	hsa-miR-32-5p	3
CCDC50	hsa-miR-32-5p	3
FOXN3	hsa-miR-32-5p	4
FOXN3	hsa-miR-32-5p	3
GNAQ	hsa-miR-32-5p	4
GSK3B	hsa-miR-32-5p	3
IRF2BP2	hsa-miR-32-5p	3
KPNA5	hsa-miR-32-5p	4
PAPOLA	hsa-miR-32-5p	3
PDE4D	hsa-miR-32-5p	4
RB1CC1	hsa-miR-32-5p	4
RLIM	hsa-miR-32-5p	3
SYN2	hsa-miR-32-5p	4
ZNF770	hsa-miR-32-5p	3
ATP2A2	hsa-miR-33a-5p	4
CAMTA1	hsa-miR-33a-5p	3
CPEB3	hsa-miR-33a-5p	3
DCUN1D4	hsa-miR-33a-5p	4
DCUN1D4	hsa-miR-33a-5p	3
FAM126B	hsa-miR-33a-5p	3
FOXN3	hsa-miR-33a-5p	4
FOXN3	hsa-miR-33a-5p	3
HIBCH	hsa-miR-33a-5p	3
KCTD16	hsa-miR-33a-5p	4
KPNA5	hsa-miR-33a-5p	4
MEF2C	hsa-miR-33a-5p	4
MTPN	hsa-miR-33a-5p	3
NRIP1	hsa-miR-33a-5p	3
RLIM	hsa-miR-33a-5p	3
ROCK2	hsa-miR-33a-5p	3
SPTBN1	hsa-miR-33a-5p	4
VAPA	hsa-miR-33a-5p	3
YTHDF3	hsa-miR-33a-5p	4
AEBP2	hsa-miR-92a-3p	4
ANKRD12	hsa-miR-92a-3p	3
B4GALT6	hsa-miR-92a-3p	4
CCNI	hsa-miR-92a-3p	4
CDS1	hsa-miR-92a-3p	4
FOXN3	hsa-miR-92a-3p	4
FOXN3	hsa-miR-92a-3p	3
KBTBD6	hsa-miR-92a-3p	4
KIF1A	hsa-miR-92a-3p	3
KPNA5	hsa-miR-92a-3p	4
LASP1	hsa-miR-92a-3p	4
MEF2C	hsa-miR-92a-3p	4
MTPN	hsa-miR-92a-3p	3
NEFL	hsa-miR-92a-3p	4
PAPOLA	hsa-miR-92a-3p	3
PDE4D	hsa-miR-92a-3p	4
RLIM	hsa-miR-92a-3p	3
SEL1L	hsa-miR-92a-3p	4
SLC6A8	hsa-miR-92a-3p	3
SV2A	hsa-miR-92a-3p	4
SYN2	hsa-miR-92a-3p	4
TFAM	hsa-miR-92a-3p	3
YTHDF3	hsa-miR-92a-3p	4
ZNF770	hsa-miR-92a-3p	3
ATP2A2	hsa-miR-93-5p	4
ATXN7L3B	hsa-miR-93-5p	3
CALM1	hsa-miR-93-5p	3
CCDC50	hsa-miR-93-5p	3
CCNI	hsa-miR-93-5p	4
CELF2	hsa-miR-93-5p	3
CITED2	hsa-miR-93-5p	3
CPEB3	hsa-miR-93-5p	3
ELAVL1	hsa-miR-93-5p	3
ENAH	hsa-miR-93-5p	3
GABRA1	hsa-miR-93-5p	3
GSK3B	hsa-miR-93-5p	3
HCN1	hsa-miR-93-5p	3
HCN1	hsa-miR-93-5p	4
IRF2BP2	hsa-miR-93-5p	3
KBTBD6	hsa-miR-93-5p	4
KPNA5	hsa-miR-93-5p	4
MAF	hsa-miR-93-5p	3
MAP9	hsa-miR-93-5p	4
MEF2C	hsa-miR-93-5p	4
MTPN	hsa-miR-93-5p	3
MTURN	hsa-miR-93-5p	3
NUCKS1	hsa-miR-93-5p	4
PEA15	hsa-miR-93-5p	4
PKIA	hsa-miR-93-5p	3
ROCK2	hsa-miR-93-5p	3
SPTBN1	hsa-miR-93-5p	4
ST13	hsa-miR-93-5p	3
SUGT1	hsa-miR-93-5p	3
TERF2IP	hsa-miR-93-5p	3
TIMP2	hsa-miR-93-5p	3
YTHDF3	hsa-miR-93-5p	4
ZMAT3	hsa-miR-93-5p	3
ZNF704	hsa-miR-93-5p	3
CALM1	hsa-miR-95-3p	3
CELF2	hsa-miR-95-3p	3
PSIP1	hsa-miR-95-3p	3
RETREG2	hsa-miR-95-3p	4
AKAP12	hsa-miR-96-5p	3
CBX5	hsa-miR-96-5p	3
GOT1	hsa-miR-96-5p	3
GPRIN3	hsa-miR-96-5p	3
GPRIN3	hsa-miR-96-5p	4
GSK3B	hsa-miR-96-5p	3
HIBCH	hsa-miR-96-5p	3
IRF2BP2	hsa-miR-96-5p	3
MTURN	hsa-miR-96-5p	3
NUCKS1	hsa-miR-96-5p	4
PAPOLA	hsa-miR-96-5p	3
RLIM	hsa-miR-96-5p	3
SESN3	hsa-miR-96-5p	4
SPTBN1	hsa-miR-96-5p	4
STMN2	hsa-miR-96-5p	3
TMEM167A	hsa-miR-96-5p	3
VAMP2	hsa-miR-96-5p	4
VAPA	hsa-miR-96-5p	3
YTHDF3	hsa-miR-96-5p	4
ANKRD12	hsa-miR-98-5p	3
APBA1	hsa-miR-98-5p	3
ATP2A2	hsa-miR-98-5p	4
ATXN7L3B	hsa-miR-98-5p	3
B4GALT6	hsa-miR-98-5p	4
CALM1	hsa-miR-98-5p	3
CCDC50	hsa-miR-98-5p	3
ELAVL1	hsa-miR-98-5p	3
FAM217B	hsa-miR-98-5p	3
FBXO22	hsa-miR-98-5p	3
GOT1	hsa-miR-98-5p	3
GPRIN3	hsa-miR-98-5p	3
GPRIN3	hsa-miR-98-5p	4
KCTD16	hsa-miR-98-5p	4
KPNA5	hsa-miR-98-5p	4
LASP1	hsa-miR-98-5p	4
MAP9	hsa-miR-98-5p	4
MTPN	hsa-miR-98-5p	3
NR2F2	hsa-miR-98-5p	3
PTGES3	hsa-miR-98-5p	3
SECISBP2L	hsa-miR-98-5p	4
SEL1L	hsa-miR-98-5p	4
SESN3	hsa-miR-98-5p	4
SLC6A8	hsa-miR-98-5p	3
SYT16	hsa-miR-98-5p	3
TENM3	hsa-miR-98-5p	3
TMEM167A	hsa-miR-98-5p	3
VAPA	hsa-miR-98-5p	3
YTHDF3	hsa-miR-98-5p	4
CAMTA1	hsa-miR-99a-5p	3
CIRBP	hsa-miR-99a-5p	2
CPEB3	hsa-miR-99a-5p	3
FAM126B	hsa-miR-99a-5p	3
GNAL	hsa-miR-99a-5p	4
MAFB	hsa-miR-99a-5p	3
MAP9	hsa-miR-99a-5p	4
MEF2C	hsa-miR-99a-5p	4
SESN3	hsa-miR-99a-5p	4
ATP2A2	hsa-miR-100-5p	4
C4orf3	hsa-miR-100-5p	3
CAMTA1	hsa-miR-100-5p	3
CIRBP	hsa-miR-100-5p	2
CPEB3	hsa-miR-100-5p	3
FAM126B	hsa-miR-100-5p	3
MAFB	hsa-miR-100-5p	3
MAP9	hsa-miR-100-5p	4
MEF2C	hsa-miR-100-5p	4
RLIM	hsa-miR-100-5p	3
SESN3	hsa-miR-100-5p	4
TERF2IP	hsa-miR-100-5p	3
AMER2	hsa-miR-101-3p	3
ATXN7L3B	hsa-miR-101-3p	3
B4GALT6	hsa-miR-101-3p	4
CAMTA1	hsa-miR-101-3p	3
CBX5	hsa-miR-101-3p	3
CCNI	hsa-miR-101-3p	4
CELF2	hsa-miR-101-3p	3
CHST15	hsa-miR-101-3p	3
CIRBP	hsa-miR-101-3p	2
CPEB3	hsa-miR-101-3p	3
DCUN1D4	hsa-miR-101-3p	4
DCUN1D4	hsa-miR-101-3p	3
DPYSL2	hsa-miR-101-3p	4
ENAH	hsa-miR-101-3p	3
FAM126B	hsa-miR-101-3p	3
GABRA1	hsa-miR-101-3p	3
GNAQ	hsa-miR-101-3p	4
GPRC5B	hsa-miR-101-3p	3
GSK3B	hsa-miR-101-3p	3
HCN1	hsa-miR-101-3p	3
HCN1	hsa-miR-101-3p	4
IRF2BP2	hsa-miR-101-3p	3
KBTBD6	hsa-miR-101-3p	4
KIF3A	hsa-miR-101-3p	3
KLC1	hsa-miR-101-3p	4
LANCL3	hsa-miR-101-3p	3
MAFB	hsa-miR-101-3p	3
MAP9	hsa-miR-101-3p	4
MEF2C	hsa-miR-101-3p	4
MTPN	hsa-miR-101-3p	3
NAP1L5	hsa-miR-101-3p	3
NEFL	hsa-miR-101-3p	4
NEFM	hsa-miR-101-3p	3
NRIP1	hsa-miR-101-3p	3
NUCKS1	hsa-miR-101-3p	4
PAPOLA	hsa-miR-101-3p	3
PCDH10	hsa-miR-101-3p	3
PDE4D	hsa-miR-101-3p	4
PDP1	hsa-miR-101-3p	4
PIK3CA	hsa-miR-101-3p	3
PKIA	hsa-miR-101-3p	3
RB1CC1	hsa-miR-101-3p	4
RGS7BP	hsa-miR-101-3p	3
RLIM	hsa-miR-101-3p	3
RPRD1A	hsa-miR-101-3p	3
SECISBP2L	hsa-miR-101-3p	4
SEL1L	hsa-miR-101-3p	4
SESN3	hsa-miR-101-3p	4
SNAP91	hsa-miR-101-3p	4
STMN2	hsa-miR-101-3p	3
SUGT1	hsa-miR-101-3p	3
TENM3	hsa-miR-101-3p	3
TERF2IP	hsa-miR-101-3p	3
TMEM106B	hsa-miR-101-3p	4
TMEM167A	hsa-miR-101-3p	3
VAPA	hsa-miR-101-3p	3
ZMAT3	hsa-miR-101-3p	3
ZNF770	hsa-miR-101-3p	3
ATXN7L3B	hsa-miR-29b-3p	3
CBX5	hsa-miR-29b-3p	3
CPEB3	hsa-miR-29b-3p	3
DPYSL2	hsa-miR-29b-3p	4
ELAVL1	hsa-miR-29b-3p	3
ENAH	hsa-miR-29b-3p	3
FAM126B	hsa-miR-29b-3p	3
GNB1	hsa-miR-29b-3p	3
KCNJ3	hsa-miR-29b-3p	4
MAFB	hsa-miR-29b-3p	3
MEF2C	hsa-miR-29b-3p	4
MTPN	hsa-miR-29b-3p	3
MTURN	hsa-miR-29b-3p	3
NEFM	hsa-miR-29b-3p	3
NRIP1	hsa-miR-29b-3p	3
NUCKS1	hsa-miR-29b-3p	4
PDE4D	hsa-miR-29b-3p	4
PDP1	hsa-miR-29b-3p	4
PEA15	hsa-miR-29b-3p	4
RB1CC1	hsa-miR-29b-3p	4
SNAP91	hsa-miR-29b-3p	4
STMN2	hsa-miR-29b-3p	3
SYT16	hsa-miR-29b-3p	3
TERF2IP	hsa-miR-29b-3p	3
TIMP2	hsa-miR-29b-3p	3
ZMAT3	hsa-miR-29b-3p	3
ZNF770	hsa-miR-29b-3p	3
ATP2A2	hsa-miR-103a-3p	4
C4orf3	hsa-miR-103a-3p	3
CBX5	hsa-miR-103a-3p	3
CCDC50	hsa-miR-103a-3p	3
CCNI	hsa-miR-103a-3p	4
CHST15	hsa-miR-103a-3p	3
CITED2	hsa-miR-103a-3p	3
CXCL14	hsa-miR-103a-3p	4
DPYSL2	hsa-miR-103a-3p	4
EIF3J	hsa-miR-103a-3p	4
ENSA	hsa-miR-103a-3p	4
FAM217B	hsa-miR-103a-3p	3
GNAQ	hsa-miR-103a-3p	4
GNB1	hsa-miR-103a-3p	3
GPRC5B	hsa-miR-103a-3p	3
GPRIN3	hsa-miR-103a-3p	3
GPRIN3	hsa-miR-103a-3p	4
GSK3B	hsa-miR-103a-3p	3
KCTD16	hsa-miR-103a-3p	4
KLC1	hsa-miR-103a-3p	4
LASP1	hsa-miR-103a-3p	4
MAFB	hsa-miR-103a-3p	3
MAP9	hsa-miR-103a-3p	4
MTPN	hsa-miR-103a-3p	3
NEFL	hsa-miR-103a-3p	4
NRIP1	hsa-miR-103a-3p	3
PCDH10	hsa-miR-103a-3p	3
PDP1	hsa-miR-103a-3p	4
PITPNC1	hsa-miR-103a-3p	3
PKIA	hsa-miR-103a-3p	3
RB1CC1	hsa-miR-103a-3p	4
RGS7BP	hsa-miR-103a-3p	3
SECISBP2L	hsa-miR-103a-3p	4
SEL1L	hsa-miR-103a-3p	4
SLC6A8	hsa-miR-103a-3p	3
SPTBN1	hsa-miR-103a-3p	4
ST13	hsa-miR-103a-3p	3
SUGT1	hsa-miR-103a-3p	3
TIMP2	hsa-miR-103a-3p	3
YTHDF3	hsa-miR-103a-3p	4
ZMAT3	hsa-miR-103a-3p	3
ZNF770	hsa-miR-103a-3p	3
ATXN7L3B	hsa-miR-105-5p	3
HNRNPA3	hsa-miR-105-5p	4
PAPOLA	hsa-miR-105-5p	3
TIMP2	hsa-miR-105-5p	3
ANKRD12	hsa-miR-106a-5p	3
ATXN7L3B	hsa-miR-106a-5p	3
B4GALT6	hsa-miR-106a-5p	4
CAMTA1	hsa-miR-106a-5p	3
CBX5	hsa-miR-106a-5p	3
CCDC50	hsa-miR-106a-5p	3
CCNI	hsa-miR-106a-5p	4
CELF2	hsa-miR-106a-5p	3
CPEB3	hsa-miR-106a-5p	3
DPYSL2	hsa-miR-106a-5p	4
GNB1	hsa-miR-106a-5p	3
MTPN	hsa-miR-106a-5p	3
NR2F2	hsa-miR-106a-5p	3
PCDH10	hsa-miR-106a-5p	3
PEA15	hsa-miR-106a-5p	4
PITPNC1	hsa-miR-106a-5p	3
PKIA	hsa-miR-106a-5p	3
ROCK2	hsa-miR-106a-5p	3
RPRD1A	hsa-miR-106a-5p	3
RYBP	hsa-miR-106a-5p	3
SECISBP2L	hsa-miR-106a-5p	4
SESN3	hsa-miR-106a-5p	4
TFAM	hsa-miR-106a-5p	3
YTHDF3	hsa-miR-106a-5p	4
ZMAT3	hsa-miR-106a-5p	3
ZNF704	hsa-miR-106a-5p	3
ZNF770	hsa-miR-106a-5p	3
AEBP2	hsa-miR-107	4
ANKRD12	hsa-miR-107	3
ATP2A2	hsa-miR-107	4
CBX5	hsa-miR-107	3
CCDC50	hsa-miR-107	3
CHST15	hsa-miR-107	3
CITED2	hsa-miR-107	3
CXCL14	hsa-miR-107	4
DPYSL2	hsa-miR-107	4
ENSA	hsa-miR-107	4
FAM217B	hsa-miR-107	3
FOXN3	hsa-miR-107	4
FOXN3	hsa-miR-107	3
GABRA1	hsa-miR-107	3
GNAQ	hsa-miR-107	4
GPRC5B	hsa-miR-107	3
GPRIN3	hsa-miR-107	3
GPRIN3	hsa-miR-107	4
GSK3B	hsa-miR-107	3
IRF2BP2	hsa-miR-107	3
KCTD16	hsa-miR-107	4
LASP1	hsa-miR-107	4
MAFB	hsa-miR-107	3
MAP7D2	hsa-miR-107	3
MAP9	hsa-miR-107	4
MTPN	hsa-miR-107	3
NEFL	hsa-miR-107	4
NRIP1	hsa-miR-107	3
PCDH10	hsa-miR-107	3
PDE4D	hsa-miR-107	4
PDP1	hsa-miR-107	4
PITPNC1	hsa-miR-107	3
PKIA	hsa-miR-107	3
RB1CC1	hsa-miR-107	4
RGS7BP	hsa-miR-107	3
SECISBP2L	hsa-miR-107	4
SEL1L	hsa-miR-107	4
SLC6A8	hsa-miR-107	3
SPTBN1	hsa-miR-107	4
ST13	hsa-miR-107	3
SUGT1	hsa-miR-107	3
TIMP2	hsa-miR-107	3
ZMAT3	hsa-miR-107	3
ZNF704	hsa-miR-107	3
ZNF770	hsa-miR-107	3
AKAP12	hsa-miR-192-5p	3
NR2F2	hsa-miR-192-5p	3
NRIP1	hsa-miR-192-5p	3
RB1CC1	hsa-miR-192-5p	4
RLIM	hsa-miR-192-5p	3
[truncated: 9,549 more rows]

## Sheet: Astrocyte
Gene	miRNA	Group
HSP90B1	hsa-miR-16-5p	1
HSP90B1	hsa-miR-16-5p	2
TIMP3	hsa-miR-21-5p	1
FOXO1	hsa-miR-27a-3p	3
FOXO1	hsa-miR-96-5p	3
APP	hsa-miR-106a-5p	2
FOXO1	hsa-miR-183-5p	3
ATP2B1	hsa-miR-204-5p	2
TIMP3	hsa-miR-221-3p	1
TIMP3	hsa-miR-222-3p	1
TLR4	hsa-let-7i-5p	4
SLC44A1	hsa-miR-1-3p	2
TIMP3	hsa-miR-1-3p	1
ANXA11	hsa-miR-122-5p	3
RAD21	hsa-miR-122-5p	1
SLC7A11	hsa-miR-122-5p	4
FOXO1	hsa-miR-9-5p	3
TRPS1	hsa-miR-302d-3p	3
TRPS1	hsa-miR-372-3p	3
EIF1	hsa-miR-137	2
MTDH	hsa-miR-137	1
TMSB4X	hsa-miR-217	1
MTDH	hsa-miR-320a	1
MTDH	hsa-miR-375	1
PHLPP1	hsa-miR-375	1
TENT2	hsa-miR-375	2
TRPS1	hsa-miR-375	3
ACTB	hsa-let-7a-5p	1
APP	hsa-let-7a-5p	2
ATP2B1	hsa-let-7a-5p	2
ACTB	hsa-let-7b-5p	1
ATG4B	hsa-let-7b-5p	2
DDX17	hsa-let-7b-5p	4
LRIG1	hsa-let-7b-5p	1
SCAMP1	hsa-let-7b-5p	1
SOX9	hsa-let-7b-5p	4
TLR4	hsa-let-7b-5p	4
ACTB	hsa-let-7c-5p	1
APP	hsa-let-7d-5p	2
SLC20A1	hsa-let-7d-5p	2
SLC20A1	hsa-let-7e-5p	2
TENT2	hsa-let-7e-5p	2
APP	hsa-miR-15a-5p	2
FASN	hsa-miR-15a-5p	2
FOXO1	hsa-miR-15a-5p	3
HSP90B1	hsa-miR-15a-5p	1
HSP90B1	hsa-miR-15a-5p	2
PLPP3	hsa-miR-15a-5p	1
PNISR	hsa-miR-15a-5p	4
ZNRF3	hsa-miR-15a-5p	1
ACTB	hsa-miR-16-5p	1
APP	hsa-miR-16-5p	2
CDK9	hsa-miR-16-5p	2
CNP	hsa-miR-16-5p	2
EIF1	hsa-miR-16-5p	2
FASN	hsa-miR-16-5p	2
HSPH1	hsa-miR-16-5p	4
PLPP3	hsa-miR-16-5p	1
PNISR	hsa-miR-16-5p	4
TIMP3	hsa-miR-16-5p	1
TMBIM6	hsa-miR-16-5p	1
ZNRF3	hsa-miR-16-5p	1
AFF1	hsa-miR-17-5p	4
APP	hsa-miR-17-5p	2
ATP2B1	hsa-miR-17-5p	2
MKNK2	hsa-miR-17-5p	4
PXK	hsa-miR-17-5p	1
TIMP3	hsa-miR-17-5p	1
TMBIM6	hsa-miR-17-5p	1
PNISR	hsa-miR-18a-5p	4
ACTB	hsa-miR-19a-3p	1
AFF1	hsa-miR-19a-3p	4
SLC7A11	hsa-miR-19a-3p	4
TMBIM6	hsa-miR-19a-3p	1
ACTB	hsa-miR-19b-3p	1
AFF1	hsa-miR-19b-3p	4
SLC7A11	hsa-miR-19b-3p	4
TMBIM6	hsa-miR-19b-3p	1
AFF1	hsa-miR-20a-5p	4
APP	hsa-miR-20a-5p	2
ATP2B1	hsa-miR-20a-5p	2
MKNK2	hsa-miR-20a-5p	4
PXK	hsa-miR-20a-5p	1
SLC7A11	hsa-miR-20a-5p	4
TMBIM6	hsa-miR-20a-5p	1
DDR2	hsa-miR-21-5p	3
DOCK7	hsa-miR-21-5p	4
FKBP5	hsa-miR-21-5p	3
MKNK2	hsa-miR-21-5p	4
SEC63	hsa-miR-21-5p	1
TLR4	hsa-miR-21-5p	4
HNRNPA3	hsa-miR-22-3p	4
MTDH	hsa-miR-22-3p	1
NTRK2	hsa-miR-22-3p	1
MT2A	hsa-miR-23a-3p	2
TMED7	hsa-miR-23a-3p	1
GRINA	hsa-miR-24-3p	2
ARID1B	hsa-miR-25-3p	3
EIF1	hsa-miR-25-3p	2
ITM2B	hsa-miR-25-3p	1
SLC7A11	hsa-miR-25-3p	4
MTDH	hsa-miR-26a-5p	1
ARMC1	hsa-miR-26b-5p	1
FOXG1	hsa-miR-26b-5p	2
GASK1B	hsa-miR-26b-5p	2
MTDH	hsa-miR-26b-5p	1
SLC2A4RG	hsa-miR-26b-5p	1
SLC7A11	hsa-miR-26b-5p	4
TRPS1	hsa-miR-26b-5p	3
MKNK2	hsa-miR-27a-3p	4
SLC7A11	hsa-miR-27a-3p	4
TMBIM6	hsa-miR-27a-3p	1
APLP2	hsa-miR-30a-5p	2
DOCK7	hsa-miR-30a-5p	4
EIF1	hsa-miR-30a-5p	2
MTDH	hsa-miR-30a-5p	1
PRPF4B	hsa-miR-30a-5p	3
SLC7A11	hsa-miR-30a-5p	4
TMED7	hsa-miR-30a-5p	1
EIF1	hsa-miR-30a-3p	2
ARID1B	hsa-miR-32-5p	3
EIF1	hsa-miR-32-5p	2
GAN	hsa-miR-32-5p	3
ITM2B	hsa-miR-32-5p	1
RAD21	hsa-miR-32-5p	1
ACTB	hsa-miR-92a-3p	1
ARID1B	hsa-miR-92a-3p	3
CDK9	hsa-miR-92a-3p	2
DDX17	hsa-miR-92a-3p	4
EIF1	hsa-miR-92a-3p	2
GAN	hsa-miR-92a-3p	3
HSP90B1	hsa-miR-92a-3p	1
HSP90B1	hsa-miR-92a-3p	2
RAD21	hsa-miR-92a-3p	1
SCD5	hsa-miR-92a-3p	1
SLC20A1	hsa-miR-92a-3p	2
SLC7A11	hsa-miR-92a-3p	4
TUBB2B	hsa-miR-92a-3p	2
ATP2B1	hsa-miR-93-5p	2
MKNK2	hsa-miR-93-5p	4
PXK	hsa-miR-93-5p	1
SLC7A11	hsa-miR-93-5p	4
TMBIM6	hsa-miR-93-5p	1
FOXO1	hsa-miR-98-5p	3
LRIG1	hsa-miR-98-5p	1
MKNK2	hsa-miR-98-5p	4
PLPP3	hsa-miR-98-5p	1
SLC20A1	hsa-miR-98-5p	2
FKBP5	hsa-miR-99a-5p	3
FKBP5	hsa-miR-100-5p	3
APP	hsa-miR-101-3p	2
CDC42EP4	hsa-miR-101-3p	1
GAN	hsa-miR-101-3p	3
HSP90B1	hsa-miR-101-3p	1
HSP90B1	hsa-miR-101-3p	2
SOX9	hsa-miR-101-3p	4
PNISR	hsa-miR-103a-3p	4
ZNRF3	hsa-miR-103a-3p	1
MKNK2	hsa-miR-106a-5p	4
PXK	hsa-miR-106a-5p	1
PNISR	hsa-miR-107	4
LRIG1	hsa-miR-192-5p	1
MTDH	hsa-miR-192-5p	1
RAD21	hsa-miR-192-5p	1
SEC63	hsa-miR-192-5p	1
SLC7A11	hsa-miR-192-5p	4
FOXO1	hsa-miR-196a-5p	3
SLC20A1	hsa-miR-196a-5p	2
GAN	hsa-miR-197-3p	3
APLP2	hsa-miR-148a-3p	2
HSP90B1	hsa-miR-148a-3p	1
HSP90B1	hsa-miR-148a-3p	2
PDIA3	hsa-miR-148a-3p	1
TMED7	hsa-miR-148a-3p	1
APLP2	hsa-miR-30c-5p	2
FASN	hsa-miR-30c-5p	2
FOXG1	hsa-miR-30c-5p	2
MTDH	hsa-miR-30c-5p	1
SCD5	hsa-miR-30c-5p	1
APLP2	hsa-miR-30d-5p	2
MTDH	hsa-miR-30d-5p	1
TMED7	hsa-miR-139-5p	1
ANXA11	hsa-miR-7-5p	3
APLP2	hsa-miR-7-5p	2
CDC42EP4	hsa-miR-7-5p	1
GAN	hsa-miR-7-5p	3
GRINA	hsa-miR-7-5p	2
PDIA3	hsa-miR-7-5p	1
PLPP3	hsa-miR-7-5p	1
PNISR	hsa-miR-7-5p	4
FASN	hsa-miR-10a-5p	2
FASN	hsa-miR-10b-5p	2
MKNK2	hsa-miR-10b-5p	4
ANK3	hsa-miR-34a-5p	1
ATG4B	hsa-miR-34a-5p	2
GRINA	hsa-miR-34a-5p	2
MKNK2	hsa-miR-34a-5p	4
MTDH	hsa-miR-34a-5p	1
ATP2B1	hsa-miR-181a-5p	2
HSP90B1	hsa-miR-181a-5p	1
HSP90B1	hsa-miR-181a-5p	2
PLPP3	hsa-miR-181a-5p	1
RBM25	hsa-miR-181a-5p	2
RPL13A	hsa-miR-181a-5p	2
SLC7A11	hsa-miR-181a-5p	4
ATP2B1	hsa-miR-181b-5p	2
HSP90B1	hsa-miR-181b-5p	1
HSP90B1	hsa-miR-181b-5p	2
PLPP3	hsa-miR-181b-5p	1
TIMP3	hsa-miR-181b-5p	1
ATP2B1	hsa-miR-181c-5p	2
HSP90B1	hsa-miR-181c-5p	1
HSP90B1	hsa-miR-181c-5p	2
PLPP3	hsa-miR-181c-5p	1
FOXO1	hsa-miR-182-5p	3
PNISR	hsa-miR-182-5p	4
TRPS1	hsa-miR-203a-3p	3
NTRK2	hsa-miR-204-5p	1
TMSB4X	hsa-miR-205-5p	1
ACTB	hsa-miR-218-5p	1
ANK3	hsa-miR-218-5p	1
DDX17	hsa-miR-218-5p	4
GASK1B	hsa-miR-218-5p	2
GLIS3	hsa-miR-218-5p	3
HNRNPA3	hsa-miR-218-5p	4
HSP90B1	hsa-miR-218-5p	1
HSP90B1	hsa-miR-218-5p	2
LRIG1	hsa-miR-218-5p	1
SLC7A11	hsa-miR-218-5p	4
TMBIM6	hsa-miR-218-5p	1
TRPS1	hsa-miR-218-5p	3
ACTB	hsa-miR-221-3p	1
TMED7	hsa-miR-221-3p	1
TRPS1	hsa-miR-221-3p	3
TMED7	hsa-miR-222-3p	1
TRPS1	hsa-miR-222-3p	3
FOXO1	hsa-miR-223-3p	3
HSP90B1	hsa-miR-223-3p	1
HSP90B1	hsa-miR-223-3p	2
MKNK2	hsa-miR-200b-3p	4
MTDH	hsa-miR-200b-3p	1
ACTB	hsa-miR-1-3p	1
CDK9	hsa-miR-1-3p	2
FASN	hsa-miR-1-3p	2
HNRNPA3	hsa-miR-1-3p	4
HSP90B1	hsa-miR-1-3p	1
HSP90B1	hsa-miR-1-3p	2
MOBP	hsa-miR-1-3p	2
PDIA3	hsa-miR-1-3p	1
SHTN1	hsa-miR-1-3p	2
SOX9	hsa-miR-1-3p	4
SRRM1	hsa-miR-1-3p	1
TLR4	hsa-miR-1-3p	4
TMSB4X	hsa-miR-1-3p	1
TRPS1	hsa-miR-1-3p	3
TUBB2B	hsa-miR-1-3p	2
APP	hsa-miR-15b-5p	2
FASN	hsa-miR-15b-5p	2
PLPP3	hsa-miR-15b-5p	1
PNISR	hsa-miR-15b-5p	4
ZNRF3	hsa-miR-15b-5p	1
TMED7	hsa-miR-23b-3p	1
DDX17	hsa-miR-27b-3p	4
FASN	hsa-miR-27b-3p	2
MKNK2	hsa-miR-27b-3p	4
TMBIM6	hsa-miR-27b-3p	1
APLP2	hsa-miR-30b-5p	2
FOXG1	hsa-miR-30b-5p	2
MTDH	hsa-miR-30b-5p	1
ABLIM1	hsa-miR-122-5p	4
SLC44A1	hsa-miR-122-5p	2
ACTB	hsa-miR-124-3p	1
ANXA11	hsa-miR-124-3p	3
ARMC1	hsa-miR-124-3p	1
CNP	hsa-miR-124-3p	2
LRIG1	hsa-miR-124-3p	1
MOBP	hsa-miR-124-3p	2
MTDH	hsa-miR-124-3p	1
PLPP3	hsa-miR-124-3p	1
SLC2A4RG	hsa-miR-124-3p	1
SLC44A1	hsa-miR-124-3p	2
SOX9	hsa-miR-124-3p	4
TIMP3	hsa-miR-124-3p	1
TRPS1	hsa-miR-124-3p	3
TUBB2B	hsa-miR-124-3p	2
MKNK2	hsa-miR-125b-5p	4
MKNK2	hsa-miR-128-3p	4
PTCHD1	hsa-miR-128-3p	4
SLC7A11	hsa-miR-128-3p	4
TMBIM6	hsa-miR-128-3p	1
APP	hsa-miR-130a-3p	2
PXK	hsa-miR-130a-3p	1
UQCRB	hsa-miR-130a-3p	1
SOX9	hsa-miR-138-5p	4
AFF1	hsa-miR-142-3p	4
SCAMP1	hsa-miR-142-3p	1
SLC7A11	hsa-miR-142-3p	4
TMED7	hsa-miR-142-3p	1
TMBIM6	hsa-miR-144-3p	1
ACTB	hsa-miR-145-5p	1
ARL6IP5	hsa-miR-145-5p	1
HSP90B1	hsa-miR-152-3p	1
HSP90B1	hsa-miR-152-3p	2
FOXO1	hsa-miR-153-3p	3
MTDH	hsa-miR-153-3p	1
CDK9	hsa-miR-191-5p	2
RAD21	hsa-miR-191-5p	1
MKNK2	hsa-miR-125a-5p	4
SCAMP1	hsa-miR-126-5p	1
MAGI2	hsa-miR-134-5p	4
PLPP3	hsa-miR-185-5p	1
FOXO1	hsa-miR-186-5p	3
ITM2B	hsa-miR-186-5p	1
TMBIM6	hsa-miR-186-5p	1
PHLPP1	hsa-miR-190a-5p	1
APP	hsa-miR-195-5p	2
PNISR	hsa-miR-195-5p	4
ZNRF3	hsa-miR-195-5p	1
MKNK2	hsa-miR-200c-3p	4
NTRK2	hsa-miR-200c-3p	1
TRPS1	hsa-miR-200c-3p	3
ARL6IP5	hsa-miR-155-5p	1
DDX17	hsa-miR-155-5p	4
HNRNPA3	hsa-miR-155-5p	4
KCNN3	hsa-miR-155-5p	4
NOVA1	hsa-miR-155-5p	2
SCAMP1	hsa-miR-155-5p	1
SLC7A11	hsa-miR-155-5p	4
TMBIM6	hsa-miR-155-5p	1
TRPS1	hsa-miR-155-5p	3
UQCRB	hsa-miR-155-5p	1
APLP2	hsa-miR-106b-5p	2
APP	hsa-miR-106b-5p	2
ATP2B1	hsa-miR-106b-5p	2
DDX17	hsa-miR-106b-5p	4
MKNK2	hsa-miR-106b-5p	4
PXK	hsa-miR-106b-5p	1
SHTN1	hsa-miR-106b-5p	2
SLC7A11	hsa-miR-106b-5p	4
TMBIM6	hsa-miR-106b-5p	1
MKNK2	hsa-miR-302a-3p	4
MKNK2	hsa-miR-34c-5p	4
PXK	hsa-miR-301a-3p	1
PXK	hsa-miR-130b-3p	1
SLC44A1	hsa-miR-130b-3p	2
APLP2	hsa-miR-30e-5p	2
MTDH	hsa-miR-30e-5p	1
EIF1	hsa-miR-30e-3p	2
MKNK2	hsa-miR-302c-3p	4
MTDH	hsa-miR-302c-3p	1
TRPS1	hsa-miR-374a-5p	3
DDX17	hsa-miR-377-3p	4
MTDH	hsa-miR-378a-5p	1
SLC20A1	hsa-miR-379-5p	2
ACTB	hsa-miR-326	1
ABLIM1	hsa-miR-148b-3p	4
APLP2	hsa-miR-148b-3p	2
HSP90B1	hsa-miR-148b-3p	1
HSP90B1	hsa-miR-148b-3p	2
SLC7A11	hsa-miR-148b-3p	4
PHLPP1	hsa-miR-331-3p	1
ACTB	hsa-miR-324-5p	1
FOXO1	hsa-miR-324-5p	3
SRRM1	hsa-miR-324-5p	1
ANXA11	hsa-miR-324-3p	3
FASN	hsa-miR-324-3p	2
MKNK2	hsa-miR-324-3p	4
ABLIM1	hsa-miR-335-5p	4
ANXA11	hsa-miR-335-5p	3
CDC42EP4	hsa-miR-335-5p	1
COLGALT2	hsa-miR-335-5p	2
FOXO1	hsa-miR-335-5p	3
GASK1B	hsa-miR-335-5p	2
GPR37L1	hsa-miR-335-5p	1
HSP90B1	hsa-miR-335-5p	1
HSP90B1	hsa-miR-335-5p	2
ITPR2	hsa-miR-335-5p	1
MKNK2	hsa-miR-335-5p	4
NOVA1	hsa-miR-335-5p	2
NTRK2	hsa-miR-335-5p	1
PLPP3	hsa-miR-335-5p	1
PPP1R3C	hsa-miR-335-5p	4
SCAMP1	hsa-miR-335-5p	1
SLC39A12	hsa-miR-335-5p	1
SOX9	hsa-miR-335-5p	4
TIMP3	hsa-miR-335-5p	1
TLR4	hsa-miR-335-5p	4
XAF1	hsa-miR-335-5p	4
APP	hsa-miR-424-5p	2
FASN	hsa-miR-424-5p	2
PLPP3	hsa-miR-424-5p	1
PNISR	hsa-miR-424-5p	4
PNISR	hsa-miR-18b-5p	4
ATP2B1	hsa-miR-20b-5p	2
MKNK2	hsa-miR-20b-5p	4
TMBIM6	hsa-miR-20b-5p	1
MKNK2	hsa-miR-449a	4
FASN	hsa-miR-484	2
HNRNPA3	hsa-miR-484	4
HSP90B1	hsa-miR-484	1
HSP90B1	hsa-miR-484	2
SLC7A11	hsa-miR-489-3p	4
MT2A	hsa-miR-493-5p	2
PCLO	hsa-miR-432-5p	2
PNISR	hsa-miR-432-5p	4
HNRNPA3	hsa-miR-494-3p	4
PDIA3	hsa-miR-494-3p	1
SOX9	hsa-miR-495-3p	4
CDC42EP4	hsa-miR-193b-3p	1
EIF1	hsa-miR-193b-3p	2
FASN	hsa-miR-193b-3p	2
APP	hsa-miR-497-5p	2
FASN	hsa-miR-497-5p	2
PNISR	hsa-miR-497-5p	4
ATP2B1	hsa-miR-181d-5p	2
HSP90B1	hsa-miR-181d-5p	1
HSP90B1	hsa-miR-181d-5p	2
PLPP3	hsa-miR-181d-5p	1
MKNK2	hsa-miR-520a-3p	4
MKNK2	hsa-miR-526b-3p	4
APP	hsa-miR-520c-3p	2
PXK	hsa-miR-501-5p	1
TMBIM6	hsa-miR-513a-5p	1
MAGI2	hsa-miR-487b-3p	4
ARID1B	hsa-miR-92b-3p	3
RAD21	hsa-miR-92b-3p	1
SLC7A11	hsa-miR-92b-3p	4
PXK	hsa-miR-577	1
HSP90B1	hsa-miR-582-5p	1
HSP90B1	hsa-miR-582-5p	2
DDR2	hsa-miR-548a-3p	3
SLC7A11	hsa-miR-587	4
TMBIM6	hsa-miR-589-3p	1
ABLIM1	hsa-miR-603	4
GAN	hsa-miR-605-5p	3
ATP2B1	hsa-miR-615-3p	2
TRPS1	hsa-miR-616-5p	3
HNRNPA3	hsa-miR-636	4
ACTB	hsa-miR-548d-3p	1
MKNK2	hsa-miR-449b-5p	4
TMBIM6	hsa-miR-363-5p	1
MTDH	hsa-miR-542-3p	1
PXK	hsa-miR-454-3p	1
UQCRB	hsa-miR-454-3p	1
TRPS1	hsa-miR-28-3p	3
ACTB	hsa-miR-192-3p	1
APP	hsa-let-7g-3p	2
MT2A	hsa-let-7g-3p	2
SCAMP1	hsa-let-7g-3p	1
RPL13A	hsa-miR-125a-3p	2
DDR2	hsa-miR-129-2-3p	3
MKNK2	hsa-miR-150-3p	4
MKNK2	hsa-miR-185-3p	4
GAN	hsa-miR-296-3p	3
SEC63	hsa-miR-296-3p	1
ABLIM1	hsa-miR-362-3p	4
SLC7A11	hsa-miR-362-3p	4
TMBIM6	hsa-miR-362-3p	1
TMBIM6	hsa-miR-335-3p	1
EIF1	hsa-miR-423-5p	2
MKNK2	hsa-miR-423-5p	4
TMBIM6	hsa-miR-423-5p	1
MKNK2	hsa-miR-486-3p	4
FOXO1	hsa-miR-499a-3p	3
PXK	hsa-miR-500a-5p	1
ATP2B1	hsa-miR-532-3p	2
GAN	hsa-miR-532-3p	3
RAD21	hsa-miR-574-5p	1
TTLL7	hsa-miR-574-5p	2
AFF1	hsa-miR-33b-3p	4
APLP2	hsa-miR-33b-3p	2
APP	hsa-miR-298	2
ACTB	hsa-miR-450b-5p	1
ACTB	hsa-miR-744-5p	1
FASN	hsa-miR-744-5p	2
RPL13A	hsa-miR-877-3p	2
TMBIM6	hsa-miR-873-5p	1
TENT2	hsa-miR-374b-5p	2
TRPS1	hsa-miR-374b-5p	3
PXK	hsa-miR-301b-3p	1
TMBIM6	hsa-miR-933	1
MKNK2	hsa-miR-940	4
FOXO1	hsa-miR-941	3
TRPS1	hsa-miR-941	3
UQCRB	hsa-miR-942-5p	1
CDC42EP4	hsa-miR-1229-3p	1
MKNK2	hsa-miR-1180-3p	4
ACTB	hsa-miR-548l	1
TMED7	hsa-miR-1305	1
MKNK2	hsa-miR-1260a	4
APLP2	hsa-miR-1270	2
MKNK2	hsa-miR-1910-5p	4
TMBIM6	hsa-miR-1914-3p	1
FASN	hsa-miR-2110	2
APP	hsa-miR-1260b	2
MKNK2	hsa-miR-1260b	4
HSP90B1	hsa-miR-3179	1
HSP90B1	hsa-miR-3179	2
MKNK2	hsa-miR-4286	4
ACTB	hsa-miR-3611	1
PNISR	hsa-miR-3662	4
TMED7	hsa-miR-3679-5p	1
ACTB	hsa-miR-3912-3p	1
RPL13A	hsa-miR-3150b-3p	2
TMBIM6	hsa-miR-3929	1
PNISR	hsa-miR-548aa	4
ACTB	hsa-miR-4525	1
FKBP5	hsa-miR-1343-3p	3
GAN	hsa-miR-4766-3p	3
TMBIM6	hsa-miR-2467-5p	1
MKNK2	hsa-miR-4786-3p	4
MKNK2	hsa-miR-181b-3p	4
DDX17	hsa-miR-1277-5p	4
SLC7A11	hsa-miR-1277-5p	4
PNISR	hsa-miR-548t-3p	4
AFF1	hsa-miR-128b	4
AQP4	hsa-miR-137	2
ATP2B1	hsa-miR-137	2
HNRNPA3	hsa-miR-137	4
ITPR2	hsa-miR-137	1
MBP	hsa-miR-137	2
NOVA1	hsa-miR-137	2
NTRK2	hsa-miR-137	1
PNISR	hsa-miR-137	4
SCAMP1	hsa-miR-137	1
SHTN1	hsa-miR-137	2
SLC20A1	hsa-miR-137	2
SPOCK1	hsa-miR-137	1
TTLL7	hsa-miR-137	2
APLP2	hsa-miR-147b	2
AFF1	hsa-miR-190b	4
ARL6IP5	hsa-miR-217	1
GAN	hsa-miR-217	3
HSP90B1	hsa-miR-217	1
HSP90B1	hsa-miR-217	2
MTDH	hsa-miR-217	1
SLC7A11	hsa-miR-217	4
TRPS1	hsa-miR-217	3
ABLIM1	hsa-miR-320a	4
ACTB	hsa-miR-320a	1
ANXA11	hsa-miR-320a	3
APP	hsa-miR-320a	2
AQP4	hsa-miR-320a	2
ATP2B1	hsa-miR-320a	2
DDX17	hsa-miR-320a	4
ENSA	hsa-miR-320a	3
GAN	hsa-miR-320a	3
HSPH1	hsa-miR-320a	4
ITM2B	hsa-miR-320a	1
NEBL	hsa-miR-320a	4
RAD21	hsa-miR-320a	1
RPL13A	hsa-miR-320a	2
SHTN1	hsa-miR-320a	2
TMBIM6	hsa-miR-320a	1
TMED7	hsa-miR-320a	1
TMED7	hsa-miR-3591-5p	1
ATP2B1	hsa-miR-375	2
COLGALT2	hsa-miR-375	2
DOCK7	hsa-miR-375	4
EIF1	hsa-miR-375	2
ENSA	hsa-miR-375	3
GAN	hsa-miR-375	3
HSPH1	hsa-miR-375	4
LRIG1	hsa-miR-375	1
PCLO	hsa-miR-375	2
PNISR	hsa-miR-375	4
SLC7A11	hsa-miR-375	4
ZNRF3	hsa-miR-375	1
ATP2B1	hsa-miR-498	2
SLC7A11	hsa-miR-498	4
TMED7	hsa-miR-498	1
ABLIM1	hsa-miR-520b	4
DDR2	hsa-miR-520b	3
MKNK2	hsa-miR-520b	4
SLC7A11	hsa-miR-520b	4
ABLIM1	hsa-miR-520e	4
DDR2	hsa-miR-520e	3
MKNK2	hsa-miR-520e	4
SLC7A11	hsa-miR-520e	4
FOXO1	hsa-miR-526a	3
GLIS3	hsa-miR-526a	3
RPL13A	hsa-miR-526a	2
SLC20A1	hsa-miR-526a	2
MTDH	hsa-miR-549a	1
ANK3	hsa-let-7a-5p	1
ARID1B	hsa-let-7a-5p	3
CDC42EP4	hsa-let-7a-5p	1
CDK9	hsa-let-7a-5p	2
DDX17	hsa-let-7a-5p	4
DOCK7	hsa-let-7a-5p	4
EIF1	hsa-let-7a-5p	2
FOXO1	hsa-let-7a-5p	3
GAN	hsa-let-7a-5p	3
HSP90B1	hsa-let-7a-5p	1
HSP90B1	hsa-let-7a-5p	2
HSPH1	hsa-let-7a-5p	4
ITM2B	hsa-let-7a-5p	1
ITPR2	hsa-let-7a-5p	1
LRIG1	hsa-let-7a-5p	1
MAGI2	hsa-let-7a-5p	4
MTDH	hsa-let-7a-5p	1
NTRK2	hsa-let-7a-5p	1
PDIA3	hsa-let-7a-5p	1
PHLPP1	hsa-let-7a-5p	1
PTCHD1	hsa-let-7a-5p	4
PXK	hsa-let-7a-5p	1
RAD21	hsa-let-7a-5p	1
SEC63	hsa-let-7a-5p	1
SLC20A1	hsa-let-7a-5p	2
SPOCK1	hsa-let-7a-5p	1
TENT2	hsa-let-7a-5p	2
TLR4	hsa-let-7a-5p	4
TMBIM6	hsa-let-7a-5p	1
TMED7	hsa-let-7a-5p	1
TTLL7	hsa-let-7a-5p	2
UQCRB	hsa-let-7a-5p	1
ZNRF3	hsa-let-7a-5p	1
ABLIM1	hsa-let-7b-5p	4
ANK3	hsa-let-7b-5p	1
APLP2	hsa-let-7b-5p	2
ARID1B	hsa-let-7b-5p	3
ATP2B1	hsa-let-7b-5p	2
BBS2	hsa-let-7b-5p	1
CDC42EP4	hsa-let-7b-5p	1
CDK9	hsa-let-7b-5p	2
DOCK7	hsa-let-7b-5p	4
EIF1	hsa-let-7b-5p	2
FKBP5	hsa-let-7b-5p	3
FOXO1	hsa-let-7b-5p	3
GAN	hsa-let-7b-5p	3
GLIS3	hsa-let-7b-5p	3
GRINA	hsa-let-7b-5p	2
HNRNPA3	hsa-let-7b-5p	4
HSP90B1	hsa-let-7b-5p	1
HSP90B1	hsa-let-7b-5p	2
HSPH1	hsa-let-7b-5p	4
ITPR2	hsa-let-7b-5p	1
MAGI2	hsa-let-7b-5p	4
MT2A	hsa-let-7b-5p	2
MTDH	hsa-let-7b-5p	1
NTRK2	hsa-let-7b-5p	1
PCLO	hsa-let-7b-5p	2
PDIA3	hsa-let-7b-5p	1
PHLPP1	hsa-let-7b-5p	1
PLPP3	hsa-let-7b-5p	1
PNISR	hsa-let-7b-5p	4
PTCHD1	hsa-let-7b-5p	4
PXK	hsa-let-7b-5p	1
RBM25	hsa-let-7b-5p	2
SEC63	hsa-let-7b-5p	1
SLC20A1	hsa-let-7b-5p	2
SLC2A4RG	hsa-let-7b-5p	1
SLC7A11	hsa-let-7b-5p	4
SPOCK1	hsa-let-7b-5p	1
TENT2	hsa-let-7b-5p	2
TMBIM6	hsa-let-7b-5p	1
TTLL7	hsa-let-7b-5p	2
UQCRB	hsa-let-7b-5p	1
ZNRF3	hsa-let-7b-5p	1
ANK3	hsa-let-7c-5p	1
ARID1B	hsa-let-7c-5p	3
ATP2B1	hsa-let-7c-5p	2
DDX17	hsa-let-7c-5p	4
DOCK7	hsa-let-7c-5p	4
EIF1	hsa-let-7c-5p	2
FOXO1	hsa-let-7c-5p	3
GAN	hsa-let-7c-5p	3
HSP90B1	hsa-let-7c-5p	1
HSP90B1	hsa-let-7c-5p	2
HSPH1	hsa-let-7c-5p	4
ITPR2	hsa-let-7c-5p	1
LRIG1	hsa-let-7c-5p	1
MAGI2	hsa-let-7c-5p	4
MTDH	hsa-let-7c-5p	1
NTRK2	hsa-let-7c-5p	1
PDIA3	hsa-let-7c-5p	1
PTCHD1	hsa-let-7c-5p	4
PXK	hsa-let-7c-5p	1
SEC63	hsa-let-7c-5p	1
SLC20A1	hsa-let-7c-5p	2
SPOCK1	hsa-let-7c-5p	1
TENT2	hsa-let-7c-5p	2
TLR4	hsa-let-7c-5p	4
TMBIM6	hsa-let-7c-5p	1
TTLL7	hsa-let-7c-5p	2
UQCRB	hsa-let-7c-5p	1
ZNRF3	hsa-let-7c-5p	1
ACTB	hsa-let-7d-5p	1
ARID1B	hsa-let-7d-5p	3
ATP2B1	hsa-let-7d-5p	2
BBS2	hsa-let-7d-5p	1
DOCK7	hsa-let-7d-5p	4
EIF1	hsa-let-7d-5p	2
GAN	hsa-let-7d-5p	3
LRIG1	hsa-let-7d-5p	1
MAGI2	hsa-let-7d-5p	4
MTDH	hsa-let-7d-5p	1
PHLPP1	hsa-let-7d-5p	1
PTCHD1	hsa-let-7d-5p	4
PXK	hsa-let-7d-5p	1
SPOCK1	hsa-let-7d-5p	1
TENT2	hsa-let-7d-5p	2
TLR4	hsa-let-7d-5p	4
TMBIM6	hsa-let-7d-5p	1
ZNRF3	hsa-let-7d-5p	1
ACTB	hsa-let-7e-5p	1
DDX17	hsa-let-7e-5p	4
DOCK7	hsa-let-7e-5p	4
EIF1	hsa-let-7e-5p	2
ENSA	hsa-let-7e-5p	3
FASN	hsa-let-7e-5p	2
FOXO1	hsa-let-7e-5p	3
GAN	hsa-let-7e-5p	3
HSP90B1	hsa-let-7e-5p	1
HSP90B1	hsa-let-7e-5p	2
HSPH1	hsa-let-7e-5p	4
ITPR2	hsa-let-7e-5p	1
LRIG1	hsa-let-7e-5p	1
MAGI2	hsa-let-7e-5p	4
MTDH	hsa-let-7e-5p	1
NTRK2	hsa-let-7e-5p	1
TIMP3	hsa-let-7e-5p	1
TMBIM6	hsa-let-7e-5p	1
TTLL7	hsa-let-7e-5p	2
UQCRB	hsa-let-7e-5p	1
ZNRF3	hsa-let-7e-5p	1
ACTB	hsa-let-7f-5p	1
ANK3	hsa-let-7f-5p	1
APP	hsa-let-7f-5p	2
ARID1B	hsa-let-7f-5p	3
ATP2B1	hsa-let-7f-5p	2
DDX17	hsa-let-7f-5p	4
DOCK7	hsa-let-7f-5p	4
EIF1	hsa-let-7f-5p	2
FOXO1	hsa-let-7f-5p	3
GAN	hsa-let-7f-5p	3
HSP90B1	hsa-let-7f-5p	1
HSP90B1	hsa-let-7f-5p	2
HSPH1	hsa-let-7f-5p	4
ITPR2	hsa-let-7f-5p	1
LRIG1	hsa-let-7f-5p	1
MAGI2	hsa-let-7f-5p	4
MTDH	hsa-let-7f-5p	1
NTRK2	hsa-let-7f-5p	1
PDIA3	hsa-let-7f-5p	1
PHLPP1	hsa-let-7f-5p	1
PTCHD1	hsa-let-7f-5p	4
SEC63	hsa-let-7f-5p	1
SLC20A1	hsa-let-7f-5p	2
SPOCK1	hsa-let-7f-5p	1
TENT2	hsa-let-7f-5p	2
TMBIM6	hsa-let-7f-5p	1
TTLL7	hsa-let-7f-5p	2
UQCRB	hsa-let-7f-5p	1
ZNRF3	hsa-let-7f-5p	1
ACTB	hsa-miR-15a-5p	1
ANK3	hsa-miR-15a-5p	1
ANXA11	hsa-miR-15a-5p	3
ARMC1	hsa-miR-15a-5p	1
ATP2B1	hsa-miR-15a-5p	2
DDX17	hsa-miR-15a-5p	4
EFEMP1	hsa-miR-15a-5p	2
ENSA	hsa-miR-15a-5p	3
GAN	hsa-miR-15a-5p	3
HSPH1	hsa-miR-15a-5p	4
ITPR2	hsa-miR-15a-5p	1
LRIG1	hsa-miR-15a-5p	1
MBP	hsa-miR-15a-5p	2
NTRK2	hsa-miR-15a-5p	1
PHLPP1	hsa-miR-15a-5p	1
RBM25	hsa-miR-15a-5p	2
SEC63	hsa-miR-15a-5p	1
SHTN1	hsa-miR-15a-5p	2
SLC44A1	hsa-miR-15a-5p	2
SRRM1	hsa-miR-15a-5p	1
TIMP3	hsa-miR-15a-5p	1
TMBIM6	hsa-miR-15a-5p	1
TRPS1	hsa-miR-15a-5p	3
VSIR	hsa-miR-15a-5p	2
ANK3	hsa-miR-16-5p	1
ANXA11	hsa-miR-16-5p	3
APLP2	hsa-miR-16-5p	2
ARID1B	hsa-miR-16-5p	3
ARMC1	hsa-miR-16-5p	1
ATP2B1	hsa-miR-16-5p	2
DDX17	hsa-miR-16-5p	4
EFEMP1	hsa-miR-16-5p	2
ENSA	hsa-miR-16-5p	3
FKBP5	hsa-miR-16-5p	3
FOXO1	hsa-miR-16-5p	3
GAN	hsa-miR-16-5p	3
GLIS3	hsa-miR-16-5p	3
ITM2B	hsa-miR-16-5p	1
ITPR2	hsa-miR-16-5p	1
LRIG1	hsa-miR-16-5p	1
MBP	hsa-miR-16-5p	2
MKNK2	hsa-miR-16-5p	4
MT2A	hsa-miR-16-5p	2
MTDH	hsa-miR-16-5p	1
NEBL	hsa-miR-16-5p	4
NOVA1	hsa-miR-16-5p	2
NTRK2	hsa-miR-16-5p	1
PDIA3	hsa-miR-16-5p	1
PHLPP1	hsa-miR-16-5p	1
PPP1R3C	hsa-miR-16-5p	4
PRPF4B	hsa-miR-16-5p	3
PXK	hsa-miR-16-5p	1
RBM25	hsa-miR-16-5p	2
SCD5	hsa-miR-16-5p	1
SLC20A1	hsa-miR-16-5p	2
SLC23A2	hsa-miR-16-5p	1
SLC44A1	hsa-miR-16-5p	2
SOX9	hsa-miR-16-5p	4
SRRM1	hsa-miR-16-5p	1
TLR4	hsa-miR-16-5p	4
TMED7	hsa-miR-16-5p	1
TRPS1	hsa-miR-16-5p	3
VSIR	hsa-miR-16-5p	2
ACTB	hsa-miR-17-5p	1
ARMC1	hsa-miR-17-5p	1
CNP	hsa-miR-17-5p	2
FASN	hsa-miR-17-5p	2
FOXG1	hsa-miR-17-5p	2
FOXO1	hsa-miR-17-5p	3
GAN	hsa-miR-17-5p	3
LRIG1	hsa-miR-17-5p	1
MTDH	hsa-miR-17-5p	1
NOVA1	hsa-miR-17-5p	2
PHLPP1	hsa-miR-17-5p	1
PNISR	hsa-miR-17-5p	4
RAD21	hsa-miR-17-5p	1
SCD5	hsa-miR-17-5p	1
SHTN1	hsa-miR-17-5p	2
SLC44A1	hsa-miR-17-5p	2
SLC7A11	hsa-miR-17-5p	4
TMED7	hsa-miR-17-5p	1
TRPS1	hsa-miR-17-5p	3
APP	hsa-miR-17-3p	2
AQP4	hsa-miR-17-3p	2
CNP	hsa-miR-17-3p	2
EIF1	hsa-miR-17-3p	2
FASN	hsa-miR-17-3p	2
FOXG1	hsa-miR-17-3p	2
FOXO1	hsa-miR-17-3p	3
GASK1B	hsa-miR-17-3p	2
GRINA	hsa-miR-17-3p	2
ITM2B	hsa-miR-17-3p	1
ITPR2	hsa-miR-17-3p	1
MKNK2	hsa-miR-17-3p	4
NOVA1	hsa-miR-17-3p	2
RPL13A	hsa-miR-17-3p	2
SLC20A1	hsa-miR-17-3p	2
SLC7A11	hsa-miR-17-3p	4
TIMP3	hsa-miR-17-3p	1
TMBIM6	hsa-miR-17-3p	1
ACTB	hsa-miR-18a-5p	1
APLP2	hsa-miR-18a-5p	2
ATP2B1	hsa-miR-18a-5p	2
DDR2	hsa-miR-18a-5p	3
EIF1	hsa-miR-18a-5p	2
GAN	hsa-miR-18a-5p	3
HSPH1	hsa-miR-18a-5p	4
PHLPP1	hsa-miR-18a-5p	1
PTCHD1	hsa-miR-18a-5p	4
TENT2	hsa-miR-18a-5p	2
TMBIM6	hsa-miR-18a-5p	1
TMED7	hsa-miR-18a-5p	1
TRPS1	hsa-miR-18a-5p	3
APP	hsa-miR-19a-3p	2
ARL6IP5	hsa-miR-19a-3p	1
ATP2B1	hsa-miR-19a-3p	2
DDX17	hsa-miR-19a-3p	4
GAN	hsa-miR-19a-3p	3
GASK1B	hsa-miR-19a-3p	2
HSP90B1	hsa-miR-19a-3p	1
HSP90B1	hsa-miR-19a-3p	2
ITM2B	hsa-miR-19a-3p	1
ITPR2	hsa-miR-19a-3p	1
NTRK2	hsa-miR-19a-3p	1
PDIA3	hsa-miR-19a-3p	1
PHLPP1	hsa-miR-19a-3p	1
RBM25	hsa-miR-19a-3p	2
SEC63	hsa-miR-19a-3p	1
SHTN1	hsa-miR-19a-3p	2
SPOCK1	hsa-miR-19a-3p	1
TENT2	hsa-miR-19a-3p	2
TRPS1	hsa-miR-19a-3p	3
ZNRF3	hsa-miR-19a-3p	1
APP	hsa-miR-19b-3p	2
ARL6IP5	hsa-miR-19b-3p	1
DDX17	hsa-miR-19b-3p	4
GAN	hsa-miR-19b-3p	3
HSP90B1	hsa-miR-19b-3p	1
HSP90B1	hsa-miR-19b-3p	2
ITM2B	hsa-miR-19b-3p	1
LRIG1	hsa-miR-19b-3p	1
NTRK2	hsa-miR-19b-3p	1
PDIA3	hsa-miR-19b-3p	1
PNISR	hsa-miR-19b-3p	4
RBM25	hsa-miR-19b-3p	2
SEC63	hsa-miR-19b-3p	1
SHTN1	hsa-miR-19b-3p	2
SLC44A1	hsa-miR-19b-3p	2
SPOCK1	hsa-miR-19b-3p	1
TENT2	hsa-miR-19b-3p	2
TMED7	hsa-miR-19b-3p	1
TRPS1	hsa-miR-19b-3p	3
ZNRF3	hsa-miR-19b-3p	1
ACTB	hsa-miR-20a-5p	1
ANK3	hsa-miR-20a-5p	1
APLP2	hsa-miR-20a-5p	2
AQP4	hsa-miR-20a-5p	2
ARMC1	hsa-miR-20a-5p	1
DDX17	hsa-miR-20a-5p	4
DOCK7	hsa-miR-20a-5p	4
EDNRB	hsa-miR-20a-5p	2
FKBP5	hsa-miR-20a-5p	3
GAN	hsa-miR-20a-5p	3
GASK1B	hsa-miR-20a-5p	2
HNRNPA3	hsa-miR-20a-5p	4
LRIG1	hsa-miR-20a-5p	1
MTDH	hsa-miR-20a-5p	1
NEBL	hsa-miR-20a-5p	4
PLPP3	hsa-miR-20a-5p	1
PNISR	hsa-miR-20a-5p	4
PRPF4B	hsa-miR-20a-5p	3
RAD21	hsa-miR-20a-5p	1
SCD5	hsa-miR-20a-5p	1
SHTN1	hsa-miR-20a-5p	2
SOX9	hsa-miR-20a-5p	4
TENT2	hsa-miR-20a-5p	2
TIMP3	hsa-miR-20a-5p	1
TRPS1	hsa-miR-20a-5p	3
ZNRF3	hsa-miR-20a-5p	1
ACTB	hsa-miR-21-5p	1
ANXA11	hsa-miR-21-5p	3
ATP2B1	hsa-miR-21-5p	2
DDX17	hsa-miR-21-5p	4
FOXO1	hsa-miR-21-5p	3
GAN	hsa-miR-21-5p	3
HNRNPA3	hsa-miR-21-5p	4
HSP90B1	hsa-miR-21-5p	1
HSP90B1	hsa-miR-21-5p	2
PLPP3	hsa-miR-21-5p	1
SHTN1	hsa-miR-21-5p	2
SLC2A4RG	hsa-miR-21-5p	1
SLC44A1	hsa-miR-21-5p	2
SOX9	hsa-miR-21-5p	4
TENT2	hsa-miR-21-5p	2
UQCRB	hsa-miR-21-5p	1
ARID1B	hsa-miR-22-3p	3
CNP	hsa-miR-22-3p	2
DDX17	hsa-miR-22-3p	4
EIF1	hsa-miR-22-3p	2
FASN	hsa-miR-22-3p	2
FKBP5	hsa-miR-22-3p	3
HSPH1	hsa-miR-22-3p	4
NEBL	hsa-miR-22-3p	4
PNISR	hsa-miR-22-3p	4
RAD21	hsa-miR-22-3p	1
RBM25	hsa-miR-22-3p	2
SCAMP1	hsa-miR-22-3p	1
SLC20A1	hsa-miR-22-3p	2
SPOCK1	hsa-miR-22-3p	1
TENT2	hsa-miR-22-3p	2
TMBIM6	hsa-miR-22-3p	1
ABLIM1	hsa-miR-23a-3p	4
ANK3	hsa-miR-23a-3p	1
ANXA11	hsa-miR-23a-3p	3
APLP2	hsa-miR-23a-3p	2
AQP4	hsa-miR-23a-3p	2
CDK9	hsa-miR-23a-3p	2
DDX17	hsa-miR-23a-3p	4
FASN	hsa-miR-23a-3p	2
GAN	hsa-miR-23a-3p	3
GASK1B	hsa-miR-23a-3p	2
HILPDA	hsa-miR-23a-3p	4
HSP90B1	hsa-miR-23a-3p	1
HSP90B1	hsa-miR-23a-3p	2
ITPR2	hsa-miR-23a-3p	1
LRIG1	hsa-miR-23a-3p	1
MTDH	hsa-miR-23a-3p	1
RAD21	hsa-miR-23a-3p	1
SCD5	hsa-miR-23a-3p	1
SHTN1	hsa-miR-23a-3p	2
SLC20A1	hsa-miR-23a-3p	2
SPOCK1	hsa-miR-23a-3p	1
TIMP3	hsa-miR-24-1-5p	1
ACTB	hsa-miR-24-3p	1
AFF1	hsa-miR-24-3p	4
AQP4	hsa-miR-24-3p	2
ARID1B	hsa-miR-24-3p	3
BBS2	hsa-miR-24-3p	1
FASN	hsa-miR-24-3p	2
GAN	hsa-miR-24-3p	3
HSP90B1	hsa-miR-24-3p	1
HSP90B1	hsa-miR-24-3p	2
MAGI2	hsa-miR-24-3p	4
MKNK2	hsa-miR-24-3p	4
MTDH	hsa-miR-24-3p	1
SCD5	hsa-miR-24-3p	1
SLC20A1	hsa-miR-24-3p	2
SLC44A1	hsa-miR-24-3p	2
TMBIM6	hsa-miR-24-3p	1
TMED7	hsa-miR-24-3p	1
TRPS1	hsa-miR-24-3p	3
TTLL7	hsa-miR-24-3p	2
ACTB	hsa-miR-25-3p	1
ANXA11	hsa-miR-25-3p	3
APLP2	hsa-miR-25-3p	2
ARMC1	hsa-miR-25-3p	1
CNP	hsa-miR-25-3p	2
GAN	hsa-miR-25-3p	3
MKNK2	hsa-miR-25-3p	4
PNISR	hsa-miR-25-3p	4
RAD21	hsa-miR-25-3p	1
SLC20A1	hsa-miR-25-3p	2
TRPS1	hsa-miR-25-3p	3
ZNRF3	hsa-miR-25-3p	1
ABLIM1	hsa-miR-26a-5p	4
AFF1	hsa-miR-26a-5p	4
APP	hsa-miR-26a-5p	2
ATP2B1	hsa-miR-26a-5p	2
BBS2	hsa-miR-26a-5p	1
CDK9	hsa-miR-26a-5p	2
DDX17	hsa-miR-26a-5p	4
DOCK7	hsa-miR-26a-5p	4
EFEMP1	hsa-miR-26a-5p	2
EIF1	hsa-miR-26a-5p	2
FASN	hsa-miR-26a-5p	2
GAN	hsa-miR-26a-5p	3
HNRNPA3	hsa-miR-26a-5p	4
HSP90B1	hsa-miR-26a-5p	1
HSP90B1	hsa-miR-26a-5p	2
MKNK2	hsa-miR-26a-5p	4
NEBL	hsa-miR-26a-5p	4
NTRK2	hsa-miR-26a-5p	1
PCLO	hsa-miR-26a-5p	2
PNISR	hsa-miR-26a-5p	4
PRPF4B	hsa-miR-26a-5p	3
PTCHD1	hsa-miR-26a-5p	4
RAD21	hsa-miR-26a-5p	1
RPL13A	hsa-miR-26a-5p	2
SCAMP1	hsa-miR-26a-5p	1
SEC63	hsa-miR-26a-5p	1
SHTN1	hsa-miR-26a-5p	2
SLC20A1	hsa-miR-26a-5p	2
SLC23A2	hsa-miR-26a-5p	1
SLC44A1	hsa-miR-26a-5p	2
SLC7A11	hsa-miR-26a-5p	4
SPOCK1	hsa-miR-26a-5p	1
TMSB4X	hsa-miR-26a-5p	1
TRPS1	hsa-miR-26a-5p	3
TTLL7	hsa-miR-26a-5p	2
ATP2B1	hsa-miR-26b-5p	2
CDK9	hsa-miR-26b-5p	2
DDX17	hsa-miR-26b-5p	4
GAN	hsa-miR-26b-5p	3
HSP90B1	hsa-miR-26b-5p	1
HSP90B1	hsa-miR-26b-5p	2
MKNK2	hsa-miR-26b-5p	4
MOBP	hsa-miR-26b-5p	2
NEBL	hsa-miR-26b-5p	4
PRPF4B	hsa-miR-26b-5p	3
PTCHD1	hsa-miR-26b-5p	4
RAD21	hsa-miR-26b-5p	1
SCAMP1	hsa-miR-26b-5p	1
SEC63	hsa-miR-26b-5p	1
SHTN1	hsa-miR-26b-5p	2
SLC20A1	hsa-miR-26b-5p	2
SLC23A2	hsa-miR-26b-5p	1
TLR4	hsa-miR-26b-5p	4
TMBIM6	hsa-miR-26b-5p	1
AFF1	hsa-miR-27a-3p	4
ANXA11	hsa-miR-27a-3p	3
APLP2	hsa-miR-27a-3p	2
AQP4	hsa-miR-27a-3p	2
ARL6IP5	hsa-miR-27a-3p	1
ATP2B1	hsa-miR-27a-3p	2
CACNA1A	hsa-miR-27a-3p	1
DDR2	hsa-miR-27a-3p	3
DDX17	hsa-miR-27a-3p	4
EDNRB	hsa-miR-27a-3p	2
EIF1	hsa-miR-27a-3p	2
FASN	hsa-miR-27a-3p	2
GASK1B	hsa-miR-27a-3p	2
HILPDA	hsa-miR-27a-3p	4
HSP90B1	hsa-miR-27a-3p	1
HSP90B1	hsa-miR-27a-3p	2
HSPH1	hsa-miR-27a-3p	4
KCNN3	hsa-miR-27a-3p	4
MAGI2	hsa-miR-27a-3p	4
MOBP	hsa-miR-27a-3p	2
MT2A	hsa-miR-27a-3p	2
MTDH	hsa-miR-27a-3p	1
NEBL	hsa-miR-27a-3p	4
NOVA1	hsa-miR-27a-3p	2
NTRK2	hsa-miR-27a-3p	1
PCLO	hsa-miR-27a-3p	2
PLPP3	hsa-miR-27a-3p	1
PNISR	hsa-miR-27a-3p	4
PTCHD1	hsa-miR-27a-3p	4
PXK	hsa-miR-27a-3p	1
RAD21	hsa-miR-27a-3p	1
RBM25	hsa-miR-27a-3p	2
SLC20A1	hsa-miR-27a-3p	2
SLC2A4RG	hsa-miR-27a-3p	1
TLR4	hsa-miR-27a-3p	4
TMED7	hsa-miR-27a-3p	1
TRPS1	hsa-miR-27a-3p	3
VSIR	hsa-miR-27a-3p	2
XAF1	hsa-miR-27a-3p	4
ACTB	hsa-miR-28-5p	1
ANXA11	hsa-miR-28-5p	3
FKBP5	hsa-miR-28-5p	3
HNRNPA3	hsa-miR-28-5p	4
HSP90B1	hsa-miR-28-5p	1
HSP90B1	hsa-miR-28-5p	2
SHTN1	hsa-miR-28-5p	2
SLC44A1	hsa-miR-28-5p	2
TRPS1	hsa-miR-28-5p	3
ACTB	hsa-miR-29a-3p	1
ANK3	hsa-miR-29a-3p	1
ARID1B	hsa-miR-29a-3p	3
ATP2B1	hsa-miR-29a-3p	2
CDK9	hsa-miR-29a-3p	2
DDX17	hsa-miR-29a-3p	4
EFEMP1	hsa-miR-29a-3p	2
FASN	hsa-miR-29a-3p	2
GAN	hsa-miR-29a-3p	3
GRINA	hsa-miR-29a-3p	2
NTRK2	hsa-miR-29a-3p	1
TRPS1	hsa-miR-29a-3p	3
TTLL7	hsa-miR-29a-3p	2
APP	hsa-miR-30a-5p	2
ARID1B	hsa-miR-30a-5p	3
CNP	hsa-miR-30a-5p	2
DDX17	hsa-miR-30a-5p	4
FASN	hsa-miR-30a-5p	2
FOXG1	hsa-miR-30a-5p	2
GAN	hsa-miR-30a-5p	3
GRINA	hsa-miR-30a-5p	2
HSP90B1	hsa-miR-30a-5p	1
HSP90B1	hsa-miR-30a-5p	2
ITM2B	hsa-miR-30a-5p	1
MKNK2	hsa-miR-30a-5p	4
NOVA1	hsa-miR-30a-5p	2
PLPP3	hsa-miR-30a-5p	1
PNISR	hsa-miR-30a-5p	4
PXK	hsa-miR-30a-5p	1
SCAMP1	hsa-miR-30a-5p	1
SLC20A1	hsa-miR-30a-5p	2
TENT2	hsa-miR-30a-5p	2
TIMP3	hsa-miR-30a-5p	1
TLR4	hsa-miR-30a-5p	4
TMBIM6	hsa-miR-30a-5p	1
TUBB2B	hsa-miR-30a-5p	2
DDX17	hsa-miR-30a-3p	4
ENSA	hsa-miR-30a-3p	3
HSP90B1	hsa-miR-30a-3p	1
HSP90B1	hsa-miR-30a-3p	2
HSPH1	hsa-miR-30a-3p	4
ITM2B	hsa-miR-30a-3p	1
ITPR2	hsa-miR-30a-3p	1
KCNN3	hsa-miR-30a-3p	4
MTDH	hsa-miR-30a-3p	1
SLC20A1	hsa-miR-30a-3p	2
TIMP3	hsa-miR-30a-3p	1
TRPS1	hsa-miR-30a-3p	3
ACTB	hsa-miR-31-5p	1
AFF1	hsa-miR-31-5p	4
APP	hsa-miR-31-5p	2
CDK9	hsa-miR-31-5p	2
CNP	hsa-miR-31-5p	2
ENSA	hsa-miR-31-5p	3
RPL13A	hsa-miR-31-5p	2
APLP2	hsa-miR-32-5p	2
APP	hsa-miR-32-5p	2
ARL6IP5	hsa-miR-32-5p	1
ARMC1	hsa-miR-32-5p	1
MKNK2	hsa-miR-32-5p	4
NOVA1	hsa-miR-32-5p	2
PLPP3	hsa-miR-32-5p	1
PNISR	hsa-miR-32-5p	4
SLC7A11	hsa-miR-32-5p	4
ZNRF3	hsa-miR-32-5p	1
ACTB	hsa-miR-33a-5p	1
APLP2	hsa-miR-33a-5p	2
DDX17	hsa-miR-33a-5p	4
EIF1	hsa-miR-33a-5p	2
FOXG1	hsa-miR-33a-5p	2
HSP90B1	hsa-miR-33a-5p	1
HSP90B1	hsa-miR-33a-5p	2
ITM2B	hsa-miR-33a-5p	1
MAGI2	hsa-miR-33a-5p	4
MTDH	hsa-miR-33a-5p	1
NTRK2	hsa-miR-33a-5p	1
PNISR	hsa-miR-33a-5p	4
SHTN1	hsa-miR-33a-5p	2
SLC7A11	hsa-miR-33a-5p	4
SOX9	hsa-miR-33a-5p	4
TMED7	hsa-miR-33a-5p	1
TMSB4X	hsa-miR-33a-5p	1
ANXA11	hsa-miR-92a-3p	3
APLP2	hsa-miR-92a-3p	2
APP	hsa-miR-92a-3p	2
ARMC1	hsa-miR-92a-3p	1
ATP2B1	hsa-miR-92a-3p	2
FASN	hsa-miR-92a-3p	2
HSPH1	hsa-miR-92a-3p	4
LRIG1	hsa-miR-92a-3p	1
MKNK2	hsa-miR-92a-3p	4
PHLPP1	hsa-miR-92a-3p	1
PNISR	hsa-miR-92a-3p	4
PTCHD1	hsa-miR-92a-3p	4
RPL13A	hsa-miR-92a-3p	2
TTLL7	hsa-miR-92a-3p	2
ZNRF3	hsa-miR-92a-3p	1
ACTB	hsa-miR-93-5p	1
AFF1	hsa-miR-93-5p	4
ANK3	hsa-miR-93-5p	1
APLP2	hsa-miR-93-5p	2
APP	hsa-miR-93-5p	2
ARMC1	hsa-miR-93-5p	1
DDR2	hsa-miR-93-5p	3
FASN	hsa-miR-93-5p	2
FOXG1	hsa-miR-93-5p	2
FOXO1	hsa-miR-93-5p	3
GAN	hsa-miR-93-5p	3
LRIG1	hsa-miR-93-5p	1
MTDH	hsa-miR-93-5p	1
NOVA1	hsa-miR-93-5p	2
NTRK2	hsa-miR-93-5p	1
PNISR	hsa-miR-93-5p	4
SCD5	hsa-miR-93-5p	1
SHTN1	hsa-miR-93-5p	2
TIMP3	hsa-miR-93-5p	1
TMED7	hsa-miR-93-5p	1
TRPS1	hsa-miR-93-5p	3
ZNRF3	hsa-miR-93-5p	1
ATP2B1	hsa-miR-95-3p	2
ITM2B	hsa-miR-95-3p	1
GAN	hsa-miR-96-5p	3
MTDH	hsa-miR-96-5p	1
RNASEK	hsa-miR-96-5p	2
SLC20A1	hsa-miR-96-5p	2
SLC44A1	hsa-miR-96-5p	2
TENT2	hsa-miR-96-5p	2
TMBIM6	hsa-miR-96-5p	1
TRPS1	hsa-miR-96-5p	3
ACTB	hsa-miR-98-5p	1
ANK3	hsa-miR-98-5p	1
ARID1B	hsa-miR-98-5p	3
ATP2B1	hsa-miR-98-5p	2
DDX17	hsa-miR-98-5p	4
DOCK7	hsa-miR-98-5p	4
EIF1	hsa-miR-98-5p	2
GAN	hsa-miR-98-5p	3
HSP90B1	hsa-miR-98-5p	1
HSP90B1	hsa-miR-98-5p	2
HSPH1	hsa-miR-98-5p	4
ITPR2	hsa-miR-98-5p	1
MAGI2	hsa-miR-98-5p	4
MTDH	hsa-miR-98-5p	1
NTRK2	hsa-miR-98-5p	1
PHLPP1	hsa-miR-98-5p	1
SEC63	hsa-miR-98-5p	1
SPOCK1	hsa-miR-98-5p	1
TENT2	hsa-miR-98-5p	2
TTLL7	hsa-miR-98-5p	2
ZNRF3	hsa-miR-98-5p	1
ATP2B1	hsa-miR-99a-5p	2
GPR37L1	hsa-miR-99a-5p	1
ITM2B	hsa-miR-99a-5p	1
MAGI2	hsa-miR-99a-5p	4
SLC44A1	hsa-miR-99a-5p	2
SLC7A11	hsa-miR-99a-5p	4
ABLIM1	hsa-miR-100-5p	4
ACTB	hsa-miR-100-5p	1
ATP2B1	hsa-miR-100-5p	2
FASN	hsa-miR-100-5p	2
GPR37L1	hsa-miR-100-5p	1
ITM2B	hsa-miR-100-5p	1
MAGI2	hsa-miR-100-5p	4
SLC44A1	hsa-miR-100-5p	2
SLC7A11	hsa-miR-100-5p	4
ANK3	hsa-miR-101-3p	1
APLP2	hsa-miR-101-3p	2
ATP2B1	hsa-miR-101-3p	2
DDR2	hsa-miR-101-3p	3
DDX17	hsa-miR-101-3p	4
FASN	hsa-miR-101-3p	2
FKBP5	hsa-miR-101-3p	3
GADD45B	hsa-miR-101-3p	4
HILPDA	hsa-miR-101-3p	4
HSPH1	hsa-miR-101-3p	4
ITPR2	hsa-miR-101-3p	1
KCNN3	hsa-miR-101-3p	4
MAGI2	hsa-miR-101-3p	4
MKNK2	hsa-miR-101-3p	4
NOVA1	hsa-miR-101-3p	2
NTRK2	hsa-miR-101-3p	1
PCLO	hsa-miR-101-3p	2
PLPP3	hsa-miR-101-3p	1
PNISR	hsa-miR-101-3p	4
RBM25	hsa-miR-101-3p	2
SCAMP1	hsa-miR-101-3p	1
SHTN1	hsa-miR-101-3p	2
SLC20A1	hsa-miR-101-3p	2
SLC23A2	hsa-miR-101-3p	1
SLC44A1	hsa-miR-101-3p	2
SLC7A11	hsa-miR-101-3p	4
SPOCK1	hsa-miR-101-3p	1
TIMP3	hsa-miR-101-3p	1
TMBIM6	hsa-miR-101-3p	1
TMED7	hsa-miR-101-3p	1
TTLL7	hsa-miR-101-3p	2
TUBB2B	hsa-miR-101-3p	2
ACTB	hsa-miR-29b-3p	1
ANK3	hsa-miR-29b-3p	1
AQP4	hsa-miR-29b-3p	2
ARID1B	hsa-miR-29b-3p	3
ATP2B1	hsa-miR-29b-3p	2
DDX17	hsa-miR-29b-3p	4
FASN	hsa-miR-29b-3p	2
GAN	hsa-miR-29b-3p	3
GRINA	hsa-miR-29b-3p	2
NOVA1	hsa-miR-29b-3p	2
NTRK2	hsa-miR-29b-3p	1
TRPS1	hsa-miR-29b-3p	3
TTLL7	hsa-miR-29b-3p	2
ACTB	hsa-miR-103a-3p	1
ANK3	hsa-miR-103a-3p	1
APLP2	hsa-miR-103a-3p	2
APP	hsa-miR-103a-3p	2
ARL6IP5	hsa-miR-103a-3p	1
ARMC1	hsa-miR-103a-3p	1
ATP2B1	hsa-miR-103a-3p	2
BBS2	hsa-miR-103a-3p	1
DDX17	hsa-miR-103a-3p	4
ENSA	hsa-miR-103a-3p	3
FASN	hsa-miR-103a-3p	2
FKBP5	hsa-miR-103a-3p	3
GASK1B	hsa-miR-103a-3p	2
HSPH1	hsa-miR-103a-3p	4
LRIG1	hsa-miR-103a-3p	1
MAGI2	hsa-miR-103a-3p	4
MBP	hsa-miR-103a-3p	2
MTDH	hsa-miR-103a-3p	1
NOVA1	hsa-miR-103a-3p	2
PCLO	hsa-miR-103a-3p	2
PLPP3	hsa-miR-103a-3p	1
PTCHD1	hsa-miR-103a-3p	4
RAD21	hsa-miR-103a-3p	1
SLC20A1	hsa-miR-103a-3p	2
SLC7A11	hsa-miR-103a-3p	4
TENT2	hsa-miR-103a-3p	2
TIMP3	hsa-miR-103a-3p	1
TMBIM6	hsa-miR-103a-3p	1
TRPS1	hsa-miR-103a-3p	3
APLP2	hsa-miR-105-5p	2
HNRNPA3	hsa-miR-105-5p	4
SOX9	hsa-miR-105-5p	4
AFF1	hsa-miR-106a-5p	4
GAN	hsa-miR-106a-5p	3
HSP90B1	hsa-miR-106a-5p	1
HSP90B1	hsa-miR-106a-5p	2
LRIG1	hsa-miR-106a-5p	1
PRPF4B	hsa-miR-106a-5p	3
SCD5	hsa-miR-106a-5p	1
SLC23A2	hsa-miR-106a-5p	1
SLC7A11	hsa-miR-106a-5p	4
TIMP3	hsa-miR-106a-5p	1
TRPS1	hsa-miR-106a-5p	3
ACTB	hsa-miR-107	1
APLP2	hsa-miR-107	2
APP	hsa-miR-107	2
ARL6IP5	hsa-miR-107	1
ARMC1	hsa-miR-107	1
ATP2B1	hsa-miR-107	2
CDC42EP4	hsa-miR-107	1
DDX17	hsa-miR-107	4
ENSA	hsa-miR-107	3
FASN	hsa-miR-107	2
FKBP5	hsa-miR-107	3
FOXO1	hsa-miR-107	3
GAN	hsa-miR-107	3
GASK1B	hsa-miR-107	2
HSPH1	hsa-miR-107	4
LRIG1	hsa-miR-107	1
MAGI2	hsa-miR-107	4
MBP	hsa-miR-107	2
MTDH	hsa-miR-107	1
NOVA1	hsa-miR-107	2
PCLO	hsa-miR-107	2
PLPP3	hsa-miR-107	1
PTCHD1	hsa-miR-107	4
RAD21	hsa-miR-107	1
SEC63	hsa-miR-107	1
SLC20A1	hsa-miR-107	2
SLC2A4RG	hsa-miR-107	1
TENT2	hsa-miR-107	2
TLR4	hsa-miR-107	4
TMBIM6	hsa-miR-107	1
TRPS1	hsa-miR-107	3
ZNRF3	hsa-miR-107	1
ACTB	hsa-miR-192-5p	1
HSP90B1	hsa-miR-192-5p	1
HSP90B1	hsa-miR-192-5p	2
MKNK2	hsa-miR-192-5p	4
TIMP3	hsa-miR-192-5p	1
TMED7	hsa-miR-192-5p	1
ZNRF3	hsa-miR-192-5p	1
ACTB	hsa-miR-196a-5p	1
APP	hsa-miR-196a-5p	2
ARID1B	hsa-miR-196a-5p	3
ARMC1	hsa-miR-196a-5p	1
PTCHD1	hsa-miR-196a-5p	4
PXK	hsa-miR-196a-5p	1
SCAMP1	hsa-miR-196a-5p	1
SLC7A11	hsa-miR-196a-5p	4
TLR4	hsa-miR-196a-5p	4
TMBIM6	hsa-miR-196a-5p	1
AFF1	hsa-miR-197-3p	4
ANK3	hsa-miR-197-3p	1
APP	hsa-miR-197-3p	2
ARMC1	hsa-miR-197-3p	1
ATP2B1	hsa-miR-197-3p	2
CDK9	hsa-miR-197-3p	2
EFEMP1	hsa-miR-197-3p	2
FASN	hsa-miR-197-3p	2
MKNK2	hsa-miR-197-3p	4
MTDH	hsa-miR-197-3p	1
RPL13A	hsa-miR-197-3p	2
SCAMP1	hsa-miR-197-3p	1
SLC44A1	hsa-miR-197-3p	2
TMSB4X	hsa-miR-197-3p	1
UQCRB	hsa-miR-197-3p	1
APLP2	hsa-miR-198	2
PRPF4B	hsa-miR-198	3
APLP2	hsa-miR-199a-5p	2
APP	hsa-miR-199a-5p	2
CDK9	hsa-miR-199a-5p	2
DDX17	hsa-miR-199a-5p	4
SOX9	hsa-miR-199a-5p	4
APLP2	hsa-miR-199a-3p	2
EFEMP1	hsa-miR-199a-3p	2
EIF1	hsa-miR-199a-3p	2
FASN	hsa-miR-199a-3p	2
SLC7A11	hsa-miR-199a-3p	4
TMBIM6	hsa-miR-199a-3p	1
TRPS1	hsa-miR-199a-3p	3
EIF1	hsa-miR-129-5p	2
HNRNPA3	hsa-miR-129-5p	4
MTDH	hsa-miR-129-5p	1
SLC44A1	hsa-miR-129-5p	2
SRRM1	hsa-miR-129-5p	1
TENT2	hsa-miR-129-5p	2
TRPS1	hsa-miR-129-5p	3
ABLIM1	hsa-miR-148a-3p	4
AFF1	hsa-miR-148a-3p	4
ANK3	hsa-miR-148a-3p	1
APP	hsa-miR-148a-3p	2
ATG4B	hsa-miR-148a-3p	2
DDR2	hsa-miR-148a-3p	3
FASN	hsa-miR-148a-3p	2
HNRNPA3	hsa-miR-148a-3p	4
HSPH1	hsa-miR-148a-3p	4
MKNK2	hsa-miR-148a-3p	4
PHLPP1	hsa-miR-148a-3p	1
RBM25	hsa-miR-148a-3p	2
SCAMP1	hsa-miR-148a-3p	1
TENT2	hsa-miR-148a-3p	2
TMBIM6	hsa-miR-148a-3p	1
TRPS1	hsa-miR-148a-3p	3
TUBB2B	hsa-miR-148a-3p	2
ZNRF3	hsa-miR-148a-3p	1
APP	hsa-miR-30c-5p	2
ARL6IP5	hsa-miR-30c-5p	1
ATP2B1	hsa-miR-30c-5p	2
GAN	hsa-miR-30c-5p	3
HNRNPA3	hsa-miR-30c-5p	4
HSPH1	hsa-miR-30c-5p	4
ITM2B	hsa-miR-30c-5p	1
MAGI2	hsa-miR-30c-5p	4
MKNK2	hsa-miR-30c-5p	4
NOVA1	hsa-miR-30c-5p	2
PNISR	hsa-miR-30c-5p	4
PRPF4B	hsa-miR-30c-5p	3
PXK	hsa-miR-30c-5p	1
RBM25	hsa-miR-30c-5p	2
SCAMP1	hsa-miR-30c-5p	1
SLC20A1	hsa-miR-30c-5p	2
SLC7A11	hsa-miR-30c-5p	4
SPOCK1	hsa-miR-30c-5p	1
TENT2	hsa-miR-30c-5p	2
TIMP3	hsa-miR-30c-5p	1
TMED7	hsa-miR-30c-5p	1
TRPS1	hsa-miR-30c-5p	3
TTLL7	hsa-miR-30c-5p	2
TUBB2B	hsa-miR-30c-5p	2
APP	hsa-miR-30d-5p	2
ARL6IP5	hsa-miR-30d-5p	1
EDNRB	hsa-miR-30d-5p	2
FASN	hsa-miR-30d-5p	2
FOXG1	hsa-miR-30d-5p	2
GAN	hsa-miR-30d-5p	3
ITM2B	hsa-miR-30d-5p	1
MKNK2	hsa-miR-30d-5p	4
NOVA1	hsa-miR-30d-5p	2
PLPP3	hsa-miR-30d-5p	1
PNISR	hsa-miR-30d-5p	4
PRPF4B	hsa-miR-30d-5p	3
PXK	hsa-miR-30d-5p	1
SCAMP1	hsa-miR-30d-5p	1
SLC20A1	hsa-miR-30d-5p	2
SLC7A11	hsa-miR-30d-5p	4
TIMP3	hsa-miR-30d-5p	1
TMED7	hsa-miR-30d-5p	1
TRPS1	hsa-miR-30d-5p	3
TUBB2B	hsa-miR-30d-5p	2
ABLIM1	hsa-miR-139-5p	4
ANK3	hsa-miR-139-5p	1
APLP2	hsa-miR-139-5p	2
AQP4	hsa-miR-139-5p	2
ATP2B1	hsa-miR-139-5p	2
DDX17	hsa-miR-139-5p	4
EIF1	hsa-miR-139-5p	2
HSP90B1	hsa-miR-139-5p	1
HSP90B1	hsa-miR-139-5p	2
MAGI2	hsa-miR-139-5p	4
NOVA1	hsa-miR-139-5p	2
NTRK2	hsa-miR-139-5p	1
SEC63	hsa-miR-139-5p	1
TENT2	hsa-miR-139-5p	2
ZNRF3	hsa-miR-139-5p	1
ACTB	hsa-miR-147a	1
APLP2	hsa-miR-147a	2
APP	hsa-miR-147a	2
ARMC1	hsa-miR-147a	1
ATP2B1	hsa-miR-147a	2
CACNA1A	hsa-miR-147a	1
CDC42EP4	hsa-miR-147a	1
DOCK7	hsa-miR-147a	4
EIF1	hsa-miR-147a	2
ENSA	hsa-miR-147a	3
FKBP5	hsa-miR-147a	3
GASK1B	hsa-miR-147a	2
GRINA	hsa-miR-147a	2
HILPDA	hsa-miR-147a	4
HNRNPA3	hsa-miR-147a	4
MT2A	hsa-miR-147a	2
PDIA3	hsa-miR-147a	1
PLPP3	hsa-miR-147a	1
PXK	hsa-miR-147a	1
RAD21	hsa-miR-147a	1
SHTN1	hsa-miR-147a	2
SLC20A1	hsa-miR-147a	2
SLC2A4RG	hsa-miR-147a	1
SLC44A1	hsa-miR-147a	2
SLC7A11	hsa-miR-147a	4
TMSB4X	hsa-miR-147a	1
TTLL7	hsa-miR-147a	2
UQCRB	hsa-miR-147a	1
ACTB	hsa-miR-7-5p	1
ANK3	hsa-miR-7-5p	1
ARID1B	hsa-miR-7-5p	3
ATP2B1	hsa-miR-7-5p	2
DDR2	hsa-miR-7-5p	3
DDX17	hsa-miR-7-5p	4
ENSA	hsa-miR-7-5p	3
FASN	hsa-miR-7-5p	2
GPR37L1	hsa-miR-7-5p	1
HSP90B1	hsa-miR-7-5p	1
HSP90B1	hsa-miR-7-5p	2
HSPH1	hsa-miR-7-5p	4
MKNK2	hsa-miR-7-5p	4
NTRK2	hsa-miR-7-5p	1
RAD21	hsa-miR-7-5p	1
RBM25	hsa-miR-7-5p	2
SLC20A1	hsa-miR-7-5p	2
SLC23A2	hsa-miR-7-5p	1
SLC44A1	hsa-miR-7-5p	2
SLC7A11	hsa-miR-7-5p	4
TENT2	hsa-miR-7-5p	2
TIMP3	hsa-miR-7-5p	1
TLR4	hsa-miR-7-5p	4
TMBIM6	hsa-miR-7-5p	1
TRPS1	hsa-miR-7-5p	3
TTLL7	hsa-miR-7-5p	2
ARMC1	hsa-miR-10a-5p	1
EIF1	hsa-miR-10a-5p	2
MKNK2	hsa-miR-10a-5p	4
NTRK2	hsa-miR-10a-5p	1
SLC24A4	hsa-miR-10a-5p	4
AQP4	hsa-miR-10b-5p	2
ARMC1	hsa-miR-10b-5p	1
ATP2B1	hsa-miR-10b-5p	2
BBS2	hsa-miR-10b-5p	1
CACNA1A	hsa-miR-10b-5p	1
EDNRB	hsa-miR-10b-5p	2
EIF1	hsa-miR-10b-5p	2
FOXO1	hsa-miR-10b-5p	3
GADD45B	hsa-miR-10b-5p	4
GASK1B	hsa-miR-10b-5p	2
GLIS3	hsa-miR-10b-5p	3
GRINA	hsa-miR-10b-5p	2
HSPH1	hsa-miR-10b-5p	4
NTRK2	hsa-miR-10b-5p	1
PCLO	hsa-miR-10b-5p	2
PLPP3	hsa-miR-10b-5p	1
RBM25	hsa-miR-10b-5p	2
RPL13A	hsa-miR-10b-5p	2
SCAMP1	hsa-miR-10b-5p	1
SLC20A1	hsa-miR-10b-5p	2
SLC24A4	hsa-miR-10b-5p	4
SLC7A11	hsa-miR-10b-5p	4
TIMP3	hsa-miR-10b-5p	1
TRPS1	hsa-miR-10b-5p	3
ABLIM1	hsa-miR-34a-5p	4
ACTB	hsa-miR-34a-5p	1
AFF1	hsa-miR-34a-5p	4
ANXA11	hsa-miR-34a-5p	3
APLP2	hsa-miR-34a-5p	2
ARID1B	hsa-miR-34a-5p	3
ARL6IP5	hsa-miR-34a-5p	1
BBS2	hsa-miR-34a-5p	1
CACNA1A	hsa-miR-34a-5p	1
CDC42EP4	hsa-miR-34a-5p	1
DDX17	hsa-miR-34a-5p	4
FASN	hsa-miR-34a-5p	2
FKBP5	hsa-miR-34a-5p	3
FXYD1	hsa-miR-34a-5p	1
GADD45B	hsa-miR-34a-5p	4
GAN	hsa-miR-34a-5p	3
ITM2B	hsa-miR-34a-5p	1
MT2A	hsa-miR-34a-5p	2
NTRK2	hsa-miR-34a-5p	1
PCLO	hsa-miR-34a-5p	2
PLPP3	hsa-miR-34a-5p	1
PNISR	hsa-miR-34a-5p	4
PXK	hsa-miR-34a-5p	1
RNASEK	hsa-miR-34a-5p	2
SCD5	hsa-miR-34a-5p	1
SEC63	hsa-miR-34a-5p	1
SLC2A4RG	hsa-miR-34a-5p	1
SLC44A1	hsa-miR-34a-5p	2
TMBIM6	hsa-miR-34a-5p	1
TMSB4X	hsa-miR-34a-5p	1
TRPS1	hsa-miR-34a-5p	3
TTLL7	hsa-miR-34a-5p	2
VSIR	hsa-miR-34a-5p	2
XAF1	hsa-miR-34a-5p	4
ZNRF3	hsa-miR-34a-5p	1
ACTB	hsa-miR-181a-5p	1
APLP2	hsa-miR-181a-5p	2
APP	hsa-miR-181a-5p	2
AQP4	hsa-miR-181a-5p	2
ARID1B	hsa-miR-181a-5p	3
DDX17	hsa-miR-181a-5p	4
EIF1	hsa-miR-181a-5p	2
GAN	hsa-miR-181a-5p	3
GASK1B	hsa-miR-181a-5p	2
HILPDA	hsa-miR-181a-5p	4
MKNK2	hsa-miR-181a-5p	4
NEBL	hsa-miR-181a-5p	4
NOVA1	hsa-miR-181a-5p	2
NTRK2	hsa-miR-181a-5p	1
PNISR	hsa-miR-181a-5p	4
RAD21	hsa-miR-181a-5p	1
SCAMP1	hsa-miR-181a-5p	1
SCD5	hsa-miR-181a-5p	1
SLC20A1	hsa-miR-181a-5p	2
SLC44A1	hsa-miR-181a-5p	2
SPOCK1	hsa-miR-181a-5p	1
TIMP3	hsa-miR-181a-5p	1
TMED7	hsa-miR-181a-5p	1
TMSB4X	hsa-miR-181a-5p	1
TTLL7	hsa-miR-181a-5p	2
HSPH1	hsa-miR-181b-5p	4
PNISR	hsa-miR-181b-5p	4
RBM25	hsa-miR-181b-5p	2
RPL13A	hsa-miR-181b-5p	2
SLC20A1	hsa-miR-181b-5p	2
SLC7A11	hsa-miR-181b-5p	4
TMED7	hsa-miR-181b-5p	1
DDX17	hsa-miR-181c-5p	4
EIF1	hsa-miR-181c-5p	2
MKNK2	hsa-miR-181c-5p	4
PNISR	hsa-miR-181c-5p	4
RBM25	hsa-miR-181c-5p	2
RPL13A	hsa-miR-181c-5p	2
SLC20A1	hsa-miR-181c-5p	2
SLC7A11	hsa-miR-181c-5p	4
ABLIM1	hsa-miR-182-5p	4
AFF1	hsa-miR-182-5p	4
ARMC1	hsa-miR-182-5p	1
ATP2B1	hsa-miR-182-5p	2
BBS2	hsa-miR-182-5p	1
DDR2	hsa-miR-182-5p	3
DDX17	hsa-miR-182-5p	4
EDNRB	hsa-miR-182-5p	2
ENSA	hsa-miR-182-5p	3
FASN	hsa-miR-182-5p	2
FKBP5	hsa-miR-182-5p	3
FXYD1	hsa-miR-182-5p	1
GAN	hsa-miR-182-5p	3
GASK1B	hsa-miR-182-5p	2
GPR37L1	hsa-miR-182-5p	1
HNRNPA3	hsa-miR-182-5p	4
ITM2B	hsa-miR-182-5p	1
ITPR2	hsa-miR-182-5p	1
MAGI2	hsa-miR-182-5p	4
MKNK2	hsa-miR-182-5p	4
MTDH	hsa-miR-182-5p	1
NOVA1	hsa-miR-182-5p	2
PLPP3	hsa-miR-182-5p	1
PRPF4B	hsa-miR-182-5p	3
PTCHD1	hsa-miR-182-5p	4
PXK	hsa-miR-182-5p	1
RAD21	hsa-miR-182-5p	1
RNASEK	hsa-miR-182-5p	2
SCAMP1	hsa-miR-182-5p	1
SEC63	hsa-miR-182-5p	1
SHTN1	hsa-miR-182-5p	2
SLC20A1	hsa-miR-182-5p	2
SLC44A1	hsa-miR-182-5p	2
SLC7A11	hsa-miR-182-5p	4
TENT2	hsa-miR-182-5p	2
TMBIM6	hsa-miR-182-5p	1
TMED7	hsa-miR-182-5p	1
TRPS1	hsa-miR-182-5p	3
TUBB2B	hsa-miR-182-5p	2
ZNRF3	hsa-miR-182-5p	1
APLP2	hsa-miR-182-3p	2
FASN	hsa-miR-182-3p	2
GADD45B	hsa-miR-182-3p	4
ACTB	hsa-miR-183-5p	1
EIF1	hsa-miR-183-5p	2
HSPH1	hsa-miR-183-5p	4
ITM2B	hsa-miR-183-5p	1
PNISR	hsa-miR-183-5p	4
SLC20A1	hsa-miR-183-5p	2
SLC24A4	hsa-miR-183-5p	4
TMED7	hsa-miR-183-5p	1
TMSB4X	hsa-miR-183-5p	1
TRPS1	hsa-miR-183-5p	3
ITPR2	hsa-miR-187-3p	1
TUBB2B	hsa-miR-187-3p	2
APLP2	hsa-miR-199b-5p	2
APP	hsa-miR-199b-5p	2
CDK9	hsa-miR-199b-5p	2
DDX17	hsa-miR-199b-5p	4
ATP2B1	hsa-miR-203a-3p	2
ENSA	hsa-miR-203a-3p	3
FKBP5	hsa-miR-203a-3p	3
FOXO1	hsa-miR-203a-3p	3
GAN	hsa-miR-203a-3p	3
GLIS3	hsa-miR-203a-3p	3
MKNK2	hsa-miR-203a-3p	4
MT2A	hsa-miR-203a-3p	2
PDIA3	hsa-miR-203a-3p	1
PLPP3	hsa-miR-203a-3p	1
RBM25	hsa-miR-203a-3p	2
SCD5	hsa-miR-203a-3p	1
SEC63	hsa-miR-203a-3p	1
SLC44A1	hsa-miR-203a-3p	2
SLC7A11	hsa-miR-203a-3p	4
TIMP3	hsa-miR-203a-3p	1
TMED7	hsa-miR-203a-3p	1
TUBB2B	hsa-miR-203a-3p	2
AFF1	hsa-miR-204-5p	4
CDC42EP4	hsa-miR-204-5p	1
GAN	hsa-miR-204-5p	3
HSP90B1	hsa-miR-204-5p	1
HSP90B1	hsa-miR-204-5p	2
ITPR2	hsa-miR-204-5p	1
PLPP3	hsa-miR-204-5p	1
PNISR	hsa-miR-204-5p	4
TMBIM6	hsa-miR-204-5p	1
AFF1	hsa-miR-205-5p	4
APP	hsa-miR-205-5p	2
FKBP5	hsa-miR-205-5p	3
GLIS3	hsa-miR-205-5p	3
LRIG1	hsa-miR-205-5p	1
MKNK2	hsa-miR-205-5p	4
MT2A	hsa-miR-205-5p	2
PLPP3	hsa-miR-205-5p	1
RAD21	hsa-miR-205-5p	1
SLC7A11	hsa-miR-205-5p	4
TTLL7	hsa-miR-205-5p	2
ABLIM1	hsa-miR-210-3p	4
ANXA11	hsa-miR-210-3p	3
APP	hsa-miR-210-3p	2
AQP4	hsa-miR-210-3p	2
ARL6IP5	hsa-miR-210-3p	1
ARMC1	hsa-miR-210-3p	1
ATP2B1	hsa-miR-210-3p	2
BBS2	hsa-miR-210-3p	1
DDR2	hsa-miR-210-3p	3
DOCK7	hsa-miR-210-3p	4
FOXO1	hsa-miR-210-3p	3
GASK1B	hsa-miR-210-3p	2
HNRNPA3	hsa-miR-210-3p	4
HSPH1	hsa-miR-210-3p	4
ITPR2	hsa-miR-210-3p	1
LRIG1	hsa-miR-210-3p	1
MKNK2	hsa-miR-210-3p	4
NEBL	hsa-miR-210-3p	4
PLPP3	hsa-miR-210-3p	1
PRPF4B	hsa-miR-210-3p	3
RBM25	hsa-miR-210-3p	2
SCAMP1	hsa-miR-210-3p	1
SEC63	hsa-miR-210-3p	1
SHTN1	hsa-miR-210-3p	2
SLC23A2	hsa-miR-210-3p	1
TLR4	hsa-miR-210-3p	4
TMBIM6	hsa-miR-210-3p	1
TMSB4X	hsa-miR-210-3p	1
CDC42EP4	hsa-miR-211-5p	1
GAN	hsa-miR-211-5p	3
ATP2B1	hsa-miR-212-3p	2
HSPH1	hsa-miR-212-3p	4
RAD21	hsa-miR-212-3p	1
SLC20A1	hsa-miR-212-3p	2
TRPS1	hsa-miR-212-3p	3
XAF1	hsa-miR-212-3p	4
APP	hsa-miR-181a-3p	2
DDX17	hsa-miR-181a-3p	4
ATP2B1	hsa-miR-214-3p	2
DDR2	hsa-miR-214-3p	3
KCNN3	hsa-miR-214-3p	4
SLC7A11	hsa-miR-214-3p	4
SPOCK1	hsa-miR-214-3p	1
TRPS1	hsa-miR-214-3p	3
ACTB	hsa-miR-215-5p	1
ARL6IP5	hsa-miR-215-5p	1
LRIG1	hsa-miR-215-5p	1
MKNK2	hsa-miR-215-5p	4
MTDH	hsa-miR-215-5p	1
RAD21	hsa-miR-215-5p	1
SLC20A1	hsa-miR-215-5p	2
SLC7A11	hsa-miR-215-5p	4
ZNRF3	hsa-miR-215-5p	1
ACTB	hsa-miR-216a-5p	1
APLP2	hsa-miR-216a-5p	2
APP	hsa-miR-216a-5p	2
NEBL	hsa-miR-216a-5p	4
SLC20A1	hsa-miR-216a-5p	2
TIMP3	hsa-miR-216a-5p	1
AFF1	hsa-miR-218-5p	4
ANXA11	hsa-miR-218-5p	3
ARL6IP5	hsa-miR-218-5p	1
FASN	hsa-miR-218-5p	2
GRINA	hsa-miR-218-5p	2
KCNN3	hsa-miR-218-5p	4
NEBL	hsa-miR-218-5p	4
NOVA1	hsa-miR-218-5p	2
PCLO	hsa-miR-218-5p	2
PNISR	hsa-miR-218-5p	4
SHTN1	hsa-miR-218-5p	2
SLC23A2	hsa-miR-218-5p	1
TIMP3	hsa-miR-218-5p	1
MBP	hsa-miR-219a-5p	2
PNISR	hsa-miR-219a-5p	4
ABLIM1	hsa-miR-221-3p	4
ANK3	hsa-miR-221-3p	1
APLP2	hsa-miR-221-3p	2
APP	hsa-miR-221-3p	2
DDX17	hsa-miR-221-3p	4
EIF1	hsa-miR-221-3p	2
HNRNPA3	hsa-miR-221-3p	4
HSP90B1	hsa-miR-221-3p	1
HSP90B1	hsa-miR-221-3p	2
MAGI2	hsa-miR-221-3p	4
NOVA1	hsa-miR-221-3p	2
SLC20A1	hsa-miR-221-3p	2
SLC44A1	hsa-miR-221-3p	2
SLC7A11	hsa-miR-221-3p	4
SPOCK1	hsa-miR-221-3p	1
TMBIM6	hsa-miR-221-3p	1
XAF1	hsa-miR-221-3p	4
ABLIM1	hsa-miR-222-3p	4
ACTB	hsa-miR-222-3p	1
APLP2	hsa-miR-222-3p	2
APP	hsa-miR-222-3p	2
EIF1	hsa-miR-222-3p	2
FASN	hsa-miR-222-3p	2
FOXO1	hsa-miR-222-3p	3
SLC20A1	hsa-miR-222-3p	2
SLC44A1	hsa-miR-222-3p	2
TMBIM6	hsa-miR-222-3p	1
CNP	hsa-miR-223-3p	2
MKNK2	hsa-miR-223-3p	4
ABLIM1	hsa-miR-224-5p	4
ACTB	hsa-miR-224-5p	1
ANK3	hsa-miR-224-5p	1
ATP2B1	hsa-miR-224-5p	2
CDK9	hsa-miR-224-5p	2
DDX17	hsa-miR-224-5p	4
FKBP5	hsa-miR-224-5p	3
GLIS3	hsa-miR-224-5p	3
HSPH1	hsa-miR-224-5p	4
ITM2B	hsa-miR-224-5p	1
ITPR2	hsa-miR-224-5p	1
NEBL	hsa-miR-224-5p	4
PHLPP1	hsa-miR-224-5p	1
SCD5	hsa-miR-224-5p	1
SLC44A1	hsa-miR-224-5p	2
SLC7A11	hsa-miR-224-5p	4
SOX9	hsa-miR-224-5p	4
UQCRB	hsa-miR-224-5p	1
ARL6IP5	hsa-miR-200b-3p	1
ENSA	hsa-miR-200b-3p	3
FKBP5	hsa-miR-200b-3p	3
FOXG1	hsa-miR-200b-3p	2
FOXO1	hsa-miR-200b-3p	3
GAN	hsa-miR-200b-3p	3
HNRNPA3	hsa-miR-200b-3p	4
ITM2B	hsa-miR-200b-3p	1
MOBP	hsa-miR-200b-3p	2
MT2A	hsa-miR-200b-3p	2
PHLPP1	hsa-miR-200b-3p	1
PRPF4B	hsa-miR-200b-3p	3
RAD21	hsa-miR-200b-3p	1
SCD5	hsa-miR-200b-3p	1
SLC20A1	hsa-miR-200b-3p	2
TMED7	hsa-miR-200b-3p	1
TRPS1	hsa-miR-200b-3p	3
TUBB2B	hsa-miR-200b-3p	2
ACTB	hsa-let-7g-5p	1
ANK3	hsa-let-7g-5p	1
ARID1B	hsa-let-7g-5p	3
ATP2B1	hsa-let-7g-5p	2
DDX17	hsa-let-7g-5p	4
DOCK7	hsa-let-7g-5p	4
EIF1	hsa-let-7g-5p	2
FOXO1	hsa-let-7g-5p	3
GAN	hsa-let-7g-5p	3
HSP90B1	hsa-let-7g-5p	1
HSP90B1	hsa-let-7g-5p	2
HSPH1	hsa-let-7g-5p	4
ITPR2	hsa-let-7g-5p	1
LRIG1	hsa-let-7g-5p	1
MAGI2	hsa-let-7g-5p	4
MTDH	hsa-let-7g-5p	1
NTRK2	hsa-let-7g-5p	1
PDIA3	hsa-let-7g-5p	1
PHLPP1	hsa-let-7g-5p	1
PTCHD1	hsa-let-7g-5p	4
SEC63	hsa-let-7g-5p	1
SLC20A1	hsa-let-7g-5p	2
SPOCK1	hsa-let-7g-5p	1
TENT2	hsa-let-7g-5p	2
TLR4	hsa-let-7g-5p	4
TMBIM6	hsa-let-7g-5p	1
TTLL7	hsa-let-7g-5p	2
UQCRB	hsa-let-7g-5p	1
ZNRF3	hsa-let-7g-5p	1
ACTB	hsa-let-7i-5p	1
ANK3	hsa-let-7i-5p	1
ARID1B	hsa-let-7i-5p	3
ATP2B1	hsa-let-7i-5p	2
DDX17	hsa-let-7i-5p	4
DOCK7	hsa-let-7i-5p	4
EIF1	hsa-let-7i-5p	2
FOXO1	hsa-let-7i-5p	3
GAN	hsa-let-7i-5p	3
HSP90B1	hsa-let-7i-5p	1
HSP90B1	hsa-let-7i-5p	2
HSPH1	hsa-let-7i-5p	4
ITPR2	hsa-let-7i-5p	1
LRIG1	hsa-let-7i-5p	1
MAGI2	hsa-let-7i-5p	4
MTDH	hsa-let-7i-5p	1
NTRK2	hsa-let-7i-5p	1
PDIA3	hsa-let-7i-5p	1
PHLPP1	hsa-let-7i-5p	1
PTCHD1	hsa-let-7i-5p	4
SEC63	hsa-let-7i-5p	1
SLC20A1	hsa-let-7i-5p	2
SPOCK1	hsa-let-7i-5p	1
TENT2	hsa-let-7i-5p	2
TMBIM6	hsa-let-7i-5p	1
TTLL7	hsa-let-7i-5p	2
UQCRB	hsa-let-7i-5p	1
ZNRF3	hsa-let-7i-5p	1
ANXA11	hsa-miR-1-3p	3
APLP2	hsa-miR-1-3p	2
APP	hsa-miR-1-3p	2
ARL6IP5	hsa-miR-1-3p	1
ARMC1	hsa-miR-1-3p	1
ATG4B	hsa-miR-1-3p	2
ATP2B1	hsa-miR-1-3p	2
BBS2	hsa-miR-1-3p	1
CDC42EP4	hsa-miR-1-3p	1
CNP	hsa-miR-1-3p	2
DDX17	hsa-miR-1-3p	4
DOCK7	hsa-miR-1-3p	4
[truncated: 5,818 more rows]

## Sheet: Oligodendrocyte
Gene	miRNA	Group
PHKB	hsa-miR-16-5p	2
SPARC	hsa-miR-29a-3p	1
APP	hsa-miR-106a-5p	1
SLC44A1	hsa-miR-1-3p	2
EGLN3	hsa-miR-122-5p	2
APC	hsa-miR-135a-5p	4
METTL7A	hsa-miR-146a-5p	4
MBNL2	hsa-miR-302d-3p	3
MBNL2	hsa-miR-372-3p	3
ZNF226	hsa-miR-373-3p	1
APC	hsa-miR-135b-5p	4
CREBRF	hsa-miR-320a	4
METTL7A	hsa-miR-320a	4
TJAP1	hsa-miR-320a	2
C1GALT1	hsa-miR-375	2
GATAD1	hsa-miR-375	1
IFT80	hsa-miR-375	2
APP	hsa-let-7a-5p	1
BAZ1B	hsa-let-7a-5p	4
C1GALT1	hsa-let-7a-5p	2
CRYBG3	hsa-let-7a-5p	3
NHLRC3	hsa-let-7a-5p	1
BAZ1B	hsa-let-7b-5p	4
C1GALT1	hsa-let-7b-5p	2
MAP7	hsa-let-7b-5p	4
NHLRC3	hsa-let-7b-5p	1
NUCKS1	hsa-let-7b-5p	4
SLC38A1	hsa-let-7b-5p	1
TBC1D15	hsa-let-7b-5p	2
NHLRC3	hsa-let-7c-5p	1
APP	hsa-let-7d-5p	1
NHLRC3	hsa-let-7d-5p	1
BAZ1B	hsa-let-7e-5p	4
NHLRC3	hsa-let-7e-5p	1
BAZ1B	hsa-let-7f-5p	4
NHLRC3	hsa-let-7f-5p	1
APP	hsa-miR-15a-5p	1
CACUL1	hsa-miR-15a-5p	1
CREBRF	hsa-miR-15a-5p	4
NUCKS1	hsa-miR-15a-5p	4
PDCD6IP	hsa-miR-15a-5p	1
PDCD6IP	hsa-miR-15a-5p	2
PHKB	hsa-miR-15a-5p	2
PNISR	hsa-miR-15a-5p	4
YWHAH	hsa-miR-15a-5p	3
APP	hsa-miR-16-5p	1
ASPH	hsa-miR-16-5p	1
ASPH	hsa-miR-16-5p	2
BAZ1B	hsa-miR-16-5p	4
CACUL1	hsa-miR-16-5p	1
CD55	hsa-miR-16-5p	2
CREBRF	hsa-miR-16-5p	4
FNTA	hsa-miR-16-5p	1
KIF1B	hsa-miR-16-5p	3
MAP7	hsa-miR-16-5p	4
NHLRC3	hsa-miR-16-5p	1
NUCKS1	hsa-miR-16-5p	4
PDCD6IP	hsa-miR-16-5p	1
PDCD6IP	hsa-miR-16-5p	2
PNISR	hsa-miR-16-5p	4
SLC12A2	hsa-miR-16-5p	2
SLC38A1	hsa-miR-16-5p	1
TOB2	hsa-miR-16-5p	3
USP9X	hsa-miR-16-5p	1
YWHAH	hsa-miR-16-5p	3
APP	hsa-miR-17-5p	1
ATG2B	hsa-miR-17-5p	1
BBX	hsa-miR-17-5p	4
EGLN3	hsa-miR-17-5p	2
MAP7	hsa-miR-17-5p	4
NHLRC3	hsa-miR-17-5p	1
NUCKS1	hsa-miR-17-5p	4
PXK	hsa-miR-17-5p	1
QKI	hsa-miR-17-5p	3
SLC25A37	hsa-miR-17-5p	1
SLC35F5	hsa-miR-17-5p	1
TBC1D15	hsa-miR-17-5p	2
ENPP2	hsa-miR-17-3p	2
PEA15	hsa-miR-17-3p	3
PICALM	hsa-miR-17-3p	1
PNISR	hsa-miR-18a-5p	4
SLC25A37	hsa-miR-18a-5p	1
ZNF33A	hsa-miR-18a-5p	2
CREBRF	hsa-miR-19a-3p	4
DSEL	hsa-miR-19a-3p	1
KLHL42	hsa-miR-19a-3p	1
MBNL2	hsa-miR-19a-3p	3
PCDH10	hsa-miR-19a-3p	1
QKI	hsa-miR-19a-3p	3
SECISBP2L	hsa-miR-19a-3p	4
SLC48A1	hsa-miR-19a-3p	1
WBP2	hsa-miR-19a-3p	2
CREBRF	hsa-miR-19b-3p	4
DSEL	hsa-miR-19b-3p	1
KLHL42	hsa-miR-19b-3p	1
MBNL2	hsa-miR-19b-3p	3
PCDH10	hsa-miR-19b-3p	1
QKI	hsa-miR-19b-3p	3
SECISBP2L	hsa-miR-19b-3p	4
SLC48A1	hsa-miR-19b-3p	1
WBP2	hsa-miR-19b-3p	2
ACAP2	hsa-miR-20a-5p	2
APP	hsa-miR-20a-5p	1
ATG2B	hsa-miR-20a-5p	1
BBX	hsa-miR-20a-5p	4
EGLN3	hsa-miR-20a-5p	2
MAP7	hsa-miR-20a-5p	4
NHLRC3	hsa-miR-20a-5p	1
PCNX4	hsa-miR-20a-5p	1
PXK	hsa-miR-20a-5p	1
SLC35F5	hsa-miR-20a-5p	1
APC	hsa-miR-21-5p	4
BAZ1B	hsa-miR-21-5p	4
CCDC14	hsa-miR-21-5p	1
CD47	hsa-miR-21-5p	1
DLG1	hsa-miR-21-5p	1
DLG1	hsa-miR-21-5p	2
KLHL42	hsa-miR-21-5p	1
MON2	hsa-miR-21-5p	1
MYEF2	hsa-miR-21-5p	1
RAPGEF6	hsa-miR-21-5p	2
YME1L1	hsa-miR-21-5p	2
ZNF667	hsa-miR-21-5p	2
ZNF208	hsa-miR-23a-3p	2
GPBP1	hsa-miR-25-3p	1
NUCKS1	hsa-miR-25-3p	4
BBX	hsa-miR-26a-5p	4
CREBRF	hsa-miR-26a-5p	4
DST	hsa-miR-26a-5p	4
KLHL42	hsa-miR-26a-5p	1
NUCKS1	hsa-miR-26a-5p	4
ADAMTS1	hsa-miR-26b-5p	2
ARL17A	hsa-miR-26b-5p	1
BRD4	hsa-miR-26b-5p	4
BRD4	hsa-miR-26b-5p	3
CMC2	hsa-miR-26b-5p	1
CREBRF	hsa-miR-26b-5p	4
ENOSF1	hsa-miR-26b-5p	2
EVI2A	hsa-miR-26b-5p	1
FOLH1	hsa-miR-26b-5p	1
KIF1B	hsa-miR-26b-5p	3
KLHL42	hsa-miR-26b-5p	1
MYEF2	hsa-miR-26b-5p	1
NUCKS1	hsa-miR-26b-5p	4
PMP22	hsa-miR-26b-5p	1
SLC35F5	hsa-miR-26b-5p	1
TMC7	hsa-miR-26b-5p	2
USP9X	hsa-miR-26b-5p	1
APC	hsa-miR-27a-3p	4
TTC3	hsa-miR-27a-3p	4
ENPP2	hsa-miR-29a-3p	2
QKI	hsa-miR-29a-3p	3
BAZ1B	hsa-miR-30a-5p	4
MBNL2	hsa-miR-30a-5p	3
PICALM	hsa-miR-30a-5p	1
SLC12A2	hsa-miR-30a-5p	2
SLC38A1	hsa-miR-30a-5p	1
TMEM59	hsa-miR-30a-5p	1
HBS1L	hsa-miR-32-5p	2
HBS1L	hsa-miR-32-5p	1
KIF1B	hsa-miR-32-5p	3
KLHL42	hsa-miR-32-5p	1
NEFL	hsa-miR-32-5p	4
NUCKS1	hsa-miR-32-5p	4
YWHAH	hsa-miR-32-5p	3
HBS1L	hsa-miR-33a-5p	2
HBS1L	hsa-miR-33a-5p	1
SECISBP2L	hsa-miR-33a-5p	4
YWHAH	hsa-miR-33a-5p	3
ADAMTS1	hsa-miR-92a-3p	2
KLHL42	hsa-miR-92a-3p	1
NUCKS1	hsa-miR-92a-3p	4
USP9X	hsa-miR-92a-3p	1
ATG2B	hsa-miR-93-5p	1
BBX	hsa-miR-93-5p	4
EGLN3	hsa-miR-93-5p	2
MAP7	hsa-miR-93-5p	4
NHLRC3	hsa-miR-93-5p	1
PXK	hsa-miR-93-5p	1
QKI	hsa-miR-93-5p	3
SLC35F5	hsa-miR-93-5p	1
NHLRC3	hsa-miR-96-5p	1
C1GALT1	hsa-miR-98-5p	2
EGLN3	hsa-miR-98-5p	2
MBNL2	hsa-miR-98-5p	3
NHLRC3	hsa-miR-98-5p	1
PICALM	hsa-miR-98-5p	1
APP	hsa-miR-101-3p	1
SLC35F5	hsa-miR-101-3p	1
ENPP2	hsa-miR-29b-3p	2
LRP6	hsa-miR-29b-3p	2
SPARC	hsa-miR-29b-3p	1
CREBRF	hsa-miR-103a-3p	4
DST	hsa-miR-103a-3p	4
NUCKS1	hsa-miR-103a-3p	4
PEA15	hsa-miR-103a-3p	3
PNISR	hsa-miR-103a-3p	4
YWHAH	hsa-miR-103a-3p	3
BBX	hsa-miR-106a-5p	4
EGLN3	hsa-miR-106a-5p	2
PXK	hsa-miR-106a-5p	1
QKI	hsa-miR-106a-5p	3
SLC35F5	hsa-miR-106a-5p	1
CREBRF	hsa-miR-107	4
DST	hsa-miR-107	4
NUCKS1	hsa-miR-107	4
PEA15	hsa-miR-107	3
PNISR	hsa-miR-107	4
YWHAH	hsa-miR-107	3
ANLN	hsa-miR-192-5p	4
APC	hsa-miR-192-5p	4
ASPH	hsa-miR-192-5p	1
ASPH	hsa-miR-192-5p	2
CCDC14	hsa-miR-192-5p	1
DST	hsa-miR-192-5p	4
GATAD1	hsa-miR-192-5p	1
KLHL42	hsa-miR-192-5p	1
NHLRC3	hsa-miR-192-5p	1
NUCKS1	hsa-miR-192-5p	4
SARAF	hsa-miR-192-5p	1
ZNF226	hsa-miR-192-5p	1
NHLRC3	hsa-miR-196a-5p	1
SARAF	hsa-miR-196a-5p	1
QKI	hsa-miR-199a-3p	3
ANGEL2	hsa-miR-129-5p	1
APC	hsa-miR-148a-3p	4
QKI	hsa-miR-148a-3p	3
SECISBP2L	hsa-miR-148a-3p	4
KLHL42	hsa-miR-30c-5p	1
PICALM	hsa-miR-30c-5p	1
ATG2B	hsa-miR-30d-5p	1
PICALM	hsa-miR-30d-5p	1
CREBRF	hsa-miR-147a	4
ALDH3A2	hsa-miR-7-5p	2
LRP6	hsa-miR-7-5p	2
PNISR	hsa-miR-7-5p	4
RPL15	hsa-miR-7-5p	1
RPL15	hsa-miR-10a-5p	1
MBNL2	hsa-miR-10b-5p	3
CARF	hsa-miR-34a-5p	1
NUCKS1	hsa-miR-34a-5p	4
PEA15	hsa-miR-34a-5p	3
ATG2B	hsa-miR-181a-5p	1
NHLRC3	hsa-miR-181a-5p	1
ZNF667	hsa-miR-181a-5p	2
NHLRC3	hsa-miR-181b-5p	1
ATG2B	hsa-miR-181c-5p	1
NHLRC3	hsa-miR-181c-5p	1
PNISR	hsa-miR-182-5p	4
LRP6	hsa-miR-183-5p	2
GREM1	hsa-miR-203a-3p	1
GREM1	hsa-miR-203a-3p	2
PICALM	hsa-miR-205-5p	1
YWHAH	hsa-miR-205-5p	3
PEA15	hsa-miR-212-3p	3
TJAP1	hsa-miR-212-3p	2
KIF1B	hsa-miR-214-3p	3
APC	hsa-miR-218-5p	4
CACUL1	hsa-miR-218-5p	1
DLG1	hsa-miR-218-5p	1
DLG1	hsa-miR-218-5p	2
DST	hsa-miR-218-5p	4
GOLGB1	hsa-miR-218-5p	4
HBS1L	hsa-miR-218-5p	2
HBS1L	hsa-miR-218-5p	1
HDAC8	hsa-miR-218-5p	1
HDAC8	hsa-miR-218-5p	2
MBNL2	hsa-miR-218-5p	3
RPL15	hsa-miR-218-5p	1
SLC35F5	hsa-miR-218-5p	1
SLC38A1	hsa-miR-218-5p	1
ZC3H13	hsa-miR-218-5p	4
ZNF608	hsa-miR-218-5p	4
LRP6	hsa-miR-221-3p	2
QKI	hsa-miR-222-3p	3
USP9X	hsa-miR-222-3p	1
RPL15	hsa-miR-224-5p	1
QKI	hsa-miR-200b-3p	3
SECISBP2L	hsa-miR-200b-3p	4
NHLRC3	hsa-let-7g-5p	1
NHLRC3	hsa-let-7i-5p	1
ASPH	hsa-miR-1-3p	1
ASPH	hsa-miR-1-3p	2
KLHL42	hsa-miR-1-3p	1
MON2	hsa-miR-1-3p	1
MYEF2	hsa-miR-1-3p	1
PICALM	hsa-miR-1-3p	1
RBM39	hsa-miR-1-3p	1
WBP2	hsa-miR-1-3p	2
APP	hsa-miR-15b-5p	1
CACUL1	hsa-miR-15b-5p	1
CREBRF	hsa-miR-15b-5p	4
NUCKS1	hsa-miR-15b-5p	4
PNISR	hsa-miR-15b-5p	4
ZNF208	hsa-miR-23b-3p	2
TTC3	hsa-miR-27b-3p	4
BAZ1B	hsa-miR-30b-5p	4
MBNL2	hsa-miR-30b-5p	3
PICALM	hsa-miR-30b-5p	1
LRCH3	hsa-miR-122-5p	1
PEA15	hsa-miR-122-5p	3
PMP22	hsa-miR-122-5p	1
SLC44A1	hsa-miR-122-5p	2
TOB2	hsa-miR-122-5p	3
ADAMTS1	hsa-miR-124-3p	2
CACUL1	hsa-miR-124-3p	1
CD55	hsa-miR-124-3p	2
CLN5	hsa-miR-124-3p	1
CLN5	hsa-miR-124-3p	2
CREBRF	hsa-miR-124-3p	4
DSEL	hsa-miR-124-3p	1
EVI2A	hsa-miR-124-3p	1
FA2H	hsa-miR-124-3p	3
GREM1	hsa-miR-124-3p	1
GREM1	hsa-miR-124-3p	2
KIF1B	hsa-miR-124-3p	3
KLHL42	hsa-miR-124-3p	1
METTL7A	hsa-miR-124-3p	4
NFIX	hsa-miR-124-3p	4
PEA15	hsa-miR-124-3p	3
PICALM	hsa-miR-124-3p	1
QKI	hsa-miR-124-3p	3
SDCCAG8	hsa-miR-124-3p	2
SLC44A1	hsa-miR-124-3p	2
TMEFF2	hsa-miR-124-3p	1
ZCCHC24	hsa-miR-124-3p	3
APC	hsa-miR-125b-5p	4
GRIN2A	hsa-miR-125b-5p	2
APP	hsa-miR-130a-3p	1
ATG2B	hsa-miR-130a-3p	1
EGLN3	hsa-miR-130a-3p	2
PXK	hsa-miR-130a-3p	1
QKI	hsa-miR-130a-3p	3
SECISBP2L	hsa-miR-130a-3p	4
CD55	hsa-miR-132-3p	2
TJAP1	hsa-miR-132-3p	2
QKI	hsa-miR-141-3p	3
SEPTIN8	hsa-miR-141-3p	1
EGLN3	hsa-miR-142-5p	2
C9orf72	hsa-miR-142-3p	2
SLC35F5	hsa-miR-142-3p	1
TMEM59	hsa-miR-142-3p	1
ZNF608	hsa-miR-142-3p	4
SECISBP2L	hsa-miR-143-3p	4
SERINC5	hsa-miR-145-5p	2
TMC7	hsa-miR-191-5p	2
KIF1B	hsa-miR-9-5p	3
BBX	hsa-miR-9-3p	4
GPBP1	hsa-miR-126-5p	1
KIF1B	hsa-miR-126-5p	3
MAGI2	hsa-miR-134-5p	2
DST	hsa-miR-136-5p	4
NFIX	hsa-miR-146a-5p	4
NUCKS1	hsa-miR-149-5p	4
RPL15	hsa-miR-149-5p	1
CREBRF	hsa-miR-186-5p	4
USP9X	hsa-miR-186-5p	1
YWHAH	hsa-miR-186-5p	3
APP	hsa-miR-195-5p	1
CACUL1	hsa-miR-195-5p	1
CREBRF	hsa-miR-195-5p	4
NUCKS1	hsa-miR-195-5p	4
PNISR	hsa-miR-195-5p	4
QKI	hsa-miR-200c-3p	3
SECISBP2L	hsa-miR-200c-3p	4
ALDH3A2	hsa-miR-155-5p	2
APC	hsa-miR-155-5p	4
ASPH	hsa-miR-155-5p	1
ASPH	hsa-miR-155-5p	2
CREBRF	hsa-miR-155-5p	4
HSD17B12	hsa-miR-155-5p	2
KLHL42	hsa-miR-155-5p	1
METTL7A	hsa-miR-155-5p	4
NUCKS1	hsa-miR-155-5p	4
PEA15	hsa-miR-155-5p	3
PICALM	hsa-miR-155-5p	1
PPFIBP1	hsa-miR-155-5p	1
SARAF	hsa-miR-155-5p	1
ZNF493	hsa-miR-155-5p	2
ZNF493	hsa-miR-155-5p	1
ACAP2	hsa-miR-106b-5p	2
APP	hsa-miR-106b-5p	1
ATG2B	hsa-miR-106b-5p	1
BBX	hsa-miR-106b-5p	4
EGLN3	hsa-miR-106b-5p	2
MAP7	hsa-miR-106b-5p	4
NHLRC3	hsa-miR-106b-5p	1
PXK	hsa-miR-106b-5p	1
SLC35F5	hsa-miR-106b-5p	1
ENPP2	hsa-miR-29c-3p	2
LRP6	hsa-miR-29c-3p	2
SPARC	hsa-miR-29c-3p	1
QKI	hsa-miR-200a-3p	3
SEPTIN8	hsa-miR-200a-3p	1
TOB2	hsa-miR-302a-3p	3
EGLN3	hsa-miR-301a-3p	2
MAP7	hsa-miR-301a-3p	4
NUCKS1	hsa-miR-301a-3p	4
PXK	hsa-miR-301a-3p	1
QKI	hsa-miR-301a-3p	3
SECISBP2L	hsa-miR-301a-3p	4
PXK	hsa-miR-130b-3p	1
QKI	hsa-miR-130b-3p	3
SECISBP2L	hsa-miR-130b-3p	4
SLC44A1	hsa-miR-130b-3p	2
MBNL2	hsa-miR-30e-5p	3
PICALM	hsa-miR-30e-5p	1
NUCKS1	hsa-miR-363-3p	4
GPBP1	hsa-miR-365a-3p	1
NUCKS1	hsa-miR-365a-3p	4
NUCKS1	hsa-miR-302c-5p	4
NUCKS1	hsa-miR-367-3p	4
CREBRF	hsa-miR-369-3p	4
MBNL2	hsa-miR-369-3p	3
QKI	hsa-miR-369-3p	3
SLC35F5	hsa-miR-369-3p	1
DST	hsa-miR-370-3p	4
NUCKS1	hsa-miR-370-3p	4
CREBRF	hsa-miR-372-3p	4
SLC38A1	hsa-miR-374a-5p	1
YME1L1	hsa-miR-374a-5p	2
TMEM59	hsa-miR-378a-5p	1
ACAP2	hsa-miR-378a-3p	2
GREM1	hsa-miR-381-3p	1
GREM1	hsa-miR-381-3p	2
RBM39	hsa-miR-382-5p	1
USP9X	hsa-miR-330-3p	1
YWHAH	hsa-miR-330-3p	3
C1GALT1	hsa-miR-148b-3p	2
SARAF	hsa-miR-148b-3p	1
SECISBP2L	hsa-miR-148b-3p	4
TJAP1	hsa-miR-331-3p	2
CCDC14	hsa-miR-338-3p	1
BBX	hsa-miR-335-5p	4
COLGALT2	hsa-miR-335-5p	2
CREBRF	hsa-miR-335-5p	4
DIP2A	hsa-miR-335-5p	2
DST	hsa-miR-335-5p	4
GOLGB1	hsa-miR-335-5p	4
HIP1R	hsa-miR-335-5p	2
LRP6	hsa-miR-335-5p	2
MBNL2	hsa-miR-335-5p	3
NHLRC3	hsa-miR-335-5p	1
PPFIBP1	hsa-miR-335-5p	1
SDCCAG8	hsa-miR-335-5p	2
TMEFF2	hsa-miR-335-5p	1
TTC3	hsa-miR-335-5p	4
WBP2	hsa-miR-335-5p	2
XRRA1	hsa-miR-335-5p	2
ZCCHC24	hsa-miR-335-5p	3
ZCCHC24	hsa-miR-346	3
ANLN	hsa-miR-424-5p	4
APP	hsa-miR-424-5p	1
CACUL1	hsa-miR-424-5p	1
CREBRF	hsa-miR-424-5p	4
NUCKS1	hsa-miR-424-5p	4
PNISR	hsa-miR-424-5p	4
TOB2	hsa-miR-424-5p	3
PNISR	hsa-miR-18b-5p	4
ATG2B	hsa-miR-20b-5p	1
BBX	hsa-miR-20b-5p	4
EGLN3	hsa-miR-20b-5p	2
MAP7	hsa-miR-20b-5p	4
NHLRC3	hsa-miR-20b-5p	1
QKI	hsa-miR-20b-5p	3
SLC35F5	hsa-miR-20b-5p	1
QKI	hsa-miR-429	3
SECISBP2L	hsa-miR-429	4
BBX	hsa-miR-484	4
BRD4	hsa-miR-484	4
BRD4	hsa-miR-484	3
DST	hsa-miR-484	4
SLC38A1	hsa-miR-484	1
DST	hsa-miR-485-3p	4
DST	hsa-miR-432-5p	4
PNISR	hsa-miR-432-5p	4
SPARC	hsa-miR-432-5p	1
KIF1B	hsa-miR-193b-3p	3
NUCKS1	hsa-miR-193b-3p	4
ANLN	hsa-miR-497-5p	4
APP	hsa-miR-497-5p	1
CACUL1	hsa-miR-497-5p	1
CREBRF	hsa-miR-497-5p	4
NUCKS1	hsa-miR-497-5p	4
PNISR	hsa-miR-497-5p	4
NHLRC3	hsa-miR-181d-5p	1
GATAD1	hsa-miR-520a-3p	1
APP	hsa-miR-520c-3p	1
GATAD1	hsa-miR-520c-3p	1
SLC35F5	hsa-miR-520h	1
CREBRF	hsa-miR-522-3p	4
PXK	hsa-miR-501-5p	1
ANLN	hsa-miR-503-5p	4
CACUL1	hsa-miR-503-5p	1
CREBRF	hsa-miR-503-5p	4
NUCKS1	hsa-miR-503-5p	4
NFIX	hsa-miR-506-3p	4
EGLN3	hsa-miR-18a-3p	2
GOLGB1	hsa-miR-544a	4
MAGI2	hsa-miR-487b-3p	2
KLHL42	hsa-miR-92b-3p	1
NUCKS1	hsa-miR-92b-3p	4
SARAF	hsa-miR-576-5p	1
PXK	hsa-miR-577	1
NUCKS1	hsa-miR-589-3p	4
RPL15	hsa-miR-589-3p	1
ADAMTS1	hsa-miR-615-3p	2
KIF1B	hsa-miR-616-5p	3
YWHAH	hsa-miR-33b-5p	3
SECISBP2L	hsa-miR-647	4
RPS19	hsa-miR-652-3p	1
HSD17B12	hsa-miR-542-3p	2
QKI	hsa-miR-425-5p	3
SLC38A1	hsa-miR-758-3p	1
SPARC	hsa-miR-767-5p	1
MAP7	hsa-miR-454-3p	4
PXK	hsa-miR-454-3p	1
QKI	hsa-miR-454-3p	3
SECISBP2L	hsa-miR-454-3p	4
ACAP2	hsa-miR-766-3p	2
RAPGEF6	hsa-miR-766-3p	2
NFIX	hsa-miR-765	4
WBP2	hsa-miR-765	2
ZNF208	hsa-miR-770-5p	2
CREBRF	hsa-let-7b-3p	4
ZNF608	hsa-miR-21-3p	4
NFIX	hsa-miR-25-5p	4
PEA15	hsa-miR-92a-2-5p	3
NUCKS1	hsa-miR-93-3p	4
BBX	hsa-miR-29b-2-5p	4
ZNF208	hsa-miR-29b-2-5p	2
NUCKS1	hsa-miR-16-2-3p	4
PPFIBP1	hsa-miR-30c-2-3p	1
ATG2B	hsa-miR-10a-3p	1
RPL15	hsa-miR-221-5p	1
APP	hsa-let-7g-3p	1
MAP7	hsa-let-7g-3p	4
YME1L1	hsa-miR-30b-3p	2
ZCCHC24	hsa-miR-30b-3p	3
ZNF208	hsa-miR-130a-5p	2
DST	hsa-miR-127-5p	4
TOB2	hsa-miR-362-3p	3
BRD4	hsa-miR-379-3p	4
BRD4	hsa-miR-379-3p	3
TOB2	hsa-miR-342-5p	3
ASPH	hsa-miR-423-5p	1
ASPH	hsa-miR-423-5p	2
DIP2A	hsa-miR-423-5p	2
SLC48A1	hsa-miR-423-5p	1
NFIX	hsa-miR-483-5p	4
PXK	hsa-miR-500a-5p	1
BAZ1B	hsa-miR-505-5p	4
NUCKS1	hsa-miR-505-5p	4
KIF1B	hsa-miR-574-5p	3
TOB2	hsa-miR-574-5p	3
TTLL7	hsa-miR-574-5p	4
RPL15	hsa-miR-590-3p	1
APP	hsa-miR-298	1
NFIX	hsa-miR-744-5p	4
TOB2	hsa-miR-744-5p	3
NUCKS1	hsa-miR-877-5p	4
NUCKS1	hsa-miR-877-3p	4
PEA15	hsa-miR-877-3p	3
MBNL2	hsa-miR-374b-5p	3
CREBRF	hsa-miR-374b-3p	4
PDCD6IP	hsa-miR-760	1
PDCD6IP	hsa-miR-760	2
PXK	hsa-miR-301b-3p	1
QKI	hsa-miR-301b-3p	3
SECISBP2L	hsa-miR-301b-3p	4
WBP2	hsa-miR-922	2
PPFIBP1	hsa-miR-513b-5p	1
CREBRF	hsa-miR-320b	4
CREBRF	hsa-miR-320c	4
WBP2	hsa-miR-1301-3p	2
CREBRF	hsa-miR-1179	4
ADAMTS1	hsa-miR-1180-3p	2
TOB2	hsa-miR-1207-5p	3
CD47	hsa-miR-548k	1
NHLRC3	hsa-miR-1304-5p	1
CREBRF	hsa-miR-1246	4
CREBRF	hsa-miR-320d	4
SNAP25	hsa-miR-103a-2-5p	4
CREBRF	hsa-miR-224-3p	4
BRD4	hsa-miR-2110	4
BRD4	hsa-miR-2110	3
WBP2	hsa-miR-2114-5p	2
BBX	hsa-miR-548q	4
APP	hsa-miR-1260b	1
NUCKS1	hsa-miR-3065-3p	4
PNISR	hsa-miR-3662	4
MBNL2	hsa-miR-3924	3
PNISR	hsa-miR-548aa	4
USP9X	hsa-miR-4421	1
NHLRC3	hsa-miR-4458	1
CREBRF	hsa-miR-4524a-5p	4
WBP2	hsa-miR-1343-3p	2
HSD17B12	hsa-miR-4698	2
SPARC	hsa-miR-4792	1
NUCKS1	hsa-miR-4803	4
HSD17B12	hsa-miR-382-3p	2
PNISR	hsa-miR-548t-3p	4
NUCKS1	hsa-miR-365b-3p	4
ADAM22	hsa-miR-137	2
AMER2	hsa-miR-137	4
ASPH	hsa-miR-137	1
ASPH	hsa-miR-137	2
C9orf72	hsa-miR-137	2
CARF	hsa-miR-137	1
CCDC14	hsa-miR-137	1
GOLGB1	hsa-miR-137	4
GREM1	hsa-miR-137	1
GREM1	hsa-miR-137	2
LRP6	hsa-miR-137	2
MBNL2	hsa-miR-137	3
METTL7A	hsa-miR-137	4
NEFL	hsa-miR-137	4
NFIX	hsa-miR-137	4
NUCKS1	hsa-miR-137	4
PCDH10	hsa-miR-137	1
PNISR	hsa-miR-137	4
QKI	hsa-miR-137	3
RAPGEF5	hsa-miR-137	3
RPL15	hsa-miR-137	1
SECISBP2L	hsa-miR-137	4
SLC12A2	hsa-miR-137	2
SLC38A1	hsa-miR-137	1
SPOCK1	hsa-miR-137	1
TTC3	hsa-miR-137	4
TTLL7	hsa-miR-137	4
ZNF667	hsa-miR-137	2
BRD4	hsa-miR-190b	4
BRD4	hsa-miR-190b	3
HBS1L	hsa-miR-190b	2
HBS1L	hsa-miR-190b	1
SLC12A2	hsa-miR-190b	2
SLC35F5	hsa-miR-190b	1
SNAP25	hsa-miR-190b	4
ZNF608	hsa-miR-190b	4
GRIN2A	hsa-miR-1912	2
TBC1D15	hsa-miR-1912	2
ADAMTS1	hsa-miR-217	2
CCDC14	hsa-miR-217	1
DST	hsa-miR-217	4
MON2	hsa-miR-217	1
ACAP2	hsa-miR-320a	2
APP	hsa-miR-320a	1
ASPH	hsa-miR-320a	1
ASPH	hsa-miR-320a	2
BBX	hsa-miR-320a	4
BRD4	hsa-miR-320a	4
BRD4	hsa-miR-320a	3
CD47	hsa-miR-320a	1
DLG1	hsa-miR-320a	1
DLG1	hsa-miR-320a	2
DST	hsa-miR-320a	4
GATAD1	hsa-miR-320a	1
GRIN2A	hsa-miR-320a	2
LRCH3	hsa-miR-320a	1
LRP6	hsa-miR-320a	2
MYEF2	hsa-miR-320a	1
MYSM1	hsa-miR-320a	1
NEFL	hsa-miR-320a	4
NHLRC3	hsa-miR-320a	1
NUCKS1	hsa-miR-320a	4
PEA15	hsa-miR-320a	3
QKI	hsa-miR-320a	3
RPL15	hsa-miR-320a	1
SECISBP2L	hsa-miR-320a	4
SLC48A1	hsa-miR-320a	1
TMEM59	hsa-miR-320a	1
TOB2	hsa-miR-320a	3
YWHAH	hsa-miR-320a	3
ZNF493	hsa-miR-320a	2
ZNF493	hsa-miR-320a	1
RPS19	hsa-miR-3591-5p	1
ADAMTS1	hsa-miR-375	2
CACUL1	hsa-miR-375	1
COLGALT2	hsa-miR-375	2
CREBRF	hsa-miR-375	4
KIF1B	hsa-miR-375	3
NUCKS1	hsa-miR-375	4
PCDH10	hsa-miR-375	1
PNISR	hsa-miR-375	4
QKI	hsa-miR-375	3
SERINC5	hsa-miR-375	2
SLC25A27	hsa-miR-375	1
SLC35F5	hsa-miR-375	1
SNAP25	hsa-miR-375	4
TOB2	hsa-miR-375	3
TTC3	hsa-miR-375	4
USP9X	hsa-miR-375	1
ZNF33A	hsa-miR-375	2
GPBP1	hsa-miR-498	1
GREM1	hsa-miR-498	1
GREM1	hsa-miR-498	2
ZNF667	hsa-miR-498	2
CREBRF	hsa-miR-520b	4
GATAD1	hsa-miR-520b	1
LRCH3	hsa-miR-520b	1
SLC35F5	hsa-miR-520b	1
CREBRF	hsa-miR-520e	4
GATAD1	hsa-miR-520e	1
LRCH3	hsa-miR-520e	1
SLC35F5	hsa-miR-520e	1
CREBRF	hsa-miR-526a	4
DSEL	hsa-miR-526a	1
TJAP1	hsa-miR-526a	2
TOB2	hsa-miR-526a	3
CACUL1	hsa-miR-549a	1
ADAMTS1	hsa-let-7a-5p	2
ANGEL2	hsa-let-7a-5p	1
ANLN	hsa-let-7a-5p	4
APC	hsa-let-7a-5p	4
ASPH	hsa-let-7a-5p	1
ASPH	hsa-let-7a-5p	2
BBX	hsa-let-7a-5p	4
BRD4	hsa-let-7a-5p	4
BRD4	hsa-let-7a-5p	3
CARF	hsa-let-7a-5p	1
CD55	hsa-let-7a-5p	2
DSEL	hsa-let-7a-5p	1
DST	hsa-let-7a-5p	4
KLHL42	hsa-let-7a-5p	1
LRCH3	hsa-let-7a-5p	1
MAGI2	hsa-let-7a-5p	2
MBNL2	hsa-let-7a-5p	3
MON2	hsa-let-7a-5p	1
NEFL	hsa-let-7a-5p	4
NUCKS1	hsa-let-7a-5p	4
PCNX4	hsa-let-7a-5p	1
PICALM	hsa-let-7a-5p	1
PMP22	hsa-let-7a-5p	1
PXK	hsa-let-7a-5p	1
QKI	hsa-let-7a-5p	3
RAPGEF5	hsa-let-7a-5p	3
RNASEH2B	hsa-let-7a-5p	1
SECISBP2L	hsa-let-7a-5p	4
SEPTIN8	hsa-let-7a-5p	1
SERINC5	hsa-let-7a-5p	2
SLC25A27	hsa-let-7a-5p	1
SPOCK1	hsa-let-7a-5p	1
TMC7	hsa-let-7a-5p	2
TOB2	hsa-let-7a-5p	3
TTLL7	hsa-let-7a-5p	4
USP9X	hsa-let-7a-5p	1
YME1L1	hsa-let-7a-5p	2
YWHAH	hsa-let-7a-5p	3
ZNF33A	hsa-let-7a-5p	2
ACAP2	hsa-let-7b-5p	2
ADAMTS1	hsa-let-7b-5p	2
ADAMTS18	hsa-let-7b-5p	2
ANLN	hsa-let-7b-5p	4
APC	hsa-let-7b-5p	4
ASPH	hsa-let-7b-5p	1
ASPH	hsa-let-7b-5p	2
BBX	hsa-let-7b-5p	4
BRD4	hsa-let-7b-5p	4
BRD4	hsa-let-7b-5p	3
C9orf72	hsa-let-7b-5p	2
CACUL1	hsa-let-7b-5p	1
CARF	hsa-let-7b-5p	1
CREBRF	hsa-let-7b-5p	4
CRYBG3	hsa-let-7b-5p	3
DIP2A	hsa-let-7b-5p	2
DLG1	hsa-let-7b-5p	1
DLG1	hsa-let-7b-5p	2
DSEL	hsa-let-7b-5p	1
DST	hsa-let-7b-5p	4
EGLN3	hsa-let-7b-5p	2
GREM1	hsa-let-7b-5p	1
GREM1	hsa-let-7b-5p	2
IFT80	hsa-let-7b-5p	2
KLHL42	hsa-let-7b-5p	1
LRCH3	hsa-let-7b-5p	1
MAGI2	hsa-let-7b-5p	2
MBNL2	hsa-let-7b-5p	3
MON2	hsa-let-7b-5p	1
NEFL	hsa-let-7b-5p	4
PCNX4	hsa-let-7b-5p	1
PDE4B	hsa-let-7b-5p	2
PHKB	hsa-let-7b-5p	2
PICALM	hsa-let-7b-5p	1
PNISR	hsa-let-7b-5p	4
PPFIBP1	hsa-let-7b-5p	1
PXK	hsa-let-7b-5p	1
QKI	hsa-let-7b-5p	3
RAPGEF5	hsa-let-7b-5p	3
RNASEH2B	hsa-let-7b-5p	1
SARAF	hsa-let-7b-5p	1
SECISBP2L	hsa-let-7b-5p	4
SEPTIN8	hsa-let-7b-5p	1
SERINC5	hsa-let-7b-5p	2
SLC25A27	hsa-let-7b-5p	1
SPOCK1	hsa-let-7b-5p	1
TMC7	hsa-let-7b-5p	2
TTLL7	hsa-let-7b-5p	4
USP9X	hsa-let-7b-5p	1
WBP2	hsa-let-7b-5p	2
YME1L1	hsa-let-7b-5p	2
YWHAH	hsa-let-7b-5p	3
ZCCHC24	hsa-let-7b-5p	3
ZNF33A	hsa-let-7b-5p	2
ADAMTS1	hsa-let-7c-5p	2
APC	hsa-let-7c-5p	4
ASPH	hsa-let-7c-5p	1
ASPH	hsa-let-7c-5p	2
BAZ1B	hsa-let-7c-5p	4
CARF	hsa-let-7c-5p	1
CRYBG3	hsa-let-7c-5p	3
DST	hsa-let-7c-5p	4
KIF1B	hsa-let-7c-5p	3
KLHL42	hsa-let-7c-5p	1
MAGI2	hsa-let-7c-5p	2
MBNL2	hsa-let-7c-5p	3
MON2	hsa-let-7c-5p	1
NEFL	hsa-let-7c-5p	4
NUCKS1	hsa-let-7c-5p	4
PCNX4	hsa-let-7c-5p	1
PXK	hsa-let-7c-5p	1
QKI	hsa-let-7c-5p	3
RAPGEF5	hsa-let-7c-5p	3
RNASEH2B	hsa-let-7c-5p	1
SECISBP2L	hsa-let-7c-5p	4
SEPTIN8	hsa-let-7c-5p	1
SLC12A2	hsa-let-7c-5p	2
SLC25A27	hsa-let-7c-5p	1
SPOCK1	hsa-let-7c-5p	1
TMC7	hsa-let-7c-5p	2
TTLL7	hsa-let-7c-5p	4
USP9X	hsa-let-7c-5p	1
YME1L1	hsa-let-7c-5p	2
ZNF33A	hsa-let-7c-5p	2
APC	hsa-let-7d-5p	4
BRD4	hsa-let-7d-5p	4
BRD4	hsa-let-7d-5p	3
CACUL1	hsa-let-7d-5p	1
CREBRF	hsa-let-7d-5p	4
CRYBG3	hsa-let-7d-5p	3
DIP2A	hsa-let-7d-5p	2
DST	hsa-let-7d-5p	4
EGLN3	hsa-let-7d-5p	2
KLHL42	hsa-let-7d-5p	1
MAGI2	hsa-let-7d-5p	2
MON2	hsa-let-7d-5p	1
NUCKS1	hsa-let-7d-5p	4
PMP22	hsa-let-7d-5p	1
PXK	hsa-let-7d-5p	1
RNASEH2B	hsa-let-7d-5p	1
SLC25A27	hsa-let-7d-5p	1
SLC35F5	hsa-let-7d-5p	1
SPOCK1	hsa-let-7d-5p	1
TOB2	hsa-let-7d-5p	3
YME1L1	hsa-let-7d-5p	2
ZC3H13	hsa-let-7d-5p	4
ADAMTS1	hsa-let-7e-5p	2
ANLN	hsa-let-7e-5p	4
ASPH	hsa-let-7e-5p	1
ASPH	hsa-let-7e-5p	2
BBX	hsa-let-7e-5p	4
CARF	hsa-let-7e-5p	1
DSEL	hsa-let-7e-5p	1
DST	hsa-let-7e-5p	4
KIF1B	hsa-let-7e-5p	3
KLHL42	hsa-let-7e-5p	1
MAGI2	hsa-let-7e-5p	2
MBNL2	hsa-let-7e-5p	3
MON2	hsa-let-7e-5p	1
NUCKS1	hsa-let-7e-5p	4
PCNX4	hsa-let-7e-5p	1
RAPGEF5	hsa-let-7e-5p	3
RNASEH2B	hsa-let-7e-5p	1
SECISBP2L	hsa-let-7e-5p	4
SEPTIN8	hsa-let-7e-5p	1
SLC25A27	hsa-let-7e-5p	1
TTLL7	hsa-let-7e-5p	4
USP9X	hsa-let-7e-5p	1
YME1L1	hsa-let-7e-5p	2
ZNF33A	hsa-let-7e-5p	2
ADAMTS1	hsa-let-7f-5p	2
ANLN	hsa-let-7f-5p	4
APC	hsa-let-7f-5p	4
APP	hsa-let-7f-5p	1
ASPH	hsa-let-7f-5p	1
ASPH	hsa-let-7f-5p	2
BBX	hsa-let-7f-5p	4
BRD4	hsa-let-7f-5p	4
BRD4	hsa-let-7f-5p	3
C1GALT1	hsa-let-7f-5p	2
CARF	hsa-let-7f-5p	1
CRYBG3	hsa-let-7f-5p	3
DSEL	hsa-let-7f-5p	1
DST	hsa-let-7f-5p	4
KLHL42	hsa-let-7f-5p	1
LRCH3	hsa-let-7f-5p	1
MAGI2	hsa-let-7f-5p	2
MBNL2	hsa-let-7f-5p	3
MON2	hsa-let-7f-5p	1
NEFL	hsa-let-7f-5p	4
PCNX4	hsa-let-7f-5p	1
PICALM	hsa-let-7f-5p	1
PMP22	hsa-let-7f-5p	1
RAPGEF5	hsa-let-7f-5p	3
RNASEH2B	hsa-let-7f-5p	1
SECISBP2L	hsa-let-7f-5p	4
SEPTIN8	hsa-let-7f-5p	1
SERINC5	hsa-let-7f-5p	2
SPOCK1	hsa-let-7f-5p	1
TMC7	hsa-let-7f-5p	2
TTLL7	hsa-let-7f-5p	4
USP9X	hsa-let-7f-5p	1
YME1L1	hsa-let-7f-5p	2
ZNF33A	hsa-let-7f-5p	2
ALDH3A2	hsa-miR-15a-5p	2
ANLN	hsa-miR-15a-5p	4
APC	hsa-miR-15a-5p	4
ATG2B	hsa-miR-15a-5p	1
DST	hsa-miR-15a-5p	4
ENPP2	hsa-miR-15a-5p	2
GOLGB1	hsa-miR-15a-5p	4
HGSNAT	hsa-miR-15a-5p	1
KIF1B	hsa-miR-15a-5p	3
MAP7	hsa-miR-15a-5p	4
MBNL2	hsa-miR-15a-5p	3
MON2	hsa-miR-15a-5p	1
MYSM1	hsa-miR-15a-5p	1
NECTIN3	hsa-miR-15a-5p	2
PMP22	hsa-miR-15a-5p	1
QKI	hsa-miR-15a-5p	3
SECISBP2L	hsa-miR-15a-5p	4
SLC12A2	hsa-miR-15a-5p	2
SLC35F5	hsa-miR-15a-5p	1
SLC38A1	hsa-miR-15a-5p	1
SLC44A1	hsa-miR-15a-5p	2
SPARC	hsa-miR-15a-5p	1
TMEM59	hsa-miR-15a-5p	1
TOB2	hsa-miR-15a-5p	3
TTC3	hsa-miR-15a-5p	4
ADAMTS1	hsa-miR-16-5p	2
ANGEL2	hsa-miR-16-5p	1
ANLN	hsa-miR-16-5p	4
APC	hsa-miR-16-5p	4
BBX	hsa-miR-16-5p	4
BRD4	hsa-miR-16-5p	4
BRD4	hsa-miR-16-5p	3
C1GALT1	hsa-miR-16-5p	2
CNPY2	hsa-miR-16-5p	1
CRYBG3	hsa-miR-16-5p	3
DIP2A	hsa-miR-16-5p	2
DSEL	hsa-miR-16-5p	1
DST	hsa-miR-16-5p	4
EGLN3	hsa-miR-16-5p	2
ENPP2	hsa-miR-16-5p	2
GOLGB1	hsa-miR-16-5p	4
HGSNAT	hsa-miR-16-5p	1
KLHL42	hsa-miR-16-5p	1
LRCH3	hsa-miR-16-5p	1
MBNL2	hsa-miR-16-5p	3
METTL7A	hsa-miR-16-5p	4
MON2	hsa-miR-16-5p	1
MYSM1	hsa-miR-16-5p	1
NECTIN3	hsa-miR-16-5p	2
NFIX	hsa-miR-16-5p	4
PCDH10	hsa-miR-16-5p	1
PDE4B	hsa-miR-16-5p	2
PICALM	hsa-miR-16-5p	1
PMP22	hsa-miR-16-5p	1
PPFIBP1	hsa-miR-16-5p	1
PXK	hsa-miR-16-5p	1
QKI	hsa-miR-16-5p	3
RAPGEF6	hsa-miR-16-5p	2
RBM39	hsa-miR-16-5p	1
RNASEH2B	hsa-miR-16-5p	1
RPL15	hsa-miR-16-5p	1
RPS19	hsa-miR-16-5p	1
SECISBP2L	hsa-miR-16-5p	4
SERINC5	hsa-miR-16-5p	2
SLC25A37	hsa-miR-16-5p	1
SLC35F5	hsa-miR-16-5p	1
SLC44A1	hsa-miR-16-5p	2
SLC48A1	hsa-miR-16-5p	1
SPARC	hsa-miR-16-5p	1
STXBP1	hsa-miR-16-5p	4
TMEFF2	hsa-miR-16-5p	1
TMEM59	hsa-miR-16-5p	1
TTC3	hsa-miR-16-5p	4
ZC3H13	hsa-miR-16-5p	4
ZCCHC24	hsa-miR-16-5p	3
ZNF33A	hsa-miR-16-5p	2
ZNF608	hsa-miR-16-5p	4
ACAP2	hsa-miR-17-5p	2
ADAMTS1	hsa-miR-17-5p	2
ANLN	hsa-miR-17-5p	4
CACUL1	hsa-miR-17-5p	1
CD47	hsa-miR-17-5p	1
CREBRF	hsa-miR-17-5p	4
CRYBG3	hsa-miR-17-5p	3
DST	hsa-miR-17-5p	4
FA2H	hsa-miR-17-5p	3
GATAD1	hsa-miR-17-5p	1
GOLGB1	hsa-miR-17-5p	4
KHDRBS1	hsa-miR-17-5p	2
LRCH3	hsa-miR-17-5p	1
LRP6	hsa-miR-17-5p	2
MYEF2	hsa-miR-17-5p	1
PCDH10	hsa-miR-17-5p	1
PCNX4	hsa-miR-17-5p	1
PEA15	hsa-miR-17-5p	3
PNISR	hsa-miR-17-5p	4
RALGAPA1	hsa-miR-17-5p	1
RNASEH2B	hsa-miR-17-5p	1
RPL15	hsa-miR-17-5p	1
SECISBP2L	hsa-miR-17-5p	4
SEPTIN8	hsa-miR-17-5p	1
SLC38A1	hsa-miR-17-5p	1
SLC44A1	hsa-miR-17-5p	2
SLC48A1	hsa-miR-17-5p	1
USP9X	hsa-miR-17-5p	1
YME1L1	hsa-miR-17-5p	2
YWHAH	hsa-miR-17-5p	3
ZNF493	hsa-miR-17-5p	2
ZNF493	hsa-miR-17-5p	1
ADAMTS1	hsa-miR-17-3p	2
ANLN	hsa-miR-17-3p	4
APC	hsa-miR-17-3p	4
APP	hsa-miR-17-3p	1
ASPH	hsa-miR-17-3p	1
ASPH	hsa-miR-17-3p	2
BBX	hsa-miR-17-3p	4
CACUL1	hsa-miR-17-3p	1
CCDC14	hsa-miR-17-3p	1
CD47	hsa-miR-17-3p	1
CD55	hsa-miR-17-3p	2
GREM1	hsa-miR-17-3p	1
GREM1	hsa-miR-17-3p	2
KIF1B	hsa-miR-17-3p	3
KLHL42	hsa-miR-17-3p	1
MAP7	hsa-miR-17-3p	4
NUCKS1	hsa-miR-17-3p	4
PCNX4	hsa-miR-17-3p	1
PDE4B	hsa-miR-17-3p	2
RAPGEF6	hsa-miR-17-3p	2
SLC35F5	hsa-miR-17-3p	1
SPARC	hsa-miR-17-3p	1
USP9X	hsa-miR-17-3p	1
ZC3H13	hsa-miR-17-3p	4
ZNF33A	hsa-miR-17-3p	2
BAZ1B	hsa-miR-18a-5p	4
BBX	hsa-miR-18a-5p	4
ENPP2	hsa-miR-18a-5p	2
GPBP1	hsa-miR-18a-5p	1
GRIN2A	hsa-miR-18a-5p	2
KLHL42	hsa-miR-18a-5p	1
MBNL2	hsa-miR-18a-5p	3
NUCKS1	hsa-miR-18a-5p	4
RAPGEF6	hsa-miR-18a-5p	2
SECISBP2L	hsa-miR-18a-5p	4
SLC35F5	hsa-miR-18a-5p	1
TJAP1	hsa-miR-18a-5p	2
USP9X	hsa-miR-18a-5p	1
ZNF493	hsa-miR-18a-5p	2
ZNF493	hsa-miR-18a-5p	1
ANGEL2	hsa-miR-19a-3p	1
ANLN	hsa-miR-19a-3p	4
APP	hsa-miR-19a-3p	1
ATG2B	hsa-miR-19a-3p	1
BAZ1B	hsa-miR-19a-3p	4
BBX	hsa-miR-19a-3p	4
CACUL1	hsa-miR-19a-3p	1
CD47	hsa-miR-19a-3p	1
CD55	hsa-miR-19a-3p	2
CMC2	hsa-miR-19a-3p	1
DIP2A	hsa-miR-19a-3p	2
DLG1	hsa-miR-19a-3p	1
DLG1	hsa-miR-19a-3p	2
DST	hsa-miR-19a-3p	4
FA2H	hsa-miR-19a-3p	3
GATAD1	hsa-miR-19a-3p	1
GPBP1	hsa-miR-19a-3p	1
HBS1L	hsa-miR-19a-3p	2
HBS1L	hsa-miR-19a-3p	1
KHDRBS1	hsa-miR-19a-3p	2
KIF1B	hsa-miR-19a-3p	3
LRCH3	hsa-miR-19a-3p	1
MYEF2	hsa-miR-19a-3p	1
MYSM1	hsa-miR-19a-3p	1
PDCD6IP	hsa-miR-19a-3p	1
PDCD6IP	hsa-miR-19a-3p	2
RAPGEF6	hsa-miR-19a-3p	2
RPL15	hsa-miR-19a-3p	1
SERINC5	hsa-miR-19a-3p	2
SLC38A1	hsa-miR-19a-3p	1
SPOCK1	hsa-miR-19a-3p	1
TJAP1	hsa-miR-19a-3p	2
ACAP2	hsa-miR-19b-3p	2
ADAMTS1	hsa-miR-19b-3p	2
ANGEL2	hsa-miR-19b-3p	1
ANLN	hsa-miR-19b-3p	4
APP	hsa-miR-19b-3p	1
ATG2B	hsa-miR-19b-3p	1
BAZ1B	hsa-miR-19b-3p	4
BBX	hsa-miR-19b-3p	4
CACUL1	hsa-miR-19b-3p	1
CD47	hsa-miR-19b-3p	1
CMC2	hsa-miR-19b-3p	1
DIP2A	hsa-miR-19b-3p	2
DLG1	hsa-miR-19b-3p	1
DLG1	hsa-miR-19b-3p	2
EGLN3	hsa-miR-19b-3p	2
GPBP1	hsa-miR-19b-3p	1
HBS1L	hsa-miR-19b-3p	2
HBS1L	hsa-miR-19b-3p	1
KIF1B	hsa-miR-19b-3p	3
LRCH3	hsa-miR-19b-3p	1
MAP7	hsa-miR-19b-3p	4
MYEF2	hsa-miR-19b-3p	1
MYSM1	hsa-miR-19b-3p	1
NUCKS1	hsa-miR-19b-3p	4
PDCD6IP	hsa-miR-19b-3p	1
PDCD6IP	hsa-miR-19b-3p	2
PEA15	hsa-miR-19b-3p	3
PNISR	hsa-miR-19b-3p	4
RAPGEF6	hsa-miR-19b-3p	2
RPL15	hsa-miR-19b-3p	1
SERINC5	hsa-miR-19b-3p	2
SLC38A1	hsa-miR-19b-3p	1
SLC44A1	hsa-miR-19b-3p	2
SPOCK1	hsa-miR-19b-3p	1
TJAP1	hsa-miR-19b-3p	2
TTC3	hsa-miR-19b-3p	4
ADAMTS1	hsa-miR-20a-5p	2
ANLN	hsa-miR-20a-5p	4
CACUL1	hsa-miR-20a-5p	1
CD47	hsa-miR-20a-5p	1
CREBRF	hsa-miR-20a-5p	4
CRYBG3	hsa-miR-20a-5p	3
DST	hsa-miR-20a-5p	4
EVI2A	hsa-miR-20a-5p	1
GATAD1	hsa-miR-20a-5p	1
GOLGB1	hsa-miR-20a-5p	4
GREM1	hsa-miR-20a-5p	1
GREM1	hsa-miR-20a-5p	2
KIF1B	hsa-miR-20a-5p	3
LRCH3	hsa-miR-20a-5p	1
MBNL2	hsa-miR-20a-5p	3
NUCKS1	hsa-miR-20a-5p	4
PCDH10	hsa-miR-20a-5p	1
PEA15	hsa-miR-20a-5p	3
PICALM	hsa-miR-20a-5p	1
PNISR	hsa-miR-20a-5p	4
QKI	hsa-miR-20a-5p	3
RNASEH2B	hsa-miR-20a-5p	1
SARAF	hsa-miR-20a-5p	1
SLC38A1	hsa-miR-20a-5p	1
SLC48A1	hsa-miR-20a-5p	1
TBC1D15	hsa-miR-20a-5p	2
TMEFF2	hsa-miR-20a-5p	1
USP9X	hsa-miR-20a-5p	1
YWHAH	hsa-miR-20a-5p	3
ACAP2	hsa-miR-21-5p	2
ADAM22	hsa-miR-21-5p	2
ANLN	hsa-miR-21-5p	4
CREBRF	hsa-miR-21-5p	4
ENPP2	hsa-miR-21-5p	2
GOLGB1	hsa-miR-21-5p	4
HGSNAT	hsa-miR-21-5p	1
LRP6	hsa-miR-21-5p	2
MAP7	hsa-miR-21-5p	4
PEA15	hsa-miR-21-5p	3
SARAF	hsa-miR-21-5p	1
SECISBP2L	hsa-miR-21-5p	4
SLC44A1	hsa-miR-21-5p	2
USP9X	hsa-miR-21-5p	1
ZNF493	hsa-miR-21-5p	2
ZNF493	hsa-miR-21-5p	1
ADAMTS1	hsa-miR-22-3p	2
AMER2	hsa-miR-22-3p	4
ANGEL2	hsa-miR-22-3p	1
BAZ1B	hsa-miR-22-3p	4
BRD4	hsa-miR-22-3p	4
BRD4	hsa-miR-22-3p	3
DIP2A	hsa-miR-22-3p	2
DST	hsa-miR-22-3p	4
ENPP2	hsa-miR-22-3p	2
GATAD1	hsa-miR-22-3p	1
GRIN2A	hsa-miR-22-3p	2
HGSNAT	hsa-miR-22-3p	1
KLHL42	hsa-miR-22-3p	1
MYEF2	hsa-miR-22-3p	1
NUCKS1	hsa-miR-22-3p	4
PICALM	hsa-miR-22-3p	1
PNISR	hsa-miR-22-3p	4
PPFIBP1	hsa-miR-22-3p	1
QKI	hsa-miR-22-3p	3
RBM39	hsa-miR-22-3p	1
RPL15	hsa-miR-22-3p	1
SEPTIN8	hsa-miR-22-3p	1
SERINC5	hsa-miR-22-3p	2
SLC38A1	hsa-miR-22-3p	1
SPARC	hsa-miR-22-3p	1
SPOCK1	hsa-miR-22-3p	1
TJAP1	hsa-miR-22-3p	2
TOB2	hsa-miR-22-3p	3
TTC3	hsa-miR-22-3p	4
WBP2	hsa-miR-22-3p	2
YME1L1	hsa-miR-22-3p	2
ADAMTS1	hsa-miR-23a-3p	2
ANGEL2	hsa-miR-23a-3p	1
ATG2B	hsa-miR-23a-3p	1
BAZ1B	hsa-miR-23a-3p	4
BRD4	hsa-miR-23a-3p	4
BRD4	hsa-miR-23a-3p	3
CACUL1	hsa-miR-23a-3p	1
EGLN3	hsa-miR-23a-3p	2
FNTA	hsa-miR-23a-3p	1
GPBP1	hsa-miR-23a-3p	1
HBS1L	hsa-miR-23a-3p	2
HBS1L	hsa-miR-23a-3p	1
HIP1R	hsa-miR-23a-3p	2
KIF1B	hsa-miR-23a-3p	3
MBNL2	hsa-miR-23a-3p	3
MYSM1	hsa-miR-23a-3p	1
NUCKS1	hsa-miR-23a-3p	4
PCDH10	hsa-miR-23a-3p	1
PCNX4	hsa-miR-23a-3p	1
PDCD6IP	hsa-miR-23a-3p	1
PDCD6IP	hsa-miR-23a-3p	2
QKI	hsa-miR-23a-3p	3
RNASEH2B	hsa-miR-23a-3p	1
SLC25A27	hsa-miR-23a-3p	1
SLC38A1	hsa-miR-23a-3p	1
SPOCK1	hsa-miR-23a-3p	1
TBC1D15	hsa-miR-23a-3p	2
TOB2	hsa-miR-23a-3p	3
TTC3	hsa-miR-23a-3p	4
USP9X	hsa-miR-23a-3p	1
WBP2	hsa-miR-23a-3p	2
ZNF493	hsa-miR-23a-3p	2
ZNF493	hsa-miR-23a-3p	1
DST	hsa-miR-24-1-5p	4
NFIX	hsa-miR-24-1-5p	4
ACER3	hsa-miR-24-3p	2
APC	hsa-miR-24-3p	4
ASPH	hsa-miR-24-3p	1
ASPH	hsa-miR-24-3p	2
CRYBG3	hsa-miR-24-3p	3
GOLGB1	hsa-miR-24-3p	4
HGSNAT	hsa-miR-24-3p	1
HIP1R	hsa-miR-24-3p	2
HSD17B12	hsa-miR-24-3p	2
KIF1B	hsa-miR-24-3p	3
MAGI2	hsa-miR-24-3p	2
MAP7	hsa-miR-24-3p	4
NUCKS1	hsa-miR-24-3p	4
PCDH10	hsa-miR-24-3p	1
PEA15	hsa-miR-24-3p	3
QKI	hsa-miR-24-3p	3
RPS19	hsa-miR-24-3p	1
SECISBP2L	hsa-miR-24-3p	4
SLC38A1	hsa-miR-24-3p	1
SLC44A1	hsa-miR-24-3p	2
STXBP1	hsa-miR-24-3p	4
TMEM59	hsa-miR-24-3p	1
TOB2	hsa-miR-24-3p	3
TTC3	hsa-miR-24-3p	4
TTLL7	hsa-miR-24-3p	4
WBP2	hsa-miR-24-3p	2
YME1L1	hsa-miR-24-3p	2
YWHAH	hsa-miR-24-3p	3
ADAMTS1	hsa-miR-25-3p	2
ASPH	hsa-miR-25-3p	1
ASPH	hsa-miR-25-3p	2
CCDC14	hsa-miR-25-3p	1
KIF1B	hsa-miR-25-3p	3
MYEF2	hsa-miR-25-3p	1
NEFL	hsa-miR-25-3p	4
PNISR	hsa-miR-25-3p	4
RAPGEF6	hsa-miR-25-3p	2
SLC38A1	hsa-miR-25-3p	1
SPARC	hsa-miR-25-3p	1
STXBP1	hsa-miR-25-3p	4
USP9X	hsa-miR-25-3p	1
YWHAH	hsa-miR-25-3p	3
ZC3H13	hsa-miR-25-3p	4
APP	hsa-miR-26a-5p	1
BAZ1B	hsa-miR-26a-5p	4
C1GALT1	hsa-miR-26a-5p	2
CARF	hsa-miR-26a-5p	1
CCDC14	hsa-miR-26a-5p	1
CD55	hsa-miR-26a-5p	2
DIP2A	hsa-miR-26a-5p	2
DSEL	hsa-miR-26a-5p	1
ENPP2	hsa-miR-26a-5p	2
EVI2A	hsa-miR-26a-5p	1
GRIN2A	hsa-miR-26a-5p	2
HSD17B12	hsa-miR-26a-5p	2
IFT80	hsa-miR-26a-5p	2
KHDRBS1	hsa-miR-26a-5p	2
KIF1B	hsa-miR-26a-5p	3
LRCH3	hsa-miR-26a-5p	1
LRP2	hsa-miR-26a-5p	4
LRP6	hsa-miR-26a-5p	2
MAP7	hsa-miR-26a-5p	4
MBNL2	hsa-miR-26a-5p	3
MON2	hsa-miR-26a-5p	1
MYSM1	hsa-miR-26a-5p	1
NEFL	hsa-miR-26a-5p	4
PDCD6IP	hsa-miR-26a-5p	1
PDCD6IP	hsa-miR-26a-5p	2
PDE4B	hsa-miR-26a-5p	2
PEA15	hsa-miR-26a-5p	3
PNISR	hsa-miR-26a-5p	4
QKI	hsa-miR-26a-5p	3
RAPGEF5	hsa-miR-26a-5p	3
RAPGEF6	hsa-miR-26a-5p	2
RBM39	hsa-miR-26a-5p	1
RNASEH2B	hsa-miR-26a-5p	1
SARAF	hsa-miR-26a-5p	1
SECISBP2L	hsa-miR-26a-5p	4
SERINC5	hsa-miR-26a-5p	2
SLC38A1	hsa-miR-26a-5p	1
SLC44A1	hsa-miR-26a-5p	2
SPOCK1	hsa-miR-26a-5p	1
STXBP1	hsa-miR-26a-5p	4
TBC1D15	hsa-miR-26a-5p	2
TMEFF2	hsa-miR-26a-5p	1
TMEM59	hsa-miR-26a-5p	1
TTLL7	hsa-miR-26a-5p	4
USP9X	hsa-miR-26a-5p	1
ZNF608	hsa-miR-26a-5p	4
BAZ1B	hsa-miR-26b-5p	4
BBX	hsa-miR-26b-5p	4
C1GALT1	hsa-miR-26b-5p	2
CD55	hsa-miR-26b-5p	2
DIP2A	hsa-miR-26b-5p	2
DSEL	hsa-miR-26b-5p	1
DST	hsa-miR-26b-5p	4
ENPP2	hsa-miR-26b-5p	2
HBS1L	hsa-miR-26b-5p	2
HBS1L	hsa-miR-26b-5p	1
HSD17B12	hsa-miR-26b-5p	2
KHDRBS1	hsa-miR-26b-5p	2
LRP2	hsa-miR-26b-5p	4
MAP7	hsa-miR-26b-5p	4
PDE4B	hsa-miR-26b-5p	2
RAPGEF5	hsa-miR-26b-5p	3
SLC38A1	hsa-miR-26b-5p	1
TBC1D15	hsa-miR-26b-5p	2
YWHAH	hsa-miR-26b-5p	3
ZNF608	hsa-miR-26b-5p	4
ACAP2	hsa-miR-27a-3p	2
ACER3	hsa-miR-27a-3p	2
ADAMTS1	hsa-miR-27a-3p	2
AMER2	hsa-miR-27a-3p	4
ANGEL2	hsa-miR-27a-3p	1
ASPH	hsa-miR-27a-3p	1
ASPH	hsa-miR-27a-3p	2
BBX	hsa-miR-27a-3p	4
BRD4	hsa-miR-27a-3p	4
BRD4	hsa-miR-27a-3p	3
C1GALT1	hsa-miR-27a-3p	2
CACUL1	hsa-miR-27a-3p	1
CCDC14	hsa-miR-27a-3p	1
CD55	hsa-miR-27a-3p	2
CREBRF	hsa-miR-27a-3p	4
DLG1	hsa-miR-27a-3p	1
DLG1	hsa-miR-27a-3p	2
DST	hsa-miR-27a-3p	4
EGLN3	hsa-miR-27a-3p	2
ENPP2	hsa-miR-27a-3p	2
FAM124A	hsa-miR-27a-3p	2
GATAD1	hsa-miR-27a-3p	1
GREM1	hsa-miR-27a-3p	1
GREM1	hsa-miR-27a-3p	2
HGSNAT	hsa-miR-27a-3p	1
HIP1R	hsa-miR-27a-3p	2
HSD17B12	hsa-miR-27a-3p	2
KHDRBS1	hsa-miR-27a-3p	2
KLHL42	hsa-miR-27a-3p	1
MAGI2	hsa-miR-27a-3p	2
MAP7	hsa-miR-27a-3p	4
MBNL2	hsa-miR-27a-3p	3
METTL7A	hsa-miR-27a-3p	4
NEFL	hsa-miR-27a-3p	4
NFIX	hsa-miR-27a-3p	4
NHLRC3	hsa-miR-27a-3p	1
NUCKS1	hsa-miR-27a-3p	4
PCDH10	hsa-miR-27a-3p	1
PEA15	hsa-miR-27a-3p	3
PICALM	hsa-miR-27a-3p	1
PMP22	hsa-miR-27a-3p	1
PNISR	hsa-miR-27a-3p	4
PXK	hsa-miR-27a-3p	1
QKI	hsa-miR-27a-3p	3
RAPGEF5	hsa-miR-27a-3p	3
RBM39	hsa-miR-27a-3p	1
SARAF	hsa-miR-27a-3p	1
SECISBP2L	hsa-miR-27a-3p	4
SEPTIN8	hsa-miR-27a-3p	1
SLC35F5	hsa-miR-27a-3p	1
SLC48A1	hsa-miR-27a-3p	1
SPARC	hsa-miR-27a-3p	1
SVEP1	hsa-miR-27a-3p	2
TMEM59	hsa-miR-27a-3p	1
TOB2	hsa-miR-27a-3p	3
USP9X	hsa-miR-27a-3p	1
YME1L1	hsa-miR-27a-3p	2
ZCCHC24	hsa-miR-27a-3p	3
ZNF208	hsa-miR-27a-3p	2
ZNF226	hsa-miR-27a-3p	1
ZNF608	hsa-miR-27a-3p	4
ZNF667	hsa-miR-27a-3p	2
BRD4	hsa-miR-28-5p	4
BRD4	hsa-miR-28-5p	3
CD47	hsa-miR-28-5p	1
DST	hsa-miR-28-5p	4
HDAC8	hsa-miR-28-5p	1
HDAC8	hsa-miR-28-5p	2
KIF1B	hsa-miR-28-5p	3
NEFL	hsa-miR-28-5p	4
SLC44A1	hsa-miR-28-5p	2
USP9X	hsa-miR-28-5p	1
YWHAH	hsa-miR-28-5p	3
ACER3	hsa-miR-29a-3p	2
ADAM22	hsa-miR-29a-3p	2
ALDH3A2	hsa-miR-29a-3p	2
ANLN	hsa-miR-29a-3p	4
APC	hsa-miR-29a-3p	4
ASPH	hsa-miR-29a-3p	1
ASPH	hsa-miR-29a-3p	2
BBX	hsa-miR-29a-3p	4
BRD4	hsa-miR-29a-3p	4
BRD4	hsa-miR-29a-3p	3
CACUL1	hsa-miR-29a-3p	1
CCDC14	hsa-miR-29a-3p	1
DIP2A	hsa-miR-29a-3p	2
LRP6	hsa-miR-29a-3p	2
NLGN1	hsa-miR-29a-3p	2
NUCKS1	hsa-miR-29a-3p	4
PEA15	hsa-miR-29a-3p	3
PMP22	hsa-miR-29a-3p	1
PPFIBP1	hsa-miR-29a-3p	1
SLC38A1	hsa-miR-29a-3p	1
TMEFF2	hsa-miR-29a-3p	1
TTLL7	hsa-miR-29a-3p	4
USP9X	hsa-miR-29a-3p	1
YWHAH	hsa-miR-29a-3p	3
ADAMTS1	hsa-miR-30a-5p	2
ALDH3A2	hsa-miR-30a-5p	2
ANLN	hsa-miR-30a-5p	4
APP	hsa-miR-30a-5p	1
ATG2B	hsa-miR-30a-5p	1
BBX	hsa-miR-30a-5p	4
BRD4	hsa-miR-30a-5p	4
BRD4	hsa-miR-30a-5p	3
DLG1	hsa-miR-30a-5p	1
DLG1	hsa-miR-30a-5p	2
DST	hsa-miR-30a-5p	4
GPBP1	hsa-miR-30a-5p	1
HBS1L	hsa-miR-30a-5p	2
HBS1L	hsa-miR-30a-5p	1
HSD17B12	hsa-miR-30a-5p	2
KIF1B	hsa-miR-30a-5p	3
LRCH3	hsa-miR-30a-5p	1
LRP2	hsa-miR-30a-5p	4
LRP6	hsa-miR-30a-5p	2
MAP7	hsa-miR-30a-5p	4
MON2	hsa-miR-30a-5p	1
MYSM1	hsa-miR-30a-5p	1
NECTIN3	hsa-miR-30a-5p	2
NEFL	hsa-miR-30a-5p	4
NHLRC3	hsa-miR-30a-5p	1
NUCKS1	hsa-miR-30a-5p	4
PCDH10	hsa-miR-30a-5p	1
PNISR	hsa-miR-30a-5p	4
PXK	hsa-miR-30a-5p	1
QKI	hsa-miR-30a-5p	3
RAPGEF6	hsa-miR-30a-5p	2
RPL15	hsa-miR-30a-5p	1
SECISBP2L	hsa-miR-30a-5p	4
TTC3	hsa-miR-30a-5p	4
WBP2	hsa-miR-30a-5p	2
ZNF33A	hsa-miR-30a-5p	2
CD55	hsa-miR-30a-3p	2
DSEL	hsa-miR-30a-3p	1
GOLGB1	hsa-miR-30a-3p	4
GREM1	hsa-miR-30a-3p	1
GREM1	hsa-miR-30a-3p	2
HSD17B12	hsa-miR-30a-3p	2
KHDRBS1	hsa-miR-30a-3p	2
MYSM1	hsa-miR-30a-3p	1
NUCKS1	hsa-miR-30a-3p	4
PMP22	hsa-miR-30a-3p	1
RPL15	hsa-miR-30a-3p	1
SLC25A37	hsa-miR-30a-3p	1
TMEM59	hsa-miR-30a-3p	1
WBP2	hsa-miR-30a-3p	2
YWHAH	hsa-miR-30a-3p	3
ZNF226	hsa-miR-30a-3p	1
ANLN	hsa-miR-31-5p	4
APP	hsa-miR-31-5p	1
BBX	hsa-miR-31-5p	4
CD55	hsa-miR-31-5p	2
CREBRF	hsa-miR-31-5p	4
FA2H	hsa-miR-31-5p	3
PCNX4	hsa-miR-31-5p	1
SPARC	hsa-miR-31-5p	1
SVEP1	hsa-miR-31-5p	2
ZNF608	hsa-miR-31-5p	4
ZNF667	hsa-miR-31-5p	2
APP	hsa-miR-32-5p	1
ASPH	hsa-miR-32-5p	1
ASPH	hsa-miR-32-5p	2
BAZ1B	hsa-miR-32-5p	4
DST	hsa-miR-32-5p	4
GPBP1	hsa-miR-32-5p	1
LRP6	hsa-miR-32-5p	2
PNISR	hsa-miR-32-5p	4
QKI	hsa-miR-32-5p	3
TOB2	hsa-miR-32-5p	3
USP9X	hsa-miR-32-5p	1
ZC3H13	hsa-miR-32-5p	4
ADAMTS1	hsa-miR-33a-5p	2
APC	hsa-miR-33a-5p	4
ASPH	hsa-miR-33a-5p	1
ASPH	hsa-miR-33a-5p	2
CREBRF	hsa-miR-33a-5p	4
DST	hsa-miR-33a-5p	4
ENPP2	hsa-miR-33a-5p	2
HSD17B12	hsa-miR-33a-5p	2
KIF1B	hsa-miR-33a-5p	3
MAGI2	hsa-miR-33a-5p	2
MBNL2	hsa-miR-33a-5p	3
NFIX	hsa-miR-33a-5p	4
PNISR	hsa-miR-33a-5p	4
RBM39	hsa-miR-33a-5p	1
SLC12A2	hsa-miR-33a-5p	2
ZNF208	hsa-miR-33a-5p	2
APP	hsa-miR-92a-3p	1
ASPH	hsa-miR-92a-3p	1
ASPH	hsa-miR-92a-3p	2
BBX	hsa-miR-92a-3p	4
BRD4	hsa-miR-92a-3p	4
BRD4	hsa-miR-92a-3p	3
CACUL1	hsa-miR-92a-3p	1
DSEL	hsa-miR-92a-3p	1
DTWD1	hsa-miR-92a-3p	1
GPBP1	hsa-miR-92a-3p	1
HIP1R	hsa-miR-92a-3p	2
KHDRBS1	hsa-miR-92a-3p	2
KIF1B	hsa-miR-92a-3p	3
LRP6	hsa-miR-92a-3p	2
MAU2	hsa-miR-92a-3p	1
MBNL2	hsa-miR-92a-3p	3
MYEF2	hsa-miR-92a-3p	1
NEFL	hsa-miR-92a-3p	4
PCNX4	hsa-miR-92a-3p	1
PDCD6IP	hsa-miR-92a-3p	1
PDCD6IP	hsa-miR-92a-3p	2
PMP22	hsa-miR-92a-3p	1
PNISR	hsa-miR-92a-3p	4
QKI	hsa-miR-92a-3p	3
RPL15	hsa-miR-92a-3p	1
SARAF	hsa-miR-92a-3p	1
SERINC5	hsa-miR-92a-3p	2
SPARC	hsa-miR-92a-3p	1
TMC7	hsa-miR-92a-3p	2
TOB2	hsa-miR-92a-3p	3
TTLL7	hsa-miR-92a-3p	4
ACAP2	hsa-miR-93-5p	2
ADAMTS1	hsa-miR-93-5p	2
ANLN	hsa-miR-93-5p	4
APP	hsa-miR-93-5p	1
CACUL1	hsa-miR-93-5p	1
CD47	hsa-miR-93-5p	1
CREBRF	hsa-miR-93-5p	4
CRYBG3	hsa-miR-93-5p	3
DST	hsa-miR-93-5p	4
FA2H	hsa-miR-93-5p	3
GATAD1	hsa-miR-93-5p	1
GOLGB1	hsa-miR-93-5p	4
KHDRBS1	hsa-miR-93-5p	2
LRCH3	hsa-miR-93-5p	1
MYEF2	hsa-miR-93-5p	1
NUCKS1	hsa-miR-93-5p	4
PCNX4	hsa-miR-93-5p	1
PEA15	hsa-miR-93-5p	3
PNISR	hsa-miR-93-5p	4
RNASEH2B	hsa-miR-93-5p	1
RPL15	hsa-miR-93-5p	1
SEPTIN8	hsa-miR-93-5p	1
SLC25A37	hsa-miR-93-5p	1
SLC38A1	hsa-miR-93-5p	1
SLC48A1	hsa-miR-93-5p	1
TBC1D15	hsa-miR-93-5p	2
ADAMTS1	hsa-miR-95-3p	2
QKI	hsa-miR-95-3p	3
RPL15	hsa-miR-95-3p	1
ADAMTS1	hsa-miR-96-5p	2
ASPH	hsa-miR-96-5p	1
ASPH	hsa-miR-96-5p	2
BRD4	hsa-miR-96-5p	4
BRD4	hsa-miR-96-5p	3
DST	hsa-miR-96-5p	4
GATAD1	hsa-miR-96-5p	1
GOLGB1	hsa-miR-96-5p	4
HBS1L	hsa-miR-96-5p	2
HBS1L	hsa-miR-96-5p	1
HGSNAT	hsa-miR-96-5p	1
KIF1B	hsa-miR-96-5p	3
LRP6	hsa-miR-96-5p	2
MBNL2	hsa-miR-96-5p	3
NUCKS1	hsa-miR-96-5p	4
SERINC5	hsa-miR-96-5p	2
SLC44A1	hsa-miR-96-5p	2
ZC3H13	hsa-miR-96-5p	4
ZCCHC24	hsa-miR-96-5p	3
ANLN	hsa-miR-98-5p	4
APC	hsa-miR-98-5p	4
ASPH	hsa-miR-98-5p	1
ASPH	hsa-miR-98-5p	2
BAZ1B	hsa-miR-98-5p	4
BBX	hsa-miR-98-5p	4
BRD4	hsa-miR-98-5p	4
BRD4	hsa-miR-98-5p	3
CARF	hsa-miR-98-5p	1
CRYBG3	hsa-miR-98-5p	3
DSEL	hsa-miR-98-5p	1
DST	hsa-miR-98-5p	4
KLHL42	hsa-miR-98-5p	1
MAGI2	hsa-miR-98-5p	2
MON2	hsa-miR-98-5p	1
PCNX4	hsa-miR-98-5p	1
PMP22	hsa-miR-98-5p	1
RAPGEF5	hsa-miR-98-5p	3
RNASEH2B	hsa-miR-98-5p	1
SECISBP2L	hsa-miR-98-5p	4
SEPTIN8	hsa-miR-98-5p	1
SERINC5	hsa-miR-98-5p	2
SPOCK1	hsa-miR-98-5p	1
TMC7	hsa-miR-98-5p	2
TTLL7	hsa-miR-98-5p	4
USP9X	hsa-miR-98-5p	1
YME1L1	hsa-miR-98-5p	2
ZNF33A	hsa-miR-98-5p	2
CACUL1	hsa-miR-99a-5p	1
CD47	hsa-miR-99a-5p	1
EVI2A	hsa-miR-99a-5p	1
FOLH1	hsa-miR-99a-5p	1
MAGI2	hsa-miR-99a-5p	2
RBM39	hsa-miR-99a-5p	1
SLC44A1	hsa-miR-99a-5p	2
TMEFF2	hsa-miR-99a-5p	1
BAZ1B	hsa-miR-100-5p	4
CACUL1	hsa-miR-100-5p	1
CD47	hsa-miR-100-5p	1
EVI2A	hsa-miR-100-5p	1
FOLH1	hsa-miR-100-5p	1
MAGI2	hsa-miR-100-5p	2
QKI	hsa-miR-100-5p	3
RBM39	hsa-miR-100-5p	1
RPL15	hsa-miR-100-5p	1
SLC44A1	hsa-miR-100-5p	2
TMEFF2	hsa-miR-100-5p	1
ADAM22	hsa-miR-101-3p	2
AMER2	hsa-miR-101-3p	4
ANLN	hsa-miR-101-3p	4
BBX	hsa-miR-101-3p	4
C9orf72	hsa-miR-101-3p	2
CACUL1	hsa-miR-101-3p	1
CARF	hsa-miR-101-3p	1
CD47	hsa-miR-101-3p	1
CD55	hsa-miR-101-3p	2
CMC2	hsa-miR-101-3p	1
DLG1	hsa-miR-101-3p	1
DLG1	hsa-miR-101-3p	2
DST	hsa-miR-101-3p	4
EGLN3	hsa-miR-101-3p	2
ENPP2	hsa-miR-101-3p	2
FA2H	hsa-miR-101-3p	3
FAM124A	hsa-miR-101-3p	2
GATAD1	hsa-miR-101-3p	1
GRIN2A	hsa-miR-101-3p	2
IFT80	hsa-miR-101-3p	2
KHDRBS1	hsa-miR-101-3p	2
KIF1B	hsa-miR-101-3p	3
MAGI2	hsa-miR-101-3p	2
MBNL2	hsa-miR-101-3p	3
MON2	hsa-miR-101-3p	1
MYEF2	hsa-miR-101-3p	1
MYSM1	hsa-miR-101-3p	1
NEFL	hsa-miR-101-3p	4
NFIX	hsa-miR-101-3p	4
NHLRC3	hsa-miR-101-3p	1
NUCKS1	hsa-miR-101-3p	4
PCDH10	hsa-miR-101-3p	1
PICALM	hsa-miR-101-3p	1
PMP22	hsa-miR-101-3p	1
PNISR	hsa-miR-101-3p	4
QKI	hsa-miR-101-3p	3
RAPGEF5	hsa-miR-101-3p	3
RAPGEF6	hsa-miR-101-3p	2
RNASEH2B	hsa-miR-101-3p	1
RPL15	hsa-miR-101-3p	1
SECISBP2L	hsa-miR-101-3p	4
SLC12A2	hsa-miR-101-3p	2
SLC25A27	hsa-miR-101-3p	1
SLC38A1	hsa-miR-101-3p	1
SLC44A1	hsa-miR-101-3p	2
SPARC	hsa-miR-101-3p	1
SPOCK1	hsa-miR-101-3p	1
TTC3	hsa-miR-101-3p	4
TTLL7	hsa-miR-101-3p	4
USP9X	hsa-miR-101-3p	1
ADAM22	hsa-miR-29b-3p	2
APC	hsa-miR-29b-3p	4
ASPH	hsa-miR-29b-3p	1
ASPH	hsa-miR-29b-3p	2
BBX	hsa-miR-29b-3p	4
BRD4	hsa-miR-29b-3p	4
BRD4	hsa-miR-29b-3p	3
CACUL1	hsa-miR-29b-3p	1
KIF1B	hsa-miR-29b-3p	3
KLHL42	hsa-miR-29b-3p	1
NUCKS1	hsa-miR-29b-3p	4
PEA15	hsa-miR-29b-3p	3
PMP22	hsa-miR-29b-3p	1
QKI	hsa-miR-29b-3p	3
SLC38A1	hsa-miR-29b-3p	1
TMEFF2	hsa-miR-29b-3p	1
TTLL7	hsa-miR-29b-3p	4
YWHAH	hsa-miR-29b-3p	3
ZNF608	hsa-miR-29b-3p	4
ANGEL2	hsa-miR-103a-3p	1
ANLN	hsa-miR-103a-3p	4
APC	hsa-miR-103a-3p	4
APP	hsa-miR-103a-3p	1
ASPH	hsa-miR-103a-3p	1
ASPH	hsa-miR-103a-3p	2
ATG2B	hsa-miR-103a-3p	1
BBX	hsa-miR-103a-3p	4
BRD4	hsa-miR-103a-3p	4
BRD4	hsa-miR-103a-3p	3
CCDC14	hsa-miR-103a-3p	1
CD47	hsa-miR-103a-3p	1
CD55	hsa-miR-103a-3p	2
DSEL	hsa-miR-103a-3p	1
ENPP2	hsa-miR-103a-3p	2
GRIN2A	hsa-miR-103a-3p	2
HSD17B12	hsa-miR-103a-3p	2
KIF1B	hsa-miR-103a-3p	3
MAGI2	hsa-miR-103a-3p	2
METTL7A	hsa-miR-103a-3p	4
MYEF2	hsa-miR-103a-3p	1
NECTIN3	hsa-miR-103a-3p	2
NEFL	hsa-miR-103a-3p	4
NFIX	hsa-miR-103a-3p	4
NHLRC3	hsa-miR-103a-3p	1
PCDH10	hsa-miR-103a-3p	1
PICALM	hsa-miR-103a-3p	1
PMP22	hsa-miR-103a-3p	1
PPFIBP1	hsa-miR-103a-3p	1
QKI	hsa-miR-103a-3p	3
RAPGEF5	hsa-miR-103a-3p	3
RBM39	hsa-miR-103a-3p	1
RPL15	hsa-miR-103a-3p	1
SECISBP2L	hsa-miR-103a-3p	4
SEPTIN8	hsa-miR-103a-3p	1
SLC25A27	hsa-miR-103a-3p	1
SLC38A1	hsa-miR-103a-3p	1
SPARC	hsa-miR-103a-3p	1
STXBP1	hsa-miR-103a-3p	4
TMEFF2	hsa-miR-103a-3p	1
TOB2	hsa-miR-103a-3p	3
BBX	hsa-miR-105-5p	4
CACUL1	hsa-miR-105-5p	1
MON2	hsa-miR-105-5p	1
SARAF	hsa-miR-105-5p	1
ADAMTS1	hsa-miR-106a-5p	2
APC	hsa-miR-106a-5p	4
ASPH	hsa-miR-106a-5p	1
ASPH	hsa-miR-106a-5p	2
CCDC14	hsa-miR-106a-5p	1
CREBRF	hsa-miR-106a-5p	4
CRYBG3	hsa-miR-106a-5p	3
DSEL	hsa-miR-106a-5p	1
DST	hsa-miR-106a-5p	4
GATAD1	hsa-miR-106a-5p	1
GOLGB1	hsa-miR-106a-5p	4
MAP7	hsa-miR-106a-5p	4
NHLRC3	hsa-miR-106a-5p	1
PCDH10	hsa-miR-106a-5p	1
PCNX4	hsa-miR-106a-5p	1
PEA15	hsa-miR-106a-5p	3
RNASEH2B	hsa-miR-106a-5p	1
SECISBP2L	hsa-miR-106a-5p	4
XRRA1	hsa-miR-106a-5p	2
ALDH3A2	hsa-miR-107	2
ANGEL2	hsa-miR-107	1
ANLN	hsa-miR-107	4
APC	hsa-miR-107	4
APP	hsa-miR-107	1
ASPH	hsa-miR-107	1
ASPH	hsa-miR-107	2
ATG2B	hsa-miR-107	1
BBX	hsa-miR-107	4
BRD4	hsa-miR-107	4
BRD4	hsa-miR-107	3
C1GALT1	hsa-miR-107	2
CCDC14	hsa-miR-107	1
CD47	hsa-miR-107	1
CD55	hsa-miR-107	2
DSEL	hsa-miR-107	1
ENPP2	hsa-miR-107	2
GRIN2A	hsa-miR-107	2
HSD17B12	hsa-miR-107	2
KIF1B	hsa-miR-107	3
KLHL42	hsa-miR-107	1
MAGI2	hsa-miR-107	2
MBNL2	hsa-miR-107	3
METTL7A	hsa-miR-107	4
MYEF2	hsa-miR-107	1
NECTIN3	hsa-miR-107	2
NEFL	hsa-miR-107	4
NFIX	hsa-miR-107	4
NHLRC3	hsa-miR-107	1
PCDH10	hsa-miR-107	1
PDE4B	hsa-miR-107	2
PICALM	hsa-miR-107	1
PMP22	hsa-miR-107	1
PPFIBP1	hsa-miR-107	1
QKI	hsa-miR-107	3
RBM39	hsa-miR-107	1
SECISBP2L	hsa-miR-107	4
SEPTIN8	hsa-miR-107	1
SERINC5	hsa-miR-107	2
SLC38A1	hsa-miR-107	1
SLC48A1	hsa-miR-107	1
SPARC	hsa-miR-107	1
TJAP1	hsa-miR-107	2
TMEFF2	hsa-miR-107	1
TOB2	hsa-miR-107	3
XRRA1	hsa-miR-107	2
CD47	hsa-miR-192-5p	1
CD55	hsa-miR-192-5p	2
CREBRF	hsa-miR-192-5p	4
CRYBG3	hsa-miR-192-5p	3
ENOSF1	hsa-miR-192-5p	2
SLC48A1	hsa-miR-192-5p	1
SPARC	hsa-miR-192-5p	1
YME1L1	hsa-miR-192-5p	2
APP	hsa-miR-196a-5p	1
ATG2B	hsa-miR-196a-5p	1
CD55	hsa-miR-196a-5p	2
CREBRF	hsa-miR-196a-5p	4
DIP2A	hsa-miR-196a-5p	2
DSEL	hsa-miR-196a-5p	1
DST	hsa-miR-196a-5p	4
KLHL42	hsa-miR-196a-5p	1
LRP2	hsa-miR-196a-5p	4
MAU2	hsa-miR-196a-5p	1
NUCKS1	hsa-miR-196a-5p	4
PXK	hsa-miR-196a-5p	1
RNASEH2B	hsa-miR-196a-5p	1
SERINC5	hsa-miR-196a-5p	2
TJAP1	hsa-miR-196a-5p	2
TOB2	hsa-miR-196a-5p	3
ZNF33A	hsa-miR-196a-5p	2
ACER3	hsa-miR-197-3p	2
ANLN	hsa-miR-197-3p	4
APP	hsa-miR-197-3p	1
BAZ1B	hsa-miR-197-3p	4
CACUL1	hsa-miR-197-3p	1
GOLGB1	hsa-miR-197-3p	4
HBS1L	hsa-miR-197-3p	2
HBS1L	hsa-miR-197-3p	1
KIF1B	hsa-miR-197-3p	3
NUCKS1	hsa-miR-197-3p	4
SARAF	hsa-miR-197-3p	1
SEPTIN8	hsa-miR-197-3p	1
SLC38A1	hsa-miR-197-3p	1
SLC44A1	hsa-miR-197-3p	2
SPARC	hsa-miR-197-3p	1
USP9X	hsa-miR-197-3p	1
ZNF208	hsa-miR-197-3p	2
ASPH	hsa-miR-198	1
ASPH	hsa-miR-198	2
YWHAH	hsa-miR-198	3
APP	hsa-miR-199a-5p	1
DST	hsa-miR-199a-5p	4
KIF1B	hsa-miR-199a-5p	3
RPL15	hsa-miR-199a-5p	1
SNAP25	hsa-miR-199a-5p	4
XRRA1	hsa-miR-199a-5p	2
CACUL1	hsa-miR-199a-3p	1
CLN5	hsa-miR-199a-3p	1
CLN5	hsa-miR-199a-3p	2
CRYBG3	hsa-miR-199a-3p	3
DLG1	hsa-miR-199a-3p	1
DLG1	hsa-miR-199a-3p	2
DSEL	hsa-miR-199a-3p	1
DST	hsa-miR-199a-3p	4
GATAD1	hsa-miR-199a-3p	1
GREM1	hsa-miR-199a-3p	1
GREM1	hsa-miR-199a-3p	2
HSD17B12	hsa-miR-199a-3p	2
KHDRBS1	hsa-miR-199a-3p	2
KIF1B	hsa-miR-199a-3p	3
MAU2	hsa-miR-199a-3p	1
MYSM1	hsa-miR-199a-3p	1
NECTIN3	hsa-miR-199a-3p	2
USP9X	hsa-miR-199a-3p	1
METTL7A	hsa-miR-208a-3p	4
QKI	hsa-miR-208a-3p	3
ACAP2	hsa-miR-129-5p	2
ADAMTS1	hsa-miR-129-5p	2
ADAMTS18	hsa-miR-129-5p	2
APC	hsa-miR-129-5p	4
ARL17A	hsa-miR-129-5p	1
BBX	hsa-miR-129-5p	4
CCDC14	hsa-miR-129-5p	1
DSEL	hsa-miR-129-5p	1
DST	hsa-miR-129-5p	4
DTWD1	hsa-miR-129-5p	1
ENOSF1	hsa-miR-129-5p	2
FAM124A	hsa-miR-129-5p	2
GATAD1	hsa-miR-129-5p	1
GOLGB1	hsa-miR-129-5p	4
HBS1L	hsa-miR-129-5p	2
HBS1L	hsa-miR-129-5p	1
HSD17B12	hsa-miR-129-5p	2
KLHL42	hsa-miR-129-5p	1
MON2	hsa-miR-129-5p	1
NUCKS1	hsa-miR-129-5p	4
QKI	hsa-miR-129-5p	3
SLC44A1	hsa-miR-129-5p	2
SLC48A1	hsa-miR-129-5p	1
SPARC	hsa-miR-129-5p	1
TTC3	hsa-miR-129-5p	4
USP9X	hsa-miR-129-5p	1
YME1L1	hsa-miR-129-5p	2
ZNF226	hsa-miR-129-5p	1
APP	hsa-miR-148a-3p	1
ASPH	hsa-miR-148a-3p	1
ASPH	hsa-miR-148a-3p	2
BAZ1B	hsa-miR-148a-3p	4
BRD4	hsa-miR-148a-3p	4
BRD4	hsa-miR-148a-3p	3
C1GALT1	hsa-miR-148a-3p	2
CACUL1	hsa-miR-148a-3p	1
CMC2	hsa-miR-148a-3p	1
ENPP2	hsa-miR-148a-3p	2
GOLGB1	hsa-miR-148a-3p	4
HBS1L	hsa-miR-148a-3p	2
HBS1L	hsa-miR-148a-3p	1
LRCH3	hsa-miR-148a-3p	1
NFIX	hsa-miR-148a-3p	4
NUCKS1	hsa-miR-148a-3p	4
PCNX4	hsa-miR-148a-3p	1
SLC38A1	hsa-miR-148a-3p	1
TTC3	hsa-miR-148a-3p	4
USP9X	hsa-miR-148a-3p	1
ACAP2	hsa-miR-30c-5p	2
ADAMTS1	hsa-miR-30c-5p	2
AMER2	hsa-miR-30c-5p	4
ANLN	hsa-miR-30c-5p	4
APP	hsa-miR-30c-5p	1
ATG2B	hsa-miR-30c-5p	1
BAZ1B	hsa-miR-30c-5p	4
BBX	hsa-miR-30c-5p	4
BRD4	hsa-miR-30c-5p	4
BRD4	hsa-miR-30c-5p	3
DST	hsa-miR-30c-5p	4
FAM124A	hsa-miR-30c-5p	2
GPBP1	hsa-miR-30c-5p	1
GRIN2A	hsa-miR-30c-5p	2
HBS1L	hsa-miR-30c-5p	2
HBS1L	hsa-miR-30c-5p	1
HSD17B12	hsa-miR-30c-5p	2
IFT80	hsa-miR-30c-5p	2
KIF1B	hsa-miR-30c-5p	3
LRCH3	hsa-miR-30c-5p	1
LRP2	hsa-miR-30c-5p	4
LRP6	hsa-miR-30c-5p	2
MAGI2	hsa-miR-30c-5p	2
MBNL2	hsa-miR-30c-5p	3
MON2	hsa-miR-30c-5p	1
MYEF2	hsa-miR-30c-5p	1
MYSM1	hsa-miR-30c-5p	1
NECTIN3	hsa-miR-30c-5p	2
NEFL	hsa-miR-30c-5p	4
NUCKS1	hsa-miR-30c-5p	4
PCDH10	hsa-miR-30c-5p	1
PNISR	hsa-miR-30c-5p	4
PXK	hsa-miR-30c-5p	1
QKI	hsa-miR-30c-5p	3
RAPGEF6	hsa-miR-30c-5p	2
RPL15	hsa-miR-30c-5p	1
SECISBP2L	hsa-miR-30c-5p	4
[truncated: 8,797 more rows]

## Sheet: OPC
Gene	miRNA	Group
IL1RAP	hsa-miR-375	2
TRIO	hsa-let-7a-5p	1
MARCKS	hsa-miR-21-5p	3
CIRBP	hsa-miR-24-3p	2
CIRBP	hsa-miR-30a-5p	2
TRIO	hsa-miR-30a-5p	1
NEFL	hsa-miR-32-5p	4
TRIO	hsa-miR-32-5p	1
IL1RAP	hsa-miR-192-5p	2
IL1RAP	hsa-miR-204-5p	2
MARCKS	hsa-miR-218-5p	3
MARCKS	hsa-miR-1-3p	3
MARCKS	hsa-miR-15b-5p	3
MARCKS	hsa-miR-23b-3p	3
MARCKS	hsa-miR-122-5p	3
IL1RAP	hsa-miR-146a-5p	2
MARCKS	hsa-miR-155-5p	3
NOVA1	hsa-miR-155-5p	2
TRIO	hsa-miR-155-5p	1
NOVA1	hsa-miR-335-5p	2
MARCKS	hsa-miR-495-3p	3
NEFL	hsa-miR-137	4
NOVA1	hsa-miR-137	2
MARCKS	hsa-miR-320a	3
NEFL	hsa-miR-320a	4
TRIO	hsa-miR-320a	1
MARCKS	hsa-let-7a-5p	3
NEFL	hsa-let-7a-5p	4
MARCKS	hsa-let-7b-5p	3
NEFL	hsa-let-7b-5p	4
TRIO	hsa-let-7b-5p	1
MARCKS	hsa-let-7c-5p	3
NEFL	hsa-let-7c-5p	4
TRIO	hsa-let-7c-5p	1
MARCKS	hsa-let-7d-5p	3
TRIO	hsa-let-7d-5p	1
MARCKS	hsa-let-7e-5p	3
TRIO	hsa-let-7e-5p	1
MARCKS	hsa-let-7f-5p	3
NEFL	hsa-let-7f-5p	4
TRIO	hsa-let-7f-5p	1
CIRBP	hsa-miR-15a-5p	2
MARCKS	hsa-miR-15a-5p	3
CIRBP	hsa-miR-16-5p	2
MARCKS	hsa-miR-16-5p	3
NOVA1	hsa-miR-16-5p	2
TRIO	hsa-miR-16-5p	1
MARCKS	hsa-miR-17-5p	3
NOVA1	hsa-miR-17-5p	2
TRIO	hsa-miR-17-5p	1
MARCKS	hsa-miR-17-3p	3
NOVA1	hsa-miR-17-3p	2
TRIO	hsa-miR-17-3p	1
IL1RAP	hsa-miR-19a-3p	2
TRIO	hsa-miR-19a-3p	1
IL1RAP	hsa-miR-19b-3p	2
TRIO	hsa-miR-19b-3p	1
TRIO	hsa-miR-22-3p	1
MARCKS	hsa-miR-23a-3p	3
TRIO	hsa-miR-23a-3p	1
TRIO	hsa-miR-24-1-5p	1
TRIO	hsa-miR-24-3p	1
MARCKS	hsa-miR-25-3p	3
NEFL	hsa-miR-25-3p	4
TRIO	hsa-miR-25-3p	1
NEFL	hsa-miR-26a-5p	4
CIRBP	hsa-miR-27a-3p	2
IL1RAP	hsa-miR-27a-3p	2
MARCKS	hsa-miR-27a-3p	3
NEFL	hsa-miR-27a-3p	4
NOVA1	hsa-miR-27a-3p	2
NEFL	hsa-miR-28-5p	4
TRIO	hsa-miR-28-5p	1
MARCKS	hsa-miR-29a-3p	3
NEFL	hsa-miR-30a-5p	4
NOVA1	hsa-miR-30a-5p	2
IL1RAP	hsa-miR-31-5p	2
NOVA1	hsa-miR-32-5p	2
TRIO	hsa-miR-33a-5p	1
MARCKS	hsa-miR-92a-3p	3
NEFL	hsa-miR-92a-3p	4
TRIO	hsa-miR-92a-3p	1
MARCKS	hsa-miR-93-5p	3
NOVA1	hsa-miR-93-5p	2
TRIO	hsa-miR-95-3p	1
MARCKS	hsa-miR-96-5p	3
MARCKS	hsa-miR-98-5p	3
TRIO	hsa-miR-98-5p	1
CIRBP	hsa-miR-99a-5p	2
CIRBP	hsa-miR-100-5p	2
CIRBP	hsa-miR-101-3p	2
MARCKS	hsa-miR-101-3p	3
NEFL	hsa-miR-101-3p	4
NOVA1	hsa-miR-101-3p	2
TRIO	hsa-miR-101-3p	1
MARCKS	hsa-miR-29b-3p	3
NOVA1	hsa-miR-29b-3p	2
IL1RAP	hsa-miR-103a-3p	2
MARCKS	hsa-miR-103a-3p	3
NEFL	hsa-miR-103a-3p	4
NOVA1	hsa-miR-103a-3p	2
IL1RAP	hsa-miR-106a-5p	2
TRIO	hsa-miR-106a-5p	1
IL1RAP	hsa-miR-107	2
MARCKS	hsa-miR-107	3
NEFL	hsa-miR-107	4
NOVA1	hsa-miR-107	2
MARCKS	hsa-miR-199a-3p	3
TRIO	hsa-miR-129-5p	1
MARCKS	hsa-miR-148a-3p	3
IL1RAP	hsa-miR-30c-5p	2
MARCKS	hsa-miR-30c-5p	3
NEFL	hsa-miR-30c-5p	4
NOVA1	hsa-miR-30c-5p	2
MARCKS	hsa-miR-30d-5p	3
NEFL	hsa-miR-30d-5p	4
NOVA1	hsa-miR-30d-5p	2
NOVA1	hsa-miR-139-5p	2
IL1RAP	hsa-miR-147a	2
IL1RAP	hsa-miR-7-5p	2
NEFL	hsa-miR-7-5p	4
NEFL	hsa-miR-10a-5p	4
CIRBP	hsa-miR-10b-5p	2
CIRBP	hsa-miR-34a-5p	2
IL1RAP	hsa-miR-34a-5p	2
MARCKS	hsa-miR-34a-5p	3
NEFL	hsa-miR-34a-5p	4
NOVA1	hsa-miR-181a-5p	2
CIRBP	hsa-miR-182-5p	2
MARCKS	hsa-miR-182-5p	3
NEFL	hsa-miR-182-5p	4
NOVA1	hsa-miR-182-5p	2
TRIO	hsa-miR-182-5p	1
NEFL	hsa-miR-183-5p	4
IL1RAP	hsa-miR-203a-3p	2
MARCKS	hsa-miR-204-5p	3
CIRBP	hsa-miR-205-5p	2
MARCKS	hsa-miR-205-5p	3
MARCKS	hsa-miR-212-3p	3
IL1RAP	hsa-miR-215-5p	2
NEFL	hsa-miR-216a-5p	4
NOVA1	hsa-miR-218-5p	2
TRIO	hsa-miR-219a-5p	1
MARCKS	hsa-miR-221-3p	3
NOVA1	hsa-miR-221-3p	2
IL1RAP	hsa-miR-224-5p	2
MARCKS	hsa-miR-224-5p	3
NEFL	hsa-miR-224-5p	4
TRIO	hsa-miR-224-5p	1
CIRBP	hsa-miR-200b-3p	2
IL1RAP	hsa-miR-200b-3p	2
MARCKS	hsa-miR-200b-3p	3
MARCKS	hsa-let-7g-5p	3
NEFL	hsa-let-7g-5p	4
TRIO	hsa-let-7g-5p	1
MARCKS	hsa-let-7i-5p	3
NEFL	hsa-let-7i-5p	4
TRIO	hsa-let-7i-5p	1
IL1RAP	hsa-miR-1-3p	2
NEFL	hsa-miR-1-3p	4
TRIO	hsa-miR-1-3p	1
CIRBP	hsa-miR-15b-5p	2
NEFL	hsa-miR-23b-3p	4
TRIO	hsa-miR-23b-3p	1
IL1RAP	hsa-miR-27b-3p	2
MARCKS	hsa-miR-27b-3p	3
NOVA1	hsa-miR-27b-3p	2
IL1RAP	hsa-miR-30b-5p	2
MARCKS	hsa-miR-30b-5p	3
NEFL	hsa-miR-30b-5p	4
NOVA1	hsa-miR-30b-5p	2
TRIO	hsa-miR-122-5p	1
CIRBP	hsa-miR-124-3p	2
IL1RAP	hsa-miR-124-3p	2
MARCKS	hsa-miR-124-3p	3
NEFL	hsa-miR-124-3p	4
CIRBP	hsa-miR-128-3p	2
MARCKS	hsa-miR-128-3p	3
NOVA1	hsa-miR-128-3p	2
TRIO	hsa-miR-128-3p	1
TRIO	hsa-miR-130a-3p	1
MARCKS	hsa-miR-132-3p	3
NOVA1	hsa-miR-132-3p	2
MARCKS	hsa-miR-133a-3p	3
MARCKS	hsa-miR-135a-5p	3
CIRBP	hsa-miR-138-5p	2
IL1RAP	hsa-miR-138-5p	2
MARCKS	hsa-miR-142-3p	3
NOVA1	hsa-miR-143-3p	2
IL1RAP	hsa-miR-144-3p	2
TRIO	hsa-miR-145-5p	1
MARCKS	hsa-miR-152-3p	3
NEFL	hsa-miR-153-3p	4
NOVA1	hsa-miR-153-3p	2
CIRBP	hsa-miR-191-5p	2
MARCKS	hsa-miR-191-5p	3
TRIO	hsa-miR-191-5p	1
IL1RAP	hsa-miR-9-5p	2
NEFL	hsa-miR-9-5p	4
MARCKS	hsa-miR-9-3p	3
IL1RAP	hsa-miR-126-5p	2
NEFL	hsa-miR-126-5p	4
TRIO	hsa-miR-136-5p	1
MARCKS	hsa-miR-146a-5p	3
NEFL	hsa-miR-146a-5p	4
NOVA1	hsa-miR-146a-5p	2
NEFL	hsa-miR-149-5p	4
TRIO	hsa-miR-149-5p	1
NEFL	hsa-miR-185-5p	4
NOVA1	hsa-miR-185-5p	2
MARCKS	hsa-miR-186-5p	3
TRIO	hsa-miR-186-5p	1
IL1RAP	hsa-miR-193a-3p	2
CIRBP	hsa-miR-195-5p	2
MARCKS	hsa-miR-195-5p	3
NOVA1	hsa-miR-195-5p	2
TRIO	hsa-miR-195-5p	1
MARCKS	hsa-miR-200c-3p	3
CIRBP	hsa-miR-155-5p	2
IL1RAP	hsa-miR-155-5p	2
NEFL	hsa-miR-155-5p	4
MARCKS	hsa-miR-29c-3p	3
NOVA1	hsa-miR-29c-3p	2
IL1RAP	hsa-miR-301a-3p	2
MARCKS	hsa-miR-99b-5p	3
TRIO	hsa-miR-296-5p	1
IL1RAP	hsa-miR-130b-3p	2
MARCKS	hsa-miR-30e-5p	3
NEFL	hsa-miR-30e-5p	4
NOVA1	hsa-miR-30e-5p	2
NEFL	hsa-miR-363-3p	4
IL1RAP	hsa-miR-365a-3p	2
NEFL	hsa-miR-367-3p	4
IL1RAP	hsa-miR-374a-5p	2
MARCKS	hsa-miR-374a-5p	3
NOVA1	hsa-miR-374a-5p	2
NEFL	hsa-miR-378a-3p	4
MARCKS	hsa-miR-380-5p	3
NOVA1	hsa-miR-382-5p	2
TRIO	hsa-miR-382-5p	1
CIRBP	hsa-miR-340-3p	2
NEFL	hsa-miR-330-3p	4
NEFL	hsa-miR-151a-3p	4
MARCKS	hsa-miR-135b-5p	3
MARCKS	hsa-miR-148b-3p	3
TRIO	hsa-miR-324-5p	1
NOVA1	hsa-miR-338-3p	2
NOVA1	hsa-miR-339-5p	2
MARCKS	hsa-miR-345-5p	3
CIRBP	hsa-miR-424-5p	2
MARCKS	hsa-miR-424-5p	3
NEFL	hsa-miR-424-5p	4
NOVA1	hsa-miR-20b-5p	2
TRIO	hsa-miR-429	1
NEFL	hsa-miR-449a	4
NOVA1	hsa-miR-433-3p	2
TRIO	hsa-miR-483-3p	1
MARCKS	hsa-miR-491-5p	3
IL1RAP	hsa-miR-146b-5p	2
NOVA1	hsa-miR-146b-5p	2
MARCKS	hsa-miR-432-5p	3
IL1RAP	hsa-miR-494-3p	2
CIRBP	hsa-miR-497-5p	2
MARCKS	hsa-miR-497-5p	3
NEFL	hsa-miR-497-5p	4
NEFL	hsa-miR-520f-3p	4
MARCKS	hsa-miR-527	3
IL1RAP	hsa-miR-501-5p	2
NOVA1	hsa-miR-502-5p	2
CIRBP	hsa-miR-503-5p	2
MARCKS	hsa-miR-503-5p	3
IL1RAP	hsa-miR-455-5p	2
TRIO	hsa-miR-493-3p	1
NEFL	hsa-miR-545-3p	4
NEFL	hsa-miR-92b-3p	4
TRIO	hsa-miR-92b-3p	1
MARCKS	hsa-miR-563	3
CIRBP	hsa-miR-571	2
MARCKS	hsa-miR-579-3p	3
TRIO	hsa-miR-579-3p	1
TRIO	hsa-miR-582-5p	1
IL1RAP	hsa-miR-597-5p	2
MARCKS	hsa-miR-598-3p	3
CIRBP	hsa-miR-605-5p	2
MARCKS	hsa-miR-616-5p	3
TRIO	hsa-miR-616-5p	1
IL1RAP	hsa-miR-548c-3p	2
MARCKS	hsa-miR-618	3
TRIO	hsa-miR-622	1
MARCKS	hsa-miR-624-5p	3
TRIO	hsa-miR-627-5p	1
MARCKS	hsa-miR-629-3p	3
TRIO	hsa-miR-33b-5p	1
MARCKS	hsa-miR-636	3
MARCKS	hsa-miR-548d-3p	3
TRIO	hsa-miR-548d-3p	1
MARCKS	hsa-miR-449b-5p	3
TRIO	hsa-miR-654-5p	1
TRIO	hsa-miR-657	1
MARCKS	hsa-miR-660-5p	3
MARCKS	hsa-miR-767-5p	3
MARCKS	hsa-miR-454-5p	3
IL1RAP	hsa-miR-454-3p	2
TRIO	hsa-miR-454-3p	1
MARCKS	hsa-miR-769-3p	3
NEFL	hsa-miR-769-3p	4
NEFL	hsa-miR-766-3p	4
TRIO	hsa-miR-766-3p	1
MARCKS	hsa-let-7b-3p	3
TRIO	hsa-let-7b-3p	1
NOVA1	hsa-let-7d-3p	2
TRIO	hsa-let-7f-2-3p	1
CIRBP	hsa-miR-15a-3p	2
IL1RAP	hsa-miR-16-1-3p	2
IL1RAP	hsa-miR-19a-5p	2
TRIO	hsa-miR-19a-5p	1
IL1RAP	hsa-miR-19b-1-5p	2
TRIO	hsa-miR-19b-1-5p	1
NOVA1	hsa-miR-20a-3p	2
IL1RAP	hsa-miR-21-3p	2
MARCKS	hsa-miR-21-3p	3
MARCKS	hsa-miR-22-5p	3
TRIO	hsa-miR-22-5p	1
TRIO	hsa-miR-24-2-5p	1
IL1RAP	hsa-miR-27a-5p	2
TRIO	hsa-miR-29a-5p	1
NEFL	hsa-miR-33a-3p	4
NEFL	hsa-miR-92a-1-5p	4
TRIO	hsa-miR-93-3p	1
NEFL	hsa-miR-29b-2-5p	4
TRIO	hsa-miR-192-3p	1
MARCKS	hsa-miR-148a-5p	3
TRIO	hsa-miR-148a-5p	1
NEFL	hsa-miR-30c-2-3p	4
MARCKS	hsa-miR-7-1-3p	3
TRIO	hsa-miR-10a-3p	1
CIRBP	hsa-miR-181a-2-3p	2
MARCKS	hsa-miR-181a-2-3p	3
MARCKS	hsa-miR-199b-3p	3
MARCKS	hsa-miR-221-5p	3
TRIO	hsa-miR-221-5p	1
TRIO	hsa-miR-23b-5p	1
NEFL	hsa-miR-30b-3p	4
TRIO	hsa-miR-125a-3p	1
CIRBP	hsa-miR-129-2-3p	2
MARCKS	hsa-miR-129-2-3p	3
TRIO	hsa-miR-129-2-3p	1
MARCKS	hsa-miR-150-3p	3
NEFL	hsa-miR-30c-1-3p	4
MARCKS	hsa-miR-34b-3p	3
MARCKS	hsa-miR-34c-3p	3
NEFL	hsa-miR-99b-3p	4
MARCKS	hsa-miR-130b-5p	3
TRIO	hsa-miR-361-3p	1
MARCKS	hsa-miR-374a-3p	3
TRIO	hsa-miR-377-5p	1
MARCKS	hsa-miR-151a-5p	3
MARCKS	hsa-miR-20b-3p	3
MARCKS	hsa-miR-497-3p	3
TRIO	hsa-miR-500a-5p	1
MARCKS	hsa-miR-501-3p	3
MARCKS	hsa-miR-502-3p	3
NEFL	hsa-miR-505-5p	4
TRIO	hsa-miR-505-5p	1
CIRBP	hsa-miR-455-3p	2
IL1RAP	hsa-miR-545-5p	2
MARCKS	hsa-miR-576-3p	3
TRIO	hsa-miR-582-3p	1
TRIO	hsa-miR-548b-5p	1
CIRBP	hsa-miR-615-5p	2
TRIO	hsa-miR-548c-5p	1
MARCKS	hsa-miR-628-5p	3
TRIO	hsa-miR-629-5p	1
TRIO	hsa-miR-548d-5p	1
TRIO	hsa-miR-450b-5p	1
TRIO	hsa-miR-876-5p	1
NEFL	hsa-miR-708-5p	4
TRIO	hsa-miR-708-5p	1
MARCKS	hsa-miR-877-5p	3
MARCKS	hsa-miR-873-5p	3
IL1RAP	hsa-miR-301b-3p	2
CIRBP	hsa-miR-216b-5p	2
TRIO	hsa-miR-935	1
IL1RAP	hsa-miR-941	2
MARCKS	hsa-miR-941	3
MARCKS	hsa-miR-942-5p	3
NEFL	hsa-miR-942-5p	4
IL1RAP	hsa-miR-522-5p	2
TRIO	hsa-miR-522-5p	1
MARCKS	hsa-miR-518a-5p	3
NEFL	hsa-miR-1224-5p	4
MARCKS	hsa-miR-1224-3p	3
IL1RAP	hsa-miR-1228-3p	2
TRIO	hsa-miR-1231	1
MARCKS	hsa-miR-320b	3
NEFL	hsa-miR-320b	4
TRIO	hsa-miR-320b	1
MARCKS	hsa-miR-320c	3
NEFL	hsa-miR-320c	4
TRIO	hsa-miR-320c	1
CIRBP	hsa-miR-1296-5p	2
TRIO	hsa-miR-1271-5p	1
NEFL	hsa-miR-1301-3p	4
MARCKS	hsa-miR-1207-5p	3
TRIO	hsa-miR-1207-5p	1
TRIO	hsa-miR-548j-5p	1
MARCKS	hsa-miR-1287-5p	3
MARCKS	hsa-miR-548l	3
NEFL	hsa-miR-1304-5p	4
MARCKS	hsa-miR-1246	3
CIRBP	hsa-miR-1254	2
MARCKS	hsa-miR-548o-3p	3
TRIO	hsa-miR-548o-3p	1
NOVA1	hsa-miR-1270	2
TRIO	hsa-miR-548h-5p	1
TRIO	hsa-miR-548i	1
MARCKS	hsa-miR-664a-5p	3
MARCKS	hsa-miR-664a-3p	3
MARCKS	hsa-miR-1307-3p	3
MARCKS	hsa-miR-320d	3
NEFL	hsa-miR-320d	4
TRIO	hsa-miR-320d	1
MARCKS	hsa-miR-1825	3
TRIO	hsa-miR-1909-5p	1
CIRBP	hsa-miR-1910-5p	2
MARCKS	hsa-miR-1915-5p	3
MARCKS	hsa-miR-103a-2-5p	3
CIRBP	hsa-miR-2114-5p	2
TRIO	hsa-miR-2278	1
NEFL	hsa-miR-378b	4
CIRBP	hsa-miR-3157-5p	2
TRIO	hsa-miR-3158-3p	1
TRIO	hsa-miR-548w	1
CIRBP	hsa-miR-3065-5p	2
MARCKS	hsa-miR-3065-5p	3
MARCKS	hsa-miR-320e	3
MARCKS	hsa-miR-3200-3p	3
TRIO	hsa-miR-3200-3p	1
NEFL	hsa-miR-3065-3p	4
NEFL	hsa-miR-378c	4
IL1RAP	hsa-miR-4326	2
MARCKS	hsa-miR-4326	3
NEFL	hsa-miR-2355-5p	4
TRIO	hsa-miR-2355-5p	1
MARCKS	hsa-miR-4282	3
TRIO	hsa-miR-3613-3p	1
NEFL	hsa-miR-3619-5p	4
TRIO	hsa-miR-3661	1
NEFL	hsa-miR-3679-5p	4
MARCKS	hsa-miR-3928-3p	3
CIRBP	hsa-miR-3929	2
NEFL	hsa-miR-3929	4
TRIO	hsa-miR-3934-5p	1
TRIO	hsa-miR-548y	1
TRIO	hsa-miR-548aa	1
MARCKS	hsa-miR-4429	3
TRIO	hsa-miR-4429	1
MARCKS	hsa-miR-4453	3
MARCKS	hsa-miR-4454	3
TRIO	hsa-miR-4473	1
TRIO	hsa-miR-4511	1
MARCKS	hsa-miR-4538	3
NEFL	hsa-miR-3127-3p	4
MARCKS	hsa-miR-3973	3
IL1RAP	hsa-miR-4635	2
MARCKS	hsa-miR-4687-3p	3
CIRBP	hsa-miR-1343-3p	2
IL1RAP	hsa-miR-1343-3p	2
MARCKS	hsa-miR-4705	3
NEFL	hsa-miR-4705	4
MARCKS	hsa-miR-4436b-5p	3
MARCKS	hsa-miR-4786-3p	3
TRIO	hsa-miR-4786-3p	1
NEFL	hsa-miR-4793-3p	4
TRIO	hsa-miR-548ap-3p	1
MARCKS	hsa-miR-5010-3p	3
MARCKS	hsa-miR-5011-5p	3
MARCKS	hsa-miR-5585-3p	3
MARCKS	hsa-miR-548aw	3
MARCKS	hsa-miR-5688	3
TRIO	hsa-miR-212-5p	1
TRIO	hsa-miR-301a-5p	1
MARCKS	hsa-miR-548g-5p	3
MARCKS	hsa-miR-1277-5p	3
MARCKS	hsa-miR-548x-5p	3
MARCKS	hsa-miR-548aj-5p	3
NEFL	hsa-miR-381-5p	4
MARCKS	hsa-miR-6509-3p	3
MARCKS	hsa-miR-190a-3p	3
IL1RAP	hsa-miR-510-3p	2
MARCKS	hsa-miR-1468-3p	3
MARCKS	hsa-miR-889-5p	3
MARCKS	hsa-miR-548f-5p	3
MARCKS	hsa-miR-8076	3
MARCKS	hsa-miR-7974	3

## Sheet: Microglia
Gene	miRNA	Group
NEFL	hsa-miR-99b-3p	4
RGS16	hsa-miR-99b-3p	4
RGS16	hsa-miR-99a-3p	4
RGS16	hsa-miR-98-5p	4
NEFL	hsa-miR-9-5p	4
RGS16	hsa-miR-9-5p	4
NEFL	hsa-miR-942-5p	4
NEFL	hsa-miR-92b-3p	4
NEFL	hsa-miR-92a-3p	4
NEFL	hsa-miR-92a-1-5p	4
RGS16	hsa-miR-877-3p	4
RGS16	hsa-miR-7703	4
NEFL	hsa-miR-769-3p	4
NEFL	hsa-miR-766-3p	4
NEFL	hsa-miR-7-5p	4
NEFL	hsa-miR-708-5p	4
RGS16	hsa-miR-6881-3p	4
RGS16	hsa-miR-6857-5p	4
RGS16	hsa-miR-6852-3p	4
RGS16	hsa-miR-676-3p	4
RGS16	hsa-miR-590-3p	4
RGS16	hsa-miR-550a-5p	4
RGS16	hsa-miR-550a-3-5p	4
RGS16	hsa-miR-548aw	4
NEFL	hsa-miR-545-3p	4
RGS16	hsa-miR-527	4
NEFL	hsa-miR-520f-3p	4
RGS16	hsa-miR-518a-5p	4
NEFL	hsa-miR-505-5p	4
NEFL	hsa-miR-497-5p	4
RGS16	hsa-miR-497-5p	4
RGS16	hsa-miR-494-3p	4
NEFL	hsa-miR-4793-3p	4
NEFL	hsa-miR-4705	4
RGS16	hsa-miR-4646-3p	4
NEFL	hsa-miR-449a	4
RGS16	hsa-miR-4496	4
RGS16	hsa-miR-4450	4
RGS16	hsa-miR-4326	4
RGS16	hsa-miR-4325	4
NEFL	hsa-miR-424-5p	4
RGS16	hsa-miR-424-5p	4
NEFL	hsa-miR-3929	4
RGS16	hsa-miR-3909	4
NEFL	hsa-miR-381-5p	4
NEFL	hsa-miR-378c	4
NEFL	hsa-miR-378b	4
NEFL	hsa-miR-378a-3p	4
RGS16	hsa-miR-374a-5p	4
NEFL	hsa-miR-3679-5p	4
NEFL	hsa-miR-367-3p	4
NEFL	hsa-miR-363-3p	4
NEFL	hsa-miR-3619-5p	4
RGS16	hsa-miR-3619-5p	4
NEFL	hsa-miR-34a-5p	4
NEFL	hsa-miR-33a-3p	4
RGS16	hsa-miR-33a-3p	4
RGS16	hsa-miR-338-3p	4
RGS16	hsa-miR-335-5p	4
NEFL	hsa-miR-330-3p	4
NEFL	hsa-miR-32-5p	4
NEFL	hsa-miR-320d	4
NEFL	hsa-miR-320c	4
NEFL	hsa-miR-320b	4
NEFL	hsa-miR-320a	4
RGS16	hsa-miR-31-5p	4
NEFL	hsa-miR-3127-3p	4
NEFL	hsa-miR-30e-5p	4
NEFL	hsa-miR-30d-5p	4
NEFL	hsa-miR-30c-5p	4
NEFL	hsa-miR-30c-2-3p	4
NEFL	hsa-miR-30c-1-3p	4
NEFL	hsa-miR-30b-5p	4
NEFL	hsa-miR-30b-3p	4
NEFL	hsa-miR-30a-5p	4
NEFL	hsa-miR-3065-3p	4
RGS16	hsa-miR-3065-3p	4
NEFL	hsa-miR-29b-2-5p	4
NEFL	hsa-miR-28-5p	4
RGS16	hsa-miR-28-3p	4
NEFL	hsa-miR-27a-3p	4
RGS16	hsa-miR-27a-3p	4
NEFL	hsa-miR-26a-5p	4
NEFL	hsa-miR-25-3p	4
NEFL	hsa-miR-23b-3p	4
NEFL	hsa-miR-2355-5p	4
RGS16	hsa-miR-2355-3p	4
NEFL	hsa-miR-224-5p	4
NEFL	hsa-miR-216a-5p	4
RGS16	hsa-miR-197-3p	4
RGS16	hsa-miR-196a-5p	4
NEFL	hsa-miR-185-5p	4
RGS16	hsa-miR-185-5p	4
RGS16	hsa-miR-185-3p	4
NEFL	hsa-miR-183-5p	4
NEFL	hsa-miR-182-5p	4
RGS16	hsa-miR-181d-5p	4
RGS16	hsa-miR-181c-5p	4
RGS16	hsa-miR-181b-5p	4
RGS16	hsa-miR-181a-5p	4
NEFL	hsa-miR-155-5p	4
RGS16	hsa-miR-155-5p	4
RGS16	hsa-miR-153-5p	4
NEFL	hsa-miR-153-3p	4
NEFL	hsa-miR-151a-3p	4
NEFL	hsa-miR-149-5p	4
NEFL	hsa-miR-146a-5p	4
NEFL	hsa-miR-1-3p	4
RGS16	hsa-miR-1-3p	4
NEFL	hsa-miR-137	4
NEFL	hsa-miR-1304-5p	4
NEFL	hsa-miR-1301-3p	4
RGS16	hsa-miR-129-5p	4
RGS16	hsa-miR-1269b	4
NEFL	hsa-miR-126-5p	4
NEFL	hsa-miR-124-3p	4
NEFL	hsa-miR-1224-5p	4
RGS16	hsa-miR-1224-5p	4
NEFL	hsa-miR-10a-5p	4
NEFL	hsa-miR-107	4
NEFL	hsa-miR-103a-3p	4
RGS16	hsa-miR-103a-3p	4
NEFL	hsa-miR-101-3p	4
NEFL	hsa-let-7i-5p	4
RGS16	hsa-let-7i-5p	4
NEFL	hsa-let-7g-5p	4
RGS16	hsa-let-7g-5p	4
NEFL	hsa-let-7f-5p	4
RGS16	hsa-let-7f-5p	4
RGS16	hsa-let-7e-5p	4
RGS16	hsa-let-7d-5p	4
NEFL	hsa-let-7c-5p	4
RGS16	hsa-let-7c-5p	4
NEFL	hsa-let-7b-5p	4
RGS16	hsa-let-7b-5p	4
NEFL	hsa-let-7a-5p	4
RGS16	hsa-let-7a-5p	4

## Sheet: Endothelial
Gene	miRNA	Group
ELL2	hsa-miR-98-5p	4
ELL2	hsa-miR-96-5p	4
HLA-DQB1	hsa-miR-941	4
ELL2	hsa-miR-93-5p	4
ELL2	hsa-miR-877-5p	4
ELL2	hsa-miR-766-5p	4
ELL2	hsa-miR-7-5p	4
ELL2	hsa-miR-758-5p	4
ELL2	hsa-miR-6777-3p	4
ELL2	hsa-miR-6768-3p	4
ELL2	hsa-miR-6738-3p	4
ELL2	hsa-miR-6073	4
ELL2	hsa-miR-603	4
ELL2	hsa-miR-584-5p	4
ELL2	hsa-miR-577	4
ELL2	hsa-miR-567	4
ELL2	hsa-miR-551b-5p	4
ELL2	hsa-miR-548y	4
ELL2	hsa-miR-548x-5p	4
ELL2	hsa-miR-548t-5p	4
ELL2	hsa-miR-548q	4
ELL2	hsa-miR-548o-5p	4
ELL2	hsa-miR-548o-3p	4
ELL2	hsa-miR-548n	4
ELL2	hsa-miR-548l	4
ELL2	hsa-miR-548k	4
ELL2	hsa-miR-548j-5p	4
ELL2	hsa-miR-548i	4
ELL2	hsa-miR-548g-5p	4
ELL2	hsa-miR-548g-3p	4
ELL2	hsa-miR-548f-5p	4
ELL2	hsa-miR-548d-5p	4
ELL2	hsa-miR-548c-5p	4
ELL2	hsa-miR-548az-5p	4
ELL2	hsa-miR-548aw	4
ELL2	hsa-miR-548av-3p	4
ELL2	hsa-miR-548am-5p	4
ELL2	hsa-miR-548aj-5p	4
ELL2	hsa-miR-544a	4
ELL2	hsa-miR-520c-3p	4
ELL2	hsa-miR-520a-5p	4
ELL2	hsa-miR-5092	4
ELL2	hsa-miR-503-5p	4
ELL2	hsa-miR-502-3p	4
ELL2	hsa-miR-501-3p	4
ELL2	hsa-miR-5006-3p	4
ELL2	hsa-miR-4753-5p	4
ELL2	hsa-miR-4734	4
ELL2	hsa-miR-4671-3p	4
ELL2	hsa-miR-454-3p	4
ELL2	hsa-miR-452-5p	4
ELL2	hsa-miR-449a	4
ELL2	hsa-miR-4475	4
ELL2	hsa-miR-4424	4
ELL2	hsa-miR-4295	4
ELL2	hsa-miR-421	4
ELL2	hsa-miR-409-5p	4
ELL2	hsa-miR-409-3p	4
ELL2	hsa-miR-3976	4
ELL2	hsa-miR-3943	4
ELL2	hsa-miR-378i	4
ELL2	hsa-miR-375	4
ELL2	hsa-miR-374a-5p	4
ELL2	hsa-miR-369-3p	4
ELL2	hsa-miR-3682-3p	4
ELL2	hsa-miR-3681-3p	4
ELL2	hsa-miR-3679-5p	4
ELL2	hsa-miR-3666	4
ELL2	hsa-miR-365b-5p	4
ELL2	hsa-miR-365a-5p	4
ELL2	hsa-miR-3617-5p	4
ELL2	hsa-miR-34a-5p	4
ELL2	hsa-miR-33a-3p	4
ELL2	hsa-miR-330-3p	4
ELL2	hsa-miR-324-3p	4
ELL2	hsa-miR-30e-5p	4
ELL2	hsa-miR-30d-5p	4
ELL2	hsa-miR-30c-5p	4
ELL2	hsa-miR-30b-5p	4
ELL2	hsa-miR-30a-5p	4
ELL2	hsa-miR-301b-3p	4
ELL2	hsa-miR-301a-3p	4
ELL2	hsa-miR-29c-3p	4
ELL2	hsa-miR-27b-3p	4
ELL2	hsa-miR-27a-5p	4
ELL2	hsa-miR-27a-3p	4
HLA-DQB1	hsa-miR-26a-5p	4
ELL2	hsa-miR-224-5p	4
ELL2	hsa-miR-219a-1-3p	4
ELL2	hsa-miR-218-5p	4
ELL2	hsa-miR-218-2-3p	4
ELL2	hsa-miR-216a-3p	4
ELL2	hsa-miR-215-5p	4
ELL2	hsa-miR-21-3p	4
ELL2	hsa-miR-2113	4
ELL2	hsa-miR-20b-5p	4
ELL2	hsa-miR-204-5p	4
ELL2	hsa-miR-19b-3p	4
ELL2	hsa-miR-19a-3p	4
ELL2	hsa-miR-195-5p	4
ELL2	hsa-miR-193b-3p	4
ELL2	hsa-miR-192-5p	4
ELL2	hsa-miR-191-5p	4
ELL2	hsa-miR-1914-3p	4
ELL2	hsa-miR-182-5p	4
ELL2	hsa-miR-17-5p	4
ELL2	hsa-miR-16-5p	4
ELL2	hsa-miR-15b-5p	4
ELL2	hsa-miR-15b-3p	4
ELL2	hsa-miR-15a-5p	4
ELL2	hsa-miR-155-5p	4
ELL2	hsa-miR-147a	4
ELL2	hsa-miR-1468-3p	4
ELL2	hsa-miR-144-3p	4
ELL2	hsa-miR-143-3p	4
ELL2	hsa-miR-142-3p	4
ELL2	hsa-miR-1-3p	4
ELL2	hsa-miR-138-5p	4
ELL2	hsa-miR-130b-3p	4
ELL2	hsa-miR-130a-5p	4
ELL2	hsa-miR-130a-3p	4
ELL2	hsa-miR-1290	4
ELL2	hsa-miR-128-3p	4
ELL2	hsa-miR-1277-5p	4
ELL2	hsa-miR-124-3p	4
ELL2	hsa-miR-1183	4
ELL2	hsa-miR-103a-3p	4
ELL2	hsa-let-7g-5p	4
ELL2	hsa-let-7f-5p	4
ELL2	hsa-let-7b-5p	4
ELL2	hsa-let-7a-5p	4
