# Supplementary material for: Single-cell alternative polyadenylation analysis reveals mechanistic insights of COVID-19-associated neurological and psychiatric effects
Source: PLoS One. 2025 Dec 26;20(12):e0324689. doi: 10.1371/journal.pone.0324689 (PMC12742782; doi:10.1371/journal.pone.0324689)
Supplement: S8 Table — (XLSX) [file pone.0324689.s015.xlsx]

## Sheet: Quadrant1_Annotation
Supplementary table 8. GO terms and pathways of the genes in the four quadrants of all cell types.
Gene	original_id	Ast	Glu	OPC	Olig	GO:0008380 RNA splicing	GO:0034762 regulation of transmembrane tr	GO:0048193 Golgi vesicle transport	GO:0044092 negative regulation of molecul	GO:0034109 homotypic cell-cell adhesion	GO:0051336 regulation of hydrolase activi	GO:0006812 monoatomic cation transport	GO:0051301 cell division	GO:1902903 regulation of supramolecular f	GO:1905475 regulation of protein localiza	GO:0036293 response to decreased oxygen l	hsa04141 Protein processing in endoplas	GO:0032271 regulation of protein polymeri	GO:0010001 glial cell differentiation	GO:0051099 positive regulation of binding	GO:0051346 negative regulation of hydrola	GO:0052548 regulation of endopeptidase ac	GO:0051896 regulation of phosphatidylinos	GO:0016482 cytosolic transport	hsa05012 Parkinson disease	TotalEvidenceCount
54899	PXK	1	0	0	1	0	0	1	1	0	0	0	0	0	0	0	1	0	0	0	0	0	0	1	0	2
6695	SPOCK1	1	0	0	1	0	0	0	1	0	1	0	0	0	0	0	0	1	0	0	1	1	0	0	0	2
9584	RBM39	0	1	0	1	1	0	0	0	0	0	0	0	0	0	0	0	0	0	0	0	0	0	0	0	2
50804	MYEF2	0	1	0	1	0	0	0	0	0	0	0	0	0	0	0	0	0	0	0	0	0	0	0	0	2
56986	DTWD1	0	0	0	1	0	0	0	0	0	0	0	0	0	0	0	0	0	0	0	0	0	0	0	0	1
65056	GPBP1	0	0	0	1	0	0	0	0	0	0	0	0	0	0	0	0	0	0	0	0	0	0	0	0	1
253959	RALGAPA1	0	0	0	1	0	0	0	0	0	0	0	0	0	0	0	0	0	0	0	0	0	0	0	0	1
57542	KLHL42	0	0	0	1	0	0	0	0	0	0	0	1	0	0	0	0	0	0	0	0	0	0	0	0	1
351	APP	0	0	0	1	0	1	0	1	0	0	0	0	1	0	0	0	0	0	1	0	0	0	0	1	1
60	ACTB	1	0	0	0	0	1	0	1	1	0	0	0	0	1	1	0	0	0	0	0	0	0	0	0	1
6223	RPS19	0	0	0	1	0	0	0	0	0	0	0	0	1	0	0	0	0	0	0	0	0	0	0	0	1
7769	ZNF226	0	0	0	1	0	0	0	0	0	0	0	0	0	0	0	0	0	0	0	0	0	0	0	0	1
55652	SLC48A1	0	0	0	1	0	0	0	0	0	0	1	0	0	0	0	0	0	0	0	0	0	0	0	0	1
9528	TMEM59	0	0	0	1	0	0	0	0	0	0	0	0	0	1	0	0	0	0	0	0	0	0	0	0	1
55869	HDAC8	0	0	0	1	0	0	0	0	0	0	0	0	0	0	0	0	0	0	0	0	0	0	0	0	1
4915	NTRK2	1	0	0	0	0	1	0	0	0	1	0	0	0	0	1	0	1	1	0	0	0	1	0	0	1
7204	TRIO	0	0	1	0	0	0	0	0	0	0	0	0	0	0	0	0	0	0	0	0	0	0	0	0	1
5348	FXYD1	1	0	0	0	0	1	0	1	0	0	1	0	0	0	0	0	0	0	0	0	0	0	0	0	1
51669	SARAF	0	0	0	1	0	0	0	1	0	0	1	0	0	0	0	0	0	0	0	0	0	0	0	0	1
23580	CDC42EP4	1	0	0	0	0	0	0	0	0	0	0	0	1	0	0	0	1	0	0	0	0	0	0	0	1
9962	SLC23A2	1	0	0	0	0	0	0	0	0	1	1	0	0	0	0	0	0	0	0	0	0	0	0	0	1
6138	RPL15	0	0	0	1	0	0	0	0	0	0	0	0	0	0	0	0	0	0	0	0	0	0	0	0	1
10550	ARL6IP5	1	0	0	0	0	1	1	0	0	1	1	0	0	0	1	0	0	0	0	1	1	0	0	0	1
81539	SLC38A1	0	0	0	1	0	1	0	0	0	0	1	0	0	0	0	0	0	0	0	0	0	0	0	0	1
10521	DDX17	0	1	0	0	1	0	0	0	0	0	0	0	0	0	0	0	0	0	0	0	0	0	0	0	1
8613	PLPP3	1	0	0	0	0	0	1	0	1	0	0	0	0	0	0	0	0	1	0	0	0	0	0	0	1
10443	N4BP2L2	0	1	0	0	0	0	0	0	0	0	0	0	0	0	0	0	0	0	0	0	0	0	0	0	1
64430	PCNX4	0	0	0	1	0	0	0	0	0	0	0	0	0	0	0	0	0	0	0	0	0	0	0	0	1
84133	ZNRF3	1	0	0	0	0	0	0	0	0	0	0	1	0	0	0	0	0	0	0	0	0	0	0	0	1
2923	PDIA3	1	0	0	0	0	0	0	0	1	0	0	0	0	0	0	1	1	0	0	1	0	0	0	0	1
84859	LRCH3	0	0	0	1	0	0	0	0	0	0	0	0	0	0	0	0	0	0	0	0	0	0	0	0	1
6430	SRSF5	0	1	0	0	1	0	0	0	0	0	0	0	0	0	0	0	0	0	0	0	0	0	0	0	1
114803	MYSM1	0	0	0	1	0	0	0	0	0	0	0	0	0	0	0	0	0	0	0	0	0	0	0	0	1
6678	SPARC	0	0	0	1	0	0	0	0	0	0	0	0	0	0	0	0	0	0	0	0	0	0	0	0	1
3181	HNRNPA2B1	0	1	0	0	1	0	0	0	0	0	0	0	0	0	0	0	0	0	0	0	0	0	0	0	1
79966	SCD5	1	0	0	0	0	0	0	0	0	0	0	0	0	0	0	0	0	0	0	0	0	0	0	0	1
90806	ANGEL2	0	0	0	1	0	0	0	0	0	0	0	0	0	0	0	0	0	0	0	0	0	0	0	0	1
10767	HBS1L	0	0	0	1	0	0	0	0	0	0	0	0	0	0	0	0	0	0	0	0	0	0	0	0	1
51312	SLC25A37	0	0	0	1	0	0	0	0	0	0	1	0	0	0	0	0	0	0	0	0	0	0	0	0	1
8239	USP9X	0	0	0	1	0	0	0	1	0	0	0	1	0	0	0	0	0	0	1	0	1	0	0	0	1
10330	CNPY2	0	0	0	1	0	0	0	0	0	0	0	0	0	0	0	0	0	0	0	0	0	0	0	0	1
444	ASPH	0	0	0	1	0	0	0	0	0	0	0	0	0	0	0	0	0	0	0	0	1	0	0	0	1
10250	SRRM1	1	0	0	0	0	0	0	0	0	0	0	0	0	0	0	0	0	0	0	0	0	0	0	0	1
7381	UQCRB	1	0	0	0	0	0	0	0	0	0	0	0	0	0	0	0	0	0	0	0	0	0	0	1	1
23265	EXOC7	0	1	0	0	0	0	0	0	0	0	0	1	0	0	0	0	0	0	0	0	0	0	0	0	1
79621	RNASEH2B	0	0	0	1	0	1	0	0	0	0	0	0	0	0	0	0	0	0	0	0	0	0	0	0	1
288	ANK3	1	0	0	0	0	1	1	1	1	0	0	1	0	1	0	0	0	0	0	0	0	0	0	0	1
10015	PDCD6IP	0	0	0	1	0	1	0	0	0	0	0	1	0	0	0	0	0	0	0	0	0	0	0	0	1
23239	PHLPP1	1	0	0	0	0	1	0	0	0	1	0	0	0	0	0	0	0	0	0	1	0	1	0	0	1
143384	CACUL1	0	0	0	1	0	0	0	0	0	0	0	1	0	0	0	0	0	0	0	0	0	0	0	0	1
55156	ARMC1	1	0	0	0	0	0	0	0	0	0	0	0	0	0	0	0	0	0	0	0	0	0	0	0	1
9283	GPR37L1	1	0	0	0	0	0	0	0	0	1	0	0	0	0	0	0	0	1	0	0	0	0	0	0	1
23176	SEPTIN8	0	0	0	1	0	0	0	0	0	0	0	1	0	0	0	0	0	0	0	0	0	0	0	0	1
80255	SLC35F5	0	0	0	1	0	0	0	0	0	0	0	0	0	0	0	0	0	0	0	0	0	0	0	0	1
56942	CMC2	0	0	0	1	0	0	0	0	0	0	0	0	0	0	0	0	0	0	0	0	0	0	0	0	1
2346	FOLH1	0	0	0	1	0	0	0	0	0	0	0	0	0	0	0	0	0	0	0	0	0	0	0	0	1
7078	TIMP3	1	0	0	0	0	0	0	1	0	1	0	0	0	0	0	0	0	0	0	1	1	0	0	0	1
92140	MTDH	1	0	0	0	0	0	0	0	0	0	0	0	0	0	0	0	0	0	0	0	0	1	0	0	1
26585	GREM1	0	0	0	1	0	0	0	0	0	0	0	0	1	0	0	0	0	0	0	0	0	0	0	0	1
51326	ARL17A	0	0	0	1	0	0	0	0	0	0	0	0	0	0	0	0	0	0	0	0	0	0	0	0	1
1739	DLG1	0	0	0	1	0	1	0	1	0	0	0	0	1	1	0	0	0	0	0	0	0	0	0	0	1
79800	CARF	0	0	0	1	0	0	0	0	0	0	0	0	0	0	0	0	0	0	0	0	0	0	0	0	1
8496	PPFIBP1	0	0	0	1	0	1	0	0	0	0	0	0	0	0	0	0	0	0	0	0	0	0	0	0	1
57575	PCDH10	0	0	0	1	0	0	0	0	0	0	0	0	0	0	0	0	0	0	0	0	0	0	0	0	1
7184	HSP90B1	1	0	0	0	0	0	0	1	0	1	0	1	0	0	1	1	0	0	1	1	0	1	0	0	1
773	CACNA1A	1	0	0	0	0	1	0	1	0	0	1	0	0	0	1	0	0	0	0	0	0	0	0	0	1
2339	FNTA	0	0	0	1	0	1	0	0	0	0	0	0	0	0	0	0	0	0	0	0	0	0	0	0	1
1203	CLN5	0	0	0	1	0	0	0	1	0	0	0	1	0	0	0	0	0	0	1	0	0	0	1	0	1
7009	TMBIM6	1	0	0	0	0	1	1	1	0	1	0	0	0	0	0	0	0	0	1	1	0	0	0	0	1
10147	SUGP2	0	1	0	0	1	0	0	0	0	0	0	0	0	0	0	0	0	0	0	0	0	0	0	0	1
56731	SLC2A4RG	1	0	0	0	0	0	0	0	0	0	0	0	0	0	0	0	0	0	0	0	0	0	0	0	1
57798	GATAD1	0	0	0	1	0	0	0	0	0	0	0	0	0	0	0	0	0	0	0	0	0	0	0	0	1
23360	FNBP4	0	1	0	0	0	0	0	0	0	0	0	0	0	0	0	0	0	0	0	0	0	0	0	0	1
23041	MON2	0	0	0	1	0	0	0	0	0	0	0	0	0	0	0	0	0	0	0	0	0	0	1	0	1
387921	NHLRC3	0	0	0	1	0	0	0	0	0	0	0	1	0	0	0	0	0	0	0	0	0	0	0	0	1
26018	LRIG1	1	0	0	0	0	0	0	0	0	0	0	0	0	0	0	0	0	0	0	0	0	0	0	0	1
23383	MAU2	0	0	0	1	0	0	0	0	0	0	0	1	0	0	0	0	0	0	0	0	0	0	0	0	1
3709	ITPR2	1	0	0	0	0	0	0	1	0	0	1	0	0	0	1	0	0	0	0	0	0	0	0	1	1
7114	TMSB4X	1	0	0	0	0	1	0	1	0	0	0	0	1	0	0	0	1	0	0	1	0	0	0	0	1
9481	SLC25A27	0	0	0	1	0	1	0	0	0	0	1	0	0	0	0	0	0	0	1	0	0	0	0	0	1
583	BBS2	1	0	0	0	0	0	1	0	0	0	0	0	0	0	0	1	1	0	0	0	0	0	0	0	1
2123	EVI2A	0	0	0	1	0	0	0	0	0	0	0	0	0	0	0	0	0	0	0	0	0	0	0	0	1
9522	SCAMP1	1	0	0	0	0	0	1	0	0	0	1	0	0	0	0	0	0	0	0	0	0	0	0	0	1
5376	PMP22	0	0	0	1	0	0	0	0	0	0	0	0	0	0	0	0	0	0	0	0	0	0	0	0	1
51014	TMED7	1	0	0	0	0	0	1	0	0	0	0	0	0	0	0	1	0	0	0	0	0	0	0	0	1
55102	ATG2B	0	0	0	1	0	0	0	0	0	0	0	0	0	0	0	0	0	0	0	0	0	0	0	1	1
64770	CCDC14	0	0	0	1	0	0	0	0	0	0	0	0	0	0	0	0	0	0	0	0	0	0	0	0	1
221074	SLC39A12	1	0	0	0	0	0	0	0	0	1	1	0	1	0	1	0	1	0	0	0	0	0	0	1	1
5885	RAD21	1	0	0	0	0	0	0	0	0	0	0	1	0	0	1	1	0	0	0	0	0	0	0	0	1
23671	TMEFF2	0	0	0	1	0	0	0	0	0	0	0	0	1	0	0	0	0	0	0	0	0	0	0	0	1
9445	ITM2B	1	0	0	0	0	0	0	0	0	0	0	0	0	0	0	0	0	0	0	0	0	0	0	0	1
961	CD47	0	0	0	1	0	0	0	0	0	0	0	0	1	0	0	0	0	0	0	0	0	0	0	0	1
284443	ZNF493	0	0	0	1	0	0	0	0	0	0	0	0	0	0	0	0	0	0	0	0	0	0	0	0	1
11231	SEC63	1	0	0	0	0	0	1	0	0	0	0	0	0	0	0	1	0	0	0	0	0	0	0	0	1
138050	HGSNAT	0	0	0	1	0	0	0	0	0	0	0	1	0	0	0	0	0	0	0	0	0	0	0	0	1
6156	RPL30	0	1	0	0	0	0	0	0	0	0	0	0	0	0	0	0	0	0	0	0	0	0	0	0	1
92126	DSEL	0	0	0	1	0	0	0	0	0	0	0	0	0	0	0	0	0	0	0	0	0	0	0	0	1
8301	PICALM	0	0	0	1	0	0	0	0	0	0	0	0	0	1	0	0	0	0	1	0	1	0	0	0	1

## Sheet: Quadrant1_Enrichment
GroupID	Category	Term	Description	LogP	Log(q-value)	Genes	Symbols	InTerm_InList
1_Summary	GO Biological Processes	GO:0008380	RNA splicing	-6.98225	-2.79121	3181,6430,9584,10147,10521	HNRNPA2B1,SRSF5,RBM39,SUGP2,DDX17	5/-
1_Member	GO Biological Processes	GO:0008380	RNA splicing	-6.98225	-2.79121	3181,6430,9584,10147,10521	HNRNPA2B1,SRSF5,RBM39,SUGP2,DDX17	5/409
1_Member	GO Biological Processes	GO:0006397	mRNA processing	-6.5974	-2.7074	3181,6430,9584,10147,10521	HNRNPA2B1,SRSF5,RBM39,SUGP2,DDX17	5/489
1_Member	GO Biological Processes	GO:0016071	mRNA metabolic process	-6.00012	-2.28621	3181,6430,9584,10147,10521	HNRNPA2B1,SRSF5,RBM39,SUGP2,DDX17	5/646
1_Member	GO Biological Processes	GO:0048024	regulation of mRNA splicing, via spliceosome	-5.29723	-1.80517	3181,9584,10521	HNRNPA2B1,RBM39,DDX17	3/107
1_Member	GO Biological Processes	GO:0050684	regulation of mRNA processing	-5.05316	-1.64028	3181,9584,10521	HNRNPA2B1,RBM39,DDX17	3/129
1_Member	GO Biological Processes	GO:0043484	regulation of RNA splicing	-4.61288	-1.3761	3181,9584,10521	HNRNPA2B1,RBM39,DDX17	3/181
1_Member	GO Biological Processes	GO:0000377	RNA splicing, via transesterification reactions with bulged adenosine as nucleophile	-4.07254	-1.06705	3181,6430,10521	HNRNPA2B1,SRSF5,DDX17	3/275
1_Member	GO Biological Processes	GO:0000398	mRNA splicing, via spliceosome	-4.07254	-1.06705	3181,6430,10521	HNRNPA2B1,SRSF5,DDX17	3/275
1_Member	GO Biological Processes	GO:0000375	RNA splicing, via transesterification reactions	-4.05396	-1.06705	3181,6430,10521	HNRNPA2B1,SRSF5,DDX17	3/279
1_Member	GO Biological Processes	GO:1903311	regulation of mRNA metabolic process	-3.71984	-0.846896	3181,9584,10521	HNRNPA2B1,RBM39,DDX17	3/362
2_Summary	GO Biological Processes	GO:0034762	regulation of transmembrane transport	-5.47253	-1.2815	60,288,351,773,1739,5348,7009,7114,9481,10550,81539,2339,8496,4915,10015,23239,79621	ACTB,ANK3,APP,CACNA1A,DLG1,FXYD1,TMBIM6,TMSB4X,SLC25A27,ARL6IP5,SLC38A1,FNTA,PPFIBP1,NTRK2,PDCD6IP,PHLPP1,RNASEH2B	17/-
2_Member	GO Biological Processes	GO:0034762	regulation of transmembrane transport	-5.47253	-1.2815	60,288,351,773,1739,5348,7009,7114,9481,10550,81539	ACTB,ANK3,APP,CACNA1A,DLG1,FXYD1,TMBIM6,TMSB4X,SLC25A27,ARL6IP5,SLC38A1	11/590
2_Member	GO Biological Processes	GO:0007528	neuromuscular junction development	-4.85893	-0.968926	288,351,2339,8496	ANK3,APP,FNTA,PPFIBP1	4/45
2_Member	GO Biological Processes	GO:0042391	regulation of membrane potential	-3.23904	-0.326764	288,351,1739,4915,5348,9481,10550	ANK3,APP,DLG1,NTRK2,FXYD1,SLC25A27,ARL6IP5	7/440
2_Member	GO Biological Processes	GO:0050808	synapse organization	-3.1678	-0.277798	60,288,351,1739,2339,8496	ACTB,ANK3,APP,DLG1,FNTA,PPFIBP1	6/326
2_Member	GO Biological Processes	GO:0034330	cell junction organization	-2.8044	-0.0447281	60,288,351,1739,2339,8496,10015	ACTB,ANK3,APP,DLG1,FNTA,PPFIBP1,PDCD6IP	7/523
2_Member	GO Biological Processes	GO:0080135	regulation of cellular response to stress	-2.26575	0	60,351,1739,7009,10550,23239,79621	ACTB,APP,DLG1,TMBIM6,ARL6IP5,PHLPP1,RNASEH2B	7/655
3_Summary	GO Biological Processes	GO:0048193	Golgi vesicle transport	-4.83808	-1.49214	288,583,8613,9522,51014,7009,54899,10550,11231	ANK3,BBS2,PLPP3,SCAMP1,TMED7,TMBIM6,PXK,ARL6IP5,SEC63	9/-
3_Member	GO Biological Processes	GO:0048193	Golgi vesicle transport	-4.83808	-1.49214	288,583,8613,9522,51014	ANK3,BBS2,PLPP3,SCAMP1,TMED7	5/280
3_Member	GO Biological Processes	GO:0006892	post-Golgi vesicle-mediated transport	-3.79237	-0.88009	288,583,9522	ANK3,BBS2,SCAMP1	3/94
3_Member	GO Biological Processes	GO:0043271	negative regulation of monoatomic ion transport	-3.34903	-0.605161	288,7009,54899	ANK3,TMBIM6,PXK	3/133
3_Member	GO Biological Processes	GO:0034763	negative regulation of transmembrane transport	-3.2484	-0.562517	288,7009,10550	ANK3,TMBIM6,ARL6IP5	3/144
3_Member	GO Biological Processes	GO:0072659	protein localization to plasma membrane	-2.82406	-0.266495	288,583,10550	ANK3,BBS2,ARL6IP5	3/202
3_Member	GO Biological Processes	GO:0051051	negative regulation of transport	-2.74026	-0.260079	288,7009,10550,54899	ANK3,TMBIM6,ARL6IP5,PXK	4/469
3_Member	GO Biological Processes	GO:0072657	protein localization to membrane	-2.72683	-0.260079	288,583,10550,11231	ANK3,BBS2,ARL6IP5,SEC63	4/473
3_Member	GO Biological Processes	GO:0090150	establishment of protein localization to membrane	-2.65275	-0.225149	288,583,11231	ANK3,BBS2,SEC63	3/232
3_Member	GO Biological Processes	GO:1990778	protein localization to cell periphery	-2.59579	-0.175606	288,583,10550	ANK3,BBS2,ARL6IP5	3/243
3_Member	GO Biological Processes	GO:0051668	localization within membrane	-2.46803	-0.122099	288,583,10550,11231	ANK3,BBS2,ARL6IP5,SEC63	4/558
4_Summary	GO Biological Processes	GO:0044092	negative regulation of molecular function	-4.63461	-1.3761	60,288,6695,7009,7078,7114,54899,773,5348,3709,351,1739,7184,1203,8239,51669	ACTB,ANK3,SPOCK1,TMBIM6,TIMP3,TMSB4X,PXK,CACNA1A,FXYD1,ITPR2,APP,DLG1,HSP90B1,CLN5,USP9X,SARAF	16/-
4_Member	GO Biological Processes	GO:0044092	negative regulation of molecular function	-4.63461	-1.3761	60,288,6695,7009,7078,7114,54899	ACTB,ANK3,SPOCK1,TMBIM6,TIMP3,TMSB4X,PXK	7/790
4_Member	GO Biological Processes	GO:0043269	regulation of monoatomic ion transport	-4.42258	-1.23155	288,773,5348,7009,7114,54899	ANK3,CACNA1A,FXYD1,TMBIM6,TMSB4X,PXK	6/572
4_Member	KEGG Pathway	hsa05205	Proteoglycans in cancer	-4.09452	-1.06705	60,288,3709,7078	ACTB,ANK3,ITPR2,TIMP3	4/205
4_Member	GO Biological Processes	GO:0022898	regulation of transmembrane transporter activity	-3.88645	-0.461258	60,288,351,1739,5348,7114	ACTB,ANK3,APP,DLG1,FXYD1,TMSB4X	6/239
4_Member	GO Biological Processes	GO:0034765	regulation of monoatomic ion transmembrane transport	-3.84299	-0.902038	288,773,5348,7009,7114	ANK3,CACNA1A,FXYD1,TMBIM6,TMSB4X	5/454
4_Member	GO Biological Processes	GO:0051651	maintenance of location in cell	-3.7129	-0.846896	288,7114,7184	ANK3,TMSB4X,HSP90B1	3/100
4_Member	GO Biological Processes	GO:0051098	regulation of binding	-3.67044	-0.461258	60,351,1203,7009,7114,8239	ACTB,APP,CLN5,TMBIM6,TMSB4X,USP9X	6/262
4_Member	GO Biological Processes	GO:0032409	regulation of transporter activity	-3.62921	-0.799903	60,288,5348,7114	ACTB,ANK3,FXYD1,TMSB4X	4/271
4_Member	GO Biological Processes	GO:0051100	negative regulation of binding	-3.46923	-0.669222	60,7009,7114	ACTB,TMBIM6,TMSB4X	3/121
4_Member	GO Biological Processes	GO:1904062	regulation of monoatomic cation transmembrane transport	-3.3816	-0.621932	288,5348,7009,7114	ANK3,FXYD1,TMBIM6,TMSB4X	4/315
4_Member	GO Biological Processes	GO:1904064	positive regulation of cation transmembrane transport	-3.27503	-0.575357	288,5348,7114	ANK3,FXYD1,TMSB4X	3/141
4_Member	GO Biological Processes	GO:0034767	positive regulation of monoatomic ion transmembrane transport	-3.13135	-0.48439	288,5348,7114	ANK3,FXYD1,TMSB4X	3/158
4_Member	GO Biological Processes	GO:0032412	regulation of monoatomic ion transmembrane transporter activity	-3.02628	-0.177671	288,351,1739,5348,7114	ANK3,APP,DLG1,FXYD1,TMSB4X	5/231
4_Member	GO Biological Processes	GO:0051235	maintenance of location	-3.01744	-0.428472	288,7114,7184	ANK3,TMSB4X,HSP90B1	3/173
4_Member	GO Biological Processes	GO:0043270	positive regulation of monoatomic ion transport	-2.75249	-0.260079	288,5348,7114	ANK3,FXYD1,TMSB4X	3/214
4_Member	GO Biological Processes	GO:0034764	positive regulation of transmembrane transport	-2.73526	-0.260079	288,5348,7114	ANK3,FXYD1,TMSB4X	3/217
4_Member	GO Biological Processes	GO:0010959	regulation of metal ion transport	-2.01967	0	288,1739,5348,7009,51669	ANK3,DLG1,FXYD1,TMBIM6,SARAF	5/398
5_Summary	GO Biological Processes	GO:0034109	homotypic cell-cell adhesion	-4.31039	-1.16075	60,2923,8613,288	ACTB,PDIA3,PLPP3,ANK3	4/-
5_Member	GO Biological Processes	GO:0034109	homotypic cell-cell adhesion	-4.31039	-1.16075	60,2923,8613	ACTB,PDIA3,PLPP3	3/63
5_Member	GO Biological Processes	GO:0042060	wound healing	-2.27265	0	60,2923,8613	ACTB,PDIA3,PLPP3	3/317
5_Member	GO Biological Processes	GO:0022409	positive regulation of cell-cell adhesion	-2.25385	0	60,288,8613	ACTB,ANK3,PLPP3	3/322
6_Summary	GO Biological Processes	GO:0051336	regulation of hydrolase activity	-3.6955	-0.846896	4915,6695,7009,7078,7184,10550,9283,23239,9962,221074	NTRK2,SPOCK1,TMBIM6,TIMP3,HSP90B1,ARL6IP5,GPR37L1,PHLPP1,SLC23A2,SLC39A12	10/-
6_Member	GO Biological Processes	GO:0051336	regulation of hydrolase activity	-3.6955	-0.846896	4915,6695,7009,7078,7184,10550	NTRK2,SPOCK1,TMBIM6,TIMP3,HSP90B1,ARL6IP5	6/776
6_Member	GO Biological Processes	GO:0043408	regulation of MAPK cascade	-3.06111	-0.434761	4915,7078,9283,10550,23239	NTRK2,TIMP3,GPR37L1,ARL6IP5,PHLPP1	5/673
6_Member	GO Biological Processes	GO:0015711	organic anion transport	-3.03473	-0.434761	4915,9962,10550,221074	NTRK2,SLC23A2,ARL6IP5,SLC39A12	4/390
6_Member	GO Biological Processes	GO:0046942	carboxylic acid transport	-2.34716	-0.0328974	4915,9962,10550	NTRK2,SLC23A2,ARL6IP5	3/298
6_Member	GO Biological Processes	GO:0015849	organic acid transport	-2.34312	-0.0328974	4915,9962,10550	NTRK2,SLC23A2,ARL6IP5	3/299
6_Member	GO Biological Processes	GO:0006979	response to oxidative stress	-2.10102	0	9283,9962,10550	GPR37L1,SLC23A2,ARL6IP5	3/366
7_Summary	GO Biological Processes	GO:0006812	monoatomic cation transport	-3.62737	-0.461258	773,3709,5348,9481,9962,51312,51669,55652,81539,221074,10550,9522	CACNA1A,ITPR2,FXYD1,SLC25A27,SLC23A2,SLC25A37,SARAF,SLC48A1,SLC38A1,SLC39A12,ARL6IP5,SCAMP1	12/-
7_Member	GO Biological Processes	GO:0006812	monoatomic cation transport	-3.62737	-0.461258	773,3709,5348,9481,9962,51312,51669,55652,81539,221074	CACNA1A,ITPR2,FXYD1,SLC25A27,SLC23A2,SLC25A37,SARAF,SLC48A1,SLC38A1,SLC39A12	10/787
7_Member	GO Biological Processes	GO:0030001	metal ion transport	-3.6156	-0.461258	773,3709,5348,9962,51312,51669,55652,81539,221074	CACNA1A,ITPR2,FXYD1,SLC23A2,SLC25A37,SARAF,SLC48A1,SLC38A1,SLC39A12	9/643
7_Member	GO Biological Processes	GO:0098739	import across plasma membrane	-3.03937	-0.434761	773,10550,221074	CACNA1A,ARL6IP5,SLC39A12	3/170
7_Member	GO Biological Processes	GO:0098657	import into cell	-2.11116	0	773,9522,10550,221074	CACNA1A,SCAMP1,ARL6IP5,SLC39A12	4/705
7_Member	GO Biological Processes	GO:0098660	inorganic ion transmembrane transport	-2.0509	0	773,3709,5348,221074	CACNA1A,ITPR2,FXYD1,SLC39A12	4/734
8_Summary	GO Biological Processes	GO:0051301	cell division	-3.57651	-0.669222	288,5885,8239,10015,23176,23265,23383,57542,1203,138050,143384,387921,7184,84133	ANK3,RAD21,USP9X,PDCD6IP,SEPTIN8,EXOC7,MAU2,KLHL42,CLN5,HGSNAT,CACUL1,NHLRC3,HSP90B1,ZNRF3	14/-
8_Member	GO Biological Processes	GO:0051301	cell division	-3.57651	-0.461258	288,5885,8239,10015,23176,23265,23383,57542	ANK3,RAD21,USP9X,PDCD6IP,SEPTIN8,EXOC7,MAU2,KLHL42	8/513
8_Member	GO Biological Processes	GO:0030163	protein catabolic process	-3.45496	-0.669222	1203,8239,10015,57542,138050,143384,387921	CLN5,USP9X,PDCD6IP,KLHL42,HGSNAT,CACUL1,NHLRC3	7/707
8_Member	GO Biological Processes	GO:0051603	proteolysis involved in protein catabolic process	-2.49958	0	7184,8239,10015,57542,84133,143384,387921	HSP90B1,USP9X,PDCD6IP,KLHL42,ZNRF3,CACUL1,NHLRC3	7/593
9_Summary	GO Biological Processes	GO:1902903	regulation of supramolecular fiber organization	-3.55845	-0.461258	351,961,1739,7114,23580,23671,221074,26585,6223	APP,CD47,DLG1,TMSB4X,CDC42EP4,TMEFF2,SLC39A12,GREM1,RPS19	9/-
9_Member	GO Biological Processes	GO:1902903	regulation of supramolecular fiber organization	-3.55845	-0.461258	351,961,1739,7114,23580,23671,221074	APP,CD47,DLG1,TMSB4X,CDC42EP4,TMEFF2,SLC39A12	7/389
9_Member	GO Biological Processes	GO:0071675	regulation of mononuclear cell migration	-2.76853	-0.260079	351,961,26585	APP,CD47,GREM1	3/125
9_Member	GO Biological Processes	GO:1902905	positive regulation of supramolecular fiber organization	-2.59425	0	351,961,1739,23580	APP,CD47,DLG1,CDC42EP4	4/175
9_Member	GO Biological Processes	GO:0050729	positive regulation of inflammatory response	-2.5274	-0.137086	351,961,6223	APP,CD47,RPS19	3/152
9_Member	GO Biological Processes	GO:0002685	regulation of leukocyte migration	-2.02956	0	351,961,26585	APP,CD47,GREM1	3/230
10_Summary	GO Biological Processes	GO:1905475	regulation of protein localization to membrane	-3.50616	-0.461258	60,288,1739,8301,9528	ACTB,ANK3,DLG1,PICALM,TMEM59	5/-
10_Member	GO Biological Processes	GO:1905475	regulation of protein localization to membrane	-3.50616	-0.461258	60,288,1739,8301,9528	ACTB,ANK3,DLG1,PICALM,TMEM59	5/181
10_Member	GO Biological Processes	GO:1903076	regulation of protein localization to plasma membrane	-3.37061	-0.3837	60,1739,8301,9528	ACTB,DLG1,PICALM,TMEM59	4/108
10_Member	GO Biological Processes	GO:1904375	regulation of protein localization to cell periphery	-2.98322	-0.16066	60,1739,8301,9528	ACTB,DLG1,PICALM,TMEM59	4/137
11_Summary	GO Biological Processes	GO:0036293	response to decreased oxygen levels	-3.44528	-0.669222	3709,5885,7184,221074,60,773,4915,10550	ITPR2,RAD21,HSP90B1,SLC39A12,ACTB,CACNA1A,NTRK2,ARL6IP5	8/-
11_Member	GO Biological Processes	GO:0036293	response to decreased oxygen levels	-3.44528	-0.669222	3709,5885,7184,221074	ITPR2,RAD21,HSP90B1,SLC39A12	4/303
11_Member	GO Biological Processes	GO:0071417	cellular response to organonitrogen compound	-3.31233	-0.58671	60,773,3709,4915,7184	ACTB,CACNA1A,ITPR2,NTRK2,HSP90B1	5/592
11_Member	GO Biological Processes	GO:0070482	response to oxygen levels	-3.30062	-0.58671	3709,5885,7184,221074	ITPR2,RAD21,HSP90B1,SLC39A12	4/331
11_Member	GO Biological Processes	GO:1901699	cellular response to nitrogen compound	-3.19311	-0.520589	60,773,3709,4915,7184	ACTB,CACNA1A,ITPR2,NTRK2,HSP90B1	5/629
11_Member	GO Biological Processes	GO:0071407	cellular response to organic cyclic compound	-2.70035	-0.241712	60,3709,7184,10550	ACTB,ITPR2,HSP90B1,ARL6IP5	4/481
11_Member	KEGG Pathway	hsa04020	Calcium signaling pathway	-2.54634	-0.147702	773,3709,4915	CACNA1A,ITPR2,NTRK2	3/253
11_Member	GO Biological Processes	GO:0001666	response to hypoxia	-2.39693	-0.0607717	3709,5885,7184	ITPR2,RAD21,HSP90B1	3/286
12_Summary	KEGG Pathway	hsa04141	Protein processing in endoplasmic reticulum	-3.03937	-0.434761	2923,7184,11231,51014,54899,583,5885	PDIA3,HSP90B1,SEC63,TMED7,PXK,BBS2,RAD21	7/-
12_Member	KEGG Pathway	hsa04141	Protein processing in endoplasmic reticulum	-3.03937	-0.434761	2923,7184,11231	PDIA3,HSP90B1,SEC63	3/170
12_Member	GO Biological Processes	GO:0006886	intracellular protein transport	-2.12184	0	7184,11231,51014,54899	HSP90B1,SEC63,TMED7,PXK	4/700
12_Member	GO Biological Processes	GO:0033365	protein localization to organelle	-2.03276	0	583,5885,11231,54899	BBS2,RAD21,SEC63,PXK	4/743
13_Summary	GO Biological Processes	GO:0032271	regulation of protein polymerization	-2.81182	-0.264242	7114,23580,221074,4915,6695,583,2923	TMSB4X,CDC42EP4,SLC39A12,NTRK2,SPOCK1,BBS2,PDIA3	7/-
13_Member	GO Biological Processes	GO:0032271	regulation of protein polymerization	-2.81182	-0.264242	7114,23580,221074	TMSB4X,CDC42EP4,SLC39A12	3/204
13_Member	GO Biological Processes	GO:0120035	regulation of plasma membrane bounded cell projection organization	-2.22909	0	4915,6695,23580,221074	NTRK2,SPOCK1,CDC42EP4,SLC39A12	4/652
13_Member	GO Biological Processes	GO:0031344	regulation of cell projection organization	-2.19235	0	4915,6695,23580,221074	NTRK2,SPOCK1,CDC42EP4,SLC39A12	4/668
13_Member	GO Biological Processes	GO:0071345	cellular response to cytokine stimulus	-2.05496	0	583,2923,7114,23580	BBS2,PDIA3,TMSB4X,CDC42EP4	4/732
14_Summary	GO Biological Processes	GO:0010001	glial cell differentiation	-2.78772	-0.260079	4915,8613,9283	NTRK2,PLPP3,GPR37L1	3/-
14_Member	GO Biological Processes	GO:0010001	glial cell differentiation	-2.78772	-0.260079	4915,8613,9283	NTRK2,PLPP3,GPR37L1	3/208
14_Member	GO Biological Processes	GO:0042063	gliogenesis	-2.49432	-0.129361	4915,8613,9283	NTRK2,PLPP3,GPR37L1	3/264
15_Summary	GO Biological Processes	GO:0051099	positive regulation of binding	-2.74884	-0.260079	351,1203,8239,7009,7184,8301,9481	APP,CLN5,USP9X,TMBIM6,HSP90B1,PICALM,SLC25A27	7/-
15_Member	GO Biological Processes	GO:0051099	positive regulation of binding	-2.74884	-0.260079	351,1203,8239	APP,CLN5,USP9X	3/127
15_Member	GO Biological Processes	GO:0030003	intracellular monoatomic cation homeostasis	-2.60823	0	351,1203,7009,7184,8301,9481	APP,CLN5,TMBIM6,HSP90B1,PICALM,SLC25A27	6/420
15_Member	GO Biological Processes	GO:0006873	intracellular monoatomic ion homeostasis	-2.5627	0	351,1203,7009,7184,8301,9481	APP,CLN5,TMBIM6,HSP90B1,PICALM,SLC25A27	6/429
16_Summary	GO Biological Processes	GO:0051346	negative regulation of hydrolase activity	-2.72957	-0.260079	6695,7009,7078,2923,7184,7114,23239,10550	SPOCK1,TMBIM6,TIMP3,PDIA3,HSP90B1,TMSB4X,PHLPP1,ARL6IP5	8/-
16_Member	GO Biological Processes	GO:0051346	negative regulation of hydrolase activity	-2.72957	-0.260079	6695,7009,7078	SPOCK1,TMBIM6,TIMP3	3/218
16_Member	GO Biological Processes	GO:0034976	response to endoplasmic reticulum stress	-2.67419	-0.225149	2923,7009,7184	PDIA3,TMBIM6,HSP90B1	3/228
16_Member	GO Biological Processes	GO:1902532	negative regulation of intracellular signal transduction	-2.39235	-0.0607717	7009,7078,7114,23239	TMBIM6,TIMP3,TMSB4X,PHLPP1	4/586
16_Member	GO Biological Processes	GO:0097190	apoptotic signaling pathway	-2.29565	-0.00333538	2923,7009,10550	PDIA3,TMBIM6,ARL6IP5	3/311
16_Member	GO Biological Processes	GO:2001233	regulation of apoptotic signaling pathway	-2.00208	0	2923,7009,7078	PDIA3,TMBIM6,TIMP3	3/398
17_Summary	GO Biological Processes	GO:0052548	regulation of endopeptidase activity	-2.60619	0	444,6695,7078,8301,10550,8239	ASPH,SPOCK1,TIMP3,PICALM,ARL6IP5,USP9X	6/-
17_Member	GO Biological Processes	GO:0052548	regulation of endopeptidase activity	-2.60619	0	444,6695,7078,8301,10550	ASPH,SPOCK1,TIMP3,PICALM,ARL6IP5	5/288
17_Member	GO Biological Processes	GO:0052547	regulation of peptidase activity	-2.45749	0	444,6695,7078,8301,10550	ASPH,SPOCK1,TIMP3,PICALM,ARL6IP5	5/312
17_Member	GO Biological Processes	GO:0045861	negative regulation of proteolysis	-2.14196	0	6695,7078,8239,8301	SPOCK1,TIMP3,USP9X,PICALM	4/235
18_Summary	GO Biological Processes	GO:0051896	regulation of phosphatidylinositol 3-kinase/protein kinase B signal transduction	-2.5708	-0.157916	4915,23239,92140,7184	NTRK2,PHLPP1,MTDH,HSP90B1	4/-
18_Member	GO Biological Processes	GO:0051896	regulation of phosphatidylinositol 3-kinase/protein kinase B signal transduction	-2.5708	-0.157916	4915,23239,92140	NTRK2,PHLPP1,MTDH	3/248
18_Member	KEGG Pathway	hsa04151	PI3K-Akt signaling pathway	-2.12394	0	4915,7184,23239	NTRK2,HSP90B1,PHLPP1	3/359
19_Summary	GO Biological Processes	GO:0016482	cytosolic transport	-2.51141	-0.133293	1203,23041,54899	CLN5,MON2,PXK	3/-
19_Member	GO Biological Processes	GO:0016482	cytosolic transport	-2.51141	-0.133293	1203,23041,54899	CLN5,MON2,PXK	3/154
20_Summary	KEGG Pathway	hsa05012	Parkinson disease	-2.48511	-0.127044	3709,7381,221074,351,55102	ITPR2,UQCRB,SLC39A12,APP,ATG2B	5/-
20_Member	KEGG Pathway	hsa05012	Parkinson disease	-2.48511	-0.127044	3709,7381,221074	ITPR2,UQCRB,SLC39A12	3/266
20_Member	KEGG Pathway	hsa05010	Alzheimer disease	-2.08258	0	351,3709,7381,55102,221074	APP,ITPR2,UQCRB,ATG2B,SLC39A12	5/384

## Sheet: Quadrant2_Annotation
Gene	original_id	Ast	Gaba	Glu	OPC	Olig	GO:0051668 localization within membrane	GO:0055080 monoatomic cation homeostasis	GO:0099537 trans-synaptic signaling	GO:0043604 amide biosynthetic process	GO:0051345 positive regulation of hydrola	GO:0050684 regulation of mRNA processing	GO:0098657 import into cell	hsa04211 Longevity regulating pathway	GO:0032989 cellular component morphogenes	GO:0099173 postsynapse organization	GO:0044057 regulation of system process	GO:0030198 extracellular matrix organizat	GO:0120193 tight junction organization	GO:0001822 kidney development	GO:0040011 locomotion	GO:0034976 response to endoplasmic reticu	GO:0071345 cellular response to cytokine	GO:0051129 negative regulation of cellula	GO:0009636 response to toxic substance	GO:0006417 regulation of translation	TotalEvidenceCount
23181	DIP2A	0	1	1	0	1	0	0	0	1	0	0	0	0	1	1	0	0	0	0	0	0	0	0	0	0	3
1153	CIRBP	0	1	1	1	0	0	0	0	0	0	1	0	0	0	0	0	0	0	0	0	0	0	0	0	1	3
2907	GRINA	1	0	1	0	0	0	1	0	0	0	0	0	0	0	0	0	0	0	0	0	0	0	0	0	0	2
23446	SLC44A1	1	0	0	0	1	0	0	0	0	0	0	0	0	0	0	1	0	0	0	0	0	0	0	0	0	2
23521	RPL13A	1	0	1	0	0	0	0	0	1	0	0	0	0	0	0	0	0	0	0	1	0	1	1	0	1	2
4857	NOVA1	1	0	0	1	0	0	0	0	0	0	1	0	0	0	0	0	0	0	0	0	0	0	0	0	0	2
23127	COLGALT2	1	0	0	0	1	0	1	0	0	0	0	0	0	0	0	0	1	0	0	0	0	0	0	0	0	2
143570	XRRA1	0	0	1	0	1	0	0	0	0	0	0	0	0	0	0	0	0	0	0	0	0	0	0	0	1	2
6432	SRSF7	0	1	1	0	0	0	0	0	0	0	1	0	1	0	0	0	0	0	0	0	0	0	0	0	0	2
351	APP	1	0	0	0	0	0	1	0	0	0	1	1	0	1	1	1	0	0	0	0	0	0	0	0	1	1
5257	PHKB	0	0	0	0	1	0	0	0	0	0	0	0	0	0	0	1	0	0	0	0	0	0	0	0	0	1
361	AQP4	1	0	0	0	0	0	1	0	0	0	0	0	0	0	0	1	0	0	0	0	0	1	0	0	0	1
55869	HDAC8	0	0	0	0	1	0	0	0	0	0	0	0	0	0	0	0	0	0	0	0	0	0	0	0	0	1
10209	EIF1	1	0	0	0	0	0	0	0	0	0	0	0	0	0	0	0	0	0	0	0	0	0	0	0	1	1
8913	CACNA1G	0	0	1	0	0	0	0	1	0	0	0	1	0	0	0	1	0	0	0	0	0	0	0	0	0	1
6579	SLCO1A2	0	0	0	0	1	0	0	0	0	0	0	0	0	0	0	0	0	0	0	0	0	0	0	0	0	1
2903	GRIN2A	0	0	0	0	1	1	0	1	0	1	0	0	0	1	0	1	0	0	0	1	0	0	0	0	1	1
220108	FAM124A	0	0	0	0	1	0	0	0	0	0	0	0	0	0	0	0	0	0	0	0	0	0	0	0	0	1
10730	YME1L1	0	0	0	0	1	0	0	0	0	1	0	0	0	0	0	0	0	0	0	0	0	0	0	0	0	1
58517	RBM25	1	0	0	0	0	0	0	0	0	0	1	0	0	0	0	0	0	0	0	0	0	0	0	0	0	1
79987	SVEP1	0	0	0	0	1	0	0	0	0	0	0	0	0	0	1	0	0	1	0	0	0	0	0	0	0	1
79739	TTLL7	1	0	0	0	0	0	0	0	0	0	0	0	0	0	0	0	0	0	0	0	0	0	0	0	0	1
9510	ADAMTS1	0	0	0	0	1	0	0	0	0	0	0	0	0	0	0	0	1	0	1	0	0	0	0	0	0	1
55139	ANKZF1	0	0	1	0	0	0	0	0	1	0	0	0	0	0	0	0	0	0	0	0	1	0	0	0	0	1
4040	LRP6	0	0	0	0	1	1	0	1	0	0	0	1	0	1	0	0	0	0	0	0	0	0	0	0	0	1
1267	CNP	1	0	0	0	0	0	0	1	0	0	0	0	0	1	0	0	0	0	0	1	0	0	0	1	0	1
7581	ZNF33A	0	0	0	0	1	0	0	0	0	0	0	0	0	0	0	0	0	0	0	0	0	0	0	0	0	1
4502	MT2A	1	0	0	0	0	0	1	0	0	0	0	0	0	0	0	0	0	0	0	0	0	1	0	1	0	1
224	ALDH3A2	0	0	0	0	1	0	0	0	0	0	0	0	0	0	0	0	0	0	0	0	0	0	0	0	0	1
56913	C1GALT1	0	0	0	0	1	0	0	0	0	0	0	0	0	0	0	0	0	0	1	0	0	0	0	0	0	1
25945	NECTIN3	0	0	0	0	1	1	0	1	0	0	0	0	0	0	0	0	0	0	0	0	0	0	0	0	0	1
10015	PDCD6IP	0	0	0	0	1	0	0	0	0	0	0	0	0	0	1	0	0	1	1	0	0	0	0	0	0	1
57396	CLK4	0	0	1	0	0	0	0	0	0	0	1	0	0	0	0	0	0	0	0	0	0	0	0	0	0	1
10657	KHDRBS1	0	0	0	0	1	0	0	0	0	0	1	0	0	0	0	0	0	0	0	0	0	0	0	0	1	1
6189	RPS3A	0	0	1	0	0	0	0	0	1	0	0	0	0	0	0	0	0	0	0	0	0	0	0	0	0	1
112399	EGLN3	0	0	0	0	1	0	0	0	0	1	0	0	0	0	0	0	0	0	0	0	0	0	0	0	0	1
170692	ADAMTS18	0	0	0	0	1	0	0	0	0	0	0	0	0	0	0	0	1	0	0	0	0	0	0	0	0	1
10767	HBS1L	0	0	0	0	1	0	0	0	0	0	0	0	0	0	0	0	0	0	0	0	0	0	0	0	1	1
114822	RHPN1	0	0	1	0	0	0	0	0	0	0	0	0	0	0	0	0	0	0	0	0	0	0	1	0	0	1
64115	VSIR	1	0	0	0	0	0	0	0	0	1	0	0	0	0	0	0	0	0	0	0	0	0	0	0	0	1
6558	SLC12A2	0	0	0	0	1	0	0	0	0	0	0	1	0	0	0	1	0	0	0	1	0	0	0	0	0	1
9863	MAGI2	0	0	0	0	1	1	0	0	0	1	0	1	0	0	1	0	0	0	1	0	0	0	0	0	0	1
53616	ADAM22	0	0	0	0	1	0	0	0	0	0	0	0	0	0	0	0	0	0	0	0	0	0	0	0	0	1
444	ASPH	0	0	0	0	1	0	0	0	0	1	0	0	0	1	0	1	0	0	0	0	0	0	0	0	0	1
7381	UQCRB	0	0	1	0	0	0	0	0	0	0	0	0	0	0	0	0	0	0	0	0	0	0	0	0	0	1
10806	SDCCAG8	0	0	0	0	1	0	0	0	0	0	0	0	0	0	0	0	0	1	0	0	0	0	0	0	0	1
63934	ZNF667	0	0	0	0	1	0	0	0	0	0	0	0	0	0	0	0	0	0	0	0	0	0	0	0	0	1
57698	SHTN1	1	0	0	0	0	0	1	0	0	0	0	0	0	1	0	1	0	0	0	0	0	0	0	0	0	1
4155	MBP	1	0	0	0	0	0	0	1	0	1	0	0	0	1	0	0	0	0	0	0	0	0	0	1	0	1
2202	EFEMP1	1	0	0	0	0	0	0	0	0	0	0	0	0	1	0	0	0	0	0	0	0	0	0	0	0	1
79608	RIC3	0	0	1	0	0	0	0	1	0	1	0	0	0	0	0	0	0	0	0	0	0	0	0	0	0	1
5142	PDE4B	0	0	0	0	1	0	0	0	0	0	0	0	0	0	1	1	0	0	0	1	0	0	0	0	0	1
197342	EME2	0	0	1	0	0	0	0	0	0	0	0	0	0	0	0	0	0	0	0	0	0	0	0	0	0	1
93643	TJAP1	0	0	0	0	1	1	0	0	0	0	0	0	0	0	0	0	0	0	0	0	0	0	0	0	0	1
490	ATP2B1	1	0	0	0	0	0	1	0	0	0	0	0	0	0	0	1	0	0	0	0	0	0	0	0	0	1
2194	FASN	1	0	0	0	0	0	0	0	0	0	0	0	0	0	0	0	0	0	0	0	0	1	0	0	0	1
23527	ACAP2	0	0	0	0	1	1	0	0	0	0	0	0	0	0	0	0	0	0	0	0	0	0	0	0	0	1
1604	CD55	0	0	0	0	1	0	0	0	0	0	0	0	0	0	0	0	0	0	0	0	0	0	0	0	0	1
1025	CDK9	1	0	0	0	0	0	0	0	0	0	1	0	0	0	0	0	0	0	0	0	0	1	0	0	0	1
1388	ATF6B	0	0	1	0	0	0	0	0	0	0	0	0	1	0	0	0	0	0	0	0	1	0	0	0	0	1
3556	IL1RAP	0	0	0	1	0	0	0	1	0	0	0	0	0	0	1	0	0	1	0	0	0	0	0	0	0	1
64786	TBC1D15	0	0	0	0	1	0	0	0	0	1	0	0	0	0	0	0	0	0	0	0	0	0	0	0	0	1
9026	HIP1R	0	0	0	0	1	0	0	0	0	1	0	1	0	0	1	1	0	0	1	0	0	0	0	0	0	1
347733	TUBB2B	1	0	0	0	0	0	0	0	0	0	0	0	0	1	0	0	0	0	0	0	0	0	0	0	0	1
51313	GASK1B	1	0	0	0	0	0	0	0	0	0	0	0	0	0	0	0	0	0	0	0	0	0	0	0	0	1
26585	GREM1	0	0	0	0	1	0	0	0	0	0	0	0	0	1	0	0	1	0	1	0	0	0	0	0	0	1
27445	PCLO	1	0	0	0	0	0	0	1	0	0	0	0	0	0	1	0	0	0	1	0	0	0	0	0	0	1
1739	DLG1	0	0	0	0	1	1	0	1	0	0	0	0	0	0	1	1	0	1	1	0	0	0	0	0	0	1
203228	C9orf72	0	0	0	0	1	0	0	0	0	1	0	1	0	1	1	0	0	1	0	0	0	0	0	0	0	1
1910	EDNRB	1	0	0	0	0	0	1	0	0	0	0	0	0	1	0	1	0	0	1	1	0	0	0	0	0	1
22897	CEP164	0	0	1	0	0	0	0	0	0	0	0	0	0	0	0	0	0	0	0	0	0	0	0	0	0	1
7184	HSP90B1	1	0	0	0	0	0	1	0	0	1	0	0	0	0	0	0	0	0	0	0	0	0	0	0	0	1
23558	WBP2	0	0	0	0	1	0	0	0	0	0	0	0	0	0	0	0	0	0	0	0	0	0	0	0	0	1
1203	CLN5	0	0	0	0	1	0	0	0	0	1	0	0	0	1	0	0	0	0	0	0	0	0	0	0	0	1
55331	ACER3	0	0	0	0	1	0	0	0	0	0	0	0	0	0	0	0	0	0	0	0	0	0	0	0	0	1
79905	TMC7	0	0	0	0	1	0	0	0	0	0	0	0	0	0	0	0	0	0	0	0	0	0	0	0	0	1
2290	FOXG1	1	0	0	0	0	0	0	0	0	0	0	0	0	1	0	0	0	0	0	0	0	0	0	0	0	1
55556	ENOSF1	0	0	0	0	1	0	0	0	0	0	0	0	0	0	0	0	0	0	0	0	0	0	0	0	0	1
7439	BEST1	0	0	0	0	1	0	0	0	0	0	0	0	0	0	0	1	0	0	0	0	0	0	0	0	1	1
7757	ZNF208	0	0	0	0	1	0	0	0	0	0	0	0	0	0	0	0	0	0	0	0	0	0	0	0	0	1
6167	RPL37	0	0	1	0	0	0	0	0	1	0	0	0	0	0	0	0	0	0	0	0	0	0	0	0	0	1
6574	SLC20A1	1	0	0	0	0	0	0	0	0	0	0	0	0	0	0	1	0	0	0	0	0	0	0	0	0	1
167153	TENT2	1	0	0	0	0	0	0	0	0	0	1	0	0	0	0	0	0	0	0	0	0	0	0	0	0	1
440400	RNASEK	1	0	0	0	0	0	1	0	0	0	0	1	0	0	0	1	0	0	0	0	0	0	0	0	0	1
51735	RAPGEF6	0	0	0	0	1	1	0	0	0	1	0	0	0	0	0	0	0	0	0	0	0	0	0	0	0	1
334	APLP2	1	0	0	0	0	0	0	0	0	0	0	0	0	1	0	0	0	0	0	0	0	0	0	0	0	1
5168	ENPP2	0	0	0	0	1	0	0	0	0	0	0	1	0	0	0	0	0	0	0	1	0	0	0	0	0	1
7249	TSC2	0	0	1	0	0	0	0	0	0	0	0	1	1	0	0	0	0	0	1	1	0	0	1	0	0	1
208	AKT2	0	0	1	0	0	1	0	0	0	0	0	0	1	0	0	0	0	0	1	0	0	0	0	0	1	1
256987	SERINC5	0	0	0	0	1	0	0	0	0	0	0	0	0	0	0	0	0	0	0	0	0	0	0	0	0	1
6210	RPS15A	0	0	1	0	0	0	0	0	1	0	0	0	0	0	0	0	0	0	0	0	0	0	0	0	0	1
57560	IFT80	0	0	0	0	1	1	0	0	0	0	0	0	0	0	1	0	0	0	0	0	0	0	0	0	0	1
23192	ATG4B	1	0	0	0	0	0	0	0	0	0	0	0	0	0	0	0	0	0	0	0	0	0	0	0	0	1
91147	TMEM67	0	0	1	0	0	0	0	0	0	0	0	0	0	0	0	0	0	0	0	0	1	0	1	0	0	1
22871	NLGN1	0	0	0	0	1	1	0	1	0	0	0	1	0	1	1	1	0	0	1	0	0	0	0	0	0	1
51144	HSD17B12	0	0	0	0	1	0	0	0	0	0	0	0	0	0	1	0	1	0	0	0	0	0	0	0	0	1
284443	ZNF493	0	0	0	0	1	0	0	0	0	0	0	0	0	0	0	0	0	0	0	0	0	0	0	0	0	1
4336	MOBP	1	0	0	0	0	0	0	0	0	0	0	0	0	1	0	0	0	0	0	0	0	0	0	0	0	1

## Sheet: Quadrant2_Enrichment
GroupID	Category	Term	Description	LogP	Log(q-value)	Genes	Symbols	InTerm_InList
1_Summary	GO Biological Processes	GO:0051668	localization within membrane	-6.45729	-2.50524	1739,2903,4040,9863,22871,23527,25945,51735,57560,93643,208	DLG1,GRIN2A,LRP6,MAGI2,NLGN1,ACAP2,NECTIN3,RAPGEF6,IFT80,TJAP1,AKT2	11/-
1_Member	GO Biological Processes	GO:0051668	localization within membrane	-6.45729	-2.50524	1739,2903,4040,9863,22871,23527,25945,51735,57560	DLG1,GRIN2A,LRP6,MAGI2,NLGN1,ACAP2,NECTIN3,RAPGEF6,IFT80	9/558
1_Member	GO Biological Processes	GO:0072657	protein localization to membrane	-5.9303	-2.4879	1739,2903,4040,9863,22871,25945,51735,57560	DLG1,GRIN2A,LRP6,MAGI2,NLGN1,NECTIN3,RAPGEF6,IFT80	8/473
1_Member	GO Biological Processes	GO:1990778	protein localization to cell periphery	-5.4778	-2.29551	1739,2903,4040,25945,51735,57560	DLG1,GRIN2A,LRP6,NECTIN3,RAPGEF6,IFT80	6/243
1_Member	GO Biological Processes	GO:0072659	protein localization to plasma membrane	-3.42622	-0.959466	1739,4040,25945,51735	DLG1,LRP6,NECTIN3,RAPGEF6	4/202
1_Member	KEGG Pathway	hsa04530	Tight junction	-2.52806	-0.286414	1739,51735,93643	DLG1,RAPGEF6,TJAP1	3/170
1_Member	KEGG Pathway	hsa04015	Rap1 signaling pathway	-2.3122	-0.0606878	208,2903,9863,51735	AKT2,GRIN2A,MAGI2,RAPGEF6	4/210
2_Summary	GO Biological Processes	GO:0055080	monoatomic cation homeostasis	-6.27186	-2.50524	351,490,1910,2907,4502,7184,440400,361,23127,57698	APP,ATP2B1,EDNRB,GRINA,MT2A,HSP90B1,RNASEK,AQP4,COLGALT2,SHTN1	10/-
2_Member	GO Biological Processes	GO:0055080	monoatomic cation homeostasis	-6.27186	-2.50524	351,490,1910,2907,4502,7184,440400	APP,ATP2B1,EDNRB,GRINA,MT2A,HSP90B1,RNASEK	7/492
2_Member	GO Biological Processes	GO:0050801	monoatomic ion homeostasis	-6.21915	-2.50524	351,490,1910,2907,4502,7184,440400	APP,ATP2B1,EDNRB,GRINA,MT2A,HSP90B1,RNASEK	7/501
2_Member	GO Biological Processes	GO:0055082	intracellular chemical homeostasis	-5.87616	-2.4879	351,361,490,2907,4502,7184,440400	APP,AQP4,ATP2B1,GRINA,MT2A,HSP90B1,RNASEK	7/564
2_Member	GO Biological Processes	GO:0030003	intracellular monoatomic cation homeostasis	-5.42539	-2.29551	351,490,2907,4502,7184,440400	APP,ATP2B1,GRINA,MT2A,HSP90B1,RNASEK	6/420
2_Member	GO Biological Processes	GO:0098771	inorganic ion homeostasis	-5.37841	-2.29551	351,490,1910,2907,4502,7184	APP,ATP2B1,EDNRB,GRINA,MT2A,HSP90B1	6/428
2_Member	GO Biological Processes	GO:0019725	cellular homeostasis	-5.37804	-2.29551	351,361,490,2907,4502,7184,440400	APP,AQP4,ATP2B1,GRINA,MT2A,HSP90B1,RNASEK	7/671
2_Member	GO Biological Processes	GO:0006873	intracellular monoatomic ion homeostasis	-5.3726	-2.29551	351,490,2907,4502,7184,440400	APP,ATP2B1,GRINA,MT2A,HSP90B1,RNASEK	6/429
2_Member	GO Biological Processes	GO:0006874	intracellular calcium ion homeostasis	-4.29776	-1.50467	351,490,2907,7184	APP,ATP2B1,GRINA,HSP90B1	4/200
2_Member	GO Biological Processes	GO:0055074	calcium ion homeostasis	-4.09198	-1.39231	351,490,2907,7184	APP,ATP2B1,GRINA,HSP90B1	4/226
2_Member	GO Biological Processes	GO:0097435	supramolecular fiber organization	-2.55439	-0.297855	351,7184,23127,57698	APP,HSP90B1,COLGALT2,SHTN1	4/581
3_Summary	GO Biological Processes	GO:0099537	trans-synaptic signaling	-5.89858	-1.75298	1267,1739,2903,3556,4040,4155,8913,22871,27445,79608,25945	CNP,DLG1,GRIN2A,IL1RAP,LRP6,MBP,CACNA1G,NLGN1,PCLO,RIC3,NECTIN3	11/-
3_Member	GO Biological Processes	GO:0099537	trans-synaptic signaling	-5.89858	-1.75298	1267,1739,2903,3556,4040,4155,8913,22871,27445,79608	CNP,DLG1,GRIN2A,IL1RAP,LRP6,MBP,CACNA1G,NLGN1,PCLO,RIC3	10/426
3_Member	GO Biological Processes	GO:0099536	synaptic signaling	-5.64298	-1.75298	1267,1739,2903,3556,4040,4155,8913,22871,27445,79608	CNP,DLG1,GRIN2A,IL1RAP,LRP6,MBP,CACNA1G,NLGN1,PCLO,RIC3	10/455
3_Member	GO Biological Processes	GO:0007268	chemical synaptic transmission	-5.12061	-1.70773	1267,1739,2903,4040,4155,8913,22871,27445,79608	CNP,DLG1,GRIN2A,LRP6,MBP,CACNA1G,NLGN1,PCLO,RIC3	9/410
3_Member	GO Biological Processes	GO:0098916	anterograde trans-synaptic signaling	-5.12061	-1.70773	1267,1739,2903,4040,4155,8913,22871,27445,79608	CNP,DLG1,GRIN2A,LRP6,MBP,CACNA1G,NLGN1,PCLO,RIC3	9/410
3_Member	GO Biological Processes	GO:1902414	protein localization to cell junction	-5.01966	-1.67373	1739,2903,22871,25945,27445	DLG1,GRIN2A,NLGN1,NECTIN3,PCLO	5/87
3_Member	GO Biological Processes	GO:0035418	protein localization to synapse	-4.36013	-1.43648	1739,2903,22871,27445	DLG1,GRIN2A,NLGN1,PCLO	4/60
4_Summary	GO Biological Processes	GO:0043604	amide biosynthetic process	-5.84778	-2.4879	6167,6189,6210,23181,23521,55139	RPL37,RPS3A,RPS15A,DIP2A,RPL13A,ANKZF1	6/-
4_Member	GO Biological Processes	GO:0043604	amide biosynthetic process	-5.84778	-2.4879	6167,6189,6210,23181,23521,55139	RPL37,RPS3A,RPS15A,DIP2A,RPL13A,ANKZF1	6/545
4_Member	GO Biological Processes	GO:0002181	cytoplasmic translation	-5.83383	-2.4879	6167,6189,6210,23521	RPL37,RPS3A,RPS15A,RPL13A	4/123
4_Member	KEGG Pathway	hsa03010	Ribosome	-5.3055	-2.2606	6167,6189,6210,23521	RPL37,RPS3A,RPS15A,RPL13A	4/167
4_Member	GO Biological Processes	GO:0006412	translation	-5.2177	-2.20276	6167,6189,6210,23521,55139	RPL37,RPS3A,RPS15A,RPL13A,ANKZF1	5/392
4_Member	GO Biological Processes	GO:0043043	peptide biosynthetic process	-5.06753	-2.08062	6167,6189,6210,23521,55139	RPL37,RPS3A,RPS15A,RPL13A,ANKZF1	5/421
4_Member	KEGG Pathway	hsa05171	Coronavirus disease - COVID-19	-4.74268	-1.80692	6167,6189,6210,23521	RPL37,RPS3A,RPS15A,RPL13A	4/232
4_Member	GO Biological Processes	GO:0006518	peptide metabolic process	-4.64207	-1.72979	6167,6189,6210,23521,55139	RPL37,RPS3A,RPS15A,RPL13A,ANKZF1	5/516
5_Summary	GO Biological Processes	GO:0051345	positive regulation of hydrolase activity	-5.73165	-2.44371	444,2903,9026,9863,51735,64786,112399,203228,4155,64115,7184,1203,10730,79608	ASPH,GRIN2A,HIP1R,MAGI2,RAPGEF6,TBC1D15,EGLN3,C9orf72,MBP,VSIR,HSP90B1,CLN5,YME1L1,RIC3	14/-
5_Member	GO Biological Processes	GO:0051345	positive regulation of hydrolase activity	-5.73165	-2.44371	444,2903,9026,9863,51735,64786,112399,203228	ASPH,GRIN2A,HIP1R,MAGI2,RAPGEF6,TBC1D15,EGLN3,C9orf72	8/503
5_Member	GO Biological Processes	GO:0010950	positive regulation of endopeptidase activity	-4.91945	-1.6461	444,2903,4155,9026,64115,112399	ASPH,GRIN2A,MBP,HIP1R,VSIR,EGLN3	6/156
5_Member	GO Biological Processes	GO:0010952	positive regulation of peptidase activity	-4.70776	-1.59591	444,2903,4155,9026,64115,112399	ASPH,GRIN2A,MBP,HIP1R,VSIR,EGLN3	6/170
5_Member	GO Biological Processes	GO:0051336	regulation of hydrolase activity	-4.36785	-1.43648	444,2903,4155,7184,9026,9863,51735,64115,64786,112399,203228	ASPH,GRIN2A,MBP,HSP90B1,HIP1R,MAGI2,RAPGEF6,VSIR,TBC1D15,EGLN3,C9orf72	11/776
5_Member	GO Biological Processes	GO:2001056	positive regulation of cysteine-type endopeptidase activity	-4.17348	-1.4296	444,2903,9026,112399	ASPH,GRIN2A,HIP1R,EGLN3	4/129
5_Member	GO Biological Processes	GO:0016485	protein processing	-3.51834	-1.02628	444,1203,2903,10730	ASPH,CLN5,GRIN2A,YME1L1	4/191
5_Member	GO Biological Processes	GO:2000116	regulation of cysteine-type endopeptidase activity	-3.4842	-1.00917	444,2903,9026,112399	ASPH,GRIN2A,HIP1R,EGLN3	4/195
5_Member	GO Biological Processes	GO:0052548	regulation of endopeptidase activity	-3.45081	-0.883025	444,2903,4155,9026,64115,112399	ASPH,GRIN2A,MBP,HIP1R,VSIR,EGLN3	6/288
5_Member	GO Biological Processes	GO:0052547	regulation of peptidase activity	-3.26739	-0.798939	444,2903,4155,9026,64115,112399	ASPH,GRIN2A,MBP,HIP1R,VSIR,EGLN3	6/312
5_Member	GO Biological Processes	GO:0045862	positive regulation of proteolysis	-3.00819	-0.588013	444,2903,4155,9026,64115,112399	ASPH,GRIN2A,MBP,HIP1R,VSIR,EGLN3	6/350
5_Member	GO Biological Processes	GO:0051604	protein maturation	-2.97148	-0.572841	444,1203,2903,7184,10730,64115,79608	ASPH,CLN5,GRIN2A,HSP90B1,YME1L1,VSIR,RIC3	7/489
6_Summary	GO Biological Processes	GO:0050684	regulation of mRNA processing	-5.39319	-1.70773	1025,1153,4857,6432,10657,58517,57396,351,167153	CDK9,CIRBP,NOVA1,SRSF7,KHDRBS1,RBM25,CLK4,APP,TENT2	9/-
6_Member	GO Biological Processes	GO:0050684	regulation of mRNA processing	-5.39319	-1.70773	1025,1153,4857,6432,10657,58517	CDK9,CIRBP,NOVA1,SRSF7,KHDRBS1,RBM25	6/129
6_Member	GO Biological Processes	GO:0043484	regulation of RNA splicing	-4.5544	-1.50949	1153,4857,6432,10657,57396,58517	CIRBP,NOVA1,SRSF7,KHDRBS1,CLK4,RBM25	6/181
6_Member	GO Biological Processes	GO:1903311	regulation of mRNA metabolic process	-2.93316	-0.541466	1025,1153,4857,6432,10657,58517	CDK9,CIRBP,NOVA1,SRSF7,KHDRBS1,RBM25	6/362
6_Member	GO Biological Processes	GO:0006397	mRNA processing	-2.82628	-0.474093	351,4857,58517,167153	APP,NOVA1,RBM25,TENT2	4/489
6_Member	GO Biological Processes	GO:0016071	mRNA metabolic process	-2.38978	-0.198753	351,4857,58517,167153	APP,NOVA1,RBM25,TENT2	4/646
7_Summary	GO Biological Processes	GO:0098657	import into cell	-4.74758	-1.59794	351,4040,5168,6558,7249,8913,9026,9863,22871,203228,440400	APP,LRP6,ENPP2,SLC12A2,TSC2,CACNA1G,HIP1R,MAGI2,NLGN1,C9orf72,RNASEK	11/-
7_Member	GO Biological Processes	GO:0098657	import into cell	-4.74758	-1.59794	351,4040,5168,6558,7249,8913,9026,9863,22871,203228,440400	APP,LRP6,ENPP2,SLC12A2,TSC2,CACNA1G,HIP1R,MAGI2,NLGN1,C9orf72,RNASEK	11/705
7_Member	GO Biological Processes	GO:0006897	endocytosis	-4.34876	-1.43648	351,4040,5168,7249,9026,9863,22871,203228,440400	APP,LRP6,ENPP2,TSC2,HIP1R,MAGI2,NLGN1,C9orf72,RNASEK	9/514
7_Member	GO Biological Processes	GO:0006898	receptor-mediated endocytosis	-2.70599	-0.360059	4040,9026,9863,440400	LRP6,HIP1R,MAGI2,RNASEK	4/163
8_Summary	KEGG Pathway	hsa04211	Longevity regulating pathway	-4.50385	-1.64555	208,1388,7249,6432	AKT2,ATF6B,TSC2,SRSF7	4/-
8_Member	KEGG Pathway	hsa04211	Longevity regulating pathway	-4.50385	-1.64555	208,1388,7249	AKT2,ATF6B,TSC2	3/89
8_Member	KEGG Pathway	hsa05163	Human cytomegalovirus infection	-3.31282	-0.854179	208,1388,7249	AKT2,ATF6B,TSC2	3/225
8_Member	KEGG Pathway	hsa04151	PI3K-Akt signaling pathway	-2.72781	-0.415115	208,1388,7249	AKT2,ATF6B,TSC2	3/359
8_Member	KEGG Pathway	hsa05168	Herpes simplex virus 1 infection	-2.29375	-0.128021	208,6432,7249	AKT2,SRSF7,TSC2	3/512
9_Summary	GO Biological Processes	GO:0032989	cellular component morphogenesis	-4.49096	-1.64555	334,351,1267,2290,4336,57698,22871,23181,26585,203228,4155,347733,444,1203,2903,4040,1910,2202	APLP2,APP,CNP,FOXG1,MOBP,SHTN1,NLGN1,DIP2A,GREM1,C9orf72,MBP,TUBB2B,ASPH,CLN5,GRIN2A,LRP6,EDNRB,EFEMP1	18/-
9_Member	GO Biological Processes	GO:0032989	cellular component morphogenesis	-4.49096	-1.64555	334,351,1267,2290,4336,57698	APLP2,APP,CNP,FOXG1,MOBP,SHTN1	6/614
9_Member	GO Biological Processes	GO:0007409	axonogenesis	-4.48394	-1.64555	334,351,1267,2290,57698	APLP2,APP,CNP,FOXG1,SHTN1	5/366
9_Member	GO Biological Processes	GO:0061564	axon development	-4.19551	-1.43584	334,351,1267,2290,57698	APLP2,APP,CNP,FOXG1,SHTN1	5/421
9_Member	GO Biological Processes	GO:0048667	cell morphogenesis involved in neuron differentiation	-4.10978	-1.39231	334,351,1267,2290,57698	APLP2,APP,CNP,FOXG1,SHTN1	5/439
9_Member	GO Biological Processes	GO:0048812	neuron projection morphogenesis	-3.91938	-1.27242	334,351,1267,2290,57698	APLP2,APP,CNP,FOXG1,SHTN1	5/482
9_Member	GO Biological Processes	GO:0120039	plasma membrane bounded cell projection morphogenesis	-3.89844	-1.2643	334,351,1267,2290,57698	APLP2,APP,CNP,FOXG1,SHTN1	5/487
9_Member	GO Biological Processes	GO:0048858	cell projection morphogenesis	-3.87772	-1.2643	334,351,1267,2290,57698	APLP2,APP,CNP,FOXG1,SHTN1	5/492
9_Member	GO Biological Processes	GO:0042063	gliogenesis	-3.83208	-1.2643	351,1267,2290,4336	APP,CNP,FOXG1,MOBP	4/264
9_Member	GO Biological Processes	GO:0032990	cell part morphogenesis	-3.79709	-1.23952	334,351,1267,2290,57698	APLP2,APP,CNP,FOXG1,SHTN1	5/512
9_Member	GO Biological Processes	GO:0000902	cell morphogenesis	-3.45668	-0.883025	334,351,1267,2290,22871,23181,26585,57698,203228	APLP2,APP,CNP,FOXG1,NLGN1,DIP2A,GREM1,SHTN1,C9orf72	9/676
9_Member	GO Biological Processes	GO:0031175	neuron projection development	-3.2082	-0.773044	334,351,1267,2290,57698	APLP2,APP,CNP,FOXG1,SHTN1	5/688
9_Member	GO Biological Processes	GO:0007420	brain development	-3.12734	-0.704661	351,1267,2290,4155,347733	APP,CNP,FOXG1,MBP,TUBB2B	5/717
9_Member	GO Biological Processes	GO:0030900	forebrain development	-3.12484	-0.704661	351,1267,2290,347733	APP,CNP,FOXG1,TUBB2B	4/406
9_Member	GO Biological Processes	GO:0060322	head development	-3.07271	-0.63755	351,444,1203,1267,2290,2903,4040,4155,347733	APP,ASPH,CLN5,CNP,FOXG1,GRIN2A,LRP6,MBP,TUBB2B	9/765
9_Member	GO Biological Processes	GO:0045664	regulation of neuron differentiation	-2.96693	-0.582083	351,1910,2290	APP,EDNRB,FOXG1	3/198
9_Member	GO Biological Processes	GO:0010001	glial cell differentiation	-2.90542	-0.527302	351,1267,4336	APP,CNP,MOBP	3/208
9_Member	GO Biological Processes	GO:0045596	negative regulation of cell differentiation	-2.2154	-0.0812752	351,1910,2202,2290	APP,EDNRB,EFEMP1,FOXG1	4/724
10_Summary	GO Biological Processes	GO:0099173	postsynapse organization	-4.47486	-1.64555	1739,9026,22871,23181,351,3556,10015,27445,79987,9863,57560,5142,51144,203228	DLG1,HIP1R,NLGN1,DIP2A,APP,IL1RAP,PDCD6IP,PCLO,SVEP1,MAGI2,IFT80,PDE4B,HSD17B12,C9orf72	14/-
10_Member	GO Biological Processes	GO:0099173	postsynapse organization	-4.47486	-1.64555	1739,9026,22871,23181	DLG1,HIP1R,NLGN1,DIP2A	4/108
10_Member	GO Biological Processes	GO:0034330	cell junction organization	-4.29073	-1.40073	351,1739,3556,9026,10015,22871,23181,27445,79987	APP,DLG1,IL1RAP,HIP1R,PDCD6IP,NLGN1,DIP2A,PCLO,SVEP1	9/523
10_Member	GO Biological Processes	GO:0043113	receptor clustering	-4.2174	-1.44134	1739,9863,22871	DLG1,MAGI2,NLGN1	3/45
10_Member	GO Biological Processes	GO:0030865	cortical cytoskeleton organization	-4.10606	-1.39231	1739,10015,22871	DLG1,PDCD6IP,NLGN1	3/49
10_Member	GO Biological Processes	GO:0050808	synapse organization	-4.02858	-1.25252	351,1739,3556,9026,22871,23181,27445	APP,DLG1,IL1RAP,HIP1R,NLGN1,DIP2A,PCLO	7/326
10_Member	GO Biological Processes	GO:0031503	protein-containing complex localization	-2.64946	-0.356052	1739,22871,57560	DLG1,NLGN1,IFT80	3/154
10_Member	GO Biological Processes	GO:0009150	purine ribonucleotide metabolic process	-2.59031	-0.320445	1739,5142,23181,51144	DLG1,PDE4B,DIP2A,HSD17B12	4/340
10_Member	GO Biological Processes	GO:0009259	ribonucleotide metabolic process	-2.50127	-0.264479	1739,5142,23181,51144	DLG1,PDE4B,DIP2A,HSD17B12	4/360
10_Member	GO Biological Processes	GO:0019693	ribose phosphate metabolic process	-2.4672	-0.249295	1739,5142,23181,51144	DLG1,PDE4B,DIP2A,HSD17B12	4/368
10_Member	GO Biological Processes	GO:0032970	regulation of actin filament-based process	-2.4217	-0.221891	1739,5142,9026,203228	DLG1,PDE4B,HIP1R,C9orf72	4/379
10_Member	GO Biological Processes	GO:0006163	purine nucleotide metabolic process	-2.26444	-0.106836	1739,5142,23181,51144	DLG1,PDE4B,DIP2A,HSD17B12	4/420
10_Member	GO Biological Processes	GO:0032412	regulation of monoatomic ion transmembrane transporter activity	-2.16774	0	351,1739,5142,22871	APP,DLG1,PDE4B,NLGN1	4/231
10_Member	GO Biological Processes	GO:0072521	purine-containing compound metabolic process	-2.16015	-0.0348256	1739,5142,23181,51144	DLG1,PDE4B,DIP2A,HSD17B12	4/450
10_Member	GO Biological Processes	GO:0022898	regulation of transmembrane transporter activity	-2.1172	-0.00534935	1739,5142,22871	DLG1,PDE4B,NLGN1	3/239
10_Member	GO Biological Processes	GO:0009117	nucleotide metabolic process	-2.06054	0	1739,5142,23181,51144	DLG1,PDE4B,DIP2A,HSD17B12	4/481
10_Member	GO Biological Processes	GO:0006753	nucleoside phosphate metabolic process	-2.03302	0	1739,5142,23181,51144	DLG1,PDE4B,DIP2A,HSD17B12	4/490
11_Summary	GO Biological Processes	GO:0044057	regulation of system process	-4.08771	-1.27689	351,490,1739,1910,2903,5142,8913,9026,22871,444,5257,361,6558,57698,23446,6574,7439,440400	APP,ATP2B1,DLG1,EDNRB,GRIN2A,PDE4B,CACNA1G,HIP1R,NLGN1,ASPH,PHKB,AQP4,SLC12A2,SHTN1,SLC44A1,SLC20A1,BEST1,RNASEK	18/-
11_Member	GO Biological Processes	GO:0044057	regulation of system process	-4.08771	-1.27689	351,490,1739,1910,2903,5142,8913,9026,22871	APP,ATP2B1,DLG1,EDNRB,GRIN2A,PDE4B,CACNA1G,HIP1R,NLGN1	9/556
11_Member	KEGG Pathway	hsa04020	Calcium signaling pathway	-3.75231	-1.03433	444,490,1910,2903,5257,8913	ASPH,ATP2B1,EDNRB,GRIN2A,PHKB,CACNA1G	6/253
11_Member	GO Biological Processes	GO:0090066	regulation of anatomical structure size	-2.86665	-0.488535	361,490,1739,1910,6558,9026,57698	AQP4,ATP2B1,DLG1,EDNRB,SLC12A2,HIP1R,SHTN1	7/510
11_Member	GO Biological Processes	GO:0003018	vascular process in circulatory system	-2.5872	-0.320445	490,1910,23446	ATP2B1,EDNRB,SLC44A1	3/269
11_Member	GO Biological Processes	GO:0098660	inorganic ion transmembrane transport	-2.57695	-0.27241	490,1910,2903,6558,6574,7439,8913,440400	ATP2B1,EDNRB,GRIN2A,SLC12A2,SLC20A1,BEST1,CACNA1G,RNASEK	8/734
11_Member	GO Biological Processes	GO:0098662	inorganic cation transmembrane transport	-2.40901	-0.213616	490,1910,6574,440400	ATP2B1,EDNRB,SLC20A1,RNASEK	4/638
11_Member	GO Biological Processes	GO:0098655	monoatomic cation transmembrane transport	-2.37318	-0.18647	490,1910,6574,440400	ATP2B1,EDNRB,SLC20A1,RNASEK	4/653
11_Member	GO Biological Processes	GO:0006812	monoatomic cation transport	-2.0896	0	490,1910,6574,440400	ATP2B1,EDNRB,SLC20A1,RNASEK	4/787
12_Summary	GO Biological Processes	GO:0030198	extracellular matrix organization	-4.02629	-1.35181	9510,23127,26585,51144,170692	ADAMTS1,COLGALT2,GREM1,HSD17B12,ADAMTS18	5/-
12_Member	GO Biological Processes	GO:0030198	extracellular matrix organization	-4.02629	-1.35181	9510,23127,26585,51144,170692	ADAMTS1,COLGALT2,GREM1,HSD17B12,ADAMTS18	5/272
12_Member	GO Biological Processes	GO:0043062	extracellular structure organization	-4.01881	-1.35181	9510,23127,26585,51144,170692	ADAMTS1,COLGALT2,GREM1,HSD17B12,ADAMTS18	5/273
12_Member	GO Biological Processes	GO:0045229	external encapsulating structure organization	-4.01136	-1.35181	9510,23127,26585,51144,170692	ADAMTS1,COLGALT2,GREM1,HSD17B12,ADAMTS18	5/274
13_Summary	GO Biological Processes	GO:0120193	tight junction organization	-3.86459	-1.2643	1739,10015,79987,10806,3556,203228	DLG1,PDCD6IP,SVEP1,SDCCAG8,IL1RAP,C9orf72	6/-
13_Member	GO Biological Processes	GO:0120193	tight junction organization	-3.86459	-1.2643	1739,10015,79987	DLG1,PDCD6IP,SVEP1	3/59
13_Member	GO Biological Processes	GO:0045216	cell-cell junction organization	-2.45827	-0.244961	1739,10015,79987	DLG1,PDCD6IP,SVEP1	3/180
13_Member	GO Biological Processes	GO:0007163	establishment or maintenance of cell polarity	-2.3066	-0.131286	1739,10015,10806	DLG1,PDCD6IP,SDCCAG8	3/204
13_Member	GO Biological Processes	GO:1902115	regulation of organelle assembly	-2.25527	-0.023283	3556,10015,10806,203228	IL1RAP,PDCD6IP,SDCCAG8,C9orf72	4/218
14_Summary	GO Biological Processes	GO:0001822	kidney development	-3.8409	-1.2643	1739,9510,9863,26585,56913,208,7249,9026,10015,22871,27445,1910	DLG1,ADAMTS1,MAGI2,GREM1,C1GALT1,AKT2,TSC2,HIP1R,PDCD6IP,NLGN1,PCLO,EDNRB	12/-
14_Member	GO Biological Processes	GO:0001822	kidney development	-3.8409	-1.2643	1739,9510,9863,26585,56913	DLG1,ADAMTS1,MAGI2,GREM1,C1GALT1	5/298
14_Member	GO Biological Processes	GO:0072001	renal system development	-3.77424	-1.23091	1739,9510,9863,26585,56913	DLG1,ADAMTS1,MAGI2,GREM1,C1GALT1	5/308
14_Member	GO Biological Processes	GO:0060627	regulation of vesicle-mediated transport	-3.48191	-0.891161	208,7249,9026,9863,10015,22871,26585,27445	AKT2,TSC2,HIP1R,MAGI2,PDCD6IP,NLGN1,GREM1,PCLO	8/530
14_Member	GO Biological Processes	GO:0072009	nephron epithelium development	-3.37061	-0.851678	1739,1910,9863,26585	DLG1,EDNRB,MAGI2,GREM1	4/108
14_Member	GO Biological Processes	GO:0048259	regulation of receptor-mediated endocytosis	-3.01284	-0.614201	9026,9863,26585	HIP1R,MAGI2,GREM1	3/115
14_Member	GO Biological Processes	GO:0072006	nephron development	-2.98322	-0.572841	1739,1910,9863,26585	DLG1,EDNRB,MAGI2,GREM1	4/137
14_Member	GO Biological Processes	GO:0072073	kidney epithelium development	-2.97151	-0.572841	1739,1910,9863,26585	DLG1,EDNRB,MAGI2,GREM1	4/138
14_Member	GO Biological Processes	GO:0030100	regulation of endocytosis	-2.83575	-0.477232	9026,9863,22871,26585	HIP1R,MAGI2,NLGN1,GREM1	4/291
14_Member	GO Biological Processes	GO:0045807	positive regulation of endocytosis	-2.64148	-0.353539	9863,22871,26585	MAGI2,NLGN1,GREM1	3/155
15_Summary	GO Biological Processes	GO:0040011	locomotion	-3.74824	-1.03433	1910,2903,5142,5168,6558,7249,23521,1267	EDNRB,GRIN2A,PDE4B,ENPP2,SLC12A2,TSC2,RPL13A,CNP	8/-
15_Member	GO Biological Processes	GO:0040011	locomotion	-3.74824	-1.03433	1910,2903,5142,5168,6558,7249,23521	EDNRB,GRIN2A,PDE4B,ENPP2,SLC12A2,TSC2,RPL13A	7/362
15_Member	GO Biological Processes	GO:0032496	response to lipopolysaccharide	-2.32733	-0.1449	1267,1910,23521	CNP,EDNRB,RPL13A	3/333
15_Member	GO Biological Processes	GO:0002237	response to molecule of bacterial origin	-2.2537	-0.100091	1267,1910,23521	CNP,EDNRB,RPL13A	3/354
16_Summary	GO Biological Processes	GO:0034976	response to endoplasmic reticulum stress	-3.29606	-0.845394	1388,55139,91147	ATF6B,ANKZF1,TMEM67	3/-
16_Member	GO Biological Processes	GO:0034976	response to endoplasmic reticulum stress	-3.29606	-0.845394	1388,55139,91147	ATF6B,ANKZF1,TMEM67	3/228
17_Summary	GO Biological Processes	GO:0071345	cellular response to cytokine stimulus	-3.08694	-0.681234	361,1025,2194,4502,23521	AQP4,CDK9,FASN,MT2A,RPL13A	5/-
17_Member	GO Biological Processes	GO:0071345	cellular response to cytokine stimulus	-3.08694	-0.681234	361,1025,2194,4502,23521	AQP4,CDK9,FASN,MT2A,RPL13A	5/732
18_Summary	GO Biological Processes	GO:0051129	negative regulation of cellular component organization	-2.87206	-0.500576	7249,23521,91147,114822	TSC2,RPL13A,TMEM67,RHPN1	4/-
18_Member	GO Biological Processes	GO:0051129	negative regulation of cellular component organization	-2.87206	-0.500576	7249,23521,91147,114822	TSC2,RPL13A,TMEM67,RHPN1	4/716
18_Member	GO Biological Processes	GO:0010639	negative regulation of organelle organization	-2.78429	-0.450589	7249,91147,114822	TSC2,TMEM67,RHPN1	3/343
19_Summary	GO Biological Processes	GO:0009636	response to toxic substance	-2.74852	-0.426717	1267,4155,4502	CNP,MBP,MT2A	3/-
19_Member	GO Biological Processes	GO:0009636	response to toxic substance	-2.74852	-0.426717	1267,4155,4502	CNP,MBP,MT2A	3/236
20_Summary	GO Biological Processes	GO:0006417	regulation of translation	-2.73947	-0.382447	208,351,1153,10209,10657,10767,23521,2903,7439,143570	AKT2,APP,CIRBP,EIF1,KHDRBS1,HBS1L,RPL13A,GRIN2A,BEST1,XRRA1	10/-
20_Member	GO Biological Processes	GO:0006417	regulation of translation	-2.73947	-0.382447	208,351,1153,10209,10657,10767,23521	AKT2,APP,CIRBP,EIF1,KHDRBS1,HBS1L,RPL13A	7/537
20_Member	GO Biological Processes	GO:0009314	response to radiation	-2.60311	-0.281315	208,351,1153,2903,7439,143570	AKT2,APP,CIRBP,GRIN2A,BEST1,XRRA1	6/421
20_Member	GO Biological Processes	GO:0034248	regulation of amide metabolic process	-2.46371	-0.181168	208,351,1153,10209,10657,10767,23521	AKT2,APP,CIRBP,EIF1,KHDRBS1,HBS1L,RPL13A	7/602

## Sheet: Quadrant3_Annotation
Gene	original_id	Ast	Gaba	Glu	OPC	Olig	GO:0009725 response to hormone	GO:0035304 regulation of protein dephosph	hsa05167 Kaposi sarcoma-associated herp	GO:0031346 positive regulation of cell pr	GO:0006397 mRNA processing	GO:0031175 neuron projection development	GO:0051493 regulation of cytoskeleton org	GO:1901653 cellular response to peptide	GO:0008088 axo-dendritic transport	GO:0060078 regulation of postsynaptic mem	GO:0043010 camera-type eye development	GO:0071407 cellular response to organic c	GO:0060322 head development	GO:0005975 carbohydrate metabolic process	GO:0000226 microtubule cytoskeleton organ	GO:0030162 regulation of proteolysis	TotalEvidenceCount
11168	PSIP1	0	1	1	0	0	0	0	0	0	1	0	0	0	0	0	0	0	0	0	0	0	2
11127	KIF3A	0	1	1	0	0	0	0	0	0	0	0	0	0	1	0	0	0	0	0	1	0	2
256714	MAP7D2	0	1	1	0	0	0	0	0	0	0	0	0	0	0	0	0	0	0	0	1	0	2
348980	HCN1	0	1	1	0	0	1	0	0	0	0	0	0	0	0	1	1	1	0	0	0	0	2
54715	RBFOX1	0	1	1	0	0	0	0	0	0	1	0	0	0	0	0	0	0	0	0	0	0	2
10458	BAIAP2	0	1	1	0	0	1	0	0	1	0	1	1	0	0	1	0	0	0	0	0	0	2
547	KIF1A	0	1	1	0	0	0	0	0	1	0	0	0	0	1	0	0	0	0	0	0	0	2
7311	UBA52	0	1	1	0	0	1	0	1	0	0	0	0	0	0	0	0	1	0	0	0	0	2
23476	BRD4	0	0	0	0	1	0	0	0	0	0	0	0	0	0	0	0	0	0	0	0	0	1
100287171	WASHC1	0	0	0	0	1	0	1	0	1	0	0	1	0	0	0	0	0	0	0	0	0	1
2308	FOXO1	1	0	0	0	0	1	1	0	0	0	0	0	1	0	0	0	0	0	0	0	0	1
23253	ANKRD12	0	1	0	0	0	0	0	0	0	0	0	0	0	0	0	0	0	0	0	0	0	1
9771	RAPGEF5	0	0	0	0	1	0	0	1	0	0	0	0	0	0	0	0	0	0	0	0	0	1
10728	PTGES3	0	1	0	0	0	1	1	0	0	0	0	0	0	0	0	0	1	0	1	0	0	1
51132	RLIM	0	1	0	0	0	0	0	0	0	0	0	0	0	0	0	0	0	0	0	0	0	1
4921	DDR2	1	0	0	0	0	1	1	0	1	0	0	0	1	0	0	0	0	0	0	0	0	1
29123	ANKRD11	0	0	1	0	0	0	0	0	0	0	0	0	0	0	0	0	0	1	0	0	0	1
55740	ENAH	0	1	0	0	0	1	0	0	0	0	1	1	0	0	0	0	0	0	0	0	0	1
7019	TFAM	0	1	0	0	0	0	0	1	0	0	0	0	0	0	0	0	0	0	0	0	0	1
7533	YWHAH	0	0	0	0	1	1	0	0	1	0	0	0	0	0	1	0	0	1	1	0	0	1
359948	IRF2BP2	0	1	0	0	0	0	0	0	0	0	0	0	0	0	0	0	0	0	0	0	0	1
401152	C4orf3	0	1	0	0	0	0	0	0	0	0	0	0	0	0	0	0	0	0	0	0	0	1
2805	GOT1	0	1	0	0	0	1	0	0	0	0	0	0	0	0	0	0	0	0	1	0	0	1
4094	MAF	0	1	0	0	0	0	0	0	0	0	0	0	0	0	0	1	0	0	0	0	0	1
63939	FAM217B	0	1	0	0	0	0	0	0	0	0	0	0	0	0	0	0	0	0	0	0	0	1
1112	FOXN3	0	1	0	0	0	0	0	0	0	0	0	0	0	0	0	0	0	0	0	0	0	1
57492	ARID1B	1	0	0	0	0	1	0	0	0	0	0	0	1	0	0	0	0	0	0	0	0	1
552889	ATXN7L3B	0	1	0	0	0	0	0	0	0	0	0	0	0	0	0	0	0	0	0	0	0	1
9590	AKAP12	0	1	0	0	0	0	0	0	0	0	0	0	0	0	0	0	0	0	0	0	0	1
10370	CITED2	0	1	0	0	0	1	0	0	0	0	0	0	0	0	0	1	0	0	0	0	0	1
2782	GNB1	0	1	0	0	0	1	0	1	1	0	0	0	0	0	0	1	1	0	0	0	0	1
55714	TENM3	0	1	0	0	0	0	0	0	1	0	0	0	0	0	0	1	0	0	0	0	0	1
219654	ZCCHC24	0	0	0	0	1	0	0	0	0	0	0	0	0	0	0	0	0	0	0	0	0	1
266812	NAP1L5	0	1	0	0	0	0	0	0	0	0	0	0	0	0	0	0	0	0	0	0	0	1
11075	STMN2	0	1	0	0	0	0	1	0	1	0	1	1	0	0	0	0	0	0	0	0	0	1
54989	ZNF770	0	1	0	0	0	0	0	0	0	0	0	0	0	0	0	0	0	0	0	0	0	1
9935	MAFB	0	1	0	0	0	0	0	0	0	0	0	0	0	0	0	1	0	1	0	0	0	1
23095	KIF1B	0	0	0	0	1	0	0	0	0	0	0	0	0	1	0	0	0	0	0	0	0	1
9729	KIAA0408	0	0	1	0	0	0	0	0	0	0	0	0	0	0	0	0	0	0	0	0	0	1
491	ATP2B2	0	0	1	0	0	0	0	0	0	0	0	0	0	0	0	1	0	0	0	0	0	1
83698	CALN1	0	1	0	0	0	0	0	0	0	0	0	0	0	0	0	0	0	0	0	0	0	1
55197	RPRD1A	0	1	0	0	0	0	0	0	0	1	0	0	0	0	0	0	0	0	0	0	0	1
26207	PITPNC1	0	1	0	0	0	0	0	0	0	0	0	0	0	0	0	0	0	0	0	0	0	1
219287	AMER2	0	1	0	0	0	0	0	0	0	0	0	0	0	0	0	0	0	0	0	0	0	1
200150	PLD5	0	1	0	0	0	0	0	0	0	0	0	0	0	0	0	0	0	0	0	0	0	1
6767	ST13	0	1	0	0	0	0	0	0	0	0	0	0	0	0	0	0	0	0	0	0	0	1
222166	MTURN	0	1	0	0	0	0	1	0	0	0	0	0	0	0	0	0	0	0	0	0	0	1
801	CALM1	0	1	0	0	0	0	1	1	1	0	0	0	0	0	1	0	1	1	0	0	0	1
22849	CPEB3	0	1	0	0	0	1	0	0	1	1	0	0	0	0	0	0	0	0	0	0	0	1
7332	UBE2L3	0	1	0	0	0	1	1	0	0	0	0	0	0	0	0	0	1	0	1	0	0	1
619279	ZNF704	0	1	0	0	0	0	0	0	0	0	0	0	0	0	0	0	0	0	0	0	0	1
8899	PRPF4B	1	0	0	0	0	0	0	0	0	1	0	0	0	0	0	0	0	0	0	0	0	1
153339	TMEM167A	0	1	0	0	0	0	0	0	0	0	0	0	0	0	0	0	0	0	0	0	0	1
6535	SLC6A8	0	1	0	0	0	0	0	0	0	0	0	0	0	0	0	0	0	0	0	0	0	1
26275	HIBCH	0	1	0	0	0	0	0	0	0	0	0	0	0	0	0	0	0	0	0	0	0	1
10910	SUGT1	0	1	0	0	0	0	0	0	0	0	0	0	0	0	0	0	0	0	0	0	0	1
2786	GNG4	0	1	0	0	0	0	0	1	0	0	0	0	0	0	0	0	0	0	0	0	0	1
10659	CELF2	0	1	0	0	0	0	0	0	0	1	0	0	0	0	0	0	0	0	0	0	0	1
4741	NEFM	0	1	0	0	0	0	0	0	0	0	0	0	0	0	0	0	1	0	0	0	0	1
5569	PKIA	0	1	0	0	0	0	1	1	0	0	0	0	0	0	0	0	0	0	0	0	0	1
9475	ROCK2	0	1	0	0	0	1	1	1	1	1	0	1	0	0	0	0	1	0	0	0	1	1
9218	VAPA	0	1	0	0	0	0	0	0	0	0	1	0	0	0	0	0	0	0	0	0	0	1
51155	JPT1	0	0	1	0	0	0	0	0	0	0	0	0	0	0	0	0	0	0	0	0	0	1
7026	NR2F2	0	1	0	0	0	0	1	0	0	0	0	0	0	0	0	0	0	1	0	0	0	1
169792	GLIS3	1	0	0	0	0	0	0	0	0	0	0	0	0	0	0	0	0	0	0	0	0	1
64393	ZMAT3	0	1	0	0	0	0	0	0	0	0	0	0	0	0	0	0	0	0	0	0	0	1
6415	SELENOW	0	1	0	0	0	0	0	0	0	0	0	0	0	0	0	0	0	0	0	0	0	1
57575	PCDH10	0	1	0	0	0	0	0	0	0	0	0	0	0	0	0	0	0	0	0	0	0	1
2289	FKBP5	1	0	0	0	0	0	0	0	0	0	0	0	0	0	0	0	0	0	0	0	0	1
311	ANXA11	1	0	0	0	0	0	0	0	1	0	0	0	0	0	0	0	0	0	0	0	0	1
26999	CYFIP2	0	1	0	0	0	0	0	0	0	0	1	1	0	0	0	0	0	0	0	0	1	1
51363	CHST15	0	1	0	0	0	0	0	0	0	0	0	0	0	0	0	0	0	0	1	0	0	1
131544	CRYBG3	0	0	0	0	1	0	0	0	0	0	0	0	0	0	0	1	0	0	0	0	0	1
54386	TERF2IP	0	1	0	0	0	0	1	0	0	0	0	0	0	0	0	0	0	0	0	0	0	1
136319	MTPN	0	1	0	0	0	0	0	0	0	0	0	1	0	0	0	0	0	1	0	0	0	1
2932	GSK3B	0	1	0	0	0	1	1	1	1	0	1	1	0	0	1	0	1	1	1	0	1	1
285172	FAM126B	0	1	0	0	0	0	0	0	0	0	0	0	0	0	0	0	0	0	0	0	0	1
51704	GPRC5B	0	1	0	0	0	0	1	0	0	0	0	0	0	0	0	0	0	0	0	0	0	1
8204	NRIP1	0	1	0	0	0	0	0	0	0	0	0	0	0	0	0	0	1	0	0	0	0	1
8682	PEA15	0	0	0	0	1	0	0	0	0	0	0	0	0	0	0	0	0	0	0	0	0	1
9444	QKI	0	0	0	0	1	0	0	0	0	1	0	0	0	0	0	0	0	0	0	0	0	1
2334	AFF2	0	1	0	0	0	0	0	0	0	1	0	0	0	0	0	0	0	1	0	0	0	1
23142	DCUN1D4	0	1	0	0	0	0	0	0	0	0	0	0	0	0	0	0	1	0	0	0	0	1
4082	MARCKS	0	0	0	1	0	0	0	0	0	0	0	0	0	0	0	0	0	0	0	0	0	1
401190	RGS7BP	0	1	0	0	0	0	0	0	0	0	0	0	0	0	1	0	0	0	0	0	0	1
23017	FAIM2	0	1	0	0	0	0	0	0	0	0	0	0	0	0	0	0	0	1	0	0	0	1
79884	MAP9	0	0	1	0	0	0	0	0	0	0	0	1	0	0	0	0	0	0	0	1	0	1
320	APBA1	0	1	0	0	0	0	0	0	0	0	0	0	0	1	0	0	0	0	0	0	0	1
5290	PIK3CA	0	1	0	0	0	1	1	1	1	0	0	1	0	0	0	0	0	0	1	0	0	1
10766	TOB2	0	0	0	0	1	0	0	0	0	0	0	0	0	0	0	0	0	0	0	0	0	1
9315	NREP	0	1	0	0	0	0	0	0	0	0	1	0	0	0	0	0	0	0	0	0	0	1
26263	FBXO22	0	1	0	0	0	0	0	0	0	0	0	1	0	0	0	0	0	0	0	0	1	1
23468	CBX5	0	1	0	0	0	0	0	0	0	0	0	0	0	0	0	0	0	0	0	0	0	1
152137	CCDC50	0	1	0	0	0	0	0	0	0	0	0	0	0	0	0	0	0	0	0	0	0	1
347404	LANCL3	0	1	0	0	0	0	0	0	0	0	0	0	0	0	0	0	0	0	1	0	0	1
8139	GAN	1	0	0	0	0	0	0	0	0	0	0	0	0	0	0	0	0	0	0	0	0	1
79152	FA2H	0	0	0	0	1	0	0	0	0	0	0	0	0	0	0	0	0	0	0	0	0	1
10914	PAPOLA	0	1	0	0	0	0	0	0	0	1	0	0	0	0	0	0	0	0	0	0	0	1
23429	RYBP	0	1	0	0	0	0	0	0	0	0	0	0	0	0	0	0	0	0	0	0	1	1
7227	TRPS1	1	0	0	0	0	0	0	0	0	0	0	0	0	0	0	0	0	0	0	0	0	1
7077	TIMP2	0	1	0	0	0	1	1	0	0	0	0	0	0	0	0	0	0	0	0	0	1	1
1994	ELAVL1	0	1	0	0	0	0	0	0	0	1	0	0	0	0	0	0	0	0	0	0	0	1
285513	GPRIN3	0	1	0	0	0	0	0	0	0	0	1	0	0	0	0	0	0	0	0	0	0	1
57463	AMIGO1	0	1	0	0	0	1	0	0	1	0	1	0	0	0	0	0	0	1	0	0	0	1
2029	ENSA	1	0	0	0	0	0	1	0	0	0	0	0	0	0	0	0	0	0	0	0	0	1
2554	GABRA1	0	1	0	0	0	0	0	1	0	0	0	0	0	0	1	0	0	0	0	0	0	1
10150	MBNL2	0	0	0	0	1	0	0	0	0	1	0	0	0	0	0	0	0	0	0	0	0	1
396	ARHGDIA	0	0	1	0	0	0	1	0	0	0	0	0	0	0	0	0	0	0	0	0	0	1
83851	SYT16	0	1	0	0	0	0	0	0	0	0	0	0	0	0	0	0	0	0	0	0	0	1
23261	CAMTA1	0	1	0	0	0	0	1	0	0	0	0	0	0	0	0	0	0	0	0	0	0	1

## Sheet: Quadrant3_Enrichment
GroupID	Category	Term	Description	LogP	Log(q-value)	Genes	Symbols	InTerm_InList
1_Summary	GO Biological Processes	GO:0009725	response to hormone	-6.06841	-1.94984	2308,2782,2805,2932,4921,5290,7077,7332,7533,9475,10370,10458,10728,57492,22849,57463,348980,55740,7311	FOXO1,GNB1,GOT1,GSK3B,DDR2,PIK3CA,TIMP2,UBE2L3,YWHAH,ROCK2,CITED2,BAIAP2,PTGES3,ARID1B,CPEB3,AMIGO1,HCN1,ENAH,UBA52	19/-
1_Member	GO Biological Processes	GO:0009725	response to hormone	-6.06841	-1.94984	2308,2782,2805,2932,4921,5290,7077,7332,7533,9475,10370,10458,10728,57492	FOXO1,GNB1,GOT1,GSK3B,DDR2,PIK3CA,TIMP2,UBE2L3,YWHAH,ROCK2,CITED2,BAIAP2,PTGES3,ARID1B	14/774
1_Member	GO Biological Processes	GO:0071417	cellular response to organonitrogen compound	-5.76751	-1.94984	2308,2782,2805,2932,4921,5290,9475,10458,22849,57463,57492,348980	FOXO1,GNB1,GOT1,GSK3B,DDR2,PIK3CA,ROCK2,BAIAP2,CPEB3,AMIGO1,ARID1B,HCN1	12/592
1_Member	GO Biological Processes	GO:0032870	cellular response to hormone stimulus	-5.66375	-1.94984	2308,2782,2805,2932,4921,5290,7332,7533,10458,10728,57492	FOXO1,GNB1,GOT1,GSK3B,DDR2,PIK3CA,UBE2L3,YWHAH,BAIAP2,PTGES3,ARID1B	11/500
1_Member	GO Biological Processes	GO:1901699	cellular response to nitrogen compound	-5.49703	-1.90805	2308,2782,2805,2932,4921,5290,9475,10458,22849,57463,57492,348980	FOXO1,GNB1,GOT1,GSK3B,DDR2,PIK3CA,ROCK2,BAIAP2,CPEB3,AMIGO1,ARID1B,HCN1	12/629
1_Member	GO Biological Processes	GO:0071375	cellular response to peptide hormone stimulus	-4.4656	-1.05272	2308,2805,2932,4921,5290,10458,57492	FOXO1,GOT1,GSK3B,DDR2,PIK3CA,BAIAP2,ARID1B	7/247
1_Member	GO Biological Processes	GO:0043434	response to peptide hormone	-4.17246	-1.02778	2308,2805,2932,4921,5290,9475,10458,57492	FOXO1,GOT1,GSK3B,DDR2,PIK3CA,ROCK2,BAIAP2,ARID1B	8/373
1_Member	GO Biological Processes	GO:0008286	insulin receptor signaling pathway	-3.97625	-0.931346	2308,2932,5290,10458	FOXO1,GSK3B,PIK3CA,BAIAP2	4/67
1_Member	GO Biological Processes	GO:0032869	cellular response to insulin stimulus	-3.64976	-0.801155	2308,2805,2932,5290,10458	FOXO1,GOT1,GSK3B,PIK3CA,BAIAP2	5/150
1_Member	GO Biological Processes	GO:1901652	response to peptide	-3.5568	-0.752308	2308,2805,2932,4921,5290,9475,10458,57492	FOXO1,GOT1,GSK3B,DDR2,PIK3CA,ROCK2,BAIAP2,ARID1B	8/459
1_Member	KEGG Pathway	hsa05135	Yersinia infection	-3.29422	-0.584633	2932,5290,9475,10458	GSK3B,PIK3CA,ROCK2,BAIAP2	4/137
1_Member	GO Biological Processes	GO:0032868	response to insulin	-2.91324	-0.416842	2308,2805,2932,5290,10458	FOXO1,GOT1,GSK3B,PIK3CA,BAIAP2	5/218
1_Member	KEGG Pathway	hsa04360	Axon guidance	-2.83543	-0.360405	2932,5290,9475,55740	GSK3B,PIK3CA,ROCK2,ENAH	4/182
1_Member	KEGG Pathway	hsa05131	Shigellosis	-2.67559	-0.269886	2308,2932,5290,7311,9475	FOXO1,GSK3B,PIK3CA,UBA52,ROCK2	5/247
2_Summary	GO Biological Processes	GO:0035304	regulation of protein dephosphorylation	-5.03494	-1.54288	801,2029,2932,9475,23261,5569,7026,54386,100287171,396,5290,4921,7332,10728,51704,2308,7077,222166,11075	CALM1,ENSA,GSK3B,ROCK2,CAMTA1,PKIA,NR2F2,TERF2IP,WASHC1,ARHGDIA,PIK3CA,DDR2,UBE2L3,PTGES3,GPRC5B,FOXO1,TIMP2,MTURN,STMN2	19/-
2_Member	GO Biological Processes	GO:0035304	regulation of protein dephosphorylation	-5.03494	-1.54288	801,2029,2932,9475,23261	CALM1,ENSA,GSK3B,ROCK2,CAMTA1	5/77
2_Member	GO Biological Processes	GO:0035303	regulation of dephosphorylation	-4.36114	-1.03471	801,2029,2932,9475,23261	CALM1,ENSA,GSK3B,ROCK2,CAMTA1	5/106
2_Member	GO Biological Processes	GO:0045936	negative regulation of phosphate metabolic process	-4.14825	-1.02778	801,2029,2932,5569,7026,9475,54386,100287171	CALM1,ENSA,GSK3B,PKIA,NR2F2,ROCK2,TERF2IP,WASHC1	8/376
2_Member	GO Biological Processes	GO:0010563	negative regulation of phosphorus metabolic process	-4.14023	-1.02778	801,2029,2932,5569,7026,9475,54386,100287171	CALM1,ENSA,GSK3B,PKIA,NR2F2,ROCK2,TERF2IP,WASHC1	8/377
2_Member	GO Biological Processes	GO:0043666	regulation of phosphoprotein phosphatase activity	-3.56218	-0.584633	801,2932,9475	CALM1,GSK3B,ROCK2	3/47
2_Member	GO Biological Processes	GO:0010921	regulation of phosphatase activity	-3.22761	-0.568054	801,2932,9475	CALM1,GSK3B,ROCK2	3/61
2_Member	KEGG Pathway	hsa04722	Neurotrophin signaling pathway	-3.02366	-0.460245	396,801,2932,5290	ARHGDIA,CALM1,GSK3B,PIK3CA	4/119
2_Member	GO Biological Processes	GO:0051338	regulation of transferase activity	-3.01781	-0.460245	801,2932,4921,5569,7026,7332,10728,51704,100287171	CALM1,GSK3B,DDR2,PKIA,NR2F2,UBE2L3,PTGES3,GPRC5B,WASHC1	9/692
2_Member	GO Biological Processes	GO:0031400	negative regulation of protein modification process	-2.95872	-0.416842	801,2029,2932,5569,7026,9475,54386	CALM1,ENSA,GSK3B,PKIA,NR2F2,ROCK2,TERF2IP	7/437
2_Member	GO Biological Processes	GO:0050848	regulation of calcium-mediated signaling	-2.83889	-0.360405	801,2932,23261	CALM1,GSK3B,CAMTA1	3/83
2_Member	KEGG Pathway	hsa04910	Insulin signaling pathway	-2.79768	-0.362528	801,2308,2932,5290	CALM1,FOXO1,GSK3B,PIK3CA	4/137
2_Member	KEGG Pathway	hsa05417	Lipid and atherosclerosis	-2.57256	-0.226622	801,2932,5290,9475	CALM1,GSK3B,PIK3CA,ROCK2	4/215
2_Member	GO Biological Processes	GO:0044092	negative regulation of molecular function	-2.28202	-0.0547743	801,2932,5569,7026,7077,9475,222166	CALM1,GSK3B,PKIA,NR2F2,TIMP2,ROCK2,MTURN	7/790
2_Member	GO Biological Processes	GO:0032984	protein-containing complex disassembly	-2.20712	-0.0133143	801,2932,11075	CALM1,GSK3B,STMN2	3/139
2_Member	GO Biological Processes	GO:0043086	negative regulation of catalytic activity	-2.08504	0	2932,5569,7026,7077,9475,100287171	GSK3B,PKIA,NR2F2,TIMP2,ROCK2,WASHC1	6/480
2_Member	GO Biological Processes	GO:0001933	negative regulation of protein phosphorylation	-2.04461	0	801,5569,7026,54386	CALM1,PKIA,NR2F2,TERF2IP	4/304
3_Summary	KEGG Pathway	hsa05167	Kaposi sarcoma-associated herpesvirus infection	-4.85776	-0.864939	801,2782,2786,2932,5290,7311,9475,7019,5569,9771,2554	CALM1,GNB1,GNG4,GSK3B,PIK3CA,UBA52,ROCK2,TFAM,PKIA,RAPGEF5,GABRA1	11/-
3_Member	KEGG Pathway	hsa05167	Kaposi sarcoma-associated herpesvirus infection	-4.85776	-0.864939	801,2782,2786,2932,5290,7311	CALM1,GNB1,GNG4,GSK3B,PIK3CA,UBA52	6/194
3_Member	KEGG Pathway	hsa05163	Human cytomegalovirus infection	-4.49525	-0.864939	801,2782,2786,2932,5290,9475	CALM1,GNB1,GNG4,GSK3B,PIK3CA,ROCK2	6/225
3_Member	KEGG Pathway	hsa04062	Chemokine signaling pathway	-3.77445	-0.666629	2782,2786,2932,5290,9475	GNB1,GNG4,GSK3B,PIK3CA,ROCK2	5/192
3_Member	KEGG Pathway	hsa04728	Dopaminergic synapse	-3.35515	-0.584633	801,2782,2786,2932	CALM1,GNB1,GNG4,GSK3B	4/132
3_Member	KEGG Pathway	hsa04371	Apelin signaling pathway	-3.27051	-0.584633	801,2782,2786,7019	CALM1,GNB1,GNG4,TFAM	4/139
3_Member	KEGG Pathway	hsa05034	Alcoholism	-2.78387	-0.3332	801,2782,2786,5569	CALM1,GNB1,GNG4,PKIA	4/188
3_Member	KEGG Pathway	hsa04014	Ras signaling pathway	-2.76173	-0.341548	801,2782,2786,5290,9771	CALM1,GNB1,GNG4,PIK3CA,RAPGEF5	5/236
3_Member	KEGG Pathway	hsa04727	GABAergic synapse	-2.75187	-0.316714	2554,2782,2786	GABRA1,GNB1,GNG4	3/89
3_Member	KEGG Pathway	hsa05032	Morphine addiction	-2.72425	-0.304072	2554,2782,2786	GABRA1,GNB1,GNG4	3/91
3_Member	KEGG Pathway	hsa04713	Circadian entrainment	-2.64515	-0.273659	801,2782,2786	CALM1,GNB1,GNG4	3/97
3_Member	KEGG Pathway	hsa05170	Human immunodeficiency virus 1 infection	-2.59452	-0.24234	801,2782,2786,5290	CALM1,GNB1,GNG4,PIK3CA	4/212
3_Member	KEGG Pathway	hsa05200	Pathways in cancer	-2.52105	-0.193344	801,2782,2786,2932,5290,9475	CALM1,GNB1,GNG4,GSK3B,PIK3CA,ROCK2	6/531
3_Member	KEGG Pathway	hsa04725	Cholinergic synapse	-2.45758	-0.155723	2782,2786,5290	GNB1,GNG4,PIK3CA	3/113
3_Member	KEGG Pathway	hsa04926	Relaxin signaling pathway	-2.29685	-0.0600637	2782,2786,5290	GNB1,GNG4,PIK3CA	3/129
3_Member	KEGG Pathway	hsa04723	Retrograde endocannabinoid signaling	-2.13224	0	2554,2782,2786	GABRA1,GNB1,GNG4	3/148
4_Summary	GO Biological Processes	GO:0031346	positive regulation of cell projection organization	-4.32265	-1.03471	2932,4921,5290,10458,11075,55714,57463,100287171,22849,547,7533,2782,9475,311,801	GSK3B,DDR2,PIK3CA,BAIAP2,STMN2,TENM3,AMIGO1,WASHC1,CPEB3,KIF1A,YWHAH,GNB1,ROCK2,ANXA11,CALM1	15/-
4_Member	GO Biological Processes	GO:0031346	positive regulation of cell projection organization	-4.32265	-1.03471	2932,4921,5290,10458,11075,55714,57463,100287171	GSK3B,DDR2,PIK3CA,BAIAP2,STMN2,TENM3,AMIGO1,WASHC1	8/355
4_Member	GO Biological Processes	GO:0071229	cellular response to acid chemical	-3.91972	-0.723394	5290,10458,22849,57463	PIK3CA,BAIAP2,CPEB3,AMIGO1	4/94
4_Member	GO Biological Processes	GO:0120035	regulation of plasma membrane bounded cell projection organization	-3.86937	-0.89545	547,2932,4921,5290,7533,10458,11075,55714,57463,100287171	KIF1A,GSK3B,DDR2,PIK3CA,YWHAH,BAIAP2,STMN2,TENM3,AMIGO1,WASHC1	10/652
4_Member	GO Biological Processes	GO:0031344	regulation of cell projection organization	-3.78425	-0.871968	547,2932,4921,5290,7533,10458,11075,55714,57463,100287171	KIF1A,GSK3B,DDR2,PIK3CA,YWHAH,BAIAP2,STMN2,TENM3,AMIGO1,WASHC1	10/668
4_Member	GO Biological Processes	GO:1902075	cellular response to salt	-3.7022	-0.666629	2782,5290,9475,10458,57463	GNB1,PIK3CA,ROCK2,BAIAP2,AMIGO1	5/199
4_Member	GO Biological Processes	GO:0010975	regulation of neuron projection development	-3.59511	-0.765804	547,2932,4921,7533,10458,11075,55714,57463	KIF1A,GSK3B,DDR2,YWHAH,BAIAP2,STMN2,TENM3,AMIGO1	8/453
4_Member	GO Biological Processes	GO:0010976	positive regulation of neuron projection development	-3.5454	-0.752308	4921,10458,11075,55714,57463	DDR2,BAIAP2,STMN2,TENM3,AMIGO1	5/158
4_Member	GO Biological Processes	GO:0043200	response to amino acid	-3.43166	-0.584633	5290,10458,22849,57463	PIK3CA,BAIAP2,CPEB3,AMIGO1	4/126
4_Member	GO Biological Processes	GO:1902074	response to salt	-3.41084	-0.68052	311,801,2782,5290,9475,10458,57463	ANXA11,CALM1,GNB1,PIK3CA,ROCK2,BAIAP2,AMIGO1	7/366
4_Member	GO Biological Processes	GO:0060998	regulation of dendritic spine development	-3.31418	-0.584633	547,10458,22849	KIF1A,BAIAP2,CPEB3	3/57
4_Member	GO Biological Processes	GO:0001101	response to acid chemical	-3.24718	-0.574662	5290,10458,22849,57463	PIK3CA,BAIAP2,CPEB3,AMIGO1	4/141
4_Member	GO Biological Processes	GO:0071230	cellular response to amino acid stimulus	-2.80916	-0.342403	10458,22849,57463	BAIAP2,CPEB3,AMIGO1	3/85
5_Summary	GO Biological Processes	GO:0006397	mRNA processing	-4.12046	-1.02778	2334,8899,9444,10150,10659,10914,11168,54715,55197,1994,9475,22849	AFF2,PRPF4B,QKI,MBNL2,CELF2,PAPOLA,PSIP1,RBFOX1,RPRD1A,ELAVL1,ROCK2,CPEB3	12/-
5_Member	GO Biological Processes	GO:0006397	mRNA processing	-4.12046	-1.02778	2334,8899,9444,10150,10659,10914,11168,54715,55197	AFF2,PRPF4B,QKI,MBNL2,CELF2,PAPOLA,PSIP1,RBFOX1,RPRD1A	9/489
5_Member	GO Biological Processes	GO:1903311	regulation of mRNA metabolic process	-3.4394	-0.68052	1994,9444,9475,10659,10914,22849,54715	ELAVL1,QKI,ROCK2,CELF2,PAPOLA,CPEB3,RBFOX1	7/362
5_Member	GO Biological Processes	GO:0016071	mRNA metabolic process	-3.22853	-0.593804	2334,8899,9444,10150,10659,10914,11168,54715,55197	AFF2,PRPF4B,QKI,MBNL2,CELF2,PAPOLA,PSIP1,RBFOX1,RPRD1A	9/646
5_Member	GO Biological Processes	GO:0050684	regulation of mRNA processing	-2.89379	-0.410329	9444,10659,10914,54715	QKI,CELF2,PAPOLA,RBFOX1	4/129
6_Summary	GO Biological Processes	GO:0031175	neuron projection development	-4.03381	-0.745865	2932,9218,9315,10458,11075,26999,55740,57463,285513	GSK3B,VAPA,NREP,BAIAP2,STMN2,CYFIP2,ENAH,AMIGO1,GPRIN3	9/-
6_Member	GO Biological Processes	GO:0031175	neuron projection development	-4.03381	-0.745865	2932,9218,9315,10458,11075,26999,55740,57463,285513	GSK3B,VAPA,NREP,BAIAP2,STMN2,CYFIP2,ENAH,AMIGO1,GPRIN3	9/688
6_Member	GO Biological Processes	GO:0061564	axon development	-2.26288	-0.0513102	9315,10458,26999,55740,57463	NREP,BAIAP2,CYFIP2,ENAH,AMIGO1	5/421
7_Summary	GO Biological Processes	GO:0051493	regulation of cytoskeleton organization	-3.94385	-0.928913	2932,5290,9475,10458,11075,26999,79884,136319,100287171,55740,26263	GSK3B,PIK3CA,ROCK2,BAIAP2,STMN2,CYFIP2,MAP9,MTPN,WASHC1,ENAH,FBXO22	11/-
7_Member	GO Biological Processes	GO:0051493	regulation of cytoskeleton organization	-3.94385	-0.928913	2932,5290,9475,10458,11075,26999,79884,136319,100287171	GSK3B,PIK3CA,ROCK2,BAIAP2,STMN2,CYFIP2,MAP9,MTPN,WASHC1	9/516
7_Member	KEGG Pathway	hsa04810	Regulation of actin cytoskeleton	-3.42145	-0.584633	5290,9475,10458,26999,55740	PIK3CA,ROCK2,BAIAP2,CYFIP2,ENAH	5/229
7_Member	GO Biological Processes	GO:0110053	regulation of actin filament organization	-3.30506	-0.620981	5290,9475,10458,26999,136319,100287171	PIK3CA,ROCK2,BAIAP2,CYFIP2,MTPN,WASHC1	6/273
7_Member	GO Biological Processes	GO:1902903	regulation of supramolecular fiber organization	-3.25356	-0.606599	5290,9475,10458,11075,26999,136319,100287171	PIK3CA,ROCK2,BAIAP2,STMN2,CYFIP2,MTPN,WASHC1	7/389
7_Member	GO Biological Processes	GO:0008064	regulation of actin polymerization or depolymerization	-3.10378	-0.506059	5290,10458,26999,136319	PIK3CA,BAIAP2,CYFIP2,MTPN	4/154
7_Member	GO Biological Processes	GO:0030832	regulation of actin filament length	-3.07256	-0.504779	5290,10458,26999,136319	PIK3CA,BAIAP2,CYFIP2,MTPN	4/157
7_Member	GO Biological Processes	GO:0032956	regulation of actin cytoskeleton organization	-2.8326	-0.373966	5290,9475,10458,26999,136319,100287171	PIK3CA,ROCK2,BAIAP2,CYFIP2,MTPN,WASHC1	6/337
7_Member	GO Biological Processes	GO:1901879	regulation of protein depolymerization	-2.79457	-0.335932	5290,11075,136319	PIK3CA,STMN2,MTPN	3/86
7_Member	GO Biological Processes	GO:0032271	regulation of protein polymerization	-2.65485	-0.276734	10458,11075,26999,136319	BAIAP2,STMN2,CYFIP2,MTPN	4/204
7_Member	GO Biological Processes	GO:0090066	regulation of anatomical structure size	-2.60755	-0.242597	2932,5290,9475,10458,26999,136319	GSK3B,PIK3CA,ROCK2,BAIAP2,CYFIP2,MTPN	6/510
7_Member	GO Biological Processes	GO:0032970	regulation of actin filament-based process	-2.57736	-0.192512	5290,9475,10458,26999,136319,100287171	PIK3CA,ROCK2,BAIAP2,CYFIP2,MTPN,WASHC1	6/379
7_Member	GO Biological Processes	GO:0032535	regulation of cellular component size	-2.49906	-0.177265	2932,5290,10458,26999,136319	GSK3B,PIK3CA,BAIAP2,CYFIP2,MTPN	5/370
7_Member	GO Biological Processes	GO:0043244	regulation of protein-containing complex disassembly	-2.35444	-0.0939471	5290,11075,136319	PIK3CA,STMN2,MTPN	3/123
7_Member	KEGG Pathway	hsa05132	Salmonella infection	-2.34546	-0.0939471	5290,9475,26263,26999	PIK3CA,ROCK2,FBXO22,CYFIP2	4/249
7_Member	GO Biological Processes	GO:0043254	regulation of protein-containing complex assembly	-2.27148	-0.0513102	2932,10458,11075,26999,136319	GSK3B,BAIAP2,STMN2,CYFIP2,MTPN	5/419
7_Member	GO Biological Processes	GO:0030833	regulation of actin filament polymerization	-2.23327	-0.0290125	10458,26999,136319	BAIAP2,CYFIP2,MTPN	3/136
8_Summary	GO Biological Processes	GO:1901653	cellular response to peptide	-3.91443	-0.723394	2308,4921,57492	FOXO1,DDR2,ARID1B	3/-
8_Member	GO Biological Processes	GO:1901653	cellular response to peptide	-3.91443	-0.723394	2308,4921,57492	FOXO1,DDR2,ARID1B	3/311
9_Summary	GO Biological Processes	GO:0008088	axo-dendritic transport	-3.83121	-0.89545	320,547,11127,23095	APBA1,KIF1A,KIF3A,KIF1B	4/-
9_Member	GO Biological Processes	GO:0008088	axo-dendritic transport	-3.83121	-0.89545	320,547,11127,23095	APBA1,KIF1A,KIF3A,KIF1B	4/73
10_Summary	GO Biological Processes	GO:0060078	regulation of postsynaptic membrane potential	-3.70268	-0.666629	2554,2932,348980,401190,801,7533,10458	GABRA1,GSK3B,HCN1,RGS7BP,CALM1,YWHAH,BAIAP2	7/-
10_Member	GO Biological Processes	GO:0060078	regulation of postsynaptic membrane potential	-3.70268	-0.666629	2554,2932,348980,401190	GABRA1,GSK3B,HCN1,RGS7BP	4/107
10_Member	GO Biological Processes	GO:0042391	regulation of membrane potential	-2.94162	-0.416842	801,2554,2932,7533,10458,348980,401190	CALM1,GABRA1,GSK3B,YWHAH,BAIAP2,HCN1,RGS7BP	7/440
11_Summary	GO Biological Processes	GO:0043010	camera-type eye development	-3.65825	-0.801155	491,2782,4094,10370,55714,131544,348980,9935	ATP2B2,GNB1,MAF,CITED2,TENM3,CRYBG3,HCN1,MAFB	8/-
11_Member	GO Biological Processes	GO:0043010	camera-type eye development	-3.65825	-0.801155	491,2782,4094,10370,55714,131544,348980	ATP2B2,GNB1,MAF,CITED2,TENM3,CRYBG3,HCN1	7/333
11_Member	GO Biological Processes	GO:0001654	eye development	-3.32054	-0.620981	491,2782,4094,10370,55714,131544,348980	ATP2B2,GNB1,MAF,CITED2,TENM3,CRYBG3,HCN1	7/379
11_Member	GO Biological Processes	GO:0150063	visual system development	-3.2935	-0.620981	491,2782,4094,10370,55714,131544,348980	ATP2B2,GNB1,MAF,CITED2,TENM3,CRYBG3,HCN1	7/383
11_Member	GO Biological Processes	GO:0048880	sensory system development	-3.25356	-0.606599	491,2782,4094,10370,55714,131544,348980	ATP2B2,GNB1,MAF,CITED2,TENM3,CRYBG3,HCN1	7/389
11_Member	GO Biological Processes	GO:0007423	sensory organ development	-2.9089	-0.416842	491,2782,4094,9935,10370,55714,131544,348980	ATP2B2,GNB1,MAF,MAFB,CITED2,TENM3,CRYBG3,HCN1	8/577
11_Member	GO Biological Processes	GO:0048593	camera-type eye morphogenesis	-2.26007	-0.0513102	10370,55714,348980	CITED2,TENM3,HCN1	3/133
11_Member	GO Biological Processes	GO:0090596	sensory organ morphogenesis	-2.20002	-0.0133143	9935,10370,55714,348980	MAFB,CITED2,TENM3,HCN1	4/274
11_Member	GO Biological Processes	GO:0048592	eye morphogenesis	-2.0399	0	10370,55714,348980	CITED2,TENM3,HCN1	3/160
12_Summary	GO Biological Processes	GO:0071407	cellular response to organic cyclic compound	-3.51265	-0.584633	2782,2932,7332,8204,9475,10728,348980,23142,801,4741,7311	GNB1,GSK3B,UBE2L3,NRIP1,ROCK2,PTGES3,HCN1,DCUN1D4,CALM1,NEFM,UBA52	11/-
12_Member	GO Biological Processes	GO:0071407	cellular response to organic cyclic compound	-3.51265	-0.584633	2782,2932,7332,8204,9475,10728,348980	GNB1,GSK3B,UBE2L3,NRIP1,ROCK2,PTGES3,HCN1	7/481
12_Member	GO Biological Processes	GO:0071396	cellular response to lipid	-2.52105	-0.193344	2782,2932,7332,8204,9475,10728	GNB1,GSK3B,UBE2L3,NRIP1,ROCK2,PTGES3	6/531
12_Member	GO Biological Processes	GO:1903322	positive regulation of protein modification by small protein conjugation or removal	-2.26915	-0.0513102	2932,7332,23142	GSK3B,UBE2L3,DCUN1D4	3/132
12_Member	GO Biological Processes	GO:1901875	positive regulation of post-translational protein modification	-2.0473	0	2932,7332,23142	GSK3B,UBE2L3,DCUN1D4	3/159
12_Member	KEGG Pathway	hsa05022	Pathways of neurodegeneration - multiple diseases	-2.04417	0	801,2932,4741,7311,7332	CALM1,GSK3B,NEFM,UBA52,UBE2L3	5/476
13_Summary	GO Biological Processes	GO:0060322	head development	-3.31824	-0.620981	801,2334,2932,7026,7533,9935,23017,29123,57463,136319	CALM1,AFF2,GSK3B,NR2F2,YWHAH,MAFB,FAIM2,ANKRD11,AMIGO1,MTPN	10/-
13_Member	GO Biological Processes	GO:0060322	head development	-3.31824	-0.620981	801,2334,2932,7026,7533,9935,23017,29123,57463,136319	CALM1,AFF2,GSK3B,NR2F2,YWHAH,MAFB,FAIM2,ANKRD11,AMIGO1,MTPN	10/765
13_Member	GO Biological Processes	GO:0007420	brain development	-3.17725	-0.542524	801,2334,2932,7026,9935,23017,57463,136319	CALM1,AFF2,GSK3B,NR2F2,MAFB,FAIM2,AMIGO1,MTPN	8/717
13_Member	GO Biological Processes	GO:0030902	hindbrain development	-2.07741	0	9935,23017,136319	MAFB,FAIM2,MTPN	3/155
14_Summary	GO Biological Processes	GO:0005975	carbohydrate metabolic process	-2.92534	-0.424505	2805,2932,5290,10728,51363,347404,7332,7533	GOT1,GSK3B,PIK3CA,PTGES3,CHST15,LANCL3,UBE2L3,YWHAH	8/-
14_Member	GO Biological Processes	GO:0005975	carbohydrate metabolic process	-2.92534	-0.424505	2805,2932,5290,10728,51363,347404	GOT1,GSK3B,PIK3CA,PTGES3,CHST15,LANCL3	6/441
14_Member	GO Biological Processes	GO:0048545	response to steroid hormone	-2.47521	-0.110248	2805,5290,7332,7533,10728	GOT1,PIK3CA,UBE2L3,YWHAH,PTGES3	5/275
14_Member	GO Biological Processes	GO:0051384	response to glucocorticoid	-2.31572	-0.0691668	2805,5290,7332	GOT1,PIK3CA,UBE2L3	3/127
14_Member	GO Biological Processes	GO:0016051	carbohydrate biosynthetic process	-2.28754	-0.0555509	2805,10728,51363	GOT1,PTGES3,CHST15	3/130
14_Member	GO Biological Processes	GO:0031960	response to corticosteroid	-2.12423	0	2805,5290,7332	GOT1,PIK3CA,UBE2L3	3/149
14_Member	GO Biological Processes	GO:0019318	hexose metabolic process	-2.0399	0	2805,5290,51363	GOT1,PIK3CA,CHST15	3/160
15_Summary	GO Biological Processes	GO:0000226	microtubule cytoskeleton organization	-2.71379	-0.300911	11127,79884,256714	KIF3A,MAP9,MAP7D2	3/-
15_Member	GO Biological Processes	GO:0000226	microtubule cytoskeleton organization	-2.71379	-0.300911	11127,79884,256714	KIF3A,MAP9,MAP7D2	3/557
16_Summary	GO Biological Processes	GO:0030162	regulation of proteolysis	-2.20318	-0.0133143	2932,7077,9475,23429,26263,26999	GSK3B,TIMP2,ROCK2,RYBP,FBXO22,CYFIP2	6/-
16_Member	GO Biological Processes	GO:0030162	regulation of proteolysis	-2.20318	-0.0133143	2932,7077,9475,23429,26263,26999	GSK3B,TIMP2,ROCK2,RYBP,FBXO22,CYFIP2	6/618
16_Member	GO Biological Processes	GO:0032434	regulation of proteasomal ubiquitin-dependent protein catabolic process	-2.1732	0	2932,23429,26263	GSK3B,RYBP,FBXO22	3/143

## Sheet: Quadrant4_Annotation
Gene	original_id	Ast	Endo	Gaba	Glu	Mic	OPC	Olig	GO:0001505 regulation of neurotransmitter	GO:0031175 neuron projection development	GO:0098657 import into cell	GO:0007610 behavior	GO:1902882 regulation of response to oxid	GO:0030163 protein catabolic process	GO:0034762 regulation of transmembrane tr	GO:0031400 negative regulation of protein	GO:1990778 protein localization to cell p	hsa04730 Long-term depression	hsa04929 GnRH secretion	GO:0061061 muscle structure development	GO:0043523 regulation of neuron apoptotic	GO:0002027 regulation of heart rate	GO:0051896 regulation of phosphatidylinos	GO:1903008 organelle disassembly	GO:0001824 blastocyst development	GO:0010927 cellular component assembly in	GO:0071214 cellular response to abiotic s	GO:0000278 mitotic cell cycle	TotalEvidenceCount
4747	NEFL	0	0	1	1	1	1	1	1	1	0	0	0	0	1	0	0	0	0	0	1	0	0	1	0	0	0	0	5
220988	HNRNPA3	1	0	1	1	0	0	0	0	0	0	0	0	0	0	0	0	0	0	0	0	0	0	1	0	0	0	0	3
64710	NUCKS1	0	0	1	1	0	0	1	0	0	0	0	0	0	0	0	0	0	0	0	0	0	0	0	0	0	0	0	3
1808	DPYSL2	0	0	1	1	0	0	0	0	0	1	0	0	0	0	0	0	0	0	0	0	0	0	0	0	0	0	0	2
23476	BRD4	0	0	0	1	0	0	1	0	0	0	0	0	0	0	0	0	0	0	0	0	0	0	0	0	0	0	1	2
2776	GNAQ	0	0	1	1	0	0	0	1	0	0	0	0	0	1	1	0	1	1	0	0	0	0	1	0	0	0	0	2
25957	PNISR	1	0	0	0	0	0	1	0	0	0	0	0	0	0	0	0	0	0	0	0	0	0	0	0	0	0	0	2
54704	PDP1	0	0	1	1	0	0	0	0	0	0	0	0	0	0	0	0	0	0	0	0	0	0	0	0	0	0	0	2
348980	HCN1	0	0	1	1	0	0	0	0	0	1	1	0	0	1	0	0	0	1	0	0	0	0	0	0	0	0	0	2
3760	KCNJ3	0	0	1	1	0	0	0	0	0	1	0	0	0	1	0	0	0	1	0	0	1	0	0	0	0	0	0	2
153222	CREBRF	0	0	0	1	0	0	1	0	0	0	0	0	0	0	0	0	0	0	0	0	0	0	0	0	0	0	0	2
9728	SECISBP2L	0	0	1	0	0	0	1	0	0	0	0	0	0	0	0	0	0	0	0	0	0	0	0	0	0	0	0	2
6812	STXBP1	0	0	0	1	0	0	1	1	1	0	0	0	0	0	0	1	0	1	0	1	0	1	0	0	0	0	0	2
143686	SESN3	0	0	1	1	0	0	0	0	0	0	0	1	0	1	0	0	0	0	0	0	0	1	0	0	0	0	0	2
5144	PDE4D	0	0	1	0	0	0	0	0	0	0	0	0	0	1	1	0	1	0	0	0	1	0	0	0	0	0	0	1
23040	MYT1L	0	0	0	1	0	0	0	0	0	0	0	0	0	0	0	0	0	0	0	0	0	0	0	0	0	0	0	1
488	ATP2A2	0	0	1	0	0	0	0	1	1	1	0	0	0	1	0	0	1	0	1	0	1	0	1	0	0	0	0	1
9821	RB1CC1	0	0	1	0	0	0	0	0	0	0	0	1	0	0	0	0	0	0	0	0	0	0	1	0	0	0	0	1
29953	TRHDE	0	0	0	1	0	0	0	0	0	0	0	0	0	0	0	0	0	0	0	0	0	0	0	0	0	0	0	1
29978	UBQLN2	0	0	0	1	0	0	0	0	0	0	0	1	1	0	0	0	0	0	0	0	0	0	0	0	0	0	0	1
83857	TMTC1	0	0	0	1	0	0	0	0	0	0	0	0	0	0	0	0	0	0	0	0	0	0	0	0	0	0	0	1
4685	NCAM2	0	0	0	1	0	0	0	0	1	0	0	0	0	0	0	0	0	0	0	0	0	0	0	0	1	0	0	1
2774	GNAL	0	0	1	0	0	0	0	0	0	0	0	0	0	1	0	0	0	0	0	0	0	0	1	0	0	0	0	1
1112	FOXN3	0	0	1	0	0	0	0	0	0	0	0	0	0	0	0	0	0	0	0	0	0	0	0	0	0	0	1	1
4154	MBNL1	0	0	0	1	0	0	0	0	0	0	0	0	0	0	0	0	0	0	1	0	0	0	0	1	0	0	0	1
6711	SPTBN1	0	0	1	0	0	0	0	0	0	0	0	0	0	0	0	1	0	0	0	0	0	1	0	0	0	0	1	1
29767	TMOD2	0	0	0	1	0	0	0	1	1	0	1	0	0	0	0	0	0	0	1	0	1	1	0	0	1	0	0	1
23362	PSD3	0	0	0	1	0	0	0	0	0	0	0	0	0	0	0	0	0	0	0	0	0	0	0	0	0	0	0	1
79739	TTLL7	0	0	0	0	0	0	1	0	0	0	0	0	0	0	0	0	0	0	0	1	0	0	0	0	0	0	0	1
4784	NFIX	0	0	0	0	0	0	1	0	0	0	0	0	0	0	0	0	0	0	0	0	0	0	0	0	0	0	0	1
89890	KBTBD6	0	0	1	0	0	0	0	0	0	0	0	0	1	0	0	0	0	0	0	0	0	0	0	0	0	0	0	1
4036	LRP2	0	0	0	0	0	0	1	0	1	1	0	0	0	0	0	0	0	0	1	0	0	1	0	0	0	0	0	1
81539	SLC38A1	0	0	0	1	0	0	0	1	0	1	0	0	0	0	0	0	0	1	0	0	0	0	0	0	0	0	0	1
3983	ABLIM1	1	0	0	0	0	0	0	0	0	0	0	0	0	0	0	0	0	0	0	0	0	0	0	0	0	0	0	1
51132	RLIM	0	0	0	1	0	0	0	0	0	0	0	0	1	0	0	0	0	0	0	0	0	0	0	0	0	0	0	1
6529	SLC6A1	0	0	1	0	0	0	0	1	0	1	1	0	0	1	0	0	0	0	0	0	0	0	0	0	0	0	0	1
286	ANK1	0	0	1	0	0	0	0	1	0	0	0	0	0	0	0	1	0	0	0	0	0	0	0	0	0	0	0	1
10521	DDX17	1	0	0	0	0	0	0	0	0	0	0	0	0	0	0	0	0	0	1	0	0	0	0	0	0	1	0	1
135112	NCOA7	0	0	0	1	0	0	0	0	0	0	0	1	0	0	1	0	0	0	0	0	0	0	0	0	0	0	0	1
22936	ELL2	0	1	0	0	0	0	0	0	0	0	0	0	0	0	0	0	0	0	0	0	0	0	0	0	0	0	0	1
79966	SCD5	0	0	0	1	0	0	0	0	0	0	0	0	0	0	0	0	0	0	0	0	0	0	0	0	0	0	0	1
10983	CCNI	0	0	1	0	0	0	0	0	0	0	0	0	0	0	0	0	0	0	0	0	0	0	0	0	0	0	1	1
22849	CPEB3	0	0	0	1	0	0	0	1	0	0	1	0	0	0	0	0	0	0	0	0	0	0	0	0	0	0	0	1
64839	FBXL17	0	0	1	0	0	0	0	0	0	0	0	0	1	0	0	0	0	0	0	0	0	0	0	0	0	0	0	1
3831	KLC1	0	0	1	0	0	0	0	0	0	0	0	0	0	0	0	0	0	0	0	0	0	0	1	0	0	0	0	1
123041	SLC24A4	1	0	0	0	0	0	0	0	0	1	1	0	0	0	0	0	0	0	0	0	0	0	0	0	0	1	0	1
79137	RETREG2	0	0	1	0	0	0	0	0	0	0	0	0	0	0	0	0	0	0	0	0	0	0	1	0	0	0	0	1
23321	TRIM2	0	0	0	1	0	0	0	0	0	0	0	0	1	0	0	0	0	0	0	1	0	0	0	0	0	0	0	1
9863	MAGI2	1	0	0	0	0	0	0	0	1	1	0	0	0	0	0	1	0	0	0	0	0	1	0	0	0	1	0	1
139411	PTCHD1	1	0	0	0	0	0	0	1	0	0	1	0	0	0	0	0	0	0	0	0	0	0	0	0	0	1	0	1
1272	CNTN1	0	0	0	1	0	0	0	0	1	0	1	0	0	0	0	0	0	0	0	0	0	0	0	0	1	0	0	1
2977	GUCY1A2	0	0	0	1	0	0	0	0	0	0	0	0	0	0	0	0	1	1	0	0	0	0	0	0	0	0	0	1
9547	CXCL14	0	0	1	0	0	0	0	0	0	0	0	0	0	0	0	0	0	0	0	0	0	0	0	0	0	0	0	1
219287	AMER2	0	0	0	0	0	0	1	0	0	0	0	0	0	0	0	0	0	0	0	0	0	0	0	0	0	0	0	1
6854	SYN2	0	0	1	0	0	0	0	1	1	0	0	0	0	0	0	0	0	0	0	0	0	0	0	0	0	0	0	1
57507	ZNF608	0	0	0	0	0	0	1	0	0	0	0	0	0	0	0	0	0	0	0	0	0	0	0	0	0	0	0	1
528	ATP6V1C1	0	0	0	1	0	0	0	1	0	1	0	0	0	0	0	0	0	0	0	0	0	0	0	0	0	0	0	1
4674	NAP1L2	0	0	0	1	0	0	0	0	0	0	0	0	0	0	0	0	0	0	0	0	0	0	0	0	0	0	0	1
200150	PLD5	0	0	1	0	0	0	0	0	0	0	0	0	0	0	0	0	0	0	0	0	0	0	0	0	0	0	0	1
9900	SV2A	0	0	1	0	0	0	0	1	0	0	0	0	0	0	0	0	0	0	0	0	0	0	0	0	0	0	0	1
121536	AEBP2	0	0	1	0	0	0	0	0	0	0	0	0	0	0	0	0	0	0	0	0	0	0	0	0	0	0	0	1
253943	YTHDF3	0	0	1	0	0	0	0	0	0	0	0	0	0	0	0	0	0	0	0	0	0	0	0	0	0	0	0	1
11127	KIF3A	0	0	0	1	0	0	0	0	1	0	0	0	0	0	0	0	0	0	0	0	0	0	0	0	0	0	0	1
22903	BTBD3	0	0	0	1	0	0	0	0	1	0	0	0	0	0	0	0	0	0	0	0	0	0	0	0	0	0	0	1
9360	PPIG	0	0	0	1	0	0	0	0	0	0	0	0	0	0	0	0	0	0	0	0	0	0	0	0	0	0	0	1
64168	NECAB1	0	0	0	1	0	0	0	0	0	0	0	0	0	0	0	0	0	0	0	0	0	0	0	1	0	0	0	1
5515	PPP2CA	0	0	0	1	0	0	0	0	0	0	0	0	0	0	1	0	1	1	0	0	0	1	0	0	0	0	1	1
5507	PPP1R3C	1	0	0	0	0	0	0	0	0	0	0	0	0	0	0	0	0	0	0	0	0	0	0	0	0	0	0	1
161742	SPRED1	0	0	0	1	0	0	0	0	0	0	0	1	0	0	1	0	0	0	0	0	0	0	0	0	0	0	0	1
4208	MEF2C	0	0	1	0	0	0	0	1	1	0	1	0	0	1	0	0	1	0	1	0	0	0	0	0	0	0	0	1
54739	XAF1	1	0	0	0	0	0	0	0	0	0	0	0	0	0	0	0	0	0	0	0	0	0	0	0	0	0	0	1
10808	HSPH1	1	0	0	0	0	0	0	0	0	0	0	0	0	0	0	0	0	0	0	0	0	0	0	0	0	0	0	1
85440	DOCK7	1	0	0	0	0	0	0	0	1	0	0	0	0	0	0	0	0	0	0	0	0	0	0	0	0	1	0	1
4205	MEF2A	0	0	0	1	0	0	0	0	1	0	0	0	0	0	0	0	1	0	1	0	1	0	0	0	1	0	0	1
57528	KCTD16	0	0	1	0	0	0	0	0	0	0	0	0	0	0	0	0	0	0	0	0	0	0	0	0	0	0	0	1
6844	VAMP2	0	0	1	0	0	0	0	1	0	1	0	0	0	1	0	1	0	0	0	0	0	0	0	0	0	0	0	1
4616	GADD45B	1	0	0	0	0	0	0	0	0	0	0	1	0	0	0	0	0	0	0	0	0	0	0	0	0	0	0	1
25840	METTL7A	0	0	0	0	0	0	1	0	0	0	0	0	0	0	0	0	0	0	0	0	0	0	0	0	0	0	0	1
4299	AFF1	1	0	0	0	0	0	0	0	0	0	0	0	0	0	0	0	0	0	0	0	0	0	0	0	0	0	0	1
9145	SYNGR1	0	0	1	0	0	0	0	1	0	0	0	0	0	0	0	0	0	0	0	0	0	0	0	0	0	0	0	1
6004	RGS16	0	0	0	0	1	0	0	0	0	0	0	0	0	0	0	0	0	0	0	0	0	0	0	0	0	0	0	1
55074	OXR1	0	0	0	1	0	0	0	0	0	0	1	1	0	0	1	0	0	0	0	1	0	0	0	0	1	0	0	1
3782	KCNN3	1	0	0	0	0	0	0	0	0	1	0	0	0	0	0	0	0	0	0	0	0	0	0	0	0	0	0	1
2036	EPB41L1	0	0	1	0	0	0	0	0	0	0	0	0	0	0	0	0	0	0	0	0	0	0	0	0	0	0	0	1
27012	KCNV1	0	0	0	1	0	0	0	0	0	1	0	0	0	0	0	0	0	0	0	0	0	0	0	0	0	0	0	1
10231	RCAN2	0	0	0	1	0	0	0	0	0	0	0	0	0	0	0	0	1	0	0	0	0	0	0	0	0	0	0	1
5577	PRKAR2B	0	0	0	1	0	0	0	1	0	0	1	0	0	0	1	0	0	0	0	0	0	0	0	0	0	0	0	1
7267	TTC3	0	0	0	0	0	0	1	0	0	0	0	0	1	0	0	0	0	0	0	0	0	0	0	0	0	0	0	1
9031	BAZ1B	0	0	0	0	0	0	1	0	0	0	0	0	0	0	0	0	0	0	0	0	0	0	0	0	0	0	0	1
8682	PEA15	0	0	1	0	0	0	0	0	0	0	0	0	0	1	0	0	0	0	0	0	0	0	0	0	0	0	0	1
3320	HSP90AA1	0	0	0	1	0	0	0	0	1	0	0	0	1	0	1	1	0	1	0	0	1	1	0	0	0	0	0	1
54443	ANLN	0	0	0	0	0	0	1	0	1	0	0	0	0	0	0	0	0	0	0	0	0	0	0	0	0	0	1	1
10529	NEBL	1	0	0	0	0	0	0	0	1	0	0	0	0	0	0	0	0	0	1	0	0	0	0	0	0	0	0	1
23657	SLC7A11	1	0	0	0	0	0	0	1	0	1	1	1	0	0	0	0	0	0	0	0	0	0	0	0	0	1	0	1
257194	NEGR1	0	0	0	1	0	0	0	0	1	0	1	0	0	0	0	0	0	0	0	0	0	0	0	0	1	0	0	1
9892	SNAP91	0	0	1	0	0	0	0	1	1	1	0	0	0	0	0	0	0	0	0	0	0	0	0	0	0	0	0	1
54664	TMEM106B	0	0	1	0	0	0	0	0	1	0	0	0	1	0	0	0	0	0	0	0	0	0	1	0	0	0	0	1
3927	LASP1	0	0	1	0	0	0	0	0	0	0	0	0	0	0	0	0	0	0	0	0	0	0	0	0	0	0	0	1
1964	EIF1AX	0	0	0	1	0	0	0	0	0	0	0	0	0	0	0	0	0	0	0	0	0	0	0	0	0	0	0	1
23142	DCUN1D4	0	0	1	0	0	0	0	0	0	0	0	0	0	0	0	0	0	0	0	0	0	0	0	0	0	0	0	1
2872	MKNK2	1	0	0	0	0	0	0	0	0	0	0	0	0	0	0	0	0	0	0	0	0	0	0	0	0	0	0	1
23091	ZC3H13	0	0	0	0	0	0	1	0	0	0	0	0	0	0	0	0	0	0	0	0	0	0	0	0	0	0	0	1
667	DST	0	0	0	0	0	0	1	0	0	0	0	0	0	0	0	0	0	0	0	1	0	0	0	0	0	0	0	1
79884	MAP9	0	0	1	0	0	0	0	0	0	0	0	0	0	0	0	0	0	0	0	0	0	0	0	0	0	0	1	1
8669	EIF3J	0	0	1	0	0	0	0	0	0	0	0	0	0	0	0	0	0	0	0	0	0	0	0	0	0	0	0	1
53344	CHIC1	0	0	0	1	0	0	0	0	0	0	0	0	0	0	0	0	0	0	0	0	0	0	0	0	0	0	0	1
6616	SNAP25	0	0	0	0	0	0	1	1	1	1	1	0	0	0	0	1	0	0	0	0	0	0	0	0	0	0	0	1
51555	PEX5L	0	0	0	1	0	0	0	0	0	0	0	0	0	0	0	0	0	0	0	0	0	0	0	0	0	0	0	1
6662	SOX9	1	0	0	0	0	0	0	0	0	0	0	0	0	0	0	0	1	0	1	0	0	1	0	0	0	1	0	1
2572	GAD2	0	0	1	0	0	0	0	1	0	0	0	0	0	0	0	0	0	0	0	0	0	0	0	0	0	0	0	1
3841	KPNA5	0	0	1	0	0	0	0	0	0	0	0	0	0	0	0	0	0	0	0	0	0	0	0	0	0	0	0	1
6498	SKIL	0	0	0	1	0	0	0	0	1	0	0	1	0	0	0	0	0	0	0	0	0	0	0	1	0	0	0	1
146713	RBFOX3	0	0	1	0	0	0	0	0	0	0	0	0	0	0	0	0	0	0	0	0	0	0	0	0	0	0	0	1
345557	PLCXD3	0	0	1	0	0	0	0	0	0	0	0	0	0	0	0	0	0	0	0	0	0	0	0	0	0	0	0	1
3119	HLA-DQB1	0	1	0	0	0	0	0	0	0	0	0	0	0	0	0	0	0	0	0	0	0	0	0	0	0	0	0	1
324	APC	0	0	0	0	0	0	1	0	1	0	0	0	1	0	1	0	0	0	0	1	0	0	0	0	0	0	1	1
1040	CDS1	0	0	1	0	0	0	0	0	0	0	0	0	0	0	0	0	0	0	0	0	0	0	0	0	0	0	0	1
2060	EPS15	0	0	0	1	0	0	0	1	0	1	0	0	0	0	0	1	0	0	0	0	0	0	0	0	0	0	0	1
285513	GPRIN3	0	0	1	0	0	0	0	0	1	0	0	0	0	0	0	0	0	0	0	0	0	0	0	0	0	0	0	1
56987	BBX	0	0	0	0	0	0	1	0	0	0	0	0	0	0	0	0	0	0	0	0	0	0	0	0	0	0	0	1
2029	ENSA	0	0	1	0	0	0	0	1	0	0	0	0	0	0	1	0	0	0	0	0	0	0	0	0	0	0	1	1
7099	TLR4	1	0	0	0	0	0	0	0	0	1	0	1	0	0	0	0	0	0	0	0	0	1	0	0	0	1	0	1
3093	UBE2K	0	0	0	1	0	0	0	0	0	0	0	0	1	0	0	0	0	0	0	0	0	0	0	0	0	0	0	1
79718	TBL1XR1	0	0	0	1	0	0	0	0	0	0	0	0	1	0	0	0	0	0	0	0	0	0	0	1	0	0	0	1
10369	CACNG2	0	0	1	0	0	0	0	1	0	1	0	0	0	1	0	1	0	0	0	0	0	0	1	0	0	0	0	1
29923	HILPDA	1	0	0	0	0	0	0	0	0	0	0	0	0	0	0	0	0	0	0	0	0	0	0	0	0	0	0	1
9331	B4GALT6	0	0	1	0	0	0	0	0	1	0	0	0	0	0	0	0	0	0	0	0	0	0	0	0	0	0	0	1
2804	GOLGB1	0	0	0	0	0	0	1	0	0	0	0	0	0	0	0	0	0	0	0	0	0	0	0	0	0	0	0	1
9053	MAP7	0	0	0	0	0	0	1	0	0	0	0	0	0	0	0	1	0	0	0	1	0	0	0	0	0	0	0	1
6400	SEL1L	0	0	1	0	0	0	0	1	0	0	0	0	1	0	0	0	0	0	0	0	0	0	0	0	0	0	0	1

## Sheet: Quadrant4_Enrichment
GroupID	Category	Term	Description	LogP	Log(q-value)	Genes	Symbols	InTerm_InList
1_Summary	GO Biological Processes	GO:0001505	regulation of neurotransmitter levels	-6.92661	-2.97027	488,4208,6529,6616,6812,6844,6854,9900,81539,4747,5577,9145,10369,22849,23657,528,2060,9892,2572,2776,29767,139411,286,6400,2029	ATP2A2,MEF2C,SLC6A1,SNAP25,STXBP1,VAMP2,SYN2,SV2A,SLC38A1,NEFL,PRKAR2B,SYNGR1,CACNG2,CPEB3,SLC7A11,ATP6V1C1,EPS15,SNAP91,GAD2,GNAQ,TMOD2,PTCHD1,ANK1,SEL1L,ENSA	25/-
1_Member	GO Biological Processes	GO:0001505	regulation of neurotransmitter levels	-6.92661	-2.97027	488,4208,6529,6616,6812,6844,6854,9900,81539	ATP2A2,MEF2C,SLC6A1,SNAP25,STXBP1,VAMP2,SYN2,SV2A,SLC38A1	9/186
1_Member	GO Biological Processes	GO:0050804	modulation of chemical synaptic transmission	-6.69429	-2.97027	488,4208,4747,5577,6529,6616,6812,6844,9145,10369,22849,23657,81539	ATP2A2,MEF2C,NEFL,PRKAR2B,SLC6A1,SNAP25,STXBP1,VAMP2,SYNGR1,CACNG2,CPEB3,SLC7A11,SLC38A1	13/489
1_Member	GO Biological Processes	GO:0099177	regulation of trans-synaptic signaling	-6.68418	-2.97027	488,4208,4747,5577,6529,6616,6812,6844,9145,10369,22849,23657,81539	ATP2A2,MEF2C,NEFL,PRKAR2B,SLC6A1,SNAP25,STXBP1,VAMP2,SYNGR1,CACNG2,CPEB3,SLC7A11,SLC38A1	13/490
1_Member	GO Biological Processes	GO:0099003	vesicle-mediated transport in synapse	-6.51348	-2.92451	528,2060,6616,6812,6844,6854,9892,9900	ATP6V1C1,EPS15,SNAP25,STXBP1,VAMP2,SYN2,SNAP91,SV2A	8/151
1_Member	GO Biological Processes	GO:0006836	neurotransmitter transport	-5.57424	-2.38321	6529,6616,6812,6844,6854,9900,81539	SLC6A1,SNAP25,STXBP1,VAMP2,SYN2,SV2A,SLC38A1	7/141
1_Member	GO Biological Processes	GO:0099504	synaptic vesicle cycle	-5.57424	-2.38321	528,6616,6812,6844,6854,9892,9900	ATP6V1C1,SNAP25,STXBP1,VAMP2,SYN2,SNAP91,SV2A	7/141
1_Member	GO Biological Processes	GO:0099536	synaptic signaling	-5.34322	-2.23137	2572,2776,4208,6529,6616,6812,6844,6854,9900,29767,139411	GAD2,GNAQ,MEF2C,SLC6A1,SNAP25,STXBP1,VAMP2,SYN2,SV2A,TMOD2,PTCHD1	11/455
1_Member	GO Biological Processes	GO:0007268	chemical synaptic transmission	-4.93541	-1.97482	2572,4208,6529,6616,6812,6844,6854,9900,29767,139411	GAD2,MEF2C,SLC6A1,SNAP25,STXBP1,VAMP2,SYN2,SV2A,TMOD2,PTCHD1	10/410
1_Member	GO Biological Processes	GO:0098916	anterograde trans-synaptic signaling	-4.93541	-1.97482	2572,4208,6529,6616,6812,6844,6854,9900,29767,139411	GAD2,MEF2C,SLC6A1,SNAP25,STXBP1,VAMP2,SYN2,SV2A,TMOD2,PTCHD1	10/410
1_Member	GO Biological Processes	GO:0099537	trans-synaptic signaling	-4.79236	-1.90236	2572,4208,6529,6616,6812,6844,6854,9900,29767,139411	GAD2,MEF2C,SLC6A1,SNAP25,STXBP1,VAMP2,SYN2,SV2A,TMOD2,PTCHD1	10/426
1_Member	GO Biological Processes	GO:0045055	regulated exocytosis	-4.43584	-1.63302	6616,6812,6844,6854,9145,9900	SNAP25,STXBP1,VAMP2,SYN2,SYNGR1,SV2A	6/143
1_Member	GO Biological Processes	GO:0007269	neurotransmitter secretion	-4.42611	-1.63302	6616,6812,6844,6854,9900	SNAP25,STXBP1,VAMP2,SYN2,SV2A	5/87
1_Member	GO Biological Processes	GO:0099643	signal release from synapse	-4.42611	-1.63302	6616,6812,6844,6854,9900	SNAP25,STXBP1,VAMP2,SYN2,SV2A	5/87
1_Member	GO Biological Processes	GO:0048167	regulation of synaptic plasticity	-4.39546	-1.6194	4208,6616,6812,6844,9145,22849,81539	MEF2C,SNAP25,STXBP1,VAMP2,SYNGR1,CPEB3,SLC38A1	7/214
1_Member	GO Biological Processes	GO:0006887	exocytosis	-4.33484	-1.11138	286,6844,6854,9145,9900	ANK1,VAMP2,SYN2,SYNGR1,SV2A	5/234
1_Member	GO Biological Processes	GO:0032940	secretion by cell	-4.18445	-1.11138	286,6400,6844,6854,9145,9900	ANK1,SEL1L,VAMP2,SYN2,SYNGR1,SV2A	6/412
1_Member	GO Biological Processes	GO:0140352	export from cell	-3.85636	-1.06327	286,6400,6844,6854,9145,9900	ANK1,SEL1L,VAMP2,SYN2,SYNGR1,SV2A	6/473
1_Member	GO Biological Processes	GO:0046903	secretion	-3.59871	-0.899037	286,6400,6844,6854,9145,9900	ANK1,SEL1L,VAMP2,SYN2,SYNGR1,SV2A	6/528
1_Member	GO Biological Processes	GO:0051046	regulation of secretion	-3.22921	-0.661424	488,2029,4208,6529,6844,9900	ATP2A2,ENSA,MEF2C,SLC6A1,VAMP2,SV2A	6/620
1_Member	GO Biological Processes	GO:0023061	signal release	-2.88518	-0.509933	6616,6812,6844,6854,9900	SNAP25,STXBP1,VAMP2,SYN2,SV2A	5/187
2_Summary	GO Biological Processes	GO:0031175	neuron projection development	-5.78435	-2.38321	1272,3320,4036,4205,4685,4747,6616,6812,9331,22903,54664,85440,257194,285513,10529,29767,4208,324,6498,9863,54443,488,6854,9892,11127	CNTN1,HSP90AA1,LRP2,MEF2A,NCAM2,NEFL,SNAP25,STXBP1,B4GALT6,BTBD3,TMEM106B,DOCK7,NEGR1,GPRIN3,NEBL,TMOD2,MEF2C,APC,SKIL,MAGI2,ANLN,ATP2A2,SYN2,SNAP91,KIF3A	25/-
2_Member	GO Biological Processes	GO:0031175	neuron projection development	-5.78435	-2.38321	1272,3320,4036,4205,4685,4747,6616,6812,9331,22903,54664,85440,257194,285513	CNTN1,HSP90AA1,LRP2,MEF2A,NCAM2,NEFL,SNAP25,STXBP1,B4GALT6,BTBD3,TMEM106B,DOCK7,NEGR1,GPRIN3	14/688
2_Member	GO Biological Processes	GO:0032989	cellular component morphogenesis	-5.59086	-2.38321	1272,3320,4036,4205,4747,6616,6812,9331,10529,22903,29767,54664,85440	CNTN1,HSP90AA1,LRP2,MEF2A,NEFL,SNAP25,STXBP1,B4GALT6,NEBL,BTBD3,TMOD2,TMEM106B,DOCK7	13/614
2_Member	GO Biological Processes	GO:0048667	cell morphogenesis involved in neuron differentiation	-5.4911	-2.34146	1272,3320,4205,4208,4747,6616,6812,9331,22903,54664,85440	CNTN1,HSP90AA1,MEF2A,MEF2C,NEFL,SNAP25,STXBP1,B4GALT6,BTBD3,TMEM106B,DOCK7	11/439
2_Member	GO Biological Processes	GO:0048812	neuron projection morphogenesis	-5.10718	-2.03009	1272,3320,4036,4205,4747,6616,6812,9331,22903,54664,85440	CNTN1,HSP90AA1,LRP2,MEF2A,NEFL,SNAP25,STXBP1,B4GALT6,BTBD3,TMEM106B,DOCK7	11/482
2_Member	GO Biological Processes	GO:0120039	plasma membrane bounded cell projection morphogenesis	-5.0652	-2.02029	1272,3320,4036,4205,4747,6616,6812,9331,22903,54664,85440	CNTN1,HSP90AA1,LRP2,MEF2A,NEFL,SNAP25,STXBP1,B4GALT6,BTBD3,TMEM106B,DOCK7	11/487
2_Member	GO Biological Processes	GO:0048858	cell projection morphogenesis	-5.02373	-2.00879	1272,3320,4036,4205,4747,6616,6812,9331,22903,54664,85440	CNTN1,HSP90AA1,LRP2,MEF2A,NEFL,SNAP25,STXBP1,B4GALT6,BTBD3,TMEM106B,DOCK7	11/492
2_Member	GO Biological Processes	GO:0032990	cell part morphogenesis	-4.86281	-1.92705	1272,3320,4036,4205,4747,6616,6812,9331,22903,54664,85440	CNTN1,HSP90AA1,LRP2,MEF2A,NEFL,SNAP25,STXBP1,B4GALT6,BTBD3,TMEM106B,DOCK7	11/512
2_Member	GO Biological Processes	GO:0031346	positive regulation of cell projection organization	-4.62283	-1.75401	324,1272,3320,4747,6498,9863,54443,54664,257194	APC,CNTN1,HSP90AA1,NEFL,SKIL,MAGI2,ANLN,TMEM106B,NEGR1	9/355
2_Member	GO Biological Processes	GO:0000902	cell morphogenesis	-4.44161	-1.63302	1272,3320,4036,4205,4208,4747,6616,6812,9331,22903,54664,85440	CNTN1,HSP90AA1,LRP2,MEF2A,MEF2C,NEFL,SNAP25,STXBP1,B4GALT6,BTBD3,TMEM106B,DOCK7	12/676
2_Member	GO Biological Processes	GO:0051640	organelle localization	-3.91784	-1.29501	488,4205,4747,6616,6812,6854,9892,11127,54664,85440	ATP2A2,MEF2A,NEFL,SNAP25,STXBP1,SYN2,SNAP91,KIF3A,TMEM106B,DOCK7	10/542
2_Member	GO Biological Processes	GO:0061564	axon development	-3.31631	-0.832852	1272,3320,4685,4747,6616,6812,9331,85440	CNTN1,HSP90AA1,NCAM2,NEFL,SNAP25,STXBP1,B4GALT6,DOCK7	8/421
2_Member	GO Biological Processes	GO:0120035	regulation of plasma membrane bounded cell projection organization	-3.28092	-0.809026	324,1272,3320,4747,6498,6616,9863,54443,54664,257194	APC,CNTN1,HSP90AA1,NEFL,SKIL,SNAP25,MAGI2,ANLN,TMEM106B,NEGR1	10/652
2_Member	GO Biological Processes	GO:0031344	regulation of cell projection organization	-3.19987	-0.749197	324,1272,3320,4747,6498,6616,9863,54443,54664,257194	APC,CNTN1,HSP90AA1,NEFL,SKIL,SNAP25,MAGI2,ANLN,TMEM106B,NEGR1	10/668
2_Member	GO Biological Processes	GO:0007409	axonogenesis	-2.97867	-0.558493	1272,3320,4747,6616,6812,9331,85440	CNTN1,HSP90AA1,NEFL,SNAP25,STXBP1,B4GALT6,DOCK7	7/366
2_Member	GO Biological Processes	GO:0010975	regulation of neuron projection development	-2.45799	-0.194715	1272,4747,6498,6616,9863,54664,257194	CNTN1,NEFL,SKIL,SNAP25,MAGI2,TMEM106B,NEGR1	7/453
3_Summary	GO Biological Processes	GO:0098657	import into cell	-5.66119	-2.38321	1808,2060,3760,4036,6529,6616,6844,7099,9863,9892,10369,23657,81539,123041,3782,27012,348980,488,528	DPYSL2,EPS15,KCNJ3,LRP2,SLC6A1,SNAP25,VAMP2,TLR4,MAGI2,SNAP91,CACNG2,SLC7A11,SLC38A1,SLC24A4,KCNN3,KCNV1,HCN1,ATP2A2,ATP6V1C1	19/-
3_Member	GO Biological Processes	GO:0098657	import into cell	-5.66119	-2.38321	1808,2060,3760,4036,6529,6616,6844,7099,9863,9892,10369,23657,81539,123041	DPYSL2,EPS15,KCNJ3,LRP2,SLC6A1,SNAP25,VAMP2,TLR4,MAGI2,SNAP91,CACNG2,SLC7A11,SLC38A1,SLC24A4	14/705
3_Member	GO Biological Processes	GO:0071805	potassium ion transmembrane transport	-4.09006	-1.36143	3760,3782,6616,27012,123041,348980	KCNJ3,KCNN3,SNAP25,KCNV1,SLC24A4,HCN1	6/165
3_Member	GO Biological Processes	GO:0030001	metal ion transport	-3.97012	-1.29761	488,3760,3782,4036,6529,6616,10369,27012,81539,123041,348980	ATP2A2,KCNJ3,KCNN3,LRP2,SLC6A1,SNAP25,CACNG2,KCNV1,SLC38A1,SLC24A4,HCN1	11/643
3_Member	GO Biological Processes	GO:0006813	potassium ion transport	-3.93602	-1.29501	3760,3782,6616,27012,123041,348980	KCNJ3,KCNN3,SNAP25,KCNV1,SLC24A4,HCN1	6/176
3_Member	GO Biological Processes	GO:0006812	monoatomic cation transport	-3.81742	-1.22646	488,528,3760,3782,4036,6529,6616,10369,27012,81539,123041,348980	ATP2A2,ATP6V1C1,KCNJ3,KCNN3,LRP2,SLC6A1,SNAP25,CACNG2,KCNV1,SLC38A1,SLC24A4,HCN1	12/787
3_Member	GO Biological Processes	GO:0098662	inorganic cation transmembrane transport	-3.35402	-0.861956	488,528,3760,3782,6529,6616,10369,27012,123041,348980	ATP2A2,ATP6V1C1,KCNJ3,KCNN3,SLC6A1,SNAP25,CACNG2,KCNV1,SLC24A4,HCN1	10/638
3_Member	GO Biological Processes	GO:0098655	monoatomic cation transmembrane transport	-3.27578	-0.809026	488,528,3760,3782,6529,6616,10369,27012,123041,348980	ATP2A2,ATP6V1C1,KCNJ3,KCNN3,SLC6A1,SNAP25,CACNG2,KCNV1,SLC24A4,HCN1	10/653
3_Member	GO Biological Processes	GO:0098660	inorganic ion transmembrane transport	-2.89089	-0.509933	488,528,3760,3782,6529,6616,10369,27012,123041,348980	ATP2A2,ATP6V1C1,KCNJ3,KCNN3,SLC6A1,SNAP25,CACNG2,KCNV1,SLC24A4,HCN1	10/734
4_Summary	GO Biological Processes	GO:0007610	behavior	-5.61408	-2.38321	1272,4208,5577,6529,6616,22849,23657,29767,55074,123041,139411,257194,348980	CNTN1,MEF2C,PRKAR2B,SLC6A1,SNAP25,CPEB3,SLC7A11,TMOD2,OXR1,SLC24A4,PTCHD1,NEGR1,HCN1	13/-
4_Member	GO Biological Processes	GO:0007610	behavior	-5.61408	-2.38321	1272,4208,5577,6529,6616,22849,23657,29767,55074,123041,139411,257194,348980	CNTN1,MEF2C,PRKAR2B,SLC6A1,SNAP25,CPEB3,SLC7A11,TMOD2,OXR1,SLC24A4,PTCHD1,NEGR1,HCN1	13/611
5_Summary	GO Biological Processes	GO:1902882	regulation of response to oxidative stress	-4.81615	-1.90388	23657,55074,135112,143686,4616,6498,7099,9821,29978,161742	SLC7A11,OXR1,NCOA7,SESN3,GADD45B,SKIL,TLR4,RB1CC1,UBQLN2,SPRED1	10/-
5_Member	GO Biological Processes	GO:1902882	regulation of response to oxidative stress	-4.81615	-1.90388	23657,55074,135112,143686	SLC7A11,OXR1,NCOA7,SESN3	4/35
5_Member	GO Biological Processes	GO:0080135	regulation of cellular response to stress	-2.67435	-0.364132	4616,6498,7099,9821,23657,29978,55074,135112,161742	GADD45B,SKIL,TLR4,RB1CC1,SLC7A11,UBQLN2,OXR1,NCOA7,SPRED1	9/655
6_Summary	GO Biological Processes	GO:0030163	protein catabolic process	-4.25471	-1.49504	324,3093,3320,6400,7267,23321,29978,51132,54664,64839,79718,89890	APC,UBE2K,HSP90AA1,SEL1L,TTC3,TRIM2,UBQLN2,RLIM,TMEM106B,FBXL17,TBL1XR1,KBTBD6	12/-
6_Member	GO Biological Processes	GO:0030163	protein catabolic process	-4.25471	-1.49504	324,3093,3320,6400,7267,23321,29978,51132,54664,64839,79718,89890	APC,UBE2K,HSP90AA1,SEL1L,TTC3,TRIM2,UBQLN2,RLIM,TMEM106B,FBXL17,TBL1XR1,KBTBD6	12/707
6_Member	GO Biological Processes	GO:0006511	ubiquitin-dependent protein catabolic process	-4.05811	-1.34876	324,3093,6400,7267,23321,29978,51132,64839,79718,89890	APC,UBE2K,SEL1L,TTC3,TRIM2,UBQLN2,RLIM,FBXL17,TBL1XR1,KBTBD6	10/521
6_Member	GO Biological Processes	GO:0019941	modification-dependent protein catabolic process	-3.99046	-1.30457	324,3093,6400,7267,23321,29978,51132,64839,79718,89890	APC,UBE2K,SEL1L,TTC3,TRIM2,UBQLN2,RLIM,FBXL17,TBL1XR1,KBTBD6	10/531
6_Member	GO Biological Processes	GO:0043632	modification-dependent macromolecule catabolic process	-3.91784	-1.29501	324,3093,6400,7267,23321,29978,51132,64839,79718,89890	APC,UBE2K,SEL1L,TTC3,TRIM2,UBQLN2,RLIM,FBXL17,TBL1XR1,KBTBD6	10/542
6_Member	GO Biological Processes	GO:0043161	proteasome-mediated ubiquitin-dependent protein catabolic process	-3.8543	-1.24305	324,3093,6400,23321,29978,64839,79718,89890	APC,UBE2K,SEL1L,TRIM2,UBQLN2,FBXL17,TBL1XR1,KBTBD6	8/350
6_Member	GO Biological Processes	GO:0051603	proteolysis involved in protein catabolic process	-3.60379	-1.06598	324,3093,6400,7267,23321,29978,51132,64839,79718,89890	APC,UBE2K,SEL1L,TTC3,TRIM2,UBQLN2,RLIM,FBXL17,TBL1XR1,KBTBD6	10/593
6_Member	GO Biological Processes	GO:0010498	proteasomal protein catabolic process	-3.58162	-1.05334	324,3093,6400,23321,29978,64839,79718,89890	APC,UBE2K,SEL1L,TRIM2,UBQLN2,FBXL17,TBL1XR1,KBTBD6	8/384
7_Summary	GO Biological Processes	GO:0034762	regulation of transmembrane transport	-4.24883	-1.11138	3760,4208,5144,6844,8682,10369,348980,488,2776,4747,6529,143686,2774	KCNJ3,MEF2C,PDE4D,VAMP2,PEA15,CACNG2,HCN1,ATP2A2,GNAQ,NEFL,SLC6A1,SESN3,GNAL	13/-
7_Member	GO Biological Processes	GO:0034762	regulation of transmembrane transport	-4.24883	-1.11138	3760,4208,5144,6844,8682,10369,348980	KCNJ3,MEF2C,PDE4D,VAMP2,PEA15,CACNG2,HCN1	7/590
7_Member	GO Biological Processes	GO:0042391	regulation of membrane potential	-4.02759	-1.11138	488,2776,3760,4208,10369,348980	ATP2A2,GNAQ,KCNJ3,MEF2C,CACNG2,HCN1	6/440
7_Member	KEGG Pathway	hsa04921	Oxytocin signaling pathway	-3.87585	-1.06327	2776,3760,4208,10369	GNAQ,KCNJ3,MEF2C,CACNG2	4/154
7_Member	GO Biological Processes	GO:1902074	response to salt	-3.42911	-0.756593	2776,4208,4747,6529,10369	GNAQ,MEF2C,NEFL,SLC6A1,CACNG2	5/366
7_Member	GO Biological Processes	GO:0032412	regulation of monoatomic ion transmembrane transporter activity	-3.20709	-0.660687	4208,5144,6844,10369	MEF2C,PDE4D,VAMP2,CACNG2	4/231
7_Member	GO Biological Processes	GO:0022898	regulation of transmembrane transporter activity	-3.15186	-0.65102	4208,5144,6844,10369	MEF2C,PDE4D,VAMP2,CACNG2	4/239
7_Member	KEGG Pathway	hsa04928	Parathyroid hormone synthesis, secretion and action	-3.11537	-0.640346	2776,4208,5144	GNAQ,MEF2C,PDE4D	3/106
7_Member	GO Biological Processes	GO:0010469	regulation of signaling receptor activity	-3.06871	-0.62587	4208,5144,10369	MEF2C,PDE4D,CACNG2	3/110
7_Member	GO Biological Processes	GO:0034765	regulation of monoatomic ion transmembrane transport	-3.00709	-0.586914	3760,5144,6844,10369,348980	KCNJ3,PDE4D,VAMP2,CACNG2,HCN1	5/454
7_Member	GO Biological Processes	GO:0032409	regulation of transporter activity	-2.94941	-0.570458	4208,5144,6844,10369	MEF2C,PDE4D,VAMP2,CACNG2	4/271
7_Member	GO Biological Processes	GO:0051592	response to calcium ion	-2.7324	-0.475871	4208,6529,10369	MEF2C,SLC6A1,CACNG2	3/144
7_Member	GO Biological Processes	GO:0043269	regulation of monoatomic ion transport	-2.56791	-0.406261	3760,5144,6844,10369,348980	KCNJ3,PDE4D,VAMP2,CACNG2,HCN1	5/572
7_Member	GO Biological Processes	GO:0071417	cellular response to organonitrogen compound	-2.50394	-0.369816	2776,4208,6844,143686,348980	GNAQ,MEF2C,VAMP2,SESN3,HCN1	5/592
7_Member	GO Biological Processes	GO:1901699	cellular response to nitrogen compound	-2.39206	-0.308286	2776,4208,6844,143686,348980	GNAQ,MEF2C,VAMP2,SESN3,HCN1	5/629
7_Member	GO Biological Processes	GO:0007188	adenylate cyclase-modulating G protein-coupled receptor signaling pathway	-2.15253	-0.186806	2774,2776,5144	GNAL,GNAQ,PDE4D	3/232
8_Summary	GO Biological Processes	GO:0031400	negative regulation of protein modification process	-4.09295	-1.11138	2776,5515,5577,55074,135112,161742,324,2029,5144,3320	GNAQ,PPP2CA,PRKAR2B,OXR1,NCOA7,SPRED1,APC,ENSA,PDE4D,HSP90AA1	10/-
8_Member	GO Biological Processes	GO:0031400	negative regulation of protein modification process	-4.09295	-1.11138	2776,5515,5577,55074,135112,161742	GNAQ,PPP2CA,PRKAR2B,OXR1,NCOA7,SPRED1	6/437
8_Member	GO Biological Processes	GO:0045936	negative regulation of phosphate metabolic process	-2.91131	-0.509933	324,2029,2776,5144,5515,5577,161742	APC,ENSA,GNAQ,PDE4D,PPP2CA,PRKAR2B,SPRED1	7/376
8_Member	GO Biological Processes	GO:0010563	negative regulation of phosphorus metabolic process	-2.90469	-0.509933	324,2029,2776,5144,5515,5577,161742	APC,ENSA,GNAQ,PDE4D,PPP2CA,PRKAR2B,SPRED1	7/377
8_Member	GO Biological Processes	GO:0045859	regulation of protein kinase activity	-2.84932	-0.533353	2776,3320,5515,5577,161742	GNAQ,HSP90AA1,PPP2CA,PRKAR2B,SPRED1	5/503
8_Member	GO Biological Processes	GO:0001933	negative regulation of protein phosphorylation	-2.79847	-0.510529	2776,5515,5577,161742	GNAQ,PPP2CA,PRKAR2B,SPRED1	4/304
8_Member	GO Biological Processes	GO:0042326	negative regulation of phosphorylation	-2.68321	-0.442187	2776,5515,5577,161742	GNAQ,PPP2CA,PRKAR2B,SPRED1	4/327
8_Member	GO Biological Processes	GO:0043549	regulation of kinase activity	-2.57683	-0.408715	2776,3320,5515,5577,161742	GNAQ,HSP90AA1,PPP2CA,PRKAR2B,SPRED1	5/581
8_Member	GO Biological Processes	GO:0006469	negative regulation of protein kinase activity	-2.48951	-0.35918	2776,5577,161742	GNAQ,PRKAR2B,SPRED1	3/179
8_Member	GO Biological Processes	GO:0033673	negative regulation of kinase activity	-2.39788	-0.310648	2776,5577,161742	GNAQ,PRKAR2B,SPRED1	3/193
8_Member	GO Biological Processes	GO:0051338	regulation of transferase activity	-2.25525	-0.246058	2776,3320,5515,5577,161742	GNAQ,HSP90AA1,PPP2CA,PRKAR2B,SPRED1	5/692
8_Member	GO Biological Processes	GO:0051348	negative regulation of transferase activity	-2.21303	-0.220654	2776,5577,161742	GNAQ,PRKAR2B,SPRED1	3/225
9_Summary	GO Biological Processes	GO:1990778	protein localization to cell periphery	-4.04843	-1.34876	286,6616,6711,6812,6844,9053,10369,2060,3320,9863	ANK1,SNAP25,SPTBN1,STXBP1,VAMP2,MAP7,CACNG2,EPS15,HSP90AA1,MAGI2	10/-
9_Member	GO Biological Processes	GO:1990778	protein localization to cell periphery	-4.04843	-1.34876	286,6616,6711,6812,6844,9053,10369	ANK1,SNAP25,SPTBN1,STXBP1,VAMP2,MAP7,CACNG2	7/243
9_Member	GO Biological Processes	GO:0051668	localization within membrane	-3.81544	-1.22646	286,2060,3320,6616,6711,6812,6844,9053,9863,10369	ANK1,EPS15,HSP90AA1,SNAP25,SPTBN1,STXBP1,VAMP2,MAP7,MAGI2,CACNG2	10/558
9_Member	GO Biological Processes	GO:0072657	protein localization to membrane	-3.67365	-1.11609	286,3320,6616,6711,6812,6844,9053,9863,10369	ANK1,HSP90AA1,SNAP25,SPTBN1,STXBP1,VAMP2,MAP7,MAGI2,CACNG2	9/473
9_Member	GO Biological Processes	GO:0072659	protein localization to plasma membrane	-2.73798	-0.392045	286,6711,6812,6844,9053	ANK1,SPTBN1,STXBP1,VAMP2,MAP7	5/202
9_Member	GO Biological Processes	GO:0090150	establishment of protein localization to membrane	-2.47859	-0.206639	3320,6616,6711,6844,10369	HSP90AA1,SNAP25,SPTBN1,VAMP2,CACNG2	5/232
10_Summary	KEGG Pathway	hsa04730	Long-term depression	-3.86854	-1.06327	2776,2977,5515,488,5144,6662,10231,4205,4208	GNAQ,GUCY1A2,PPP2CA,ATP2A2,PDE4D,SOX9,RCAN2,MEF2A,MEF2C	9/-
10_Member	KEGG Pathway	hsa04730	Long-term depression	-3.86854	-1.06327	2776,2977,5515	GNAQ,GUCY1A2,PPP2CA	3/60
10_Member	GO Biological Processes	GO:0019932	second-messenger-mediated signaling	-3.39269	-0.882897	488,2977,5144,5515,6662,10231	ATP2A2,GUCY1A2,PDE4D,PPP2CA,SOX9,RCAN2	6/222
10_Member	KEGG Pathway	hsa04022	cGMP-PKG signaling pathway	-3.10412	-0.66896	488,2776,2977,4205,4208	ATP2A2,GNAQ,GUCY1A2,MEF2A,MEF2C	5/167
11_Summary	KEGG Pathway	hsa04929	GnRH secretion	-3.78508	-1.0412	2776,3760,348980,2977,81539,5515,3320,6812	GNAQ,KCNJ3,HCN1,GUCY1A2,SLC38A1,PPP2CA,HSP90AA1,STXBP1	8/-
11_Member	KEGG Pathway	hsa04929	GnRH secretion	-3.78508	-1.0412	2776,3760,348980	GNAQ,KCNJ3,HCN1	3/64
11_Member	KEGG Pathway	hsa04713	Circadian entrainment	-3.25284	-0.663866	2776,2977,3760	GNAQ,GUCY1A2,KCNJ3	3/97
11_Member	GO Biological Processes	GO:0001508	action potential	-3.21425	-0.660687	2776,3760,348980	GNAQ,KCNJ3,HCN1	3/100
11_Member	KEGG Pathway	hsa04724	Glutamatergic synapse	-3.03797	-0.602817	2776,3760,81539	GNAQ,KCNJ3,SLC38A1	3/115
11_Member	KEGG Pathway	hsa04728	Dopaminergic synapse	-2.86541	-0.537697	2776,3760,5515	GNAQ,KCNJ3,PPP2CA	3/132
11_Member	KEGG Pathway	hsa04915	Estrogen signaling pathway	-2.81911	-0.520174	2776,3320,3760	GNAQ,HSP90AA1,KCNJ3	3/137
11_Member	GO Biological Processes	GO:0050821	protein stabilization	-2.25642	-0.246058	2776,3320,6812	GNAQ,HSP90AA1,STXBP1	3/217
12_Summary	GO Biological Processes	GO:0061061	muscle structure development	-3.40978	-0.890851	488,4036,4154,4205,4208,6662,10521,10529,29767	ATP2A2,LRP2,MBNL1,MEF2A,MEF2C,SOX9,DDX17,NEBL,TMOD2	9/-
12_Member	GO Biological Processes	GO:0061061	muscle structure development	-3.40978	-0.890851	488,4036,4154,4205,4208,6662,10521,10529,29767	ATP2A2,LRP2,MBNL1,MEF2A,MEF2C,SOX9,DDX17,NEBL,TMOD2	9/514
13_Summary	GO Biological Processes	GO:0043523	regulation of neuron apoptotic process	-3.23295	-0.661424	4747,6812,23321,55074,667,324,9053,79739	NEFL,STXBP1,TRIM2,OXR1,DST,APC,MAP7,TTLL7	8/-
13_Member	GO Biological Processes	GO:0043523	regulation of neuron apoptotic process	-3.23295	-0.661424	4747,6812,23321,55074	NEFL,STXBP1,TRIM2,OXR1	4/232
13_Member	GO Biological Processes	GO:0051402	neuron apoptotic process	-3.17686	-0.65793	4747,6812,55074	NEFL,STXBP1,OXR1	3/103
13_Member	GO Biological Processes	GO:0043524	negative regulation of neuron apoptotic process	-2.60422	-0.417506	4747,6812,55074	NEFL,STXBP1,OXR1	3/163
13_Member	GO Biological Processes	GO:0009611	response to wounding	-2.41048	-0.316357	667,4747,6812	DST,NEFL,STXBP1	3/423
13_Member	GO Biological Processes	GO:0034330	cell junction organization	-2.15483	-0.186806	324,667,4747	APC,DST,NEFL	3/523
13_Member	GO Biological Processes	GO:0000226	microtubule cytoskeleton organization	-2.07989	-0.137152	4747,9053,79739	NEFL,MAP7,TTLL7	3/557
14_Summary	GO Biological Processes	GO:0002027	regulation of heart rate	-3.16393	-0.654137	488,3760,5144,3320,4205,29767	ATP2A2,KCNJ3,PDE4D,HSP90AA1,MEF2A,TMOD2	6/-
14_Member	GO Biological Processes	GO:0002027	regulation of heart rate	-3.16393	-0.654137	488,3760,5144	ATP2A2,KCNJ3,PDE4D	3/102
14_Member	GO Biological Processes	GO:0008016	regulation of heart contraction	-2.71932	-0.385442	488,3320,3760,4205,5144	ATP2A2,HSP90AA1,KCNJ3,MEF2A,PDE4D	5/204
14_Member	GO Biological Processes	GO:1903522	regulation of blood circulation	-2.3125	-0.085253	488,3320,3760,4205,5144	ATP2A2,HSP90AA1,KCNJ3,MEF2A,PDE4D	5/254
14_Member	GO Biological Processes	GO:0006936	muscle contraction	-2.18676	-0.202557	3320,3760,29767	HSP90AA1,KCNJ3,TMOD2	3/230
15_Summary	GO Biological Processes	GO:0051896	regulation of phosphatidylinositol 3-kinase/protein kinase B signal transduction	-3.14018	-0.697341	3320,4036,5515,6662,9863,143686,6711,6812,7099,29767	HSP90AA1,LRP2,PPP2CA,SOX9,MAGI2,SESN3,SPTBN1,STXBP1,TLR4,TMOD2	10/-
15_Member	GO Biological Processes	GO:0051896	regulation of phosphatidylinositol 3-kinase/protein kinase B signal transduction	-3.14018	-0.697341	3320,4036,5515,6662,9863,143686	HSP90AA1,LRP2,PPP2CA,SOX9,MAGI2,SESN3	6/248
15_Member	GO Biological Processes	GO:0043254	regulation of protein-containing complex assembly	-2.64512	-0.346186	3320,5515,6662,6711,6812,7099,29767	HSP90AA1,PPP2CA,SOX9,SPTBN1,STXBP1,TLR4,TMOD2	7/419
16_Summary	GO Biological Processes	GO:1903008	organelle disassembly	-3.11537	-0.640346	3831,9821,79137,488,2776,4747,10369,220988,54664,2774	KLC1,RB1CC1,RETREG2,ATP2A2,GNAQ,NEFL,CACNG2,HNRNPA3,TMEM106B,GNAL	10/-
16_Member	GO Biological Processes	GO:1903008	organelle disassembly	-3.11537	-0.640346	3831,9821,79137	KLC1,RB1CC1,RETREG2	3/106
16_Member	KEGG Pathway	hsa05022	Pathways of neurodegeneration - multiple diseases	-2.91593	-0.563745	488,2776,3831,4747,9821	ATP2A2,GNAQ,KLC1,NEFL,RB1CC1	5/476
16_Member	KEGG Pathway	hsa05017	Spinocerebellar ataxia	-2.74104	-0.478338	488,2776,9821	ATP2A2,GNAQ,RB1CC1	3/143
16_Member	GO Biological Processes	GO:0022411	cellular component disassembly	-2.67561	-0.442187	488,3831,9821,79137	ATP2A2,KLC1,RB1CC1,RETREG2	4/322
16_Member	KEGG Pathway	hsa04261	Adrenergic signaling in cardiomyocytes	-2.64946	-0.434591	488,2776,10369	ATP2A2,GNAQ,CACNG2	3/154
16_Member	KEGG Pathway	hsa05014	Amyotrophic lateral sclerosis	-2.48413	-0.357554	3831,4747,9821,220988	KLC1,NEFL,RB1CC1,HNRNPA3	4/364
16_Member	KEGG Pathway	hsa05010	Alzheimer disease	-2.40151	-0.310846	488,2776,3831,9821	ATP2A2,GNAQ,KLC1,RB1CC1	4/384
16_Member	GO Biological Processes	GO:0007033	vacuole organization	-2.38619	-0.308286	488,9821,54664	ATP2A2,RB1CC1,TMEM106B	3/191
16_Member	GO Biological Processes	GO:0016236	macroautophagy	-2.32446	-0.285807	488,9821,79137	ATP2A2,RB1CC1,RETREG2	3/201
16_Member	KEGG Pathway	hsa04020	Calcium signaling pathway	-2.04986	-0.123643	488,2774,2776	ATP2A2,GNAL,GNAQ	3/253
17_Summary	GO Biological Processes	GO:0001824	blastocyst development	-3.0825	-0.629496	6498,64168,79718,4154	SKIL,NECAB1,TBL1XR1,MBNL1	4/-
17_Member	GO Biological Processes	GO:0001824	blastocyst development	-3.0825	-0.629496	6498,64168,79718	SKIL,NECAB1,TBL1XR1	3/111
17_Member	GO Biological Processes	GO:0001701	in utero embryonic development	-2.42467	-0.316423	4154,6498,64168,79718	MBNL1,SKIL,NECAB1,TBL1XR1	4/386
18_Summary	GO Biological Processes	GO:0010927	cellular component assembly involved in morphogenesis	-3.0271	-0.599493	1272,4205,29767,4685,257194,55074	CNTN1,MEF2A,TMOD2,NCAM2,NEGR1,OXR1	6/-
18_Member	GO Biological Processes	GO:0010927	cellular component assembly involved in morphogenesis	-3.0271	-0.599493	1272,4205,29767	CNTN1,MEF2A,TMOD2	3/116
18_Member	KEGG Pathway	hsa04514	Cell adhesion molecules	-2.64256	-0.434591	1272,4685,257194	CNTN1,NCAM2,NEGR1	3/158
18_Member	GO Biological Processes	GO:0007626	locomotory behavior	-2.38537	-0.308286	1272,55074,257194	CNTN1,OXR1,NEGR1	3/195
19_Summary	GO Biological Processes	GO:0071214	cellular response to abiotic stimulus	-2.94193	-0.570458	6662,7099,123041,9863,85440,23657,139411,10521	SOX9,TLR4,SLC24A4,MAGI2,DOCK7,SLC7A11,PTCHD1,DDX17	8/-
19_Member	GO Biological Processes	GO:0071214	cellular response to abiotic stimulus	-2.94193	-0.570458	6662,7099,123041	SOX9,TLR4,SLC24A4	3/318
19_Member	GO Biological Processes	GO:0104004	cellular response to environmental stimulus	-2.94193	-0.570458	6662,7099,123041	SOX9,TLR4,SLC24A4	3/318
19_Member	GO Biological Processes	GO:0010562	positive regulation of phosphorus metabolic process	-2.92898	-0.570458	6662,7099,9863,85440	SOX9,TLR4,MAGI2,DOCK7	4/728
19_Member	GO Biological Processes	GO:0045937	positive regulation of phosphate metabolic process	-2.92898	-0.570458	6662,7099,9863,85440	SOX9,TLR4,MAGI2,DOCK7	4/728
19_Member	GO Biological Processes	GO:0060322	head development	-2.84952	-0.533353	6662,23657,85440,139411	SOX9,SLC7A11,DOCK7,PTCHD1	4/765
19_Member	GO Biological Processes	GO:0030900	forebrain development	-2.63882	-0.434591	23657,85440,139411	SLC7A11,DOCK7,PTCHD1	3/406
19_Member	GO Biological Processes	GO:0071363	cellular response to growth factor stimulus	-2.41856	-0.316357	6662,7099,9863	SOX9,TLR4,MAGI2	3/486
19_Member	GO Biological Processes	GO:0070848	response to growth factor	-2.34349	-0.289182	6662,7099,9863	SOX9,TLR4,MAGI2	3/517
19_Member	GO Biological Processes	GO:0071396	cellular response to lipid	-2.31117	-0.281506	6662,7099,10521	SOX9,TLR4,DDX17	3/531
19_Member	GO Biological Processes	GO:0030335	positive regulation of cell migration	-2.21529	-0.220654	6662,7099,85440	SOX9,TLR4,DOCK7	3/575
19_Member	GO Biological Processes	GO:1902532	negative regulation of intracellular signal transduction	-2.19256	-0.205653	7099,9863,123041	TLR4,MAGI2,SLC24A4	3/586
19_Member	GO Biological Processes	GO:2000147	positive regulation of cell motility	-2.16431	-0.186806	6662,7099,85440	SOX9,TLR4,DOCK7	3/600
19_Member	GO Biological Processes	GO:0001934	positive regulation of protein phosphorylation	-2.14848	-0.185335	6662,7099,85440	SOX9,TLR4,DOCK7	3/608
19_Member	GO Biological Processes	GO:0040017	positive regulation of locomotion	-2.13676	-0.178723	6662,7099,85440	SOX9,TLR4,DOCK7	3/614
19_Member	GO Biological Processes	GO:0030855	epithelial cell differentiation	-2.11369	-0.16183	6662,9863,23657	SOX9,MAGI2,SLC7A11	3/626
19_Member	GO Biological Processes	GO:0042327	positive regulation of phosphorylation	-2.05087	-0.123643	6662,7099,85440	SOX9,TLR4,DOCK7	3/660
20_Summary	GO Biological Processes	GO:0000278	mitotic cell cycle	-2.88952	-0.509933	324,1112,2029,5515,6711,10983,23476,54443,79884	APC,FOXN3,ENSA,PPP2CA,SPTBN1,CCNI,BRD4,ANLN,MAP9	9/-
20_Member	GO Biological Processes	GO:0000278	mitotic cell cycle	-2.88952	-0.509933	324,1112,2029,5515,6711,10983,23476,54443,79884	APC,FOXN3,ENSA,PPP2CA,SPTBN1,CCNI,BRD4,ANLN,MAP9	9/609
20_Member	GO Biological Processes	GO:1903047	mitotic cell cycle process	-2.73995	-0.478338	1112,2029,6711,10983,79884	FOXN3,ENSA,SPTBN1,CCNI,MAP9	5/522
