# Supplementary material for: Single-cell alternative polyadenylation analysis reveals mechanistic insights of COVID-19-associated neurological and psychiatric effects
Source: PLoS One. 2025 Dec 26;20(12):e0324689. doi: 10.1371/journal.pone.0324689 (PMC12742782; doi:10.1371/journal.pone.0324689)
Supplement: S9 Table — (XLSX) [file pone.0324689.s016.xlsx]

## Sheet: Sheet1
Supplementary table 9. The 267 identified risk genes in DisGeNET and BioKA databases and GWAS catalogue.
Gene	Disease	Group	Cell type
ATP2B2	ALS	3	Glutamatergic_neuron
CACNA1G	AD	2	Glutamatergic_neuron
NEGR1	AD	4	Glutamatergic_neuron
ATP2B2	Brain.aging	3	Glutamatergic_neuron
BTBD3	Brain.aging	4	Glutamatergic_neuron
MYT1L	Brain.aging	4	Glutamatergic_neuron
PSD3	Brain.aging	4	Glutamatergic_neuron
RBFOX1	Brain.aging	3	Glutamatergic_neuron
TRIM2	MS	4	Glutamatergic_neuron
CNTN1	PD	4	Glutamatergic_neuron
NUCKS1	PD	4	Glutamatergic_neuron
MYT1L	ADHD	4	Glutamatergic_neuron
TBL1XR1	ADHD	4	Glutamatergic_neuron
HCN1	Autism Spectrum Disorders	4	Glutamatergic_neuron
HCN1	Autism Spectrum Disorders	3	Glutamatergic_neuron
ATP2B2	Bipolar Disorder	3	Glutamatergic_neuron
GNAQ	Bipolar Disorder	4	Glutamatergic_neuron
NAP1L2	Bipolar Disorder	4	Glutamatergic_neuron
NEGR1	Bipolar Disorder	4	Glutamatergic_neuron
PEX5L	Bipolar Disorder	4	Glutamatergic_neuron
SPRED1	Bipolar Disorder	4	Glutamatergic_neuron
NEGR1	Depressive disorder	4	Glutamatergic_neuron
RBFOX1	Depressive disorder	3	Glutamatergic_neuron
TSC2	Depressive disorder	2	Glutamatergic_neuron
HCN1	Schizophrenia	4	Glutamatergic_neuron
HCN1	Schizophrenia	3	Glutamatergic_neuron
KCNV1	Schizophrenia	4	Glutamatergic_neuron
PSD3	Schizophrenia	4	Glutamatergic_neuron
TMTC1	Schizophrenia	4	Glutamatergic_neuron
GUCY1A2	Anxiety	4	Glutamatergic_neuron
UBQLN2	ALS	4	Glutamatergic_neuron
HNRNPA2B1	ALS	1	Glutamatergic_neuron
DPYSL2	AD	4	Glutamatergic_neuron
HCN1	Epilepsy	4	Glutamatergic_neuron
HCN1	Epilepsy	3	Glutamatergic_neuron
STXBP1	Epilepsy	4	Glutamatergic_neuron
TSC2	Epilepsy	2	Glutamatergic_neuron
TSC2	Autism Spectrum Disorders	2	Glutamatergic_neuron
NEFL	Schizophrenia	4	Glutamatergic_neuron
MYT1L	Schizophrenia	4	Glutamatergic_neuron
DPYSL2	Bipolar Disorder	4	Glutamatergic_neuron
DPYSL2	Depressive disorder	4	Glutamatergic_neuron
ANKRD11	Autism Spectrum Disorders	3	Glutamatergic_neuron
HCN1	Depressive disorder	4	Glutamatergic_neuron
HCN1	Depressive disorder	3	Glutamatergic_neuron
PEX5L	Depressive disorder	4	Glutamatergic_neuron
HNRNPA3	Schizophrenia	4	Glutamatergic_neuron
KCNJ3	Schizophrenia	4	Glutamatergic_neuron
MBNL1	Schizophrenia	4	Glutamatergic_neuron
STXBP1	Schizophrenia	4	Glutamatergic_neuron
DIP2A	Autism Spectrum Disorders	2	Glutamatergic_neuron
AKT2	Bipolar Disorder	2	Glutamatergic_neuron
NEFL	Bipolar Disorder	4	Glutamatergic_neuron
ANKRD11	Epilepsy	3	Glutamatergic_neuron
CIRBP	Autism Spectrum Disorders	2	Glutamatergic_neuron
MYT1L	Autism Spectrum Disorders	4	Glutamatergic_neuron
RBFOX1	Schizophrenia	3	Glutamatergic_neuron
RBFOX1	AD	3	Glutamatergic_neuron
HCN1	Anxiety	4	Glutamatergic_neuron
HCN1	Anxiety	3	Glutamatergic_neuron
NEGR1	Schizophrenia	4	Glutamatergic_neuron
PSIP1	AD	3	Glutamatergic_neuron
HSP90AA1	AD	4	Glutamatergic_neuron
NEFL	AD	4	Glutamatergic_neuron
NEFL	ALS	4	Glutamatergic_neuron
BAIAP2	Anxiety	3	Glutamatergic_neuron
UBQLN2	Anxiety	4	Glutamatergic_neuron
RLIM	Anxiety	4	Glutamatergic_neuron
RBFOX1	Anxiety	3	Glutamatergic_neuron
UBQLN2	Depressive disorder	4	Glutamatergic_neuron
CACNA1G	Depressive disorder	2	Glutamatergic_neuron
NEFL	PD	4	Glutamatergic_neuron
DPYSL2	Schizophrenia	4	Glutamatergic_neuron
ATP2B2	Schizophrenia	3	Glutamatergic_neuron
RPL37	Schizophrenia	2	Glutamatergic_neuron
RPS15A	Migraine Disorders	2	Glutamatergic_neuron
SPRED1	ADHD	4	Glutamatergic_neuron
GNAQ	ADHD	4	Glutamatergic_neuron
HCN1	ADHD	4	Glutamatergic_neuron
HCN1	ADHD	3	Glutamatergic_neuron
RBFOX1	ADHD	3	Glutamatergic_neuron
STXBP1	ADHD	4	Glutamatergic_neuron
TSC2	ADHD	2	Glutamatergic_neuron
RBFOX1	Autism Spectrum Disorders	3	Glutamatergic_neuron
UBE2K	PD	4	Glutamatergic_neuron
HSP90AA1	PD	4	Glutamatergic_neuron
RBFOX1	Epilepsy	3	Glutamatergic_neuron
NEFL	HD	4	Glutamatergic_neuron
PPIG	Ischemic stroke	4	Glutamatergic_neuron
PSIP1	ALS	3	Glutamatergic_neuron
TBL1XR1	Autism Spectrum Disorders	4	Glutamatergic_neuron
UBE2K	AD	4	Glutamatergic_neuron
OXR1	ALS	4	Glutamatergic_neuron
HSP90AA1	HD	4	Glutamatergic_neuron
NEFL	Ischemic stroke	4	Glutamatergic_neuron
BAIAP2	ADHD	3	Glutamatergic_neuron
AKT2	AD	2	Glutamatergic_neuron
SKIL	AD	4	Glutamatergic_neuron
TSC2	AD	2	Glutamatergic_neuron
PPIG	AD	4	Glutamatergic_neuron
TMTC1	Bipolar Disorder	4	Glutamatergic_neuron
HSP90AA1	Depressive disorder	4	Glutamatergic_neuron
PPIG	Epilepsy	4	Glutamatergic_neuron
PSIP1	PD	3	Glutamatergic_neuron
SKIL	PD	4	Glutamatergic_neuron
TSC2	PD	2	Glutamatergic_neuron
RIC3	PD	2	Glutamatergic_neuron
PPIG	PD	4	Glutamatergic_neuron
MEF2A	AD	4	Glutamatergic_neuron
NCAM2	AD	4	Glutamatergic_neuron
PPP2CA	AD	4	Glutamatergic_neuron
TSC2	Anxiety	2	Glutamatergic_neuron
MYT1L	Depressive disorder	4	Glutamatergic_neuron
GNAQ	Depressive disorder	4	Glutamatergic_neuron
SRSF5	Depressive disorder	1	Glutamatergic_neuron
GNAQ	Epilepsy	4	Glutamatergic_neuron
HSP90AA1	Epilepsy	4	Glutamatergic_neuron
MEF2A	Epilepsy	4	Glutamatergic_neuron
CACNA1G	Epilepsy	2	Glutamatergic_neuron
SESN3	PD	4	Glutamatergic_neuron
DPYSL2	PD	4	Glutamatergic_neuron
HSP90AA1	Schizophrenia	4	Glutamatergic_neuron
MEF2A	Schizophrenia	4	Glutamatergic_neuron
MBNL1	Autism Spectrum Disorders	4	Glutamatergic_neuron
MEF2A	Autism Spectrum Disorders	4	Glutamatergic_neuron
KIF1A	Autism Spectrum Disorders	3	Glutamatergic_neuron
CNTN1	AD	4	Glutamatergic_neuron
SESN3	AD	4	Glutamatergic_neuron
BRD4	AD	4	Glutamatergic_neuron
UBQLN2	AD	4	Glutamatergic_neuron
HNRNPA2B1	AD	1	Glutamatergic_neuron
HCN1	AD	4	Glutamatergic_neuron
HCN1	AD	3	Glutamatergic_neuron
PDP1	AD	4	Glutamatergic_neuron
RPS3A	AD	2	Glutamatergic_neuron
SRSF5	AD	1	Glutamatergic_neuron
NUCKS1	AD	4	Glutamatergic_neuron
STXBP1	AD	4	Glutamatergic_neuron
UBA52	AD	3	Glutamatergic_neuron
SCD5	AD	4	Glutamatergic_neuron
DPYSL2	ALS	4	Glutamatergic_neuron
HNRNPA3	ALS	4	Glutamatergic_neuron
MEF2A	ALS	4	Glutamatergic_neuron
STXBP1	ALS	4	Glutamatergic_neuron
DPYSL2	Anxiety	4	Glutamatergic_neuron
SLC38A1	Anxiety	4	Glutamatergic_neuron
PSIP1	Depressive disorder	3	Glutamatergic_neuron
CREBRF	Depressive disorder	4	Glutamatergic_neuron
MBNL1	Depressive disorder	4	Glutamatergic_neuron
MEF2A	Depressive disorder	4	Glutamatergic_neuron
NEFL	Depressive disorder	4	Glutamatergic_neuron
PPP2CA	Depressive disorder	4	Glutamatergic_neuron
UQCRB	Depressive disorder	2	Glutamatergic_neuron
PPIG	Depressive disorder	4	Glutamatergic_neuron
PSIP1	Epilepsy	3	Glutamatergic_neuron
DPYSL2	Epilepsy	4	Glutamatergic_neuron
BRD4	Epilepsy	4	Glutamatergic_neuron
NEFL	Epilepsy	4	Glutamatergic_neuron
PDP1	Epilepsy	4	Glutamatergic_neuron
TBL1XR1	Epilepsy	4	Glutamatergic_neuron
PSIP1	HD	3	Glutamatergic_neuron
CNTN1	HD	4	Glutamatergic_neuron
DPYSL2	HD	4	Glutamatergic_neuron
BRD4	HD	4	Glutamatergic_neuron
GRINA	HD	2	Glutamatergic_neuron
UBQLN2	HD	4	Glutamatergic_neuron
UBE2K	HD	4	Glutamatergic_neuron
SKIL	HD	4	Glutamatergic_neuron
GNAQ	PD	4	Glutamatergic_neuron
UBQLN2	PD	4	Glutamatergic_neuron
HCN1	PD	4	Glutamatergic_neuron
HCN1	PD	3	Glutamatergic_neuron
OXR1	PD	4	Glutamatergic_neuron
STXBP1	PD	4	Glutamatergic_neuron
BAIAP2	Schizophrenia	3	Glutamatergic_neuron
AKT2	Schizophrenia	2	Glutamatergic_neuron
BRD4	Schizophrenia	4	Glutamatergic_neuron
GNAQ	Schizophrenia	4	Glutamatergic_neuron
UBE2K	Schizophrenia	4	Glutamatergic_neuron
PPP2CA	Schizophrenia	4	Glutamatergic_neuron
PRKAR2B	Schizophrenia	4	Glutamatergic_neuron
SRSF7	Schizophrenia	2	Glutamatergic_neuron
NUCKS1	Schizophrenia	4	Glutamatergic_neuron
SKIL	Schizophrenia	4	Glutamatergic_neuron
TSC2	Schizophrenia	2	Glutamatergic_neuron
SLC38A1	Schizophrenia	4	Glutamatergic_neuron
CIRBP	Ischemic stroke	2	Glutamatergic_neuron
GRINA	Ischemic stroke	2	Glutamatergic_neuron
MAP9	Ischemic stroke	3	Glutamatergic_neuron
CNTN1	ADHD	4	Glutamatergic_neuron
BAIAP2	Autism Spectrum Disorders	3	Glutamatergic_neuron
NEGR1	Autism Spectrum Disorders	4	Glutamatergic_neuron
UBE2K	Autism Spectrum Disorders	4	Glutamatergic_neuron
NCAM2	Autism Spectrum Disorders	4	Glutamatergic_neuron
ATP2B2	Autism Spectrum Disorders	3	Glutamatergic_neuron
SKIL	Autism Spectrum Disorders	4	Glutamatergic_neuron
SLC38A1	Autism Spectrum Disorders	4	Glutamatergic_neuron
CACNA1G	Autism Spectrum Disorders	2	Glutamatergic_neuron
B4GALT6	ALS	4	GABAergic_interneuron
CALN1	ALS	3	GABAergic_interneuron
KCTD16	ALS	4	GABAergic_interneuron
SYT16	ALS	3	GABAergic_interneuron
AKAP12	AD	3	GABAergic_interneuron
MEF2C	AD	4	GABAergic_interneuron
GABRA1	Brain.aging	3	GABAergic_interneuron
LASP1	Brain.aging	4	GABAergic_interneuron
RBFOX1	Brain.aging	3	GABAergic_interneuron
MAF	MS	3	GABAergic_interneuron
MEF2C	MS	4	GABAergic_interneuron
GPRIN3	PD	3	GABAergic_interneuron
GPRIN3	PD	4	GABAergic_interneuron
NUCKS1	PD	4	GABAergic_interneuron
CAMTA1	ADHD	3	GABAergic_interneuron
FOXN3	ADHD	4	GABAergic_interneuron
FOXN3	ADHD	3	GABAergic_interneuron
MEF2C	ADHD	4	GABAergic_interneuron
HCN1	Autism Spectrum Disorders	3	GABAergic_interneuron
HCN1	Autism Spectrum Disorders	4	GABAergic_interneuron
FBXL17	Bipolar Disorder	4	GABAergic_interneuron
GNAQ	Bipolar Disorder	4	GABAergic_interneuron
IRF2BP2	Bipolar Disorder	3	GABAergic_interneuron
MEF2C	Bipolar Disorder	4	GABAergic_interneuron
SNAP91	Bipolar Disorder	4	GABAergic_interneuron
ENAH	Depressive disorder	3	GABAergic_interneuron
MAF	Depressive disorder	3	GABAergic_interneuron
NRIP1	Depressive disorder	3	GABAergic_interneuron
RBFOX1	Depressive disorder	3	GABAergic_interneuron
TMEM106B	Depressive disorder	4	GABAergic_interneuron
ATP2A2	Schizophrenia	4	GABAergic_interneuron
CALN1	Schizophrenia	3	GABAergic_interneuron
HCN1	Schizophrenia	3	GABAergic_interneuron
HCN1	Schizophrenia	4	GABAergic_interneuron
MEF2C	Schizophrenia	4	GABAergic_interneuron
SNAP91	Schizophrenia	4	GABAergic_interneuron
GSK3B	AD	3	GABAergic_interneuron
GSK3B	Bipolar Disorder	3	GABAergic_interneuron
GSK3B	Schizophrenia	3	GABAergic_interneuron
GSK3B	Depressive disorder	3	GABAergic_interneuron
SLC6A1	Epilepsy	4	GABAergic_interneuron
SLC6A1	Schizophrenia	4	GABAergic_interneuron
SYN2	Schizophrenia	4	GABAergic_interneuron
ATP2A2	Bipolar Disorder	4	GABAergic_interneuron
PDE4D	Schizophrenia	4	GABAergic_interneuron
MEF2C	Autism Spectrum Disorders	4	GABAergic_interneuron
DPYSL2	AD	4	GABAergic_interneuron
TFAM	AD	3	GABAergic_interneuron
HCN1	Epilepsy	3	GABAergic_interneuron
HCN1	Epilepsy	4	GABAergic_interneuron
GAD2	Schizophrenia	4	GABAergic_interneuron
PIK3CA	Schizophrenia	3	GABAergic_interneuron
MEF2C	Epilepsy	4	GABAergic_interneuron
CALM1	Schizophrenia	3	GABAergic_interneuron
CACNG2	Schizophrenia	4	GABAergic_interneuron
GABRA1	Schizophrenia	3	GABAergic_interneuron
NEFL	Schizophrenia	4	GABAergic_interneuron
SYNGR1	Schizophrenia	4	GABAergic_interneuron
CALM1	AD	3	GABAergic_interneuron
DPYSL2	Bipolar Disorder	4	GABAergic_interneuron
SYN2	Bipolar Disorder	4	GABAergic_interneuron
SYNGR1	Bipolar Disorder	4	GABAergic_interneuron
DPYSL2	Depressive disorder	4	GABAergic_interneuron
GNAL	Schizophrenia	4	GABAergic_interneuron
GNAL	Bipolar Disorder	4	GABAergic_interneuron
HCN1	Depressive disorder	3	GABAergic_interneuron
HCN1	Depressive disorder	4	GABAergic_interneuron
LASP1	Schizophrenia	4	GABAergic_interneuron
SLC6A1	ALS	4	GABAergic_interneuron
GABRA1	Bipolar Disorder	3	GABAergic_interneuron
VAMP2	Bipolar Disorder	4	GABAergic_interneuron
VAPA	Bipolar Disorder	3	GABAergic_interneuron
PDE4D	Depressive disorder	4	GABAergic_interneuron
HNRNPA3	Schizophrenia	4	GABAergic_interneuron
KCNJ3	Schizophrenia	4	GABAergic_interneuron
VAMP2	Schizophrenia	4	GABAergic_interneuron
RETREG2	Schizophrenia	4	GABAergic_interneuron
RB1CC1	Schizophrenia	4	GABAergic_interneuron
SV2A	Schizophrenia	4	GABAergic_interneuron
DIP2A	Autism Spectrum Disorders	2	GABAergic_interneuron
GAD2	Bipolar Disorder	4	GABAergic_interneuron
PLCXD3	Bipolar Disorder	4	GABAergic_interneuron
NEFM	Bipolar Disorder	3	GABAergic_interneuron
NEFL	Bipolar Disorder	4	GABAergic_interneuron
GNB1	Depressive disorder	3	GABAergic_interneuron
NEFM	Depressive disorder	3	GABAergic_interneuron
ATP2A2	Depressive disorder	4	GABAergic_interneuron
SLC6A1	Depressive disorder	4	GABAergic_interneuron
GAD2	Epilepsy	4	GABAergic_interneuron
SELENOW	Epilepsy	3	GABAergic_interneuron
GSK3B	PD	3	GABAergic_interneuron
TFAM	PD	3	GABAergic_interneuron
CELF2	Schizophrenia	3	GABAergic_interneuron
NRIP1	Schizophrenia	3	GABAergic_interneuron
CIRBP	Autism Spectrum Disorders	2	GABAergic_interneuron
SYN2	Epilepsy	4	GABAergic_interneuron
NEFM	ALS	3	GABAergic_interneuron
SYN2	Autism Spectrum Disorders	4	GABAergic_interneuron
PIK3CA	Depressive disorder	3	GABAergic_interneuron
RBFOX1	Schizophrenia	3	GABAergic_interneuron
CELF2	AD	3	GABAergic_interneuron
RBFOX1	AD	3	GABAergic_interneuron
UBE2L3	AD	3	GABAergic_interneuron
HCN1	Anxiety	3	GABAergic_interneuron
HCN1	Anxiety	4	GABAergic_interneuron
KLC1	Schizophrenia	4	GABAergic_interneuron
PIK3CA	Migraine Disorders	3	GABAergic_interneuron
PIK3CA	ADHD	3	GABAergic_interneuron
SLC6A8	ADHD	3	GABAergic_interneuron
PSIP1	AD	3	GABAergic_interneuron
NEFL	AD	4	GABAergic_interneuron
PIK3CA	AD	3	GABAergic_interneuron
NEFL	ALS	4	GABAergic_interneuron
BAIAP2	Anxiety	3	GABAergic_interneuron
GABRA1	Anxiety	3	GABAergic_interneuron
RLIM	Anxiety	3	GABAergic_interneuron
PIK3CA	Anxiety	3	GABAergic_interneuron
TMEM106B	Anxiety	4	GABAergic_interneuron
RBFOX1	Anxiety	3	GABAergic_interneuron
GABRA1	Depressive disorder	3	GABAergic_interneuron
PIK3CA	Epilepsy	3	GABAergic_interneuron
SV2A	Epilepsy	4	GABAergic_interneuron
NEFL	PD	4	GABAergic_interneuron
PIK3CA	PD	3	GABAergic_interneuron
FOXN3	Schizophrenia	4	GABAergic_interneuron
FOXN3	Schizophrenia	3	GABAergic_interneuron
DPYSL2	Schizophrenia	4	GABAergic_interneuron
APBA1	Schizophrenia	3	GABAergic_interneuron
TENM3	Schizophrenia	3	GABAergic_interneuron
PDE4D	Ischemic stroke	4	GABAergic_interneuron
PIK3CA	Ischemic stroke	3	GABAergic_interneuron
GABRA1	ADHD	3	GABAergic_interneuron
CYFIP2	ADHD	3	GABAergic_interneuron
GNAQ	ADHD	4	GABAergic_interneuron
HCN1	ADHD	3	GABAergic_interneuron
HCN1	ADHD	4	GABAergic_interneuron
RBFOX1	ADHD	3	GABAergic_interneuron
RBFOX1	Autism Spectrum Disorders	3	GABAergic_interneuron
GABRA1	Epilepsy	3	GABAergic_interneuron
ANK1	AD	4	GABAergic_interneuron
GAD2	Anxiety	4	GABAergic_interneuron
APBA1	AD	3	GABAergic_interneuron
KLC1	AD	4	GABAergic_interneuron
TMEM106B	AD	4	GABAergic_interneuron
GAD2	Depressive disorder	4	GABAergic_interneuron
RBFOX1	Epilepsy	3	GABAergic_interneuron
NEFL	HD	4	GABAergic_interneuron
PIK3CA	Autism Spectrum Disorders	3	GABAergic_interneuron
SPTBN1	AD	4	GABAergic_interneuron
ROCK2	AD	3	GABAergic_interneuron
PSIP1	ALS	3	GABAergic_interneuron
PDE4D	AD	4	GABAergic_interneuron
PCDH10	Epilepsy	3	GABAergic_interneuron
NEFL	Ischemic stroke	4	GABAergic_interneuron
BAIAP2	ADHD	3	GABAergic_interneuron
AFF2	Autism Spectrum Disorders	3	GABAergic_interneuron
NEFM	AD	3	GABAergic_interneuron
TIMP2	AD	3	GABAergic_interneuron
SNAP91	AD	4	GABAergic_interneuron
SV2A	AD	4	GABAergic_interneuron
TMEM106B	ALS	4	GABAergic_interneuron
TFAM	ALS	3	GABAergic_interneuron
VAPA	ALS	3	GABAergic_interneuron
GSK3B	Anxiety	3	GABAergic_interneuron
CACNG2	Bipolar Disorder	4	GABAergic_interneuron
TIMP2	Depressive disorder	3	GABAergic_interneuron
RBFOX3	Epilepsy	4	GABAergic_interneuron
GSK3B	Epilepsy	3	GABAergic_interneuron
SLC6A8	Epilepsy	3	GABAergic_interneuron
PIK3CA	HD	3	GABAergic_interneuron
PSIP1	PD	3	GABAergic_interneuron
TIMP2	PD	3	GABAergic_interneuron
GSK3B	Ischemic stroke	3	GABAergic_interneuron
ROCK2	Ischemic stroke	3	GABAergic_interneuron
VAMP2	ADHD	4	GABAergic_interneuron
PCDH10	Autism Spectrum Disorders	3	GABAergic_interneuron
PTGES3	AD	3	GABAergic_interneuron
SEL1L	AD	4	GABAergic_interneuron
ST13	AD	3	GABAergic_interneuron
SYN2	AD	4	GABAergic_interneuron
SYNGR1	AD	4	GABAergic_interneuron
STMN2	ALS	3	GABAergic_interneuron
SLC6A1	Anxiety	4	GABAergic_interneuron
CALM1	Anxiety	3	GABAergic_interneuron
SNAP91	Anxiety	4	GABAergic_interneuron
GNAQ	Depressive disorder	4	GABAergic_interneuron
GNAQ	Epilepsy	4	GABAergic_interneuron
PAPOLA	HD	3	GABAergic_interneuron
GSK3B	HD	3	GABAergic_interneuron
TIMP2	HD	3	GABAergic_interneuron
SESN3	PD	4	GABAergic_interneuron
DPYSL2	PD	4	GABAergic_interneuron
GAD2	PD	4	GABAergic_interneuron
MEF2C	PD	4	GABAergic_interneuron
NEFM	PD	3	GABAergic_interneuron
TMEM106B	PD	4	GABAergic_interneuron
UBE2L3	PD	3	GABAergic_interneuron
ROCK2	PD	3	GABAergic_interneuron
PTGES3	Schizophrenia	3	GABAergic_interneuron
NEFM	Schizophrenia	3	GABAergic_interneuron
TERF2IP	Schizophrenia	3	GABAergic_interneuron
TIMP2	Ischemic stroke	3	GABAergic_interneuron
MAFB	Ischemic stroke	3	GABAergic_interneuron
KIF1A	Autism Spectrum Disorders	3	GABAergic_interneuron
STMN2	AD	3	GABAergic_interneuron
SESN3	AD	4	GABAergic_interneuron
CBX5	AD	3	GABAergic_interneuron
GAD2	AD	4	GABAergic_interneuron
HCN1	AD	3	GABAergic_interneuron
HCN1	AD	4	GABAergic_interneuron
GPRC5B	AD	3	GABAergic_interneuron
TERF2IP	AD	3	GABAergic_interneuron
PDP1	AD	4	GABAergic_interneuron
AMIGO1	AD	3	GABAergic_interneuron
NUCKS1	AD	4	GABAergic_interneuron
SLC6A1	AD	4	GABAergic_interneuron
VAMP2	AD	4	GABAergic_interneuron
UBA52	AD	3	GABAergic_interneuron
NRIP1	AD	3	GABAergic_interneuron
PAPOLA	ALS	3	GABAergic_interneuron
DPYSL2	ALS	4	GABAergic_interneuron
ELAVL1	ALS	3	GABAergic_interneuron
HNRNPA3	ALS	4	GABAergic_interneuron
CAMTA1	ALS	3	GABAergic_interneuron
AFF2	ALS	3	GABAergic_interneuron
CYFIP2	ALS	3	GABAergic_interneuron
GSK3B	ALS	3	GABAergic_interneuron
MEF2C	ALS	4	GABAergic_interneuron
ZNF704	ALS	3	GABAergic_interneuron
SEL1L	ALS	4	GABAergic_interneuron
TIMP2	ALS	3	GABAergic_interneuron
ROCK2	ALS	3	GABAergic_interneuron
CITED2	Anxiety	3	GABAergic_interneuron
DPYSL2	Anxiety	4	GABAergic_interneuron
SYNGR1	Anxiety	4	GABAergic_interneuron
ANKRD12	Bipolar Disorder	3	GABAergic_interneuron
PIK3CA	Bipolar Disorder	3	GABAergic_interneuron
TERF2IP	Bipolar Disorder	3	GABAergic_interneuron
ST13	Bipolar Disorder	3	GABAergic_interneuron
CALM1	Bipolar Disorder	3	GABAergic_interneuron
PSIP1	Depressive disorder	3	GABAergic_interneuron
ANK1	Depressive disorder	4	GABAergic_interneuron
NEFL	Depressive disorder	4	GABAergic_interneuron
TERF2IP	Depressive disorder	3	GABAergic_interneuron
SLC6A8	Depressive disorder	3	GABAergic_interneuron
CALM1	Depressive disorder	3	GABAergic_interneuron
PEA15	Depressive disorder	4	GABAergic_interneuron
SYNGR1	Depressive disorder	4	GABAergic_interneuron
ROCK2	Depressive disorder	3	GABAergic_interneuron
SV2A	Depressive disorder	4	GABAergic_interneuron
CACNG2	Epilepsy	4	GABAergic_interneuron
PSIP1	Epilepsy	3	GABAergic_interneuron
DPYSL2	Epilepsy	4	GABAergic_interneuron
AFF2	Epilepsy	3	GABAergic_interneuron
NEFL	Epilepsy	4	GABAergic_interneuron
PDP1	Epilepsy	4	GABAergic_interneuron
VAMP2	Epilepsy	4	GABAergic_interneuron
PSIP1	HD	3	GABAergic_interneuron
DPYSL2	HD	4	GABAergic_interneuron
GAD2	HD	4	GABAergic_interneuron
ANK1	HD	4	GABAergic_interneuron
ATP2A2	HD	4	GABAergic_interneuron
TMEM106B	HD	4	GABAergic_interneuron
ZMAT3	HD	3	GABAergic_interneuron
TFAM	HD	3	GABAergic_interneuron
NREP	HD	3	GABAergic_interneuron
SV2A	HD	4	GABAergic_interneuron
PTGES3	PD	3	GABAergic_interneuron
SUGT1	PD	3	GABAergic_interneuron
PAPOLA	PD	3	GABAergic_interneuron
STMN2	PD	3	GABAergic_interneuron
ELAVL1	PD	3	GABAergic_interneuron
FAIM2	PD	3	GABAergic_interneuron
AFF2	PD	3	GABAergic_interneuron
GNAL	PD	4	GABAergic_interneuron
GNAQ	PD	4	GABAergic_interneuron
ANK1	PD	4	GABAergic_interneuron
HCN1	PD	3	GABAergic_interneuron
HCN1	PD	4	GABAergic_interneuron
KLC1	PD	4	GABAergic_interneuron
SEL1L	PD	4	GABAergic_interneuron
SLC6A8	PD	3	GABAergic_interneuron
SPTBN1	PD	4	GABAergic_interneuron
ST13	PD	3	GABAergic_interneuron
PEA15	PD	4	GABAergic_interneuron
BAIAP2	Schizophrenia	3	GABAergic_interneuron
STMN2	Schizophrenia	3	GABAergic_interneuron
EPB41L1	Schizophrenia	4	GABAergic_interneuron
ANKRD12	Schizophrenia	3	GABAergic_interneuron
YTHDF3	Schizophrenia	4	GABAergic_interneuron
CYFIP2	Schizophrenia	3	GABAergic_interneuron
GNAQ	Schizophrenia	4	GABAergic_interneuron
GNB1	Schizophrenia	3	GABAergic_interneuron
AMIGO1	Schizophrenia	3	GABAergic_interneuron
SRSF7	Schizophrenia	2	GABAergic_interneuron
NUCKS1	Schizophrenia	4	GABAergic_interneuron
TIMP2	Schizophrenia	3	GABAergic_interneuron
TIMP2	Migraine Disorders	3	GABAergic_interneuron
ROCK2	Migraine Disorders	3	GABAergic_interneuron
CIRBP	Ischemic stroke	2	GABAergic_interneuron
FAIM2	Ischemic stroke	3	GABAergic_interneuron
ANK1	Ischemic stroke	4	GABAergic_interneuron
UBE2L3	Ischemic stroke	3	GABAergic_interneuron
MAP9	Ischemic stroke	4	GABAergic_interneuron
CALM1	Ischemic stroke	3	GABAergic_interneuron
CACNG2	ADHD	4	GABAergic_interneuron
GSK3B	ADHD	3	GABAergic_interneuron
PDE4D	ADHD	4	GABAergic_interneuron
GPRC5B	ADHD	3	GABAergic_interneuron
SLC6A1	ADHD	4	GABAergic_interneuron
BAIAP2	Autism Spectrum Disorders	3	GABAergic_interneuron
PTGES3	Autism Spectrum Disorders	3	GABAergic_interneuron
RBFOX3	Autism Spectrum Disorders	4	GABAergic_interneuron
GAD2	Autism Spectrum Disorders	4	GABAergic_interneuron
GSK3B	Autism Spectrum Disorders	3	GABAergic_interneuron
C4orf3	Autism Spectrum Disorders	3	GABAergic_interneuron
SLC6A1	Autism Spectrum Disorders	4	GABAergic_interneuron
SLC6A8	Autism Spectrum Disorders	3	GABAergic_interneuron
NRIP1	Autism Spectrum Disorders	3	GABAergic_interneuron
NAP1L5	AD	3	GABAergic_interneuron
ANK3	ALS	1	Astrocyte
EFEMP1	ALS	2	Astrocyte
ITPR2	ALS	1	Astrocyte
MOBP	ALS	2	Astrocyte
AFF1	AD	4	Astrocyte
ARID1B	AD	3	Astrocyte
GLIS3	AD	3	Astrocyte
KCNN3	AD	4	Astrocyte
MOBP	AD	2	Astrocyte
ABLIM1	Brain.aging	4	Astrocyte
TLR4	Brain.aging	4	Astrocyte
TRPS1	Brain.aging	3	Astrocyte
AFF1	MS	4	Astrocyte
SLC2A4RG	MS	1	Astrocyte
TRPS1	PD	3	Astrocyte
MOBP	ADHD	2	Astrocyte
ANK3	Autism Spectrum Disorders	1	Astrocyte
ANK3	Bipolar Disorder	1	Astrocyte
FASN	Depressive disorder	2	Astrocyte
ITPR2	Depressive disorder	1	Astrocyte
MBP	Depressive disorder	2	Astrocyte
PCLO	Depressive disorder	2	Astrocyte
TRPS1	Depressive disorder	3	Astrocyte
ANK3	Schizophrenia	1	Astrocyte
MAGI2	Schizophrenia	4	Astrocyte
APP	AD	2	Astrocyte
MBP	Schizophrenia	2	Astrocyte
NTRK2	Bipolar Disorder	1	Astrocyte
ANXA11	ALS	3	Astrocyte
FKBP5	Depressive disorder	3	Astrocyte
NTRK2	Depressive disorder	1	Astrocyte
CNP	Schizophrenia	2	Astrocyte
KCNN3	Schizophrenia	4	Astrocyte
PTCHD1	Autism Spectrum Disorders	4	Astrocyte
ACTB	Schizophrenia	1	Astrocyte
FKBP5	Bipolar Disorder	3	Astrocyte
NTRK2	Schizophrenia	1	Astrocyte
TLR4	Schizophrenia	4	Astrocyte
KCNN3	Bipolar Disorder	4	Astrocyte
FOXG1	Epilepsy	2	Astrocyte
TLR4	Bipolar Disorder	4	Astrocyte
HSP90B1	Bipolar Disorder	1	Astrocyte
HSP90B1	Bipolar Disorder	2	Astrocyte
APP	Depressive disorder	2	Astrocyte
AQP4	Schizophrenia	2	Astrocyte
PCLO	Bipolar Disorder	2	Astrocyte
ACTB	Bipolar Disorder	1	Astrocyte
MAGI2	Bipolar Disorder	4	Astrocyte
AQP4	Depressive disorder	2	Astrocyte
HNRNPA3	Schizophrenia	4	Astrocyte
MOBP	Schizophrenia	2	Astrocyte
FXYD1	Schizophrenia	1	Astrocyte
APP	Ischemic stroke	2	Astrocyte
APP	Bipolar Disorder	2	Astrocyte
CACNA1A	Bipolar Disorder	1	Astrocyte
ARID1B	Epilepsy	3	Astrocyte
ITM2B	Ischemic stroke	1	Astrocyte
SOX9	Autism Spectrum Disorders	4	Astrocyte
NTRK2	AD	1	Astrocyte
AQP4	ALS	2	Astrocyte
APLP2	AD	2	Astrocyte
ARID1B	Autism Spectrum Disorders	3	Astrocyte
MT2A	AD	2	Astrocyte
MBP	HD	2	Astrocyte
CACNA1A	Migraine Disorders	1	Astrocyte
SLC24A4	AD	4	Astrocyte
PTCHD1	ADHD	4	Astrocyte
NTRK2	ADHD	1	Astrocyte
COLGALT2	AD	2	Astrocyte
AQP4	AD	2	Astrocyte
ACTB	AD	1	Astrocyte
TLR4	AD	4	Astrocyte
ITM2B	AD	1	Astrocyte
APP	ALS	2	Astrocyte
ACTB	ALS	1	Astrocyte
FKBP5	Anxiety	3	Astrocyte
ANXA11	Anxiety	3	Astrocyte
APP	Anxiety	2	Astrocyte
RAD21	Anxiety	1	Astrocyte
CACNA1A	Anxiety	1	Astrocyte
ANXA11	Depressive disorder	3	Astrocyte
CACNA1A	Epilepsy	1	Astrocyte
APP	PD	2	Astrocyte
TLR4	PD	4	Astrocyte
GLIS3	Schizophrenia	3	Astrocyte
APP	Migraine Disorders	2	Astrocyte
TLR4	Migraine Disorders	4	Astrocyte
TLR4	Ischemic stroke	4	Astrocyte
ANK3	ADHD	1	Astrocyte
TUBB2B	ADHD	2	Astrocyte
RAD21	ADHD	1	Astrocyte
CACNA1A	ADHD	1	Astrocyte
ACTB	Autism Spectrum Disorders	1	Astrocyte
TLR4	Epilepsy	4	Astrocyte
AQP4	Ischemic stroke	2	Astrocyte
TLR4	Depressive disorder	4	Astrocyte
ACTB	PD	1	Astrocyte
FKBP5	AD	3	Astrocyte
APP	Schizophrenia	2	Astrocyte
NTRK2	HD	1	Astrocyte
AQP4	PD	2	Astrocyte
CDK9	Schizophrenia	2	Astrocyte
FKBP5	Schizophrenia	3	Astrocyte
TLR4	ALS	4	Astrocyte
ACTB	HD	1	Astrocyte
TLR4	HD	4	Astrocyte
MTDH	Migraine Disorders	1	Astrocyte
MBP	AD	2	Astrocyte
PDIA3	ALS	1	Astrocyte
ANK3	Anxiety	1	Astrocyte
ACTB	Depressive disorder	1	Astrocyte
APP	Epilepsy	2	Astrocyte
AQP4	Epilepsy	2	Astrocyte
NTRK2	Epilepsy	1	Astrocyte
FOXO1	HD	3	Astrocyte
APP	HD	2	Astrocyte
CACNA1A	HD	1	Astrocyte
MTDH	HD	1	Astrocyte
FOXO1	PD	3	Astrocyte
KCNN3	Migraine Disorders	4	Astrocyte
EDNRB	Ischemic stroke	2	Astrocyte
FOXO1	AD	3	Astrocyte
TMED7	AD	1	Astrocyte
FXYD1	AD	1	Astrocyte
SOX9	ALS	4	Astrocyte
MT2A	Depressive disorder	2	Astrocyte
ARL6IP5	PD	1	Astrocyte
PDIA3	PD	1	Astrocyte
NTRK2	PD	1	Astrocyte
TIMP3	PD	1	Astrocyte
CACNA1A	PD	1	Astrocyte
CACNA1A	Ischemic stroke	1	Astrocyte
EIF1	AD	2	Astrocyte
CDK9	AD	2	Astrocyte
HSPH1	AD	4	Astrocyte
CNP	AD	2	Astrocyte
FASN	AD	2	Astrocyte
ATG4B	AD	2	Astrocyte
SLC7A11	AD	4	Astrocyte
ANK3	AD	1	Astrocyte
ITPR2	AD	1	Astrocyte
TIMP3	AD	1	Astrocyte
SCD5	AD	1	Astrocyte
GPR37L1	AD	1	Astrocyte
CDK9	ALS	2	Astrocyte
HNRNPA3	ALS	4	Astrocyte
FKBP5	ALS	3	Astrocyte
ATG4B	ALS	2	Astrocyte
SLC7A11	ALS	4	Astrocyte
MBP	ALS	2	Astrocyte
NTRK2	ALS	1	Astrocyte
BBS2	ALS	1	Astrocyte
TIMP3	ALS	1	Astrocyte
CACNA1A	ALS	1	Astrocyte
MTDH	ALS	1	Astrocyte
CNP	Anxiety	2	Astrocyte
FOXG1	Anxiety	2	Astrocyte
NTRK2	Anxiety	1	Astrocyte
FOXO1	Depressive disorder	3	Astrocyte
PPP1R3C	Depressive disorder	4	Astrocyte
SPOCK1	Depressive disorder	1	Astrocyte
TMBIM6	Depressive disorder	1	Astrocyte
HSP90B1	Depressive disorder	1	Astrocyte
HSP90B1	Depressive disorder	2	Astrocyte
UQCRB	Depressive disorder	1	Astrocyte
CNP	Epilepsy	2	Astrocyte
SLC7A11	Epilepsy	4	Astrocyte
SLC2A4RG	Epilepsy	1	Astrocyte
ACTB	Epilepsy	1	Astrocyte
MAGI2	Epilepsy	4	Astrocyte
CDK9	HD	2	Astrocyte
PHLPP1	HD	1	Astrocyte
GRINA	HD	2	Astrocyte
EIF1	PD	2	Astrocyte
FASN	PD	2	Astrocyte
FKBP5	PD	3	Astrocyte
SLC7A11	PD	4	Astrocyte
MBP	PD	2	Astrocyte
AFF1	PD	4	Astrocyte
MT2A	PD	2	Astrocyte
TMED7	PD	1	Astrocyte
FXYD1	PD	1	Astrocyte
TMBIM6	PD	1	Astrocyte
HSP90B1	PD	1	Astrocyte
HSP90B1	PD	2	Astrocyte
MTDH	PD	1	Astrocyte
GPR37L1	PD	1	Astrocyte
ARL6IP5	Schizophrenia	1	Astrocyte
FOXG1	Schizophrenia	2	Astrocyte
CDC42EP4	Schizophrenia	1	Astrocyte
PCLO	Schizophrenia	2	Astrocyte
TUBB2B	Schizophrenia	2	Astrocyte
NOVA1	Schizophrenia	2	Astrocyte
VSIR	Schizophrenia	2	Astrocyte
TIMP3	Schizophrenia	1	Astrocyte
CACNA1A	Schizophrenia	1	Astrocyte
EDNRB	Migraine Disorders	2	Astrocyte
ANK3	Migraine Disorders	1	Astrocyte
AQP4	Migraine Disorders	2	Astrocyte
GRINA	Ischemic stroke	2	Astrocyte
ACTB	Ischemic stroke	1	Astrocyte
TRPS1	Ischemic stroke	3	Astrocyte
DOCK7	Ischemic stroke	4	Astrocyte
PLPP3	Ischemic stroke	1	Astrocyte
SLC23A2	Ischemic stroke	1	Astrocyte
FKBP5	ADHD	3	Astrocyte
APP	ADHD	2	Astrocyte
ITM2B	ADHD	1	Astrocyte
FKBP5	Autism Spectrum Disorders	3	Astrocyte
FOXG1	Autism Spectrum Disorders	2	Astrocyte
APP	Autism Spectrum Disorders	2	Astrocyte
TLR4	Autism Spectrum Disorders	4	Astrocyte
CACNA1A	Autism Spectrum Disorders	1	Astrocyte
GAN	Autism Spectrum Disorders	3	Astrocyte
ADAMTS18	ALS	2	Oligodendrocyte
C9orf72	ALS	2	Oligodendrocyte
PMP22	ALS	1	Oligodendrocyte
ADAMTS1	AD	2	Oligodendrocyte
DST	AD	4	Oligodendrocyte
EGLN3	AD	2	Oligodendrocyte
NHLRC3	AD	1	Oligodendrocyte
PICALM	AD	1	Oligodendrocyte
C1GALT1	MS	2	Oligodendrocyte
HBS1L	MS	2	Oligodendrocyte
HBS1L	MS	1	Oligodendrocyte
KIF1B	MS	3	Oligodendrocyte
PDE4B	MS	2	Oligodendrocyte
HIP1R	PD	2	Oligodendrocyte
MBNL2	PD	3	Oligodendrocyte
NUCKS1	PD	4	Oligodendrocyte
ZNF608	PD	4	Oligodendrocyte
DST	ADHD	4	Oligodendrocyte
GRIN2A	Autism Spectrum Disorders	2	Oligodendrocyte
GRIN2A	Bipolar Disorder	2	Oligodendrocyte
NFIX	Bipolar Disorder	4	Oligodendrocyte
NLGN1	Bipolar Disorder	2	Oligodendrocyte
SVEP1	Bipolar Disorder	2	Oligodendrocyte
DSEL	Depressive disorder	1	Oligodendrocyte
NLGN1	Depressive disorder	2	Oligodendrocyte
RAPGEF5	Depressive disorder	3	Oligodendrocyte
SLC25A37	Depressive disorder	1	Oligodendrocyte
GRIN2A	Schizophrenia	2	Oligodendrocyte
HIP1R	Schizophrenia	2	Oligodendrocyte
MAGI2	Schizophrenia	2	Oligodendrocyte
MAU2	Schizophrenia	1	Oligodendrocyte
PDE4B	Schizophrenia	2	Oligodendrocyte
SDCCAG8	Schizophrenia	2	Oligodendrocyte
PDE4B	Anxiety	2	Oligodendrocyte
APP	AD	1	Oligodendrocyte
YWHAH	Schizophrenia	3	Oligodendrocyte
PDE4B	Bipolar Disorder	2	Oligodendrocyte
SNAP25	Bipolar Disorder	4	Oligodendrocyte
SNAP25	Depressive disorder	4	Oligodendrocyte
GRIN2A	Depressive disorder	2	Oligodendrocyte
NLGN1	Schizophrenia	2	Oligodendrocyte
CD47	Bipolar Disorder	1	Oligodendrocyte
GRIN2A	Epilepsy	2	Oligodendrocyte
STXBP1	Epilepsy	4	Oligodendrocyte
C9orf72	Schizophrenia	2	Oligodendrocyte
DLG1	Schizophrenia	1	Oligodendrocyte
DLG1	Schizophrenia	2	Oligodendrocyte
SLC12A2	Schizophrenia	2	Oligodendrocyte
QKI	Schizophrenia	3	Oligodendrocyte
SLC12A2	Epilepsy	2	Oligodendrocyte
PDE4B	Depressive disorder	2	Oligodendrocyte
NEFL	Schizophrenia	4	Oligodendrocyte
APP	Depressive disorder	1	Oligodendrocyte
RAPGEF6	Schizophrenia	2	Oligodendrocyte
FOLH1	Schizophrenia	1	Oligodendrocyte
LRP2	Schizophrenia	4	Oligodendrocyte
SLC25A27	Schizophrenia	1	Oligodendrocyte
C9orf72	Bipolar Disorder	2	Oligodendrocyte
YWHAH	Bipolar Disorder	3	Oligodendrocyte
HIP1R	Bipolar Disorder	2	Oligodendrocyte
RAPGEF5	Bipolar Disorder	3	Oligodendrocyte
MAGI2	Bipolar Disorder	2	Oligodendrocyte
FOLH1	Depressive disorder	1	Oligodendrocyte
APC	Schizophrenia	4	Oligodendrocyte
STXBP1	Schizophrenia	4	Oligodendrocyte
RAPGEF5	Schizophrenia	3	Oligodendrocyte
APP	Ischemic stroke	1	Oligodendrocyte
DIP2A	Autism Spectrum Disorders	2	Oligodendrocyte
APP	Bipolar Disorder	1	Oligodendrocyte
NEFL	Bipolar Disorder	4	Oligodendrocyte
SNAP25	Epilepsy	4	Oligodendrocyte
SNAP25	Schizophrenia	4	Oligodendrocyte
KIF1B	ALS	3	Oligodendrocyte
SLCO1A2	Epilepsy	2	Oligodendrocyte
DLG1	PD	1	Oligodendrocyte
DLG1	PD	2	Oligodendrocyte
GRIN2A	ADHD	2	Oligodendrocyte
C9orf72	Anxiety	2	Oligodendrocyte
KHDRBS1	AD	2	Oligodendrocyte
C9orf72	AD	2	Oligodendrocyte
COLGALT2	AD	2	Oligodendrocyte
NEFL	AD	4	Oligodendrocyte
RAPGEF6	AD	2	Oligodendrocyte
SNAP25	AD	4	Oligodendrocyte
KHDRBS1	ALS	2	Oligodendrocyte
APP	ALS	1	Oligodendrocyte
NEFL	ALS	4	Oligodendrocyte
WBP2	Anxiety	2	Oligodendrocyte
GRIN2A	Anxiety	2	Oligodendrocyte
APP	Anxiety	1	Oligodendrocyte
NFIX	Anxiety	4	Oligodendrocyte
HDAC8	Anxiety	1	Oligodendrocyte
HDAC8	Anxiety	2	Oligodendrocyte
FA2H	Anxiety	3	Oligodendrocyte
BAZ1B	Anxiety	4	Oligodendrocyte
SDCCAG8	Bipolar Disorder	2	Oligodendrocyte
MAU2	Bipolar Disorder	1	Oligodendrocyte
FA2H	Bipolar Disorder	3	Oligodendrocyte
CARF	Bipolar Disorder	1	Oligodendrocyte
C9orf72	Depressive disorder	2	Oligodendrocyte
FA2H	Depressive disorder	3	Oligodendrocyte
BAZ1B	Depressive disorder	4	Oligodendrocyte
C9orf72	PD	2	Oligodendrocyte
APP	PD	1	Oligodendrocyte
LRP2	PD	4	Oligodendrocyte
NEFL	PD	4	Oligodendrocyte
BBX	Schizophrenia	4	Oligodendrocyte
CARF	Schizophrenia	1	Oligodendrocyte
GRIN2A	Migraine Disorders	2	Oligodendrocyte
APP	Migraine Disorders	1	Oligodendrocyte
NFIX	Migraine Disorders	4	Oligodendrocyte
RPL15	Migraine Disorders	1	Oligodendrocyte
RPS19	Migraine Disorders	1	Oligodendrocyte
CARF	Migraine Disorders	1	Oligodendrocyte
BAZ1B	Migraine Disorders	4	Oligodendrocyte
NLGN1	ADHD	2	Oligodendrocyte
HDAC8	ADHD	1	Oligodendrocyte
HDAC8	ADHD	2	Oligodendrocyte
SNAP25	ADHD	4	Oligodendrocyte
STXBP1	ADHD	4	Oligodendrocyte
USP9X	ADHD	1	Oligodendrocyte
BAZ1B	ADHD	4	Oligodendrocyte
LRP2	AD	4	Oligodendrocyte
NFIX	AD	4	Oligodendrocyte
KHDRBS1	PD	2	Oligodendrocyte
GRIN2A	PD	2	Oligodendrocyte
GRIN2A	AD	2	Oligodendrocyte
LRP2	Epilepsy	4	Oligodendrocyte
C9orf72	HD	2	Oligodendrocyte
NEFL	HD	4	Oligodendrocyte
APP	Schizophrenia	1	Oligodendrocyte
DST	Depressive disorder	4	Oligodendrocyte
NLGN1	Autism Spectrum Disorders	2	Oligodendrocyte
CD55	AD	2	Oligodendrocyte
FOLH1	AD	1	Oligodendrocyte
LRP6	AD	2	Oligodendrocyte
SLC25A27	AD	1	Oligodendrocyte
PCDH10	Epilepsy	1	Oligodendrocyte
GRIN2A	HD	2	Oligodendrocyte
PICALM	PD	1	Oligodendrocyte
NEFL	Ischemic stroke	4	Oligodendrocyte
GREM1	Autism Spectrum Disorders	1	Oligodendrocyte
GREM1	Autism Spectrum Disorders	2	Oligodendrocyte
NLGN1	AD	2	Oligodendrocyte
BEST1	AD	2	Oligodendrocyte
LRP2	Depressive disorder	4	Oligodendrocyte
APP	Epilepsy	1	Oligodendrocyte
RPS19	Epilepsy	1	Oligodendrocyte
APP	HD	1	Oligodendrocyte
WASHC1	PD	3	Oligodendrocyte
GRIN2A	Ischemic stroke	2	Oligodendrocyte
PCDH10	Autism Spectrum Disorders	1	Oligodendrocyte
SLC12A2	Autism Spectrum Disorders	2	Oligodendrocyte
SNAP25	Autism Spectrum Disorders	4	Oligodendrocyte
APC	AD	4	Oligodendrocyte
SPARC	AD	1	Oligodendrocyte
USP9X	AD	1	Oligodendrocyte
CD47	AD	1	Oligodendrocyte
SLC25A37	ALS	1	Oligodendrocyte
SNAP25	ALS	4	Oligodendrocyte
PICALM	Anxiety	1	Oligodendrocyte
ADAM22	Epilepsy	2	Oligodendrocyte
KHDRBS1	HD	2	Oligodendrocyte
LRP2	HD	4	Oligodendrocyte
CD55	PD	2	Oligodendrocyte
SNAP25	PD	4	Oligodendrocyte
SLC25A27	PD	1	Oligodendrocyte
PMP22	Schizophrenia	1	Oligodendrocyte
SLC12A2	Ischemic stroke	2	Oligodendrocyte
CLN5	AD	1	Oligodendrocyte
CLN5	AD	2	Oligodendrocyte
CACUL1	AD	1	Oligodendrocyte
DLG1	AD	1	Oligodendrocyte
DLG1	AD	2	Oligodendrocyte
KIF1B	AD	3	Oligodendrocyte
SEPTIN8	AD	1	Oligodendrocyte
BRD4	AD	4	Oligodendrocyte
BRD4	AD	3	Oligodendrocyte
TMEFF2	AD	1	Oligodendrocyte
GREM1	AD	1	Oligodendrocyte
GREM1	AD	2	Oligodendrocyte
SLC25A37	AD	1	Oligodendrocyte
ENPP2	AD	2	Oligodendrocyte
PMP22	AD	1	Oligodendrocyte
ZNF608	AD	4	Oligodendrocyte
RPL15	AD	1	Oligodendrocyte
NUCKS1	AD	4	Oligodendrocyte
STXBP1	AD	4	Oligodendrocyte
TMEM59	AD	1	Oligodendrocyte
EGLN3	ALS	2	Oligodendrocyte
GRIN2A	ALS	2	Oligodendrocyte
SLC12A2	ALS	2	Oligodendrocyte
STXBP1	ALS	4	Oligodendrocyte
FOLH1	Anxiety	1	Oligodendrocyte
APC	Anxiety	4	Oligodendrocyte
RPS19	Anxiety	1	Oligodendrocyte
SLC38A1	Anxiety	1	Oligodendrocyte
TMEM59	Anxiety	1	Oligodendrocyte
ZNF493	Bipolar Disorder	2	Oligodendrocyte
ZNF493	Bipolar Disorder	1	Oligodendrocyte
DTWD1	Bipolar Disorder	1	Oligodendrocyte
CREBRF	Depressive disorder	4	Oligodendrocyte
NEFL	Depressive disorder	4	Oligodendrocyte
SLC12A2	Depressive disorder	2	Oligodendrocyte
SPOCK1	Depressive disorder	1	Oligodendrocyte
PEA15	Depressive disorder	3	Oligodendrocyte
C9orf72	Epilepsy	2	Oligodendrocyte
BRD4	Epilepsy	4	Oligodendrocyte
BRD4	Epilepsy	3	Oligodendrocyte
GREM1	Epilepsy	1	Oligodendrocyte
GREM1	Epilepsy	2	Oligodendrocyte
NEFL	Epilepsy	4	Oligodendrocyte
BEST1	Epilepsy	2	Oligodendrocyte
MAGI2	Epilepsy	2	Oligodendrocyte
DLG1	HD	1	Oligodendrocyte
DLG1	HD	2	Oligodendrocyte
BRD4	HD	4	Oligodendrocyte
BRD4	HD	3	Oligodendrocyte
HDAC8	HD	1	Oligodendrocyte
HDAC8	HD	2	Oligodendrocyte
RPS19	HD	1	Oligodendrocyte
SLC12A2	HD	2	Oligodendrocyte
SNAP25	HD	4	Oligodendrocyte
CD47	HD	1	Oligodendrocyte
CACUL1	PD	1	Oligodendrocyte
APC	PD	4	Oligodendrocyte
LRP6	PD	2	Oligodendrocyte
DST	PD	4	Oligodendrocyte
STXBP1	PD	4	Oligodendrocyte
YWHAH	PD	3	Oligodendrocyte
FA2H	PD	3	Oligodendrocyte
PEA15	PD	3	Oligodendrocyte
TMEM59	PD	1	Oligodendrocyte
CD47	PD	1	Oligodendrocyte
WASHC1	Schizophrenia	3	Oligodendrocyte
BRD4	Schizophrenia	4	Oligodendrocyte
BRD4	Schizophrenia	3	Oligodendrocyte
HSD17B12	Schizophrenia	2	Oligodendrocyte
ANLN	Schizophrenia	4	Oligodendrocyte
RPS19	Schizophrenia	1	Oligodendrocyte
NUCKS1	Schizophrenia	4	Oligodendrocyte
DST	Schizophrenia	4	Oligodendrocyte
SPARC	Schizophrenia	1	Oligodendrocyte
BEST1	Schizophrenia	2	Oligodendrocyte
SLC38A1	Schizophrenia	1	Oligodendrocyte
USP9X	Schizophrenia	1	Oligodendrocyte
PICALM	Schizophrenia	1	Oligodendrocyte
MAP7	Schizophrenia	4	Oligodendrocyte
SLCO1A2	Migraine Disorders	2	Oligodendrocyte
FOLH1	Ischemic stroke	1	Oligodendrocyte
LRP6	Ischemic stroke	2	Oligodendrocyte
SLCO1A2	Ischemic stroke	2	Oligodendrocyte
ZNF208	Ischemic stroke	2	Oligodendrocyte
C9orf72	ADHD	2	Oligodendrocyte
APP	ADHD	1	Oligodendrocyte
LRP6	ADHD	2	Oligodendrocyte
APC	Autism Spectrum Disorders	4	Oligodendrocyte
APP	Autism Spectrum Disorders	1	Oligodendrocyte
LRP2	Autism Spectrum Disorders	4	Oligodendrocyte
DST	Autism Spectrum Disorders	4	Oligodendrocyte
FA2H	Autism Spectrum Disorders	3	Oligodendrocyte
SLC38A1	Autism Spectrum Disorders	1	Oligodendrocyte
MARCKS	Bipolar Disorder	3	OPC
TRIO	Depressive disorder	1	OPC
NEFL	Schizophrenia	4	OPC
NEFL	Bipolar Disorder	4	OPC
CIRBP	Autism Spectrum Disorders	2	OPC
NEFL	AD	4	OPC
NEFL	ALS	4	OPC
NEFL	PD	4	OPC
TRIO	ADHD	1	OPC
NEFL	HD	4	OPC
NEFL	Ischemic stroke	4	OPC
IL1RAP	AD	2	OPC
MARCKS	Schizophrenia	3	OPC
MARCKS	AD	3	OPC
MARCKS	ALS	3	OPC
MARCKS	Depressive disorder	3	OPC
NEFL	Depressive disorder	4	OPC
NEFL	Epilepsy	4	OPC
TRIO	Epilepsy	1	OPC
NOVA1	Schizophrenia	2	OPC
TRIO	Schizophrenia	1	OPC
CIRBP	Ischemic stroke	2	OPC
IL1RAP	Autism Spectrum Disorders	2	OPC
TRIO	Autism Spectrum Disorders	1	OPC
NEFL	Schizophrenia	4	Microglia
NEFL	Bipolar Disorder	4	Microglia
NEFL	AD	4	Microglia
NEFL	ALS	4	Microglia
NEFL	PD	4	Microglia
NEFL	HD	4	Microglia
NEFL	Ischemic stroke	4	Microglia
NEFL	Depressive disorder	4	Microglia
NEFL	Epilepsy	4	Microglia
HLA-DQB1	MS	4	Endothelial
HLA-DQB1	PD	4	Endothelial
HLA-DQB1	Autism Spectrum Disorders	4	Endothelial
HLA-DQB1	Schizophrenia	4	Endothelial
HLA-DQB1	Anxiety	4	Endothelial
HLA-DQB1	Depressive disorder	4	Endothelial
HLA-DQB1	AD	4	Endothelial
HLA-DQB1	Migraine Disorders	4	Endothelial
HLA-DQB1	Ischemic stroke	4	Endothelial
