# Supplementary material for: Single-cell alternative polyadenylation analysis reveals mechanistic insights of COVID-19-associated neurological and psychiatric effects
Source: PLoS One. 2025 Dec 26;20(12):e0324689. doi: 10.1371/journal.pone.0324689 (PMC12742782; doi:10.1371/journal.pone.0324689)
Supplement: S10 Table — Wilcoxon test p-values comparing ProximalRateMean between neurons and each non-neuronal cell type in the control group. 10.2. Proportion of significant PAS across cell types and statistical comparisons. 10.3. The 141 genes retrieved from 4 quadrants but are not assigned to disease risk genes. 10.4. GO functional enrichment analysis of the 141 genes. 10.5. Summary of key donor metadata. 10.6. Summary of neurological symptoms and average PUI per COVID-19 sample overall and by major cell type. 10.7. Summary of sample-level QC metrics. (XLSX) [file pone.0324689.s017.xlsx]

## Sheet: Supplementary table 10.1
Supplementary table 10.1. Wilcoxon test p-values comparing ProximalRateMean between neurons and each non-neuronal cell type in the control group.
Comparison	P-value
Neurons vs. Oligodendrocytes	<2E-16
Neurons vs. Astrocytes	<2E-16
Neurons vs. OPCs	<2E-16
Neurons vs. Endothelial cells	4.8e-15
Neurons vs. Microglia	<2E-16

## Sheet: Supplementary table 10.2
Supplementary table 10.2. Proportion of significant PAS across cell types and statistical comparisons.
Cell type	PAS type	Regulation	Count	Total PAS	Proportion	P_value
Astrocyte	Distal	Down	12	674	0.0178042	9.9999e-06
Astrocyte	Distal	Up	163	674	0.24184	8.27097e-37
Astrocyte	Proximal	Down	6	674	0.00890208	9.9999e-06
Astrocyte	Proximal	Up	25	674	0.037092	0.000899991
Endothelial	Distal	Down	3	874	0.00343249	9.9999e-06
GABAergic interneuron	Distal	Down	213	481	0.442827	9.9999e-06
GABAergic interneuron	Distal	Up	6	481	0.012474	8.27097e-37
GABAergic interneuron	Proximal	Down	24	481	0.049896	9.9999e-06
GABAergic interneuron	Proximal	Up	3	481	0.00623701	0.000899991
Glutamatergic neuron	Distal	Down	270	636	0.424528	9.9999e-06
Glutamatergic neuron	Distal	Up	51	636	0.0801887	8.27097e-37
Glutamatergic neuron	Proximal	Down	45	636	0.0707547	9.9999e-06
Glutamatergic neuron	Proximal	Up	12	636	0.0188679	0.000899991
Microglia	Distal	Down	1	417	0.00239808	9.9999e-06
OPC	Distal	Down	5	364	0.0137363	9.9999e-06
OPC	Distal	Up	22	364	0.0604396	8.27097e-37
OPC	Proximal	Down	2	364	0.00549451	9.9999e-06
Oligodendrocyte	Distal	Down	76	543	0.139963	9.9999e-06
Oligodendrocyte	Distal	Up	68	543	0.12523	8.27097e-37
Oligodendrocyte	Proximal	Down	9	543	0.0165746	9.9999e-06
Oligodendrocyte	Proximal	Up	20	543	0.0368324	0.000899991

## Sheet: Supplementary table 10.3
Supplementary table 10.3. The 141 genes retrieved from 4 quadrants but are not assigned to disease risk genes.
Gene	Quadrant	Cell type
TMOD2	4	Glutamatergic_neuron
TRHDE	4	Glutamatergic_neuron
FNBP4	1	Glutamatergic_neuron
CPEB3	4	Glutamatergic_neuron
N4BP2L2	1	Glutamatergic_neuron
MYEF2	1	Glutamatergic_neuron
ARHGDIA	3	Glutamatergic_neuron
CEP164	2	Glutamatergic_neuron
RHPN1	2	Glutamatergic_neuron
JPT1	3	Glutamatergic_neuron
RCAN2	4	Glutamatergic_neuron
ANKZF1	2	Glutamatergic_neuron
EXOC7	1	Glutamatergic_neuron
XRRA1	2	Glutamatergic_neuron
NCOA7	4	Glutamatergic_neuron
EPS15	4	Glutamatergic_neuron
CHIC1	4	Glutamatergic_neuron
ATF6B	2	Glutamatergic_neuron
KIF3A	3	Glutamatergic_neuron
KIF3A	4	Glutamatergic_neuron
EIF1AX	4	Glutamatergic_neuron
MAP7D2	3	Glutamatergic_neuron
RPL13A	2	Glutamatergic_neuron
ATP6V1C1	4	Glutamatergic_neuron
DDX17	1	Glutamatergic_neuron
RBM39	1	Glutamatergic_neuron
TMEM67	2	Glutamatergic_neuron
NECAB1	4	Glutamatergic_neuron
SUGP2	1	Glutamatergic_neuron
KIAA0408	3	Glutamatergic_neuron
RPL30	1	Glutamatergic_neuron
CLK4	2	Glutamatergic_neuron
EME2	2	Glutamatergic_neuron
CCNI	4	GABAergic_interneuron
SECISBP2L	4	GABAergic_interneuron
EIF3J	4	GABAergic_interneuron
CPEB3	3	GABAergic_interneuron
AEBP2	4	GABAergic_interneuron
FAM126B	3	GABAergic_interneuron
CDS1	4	GABAergic_interneuron
FBXO22	3	GABAergic_interneuron
PLD5	4	GABAergic_interneuron
MTURN	3	GABAergic_interneuron
RGS7BP	3	GABAergic_interneuron
DCUN1D4	4	GABAergic_interneuron
CXCL14	4	GABAergic_interneuron
CHST15	3	GABAergic_interneuron
ZNF770	3	GABAergic_interneuron
AMER2	3	GABAergic_interneuron
FAM217B	3	GABAergic_interneuron
HIBCH	3	GABAergic_interneuron
ENSA	4	GABAergic_interneuron
GNG4	3	GABAergic_interneuron
KPNA5	4	GABAergic_interneuron
GOT1	3	GABAergic_interneuron
LANCL3	3	GABAergic_interneuron
KIF3A	3	GABAergic_interneuron
KBTBD6	4	GABAergic_interneuron
MAP7D2	3	GABAergic_interneuron
CCDC50	3	GABAergic_interneuron
MTPN	3	GABAergic_interneuron
NR2F2	3	GABAergic_interneuron
PKIA	3	GABAergic_interneuron
DCUN1D4	3	GABAergic_interneuron
RYBP	3	GABAergic_interneuron
TMEM167A	3	GABAergic_interneuron
ATXN7L3B	3	GABAergic_interneuron
PLD5	3	GABAergic_interneuron
PITPNC1	3	GABAergic_interneuron
RPRD1A	3	GABAergic_interneuron
GADD45B	4	Astrocyte
MKNK2	4	Astrocyte
HILPDA	4	Astrocyte
TTLL7	2	Astrocyte
SHTN1	2	Astrocyte
ATP2B1	2	Astrocyte
RBM25	2	Astrocyte
SLC20A1	2	Astrocyte
LRIG1	1	Astrocyte
ARMC1	1	Astrocyte
GASK1B	2	Astrocyte
TENT2	2	Astrocyte
SRRM1	1	Astrocyte
PRPF4B	3	Astrocyte
PXK	1	Astrocyte
XAF1	4	Astrocyte
ENSA	3	Astrocyte
DDR2	3	Astrocyte
SEC63	1	Astrocyte
PNISR	4	Astrocyte
SLC44A1	2	Astrocyte
NEBL	4	Astrocyte
SLC39A12	1	Astrocyte
TMSB4X	1	Astrocyte
RPL13A	2	Astrocyte
DDX17	4	Astrocyte
ZNRF3	1	Astrocyte
RNASEK	2	Astrocyte
SCAMP1	1	Astrocyte
CMC2	1	Oligodendrocyte
PPFIBP1	1	Oligodendrocyte
ZC3H13	4	Oligodendrocyte
SLC35F5	1	Oligodendrocyte
EVI2A	1	Oligodendrocyte
SARAF	1	Oligodendrocyte
TJAP1	2	Oligodendrocyte
TTLL7	4	Oligodendrocyte
SECISBP2L	4	Oligodendrocyte
CNPY2	1	Oligodendrocyte
ACER3	2	Oligodendrocyte
GATAD1	1	Oligodendrocyte
PHKB	2	Oligodendrocyte
TMC7	2	Oligodendrocyte
RALGAPA1	1	Oligodendrocyte
PDCD6IP	1	Oligodendrocyte
ZNF33A	2	Oligodendrocyte
FAM124A	2	Oligodendrocyte
MYEF2	1	Oligodendrocyte
ACAP2	2	Oligodendrocyte
YME1L1	2	Oligodendrocyte
TOB2	3	Oligodendrocyte
METTL7A	4	Oligodendrocyte
ARL17A	1	Oligodendrocyte
RNASEH2B	1	Oligodendrocyte
XRRA1	2	Oligodendrocyte
GOLGB1	4	Oligodendrocyte
PXK	1	Oligodendrocyte
AMER2	4	Oligodendrocyte
ATG2B	1	Oligodendrocyte
ANGEL2	1	Oligodendrocyte
PNISR	4	Oligodendrocyte
ZCCHC24	3	Oligodendrocyte
SLC44A1	2	Oligodendrocyte
ASPH	1	Oligodendrocyte
ASPH	2	Oligodendrocyte
HGSNAT	1	Oligodendrocyte
KLHL42	1	Oligodendrocyte
ENOSF1	2	Oligodendrocyte
CRYBG3	3	Oligodendrocyte
PCNX4	1	Oligodendrocyte
MON2	1	Oligodendrocyte
RBM39	1	Oligodendrocyte
CCDC14	1	Oligodendrocyte
PDCD6IP	2	Oligodendrocyte
GPBP1	1	Oligodendrocyte
LRCH3	1	Oligodendrocyte
SLC48A1	1	Oligodendrocyte
TBC1D15	2	Oligodendrocyte
ALDH3A2	2	Oligodendrocyte
IFT80	2	Oligodendrocyte
TTC3	4	Oligodendrocyte
NECTIN3	2	Oligodendrocyte
SERINC5	2	Oligodendrocyte
FNTA	1	Oligodendrocyte
ZNF226	1	Oligodendrocyte
ZNF667	2	Oligodendrocyte
MYSM1	1	Oligodendrocyte
RGS16	4	Microglia
ELL2	4	Endothelial
SLC1A2		Endothelial
NCAPD2		Endothelial

## Sheet: Supplementary table 10.4
Supplementary table 10.4. GO functional enrichment analysis of the 141 genes.
GO	Description	LogP	Enrichment	Count	Genes	Quadrant
GO:0032886	regulation of microtubule-based process	-3.23761	10.4341	4	FNTA|PDCD6IP|KLHL42|SLC39A12	1
GO:0048024	regulation of mRNA splicing, via spliceosome	-3.23615	18.4603	3	RBM39|SRRM1|DDX17	1
GO:0006397	mRNA processing	-3.21381	7.22844	5	RBM39|SUGP2|SRRM1|DDX17|ANGEL2	1
GO:0050684	regulation of mRNA processing	-3.01908	15.5385	3	RBM39|SRRM1|DDX17	1
GO:0016071	mRNA metabolic process	-2.6575	5.41318	5	RBM39|SUGP2|SRRM1|DDX17|ANGEL2	1
GO:0043484	regulation of RNA splicing	-2.61774	11.2493	3	RBM39|SRRM1|DDX17	1
GO:0008380	RNA splicing	-2.59002	6.95606	4	RBM39|SUGP2|SRRM1|DDX17	1
GO:1903311	regulation of mRNA metabolic process	-2.55643	6.80806	4	RBM39|SRRM1|DDX17|ANGEL2	1
GO:0043269	regulation of monoatomic ion transport	-2.46372	6.41383	4	ASPH|TMSB4X|SARAF|PXK	1
GO:0010256	endomembrane system organization	-3.21519	7.17561	5	PDCD6IP|SHTN1|TJAP1|SERINC5|RNASEK	2
GO:0019058	viral life cycle	-2.84117	13.4292	3	PDCD6IP|NECTIN3|RNASEK	2
GO:0016032	viral process	-2.40591	9.42483	3	PDCD6IP|NECTIN3|RNASEK	2
GO:0051603	proteolysis involved in protein catabolic process	-2.83089	5.88517	5	PDCD6IP|YME1L1|ANKZF1|IFT80|TMEM67	2
GO:0034976	response to endoplasmic reticulum stress	-2.54174	10.5359	3	ATF6B|ANKZF1|TMEM67	2
GO:0120031	plasma membrane bounded cell projection assembly	-2.74423	7.62863	4	CEP164|IFT80|SHTN1|TMEM67	2
GO:0030031	cell projection assembly	-2.69615	7.39994	4	CEP164|IFT80|SHTN1|TMEM67	2
GO:0060271	cilium assembly	-2.08622	7.21958	3	CEP164|IFT80|TMEM67	2
GO:0098662	inorganic cation transmembrane transport	-2.07801	4.95096	4	ASPH|ATP2B1|SLC20A1|RNASEK	2
GO:0098655	monoatomic cation transmembrane transport	-2.0463	4.8468	4	ASPH|ATP2B1|SLC20A1|RNASEK	2
GO:0051090	regulation of DNA-binding transcription factor activity	-2.86723	13.7134	3	DDR2|MTPN|MTURN	3
GO:1901990	regulation of mitotic cell cycle phase transition	-2.09283	7.26002	3	DDR2|PKIA|PRP4K	3
GO:0140694	membraneless organelle assembly	-2.9665	8.78756	4	CDS1|EIF1AX|NEBL|TMOD2	4
GO:0006412	translation	-2.68519	7.36255	4	EIF1AX|EIF3J|SECISBP2L|CPEB3	4
GO:0007611	learning or memory	-2.29836	8.63285	3	RCAN2|CPEB3|TMOD2	4
GO:0050890	cognition	-2.10808	7.36255	3	RCAN2|CPEB3|TMOD2	4

## Sheet: Supplementary table 10.5
Supplementary table 10.5. Summary of key donor metadata.
Sample	Group	Age	Sex	No. nuclei	COVID-19 neurological symptoms
FC1	Non-viral control	50-59	M	2530
FC2	Non-viral control	70-79	F	2817
FC3	Non-viral control	80-89	M	2341
FC4	Non-viral control	70-79	M	4885
FC5	Non-viral control	90-99	M	3908
FC6	Non-viral control	80-89	M	6806
FC7	Non-viral control	60-69	M	4239
CV19 FC1	Case	50-59	M	6685	Seizure (treated)
CV19 FC2	Case	60-69	M	2443	None reported
CV19 FC3	Case	60-69	M	5906	None reported
CV19 FC4	Case	70-79	M	4589	Neuropsychiatric symptoms
CV19 FC5	Case	70-79	M	6825	None reported
CV19 FC6	Case	60-69	M	1787	Severe neurological deficit
CV19 FC7	Case	50-59	M	6012	None reported
CV19 FC8	Case	60-69	F	4395	None reported

## Sheet: Supplementary table 10.6
Supplementary table 10.6. Summary of neurological symptoms and average PUI per COVID-19 sample overall and by major cell type.
Sample	COVID-19 neurological symptoms	All	Glutamatergic neurons	GABAergic interneurons	Oligodendrocytes	Astrocytes	OPC	Microglia	Endothelial cells
CV19 FC1	1x generalized tonic-clonic seizure (given Leviracetam)	0.907567	0.901923	0.929443	0.924471	0.907278	0.926737	0.9244	0.916167
CV19 FC2	None reported	0.889864	0.881977	0.913706	0.892245	0.867993	0.9276	0.894084	0.887073
CV19 FC3	None reported	0.845065	0.802735	0.892566	0.86377	0.867993	0.89538	0.913818	0.88155
CV19 FC4	Prolonged psychosyndrome, ischemic brain lesions	0.859484	0.841668	0.894096	0.865402	0.862671	0.895202	0.896015	0.874909
CV19 FC5	None reported	0.891159	0.843273	0.88351	0.913136	0.918697	0.930864	0.926685	0.912114
CV19 FC6	Fixed pupils 3 days before death, no ischemic lesions by CCT	0.900108	0.920072	0.93732	0.834542	0.903265	0.870603	0.907349	0.869811
CV19 FC7	None reported	0.893755	0.878917	0.916384	0.931171	0.924697	0.942142	0.93939	0.922307
CV19 FC8	None reported	0.880706	0.849894	0.907759	0.915001	0.91577	0.918357	0.926887	0.901181

## Sheet: Supplementary table 10.7
Supplementary table 10.7. Summary of sample-level QC metrics.
Sample	Group	Median UMI per nucleus	Mean UMI per nucleus	Median genes per nucleus	Mean genes per nucleus
FC1	Non-viral control	943.491	1536.82	694	976.238
FC2	Non-viral control	1348.58	2089.08	994	1312.47
FC3	Non-viral control	1516.44	2335.97	1097	1464.7
FC4	Non-viral control	1697.71	2427.32	1130.5	1400.48
FC5	Non-viral control	2345.49	3097	1424.5	1671.38
FC6	Non-viral control	1359.34	2606.29	1000	1548.6
FC7	Non-viral control	3085.11	3807.56	2009	2153.51
CV19 FC1	Case	917.265	1153.35	775	920.2
CV19 FC2	Case	1123.89	1516.23	883	1078.38
CV19 FC3	Case	1929.47	3018.03	1333.5	1794.36
CV19 FC4	Case	1618.45	2208.2	1151	1415.38
CV19 FC5	Case	1314.43	2447.87	946	1517.75
CV19 FC6	Case	1568.24	2075.29	990	1167.57
CV19 FC7	Case	2357.95	2643.96	1656.5	1716.59
CV19 FC8	Case	2269.3	2971.65	1553.5	1742.75
